# Supplementary material for: Transcriptional Profiles of Mating-Responsive Genes from Testes and Male Accessory Glands of the Mediterranean Fruit Fly, Ceratitis capitata
Source: PLoS One. 2012 Oct 11;7(10):e46812. doi: 10.1371/journal.pone.0046812 (PMC3469604; doi:10.1371/journal.pone.0046812)
Supplement: Table S4 — Tissue distribution of TAG transcripts that encode putative secreted peptides, as determined by RT-PCR. Transcripts in bold gave significant hits against Flybase and/or the nr database (e<10−6). (XLS) [file pone.0046812.s007.xls]

## Sheet: Sheet1
Supplementary Table 4: Tissue distribution of TAG transcripts that encode putative secreted peptides, as determined by RT-PCR. Transcripts in bold gave significant hits against Flybase and/or the nr database (e < 10-6)
Transcript	Male Head	Male Thorax	Female Head	Female Thorax	Female Abdomen	Male MAGs	Testes	Male Abdomen Carcass	Description	Classification	Corresponence to sequences identified in Davies & Chapman (2006)
TAG37			X		X		X		Predicted E3 ubiquitin ligase	pm
TAG40						X			Pancreatic lipase-like enzymes	s/met/lipd Pancreatic	DQ406806 C. capitata clone 18a
TAG77	X	X	X	X	X	X	X	X	Unknown product	uk
TAG126	X	X	X	X	X	X	X	X	Hypothetical secreted protein precursor - signalP detected	s/
TAG146	X	X	X			X	X	X	Protein disulfide isomerase - signalP detected	pm
TAG148	X	X	X	X	X	X	X	X	Hypothetical secreted protein precursor - signalP detected	s/
TAG162	X	X	X	X	X	X	X	X	Hypothetical secreted protein precursor - signalP detected	s/
TAG173									Hypothetical secreted protein precursor - signalP detected	s/
TAG207							X		SCP_euk: SCP-like extracellular protein domain - signalP detected	s/antigen5
TAG208	X	X	X	X	X	X	X	X	NADH-cytochrome b-5 reductase - signalP detected	met/int
TAG221	X	X		X	X	X	X	X	Hypothetical secreted protein precursor - signalP detected	s/
TAG228	X	X	X	X	X	X	X	X	Hypothetical secreted protein precursor - signalP detected	s/
TAG230	X	X		X	X	X		X	Hypothetical secreted protein precursor - signalP detected	s/
TAG250	X		X				X		Hypothetical secreted protein precursor - signalP detected	s/
TAG258	X	X	X	X	X		X	X	Unknown product	uk
TAG276	X	X	X	X				X	defensin-A Culex quinquefasciatus defensin-A - signalP detected	s/imm defensin-A
TAG277			X						Ficolin - signalP detected	s/imm Ficolin
TAG280	X		X		X		X		Conserved secreted protein precursor - signalP detected	s/
TAG289							X		Extracellular matrix glycoprotein Laminin subunit beta - signalP detected	extmat
TAG299	X	X	X	X	X	X	X	X	Hypothetical secreted protein precursor - signalP detected	s/
TAG315							X		Hypothetical secreted protein precursor - signalP detected	s/
TAG330	X	X	X	X	X	X	X	X	Hypothetical secreted protein precursor - signalP detected	s/
TAG359							X		Hypothetical secreted protein precursor - signalP detected	s/
TAG368	X	X	X	X	X	X	X	X	Cytoplasmic linker protein 190 - signalP detected	cs
TAG372							X		Hypothetical secreted protein precursor - signalP detected	s/
TAG389	X	X	X	X	X	X	X	X	Hypothetical secreted protein precursor - signalP detected	s/
TAG404							X		Hypothetical secreted protein precursor - signalP detected	s/
TAG412	X	X	X	X	X	X	X	X	Hypothetical secreted protein precursor - signalP detected	s/
TAG420	X	X	X	X	X	X	X	X	Hypothetical secreted protein precursor - signalP detected	s/
TAG421		X		X	X	X		X	Hypothetical secreted protein precursor - signalP detected	s/
TAG435	X	X	X	X	X		X	X	Heavy metal exporter HMT1, ABC superfamily - signalP detected	tr
TAG443	X	X	X	X	X	X	X	X	CG18624, isoform A CG18624, isoform B CG18624, isoform C CG18624, isoform D CG18624, isoform A CG18624, isoform B GM22884p	uc
TAG458		X		X	X			X	Hypothetical secreted protein precursor - signalP detected	s/
TAG474	X	X	X	X	X			X	ML domain - signalP detected	s/imm ML
TAG489							X		Hypothetical secreted protein precursor - signalP detected	s/
TAG510					X			X	Trypsin - signalP detected	s/protease
TAG534	X	X	X	X	X	X	X	X	20S proteasome, regulatory subunit alpha type PSMA2/PRE8 - signalP detected	prot
TAG546	X	X		X	X		X	X	LISK family protein kinase, protein kinase, TKL group, tyrosine kinase-like protein - signalP detected	st
TAG552									Hypothetical secreted protein precursor - signalP detected	s/
TAG588	X	X	X	X	X	X	X	X	Hypothetical secreted protein precursor - signalP detected	s/
TAG602							X		Hypothetical secreted protein precursor - signalP detected	s/
TAG623							X		Hypothetical secreted protein precursor - signalP detected	s/
TAG704			X		X	X	X		Uncharacterized secreted protein SDF2 (Stromal cell-derived factor 2), contains MIR - signalP detected	s/
TAG707	X	X	X	X	X	X	X	X	Chitinase - signalP detected	met/carb
TAG711									Hypothetical secreted protein precursor - signalP detected	s/
TAG745	X	X	X	X	X	X	X	X	Hypothetical secreted protein precursor - signalP detected	s/
TAG764	X	X	X	X	X	X	X	X	Complement component 1, Q subcomponent binding protein/mRNA splicing factor SF2, subunit P32 - signalP detected	s/imm Complement
TAG771									14.5 kDa salivary protein Culex quinquefasciatus 14.5 kDa salivary protein - signalP detected	s/
TAG791				X	X	X		X	Serine protease inhibitor dipetalogastin - signalP detected	s/protinh
TAG792									Hypothetical secreted protein precursor - signalP detected	s/
TAG836									Hypothetical secreted protein precursor - signalP detected	s/
TAG839							X		Hypothetical secreted protein precursor - signalP detected	s/
TAG850	X	X	X	X	X	X	X	X	Conserved secreted protein precursor - signalP detected	s/
TAG857							X		Predicted aminopeptidase of the M17 family - signalP detected	s/protease
TAG863	X	X	X	X	X	X	X	X	Hypothetical secreted protein precursor - signalP detected	s/
TAG1006	X				X		X	X	Hypothetical secreted protein precursor - signalP detected	s/
TAG1017	X	X	X	X	X	X	X	X	Cytochrome c1 - signalP detected	met/energy
TAG1019						X	X		Androgen receptor - signalP detected	tf
TAG1028	X	X	X	X	X	X	X	X	Hypothetical secreted protein precursor - signalP detected	s/
TAG1032	X	X	X	X	X	X	X	X	Deoxyribonuclease II - signalP detected	s/met/nuc Deoxyribonuclease
TAG1041	X	X	X	X		X	X	X	Ferritin - signalP detected	tr
TAG1050	X	X	X	X	X	X	X	X	Unknown product	uk
TAG1090	X	X	X	X	X	X	X	X	Hypothetical secreted protein precursor - signalP detected	s/
TAG1105	X	X	X	X	X	X	X	X	Hypothetical secreted protein precursor - signalP detected	s/
TAG1111							X		Hypothetical secreted protein precursor - signalP detected	s/
TAG1117							X		Hypothetical secreted protein precursor - signalP detected	s/
TAG1123	X	X	X	X	X	X	X	X	Hypothetical secreted protein precursor - signalP detected	s/
TAG1148	X		X		X		X		Mismatch repair ATPase MSH6 (MutS family) - signalP detected	nr
TAG1149	X	X	X	X	X	X	X	X	Hypothetical secreted protein precursor - signalP detected	s/
TAG1168	X	X	X	X	X	X	X	X	Conserved secreted protein precursor - signalP detected	s/
TAG1221	X		X				X		Hypothetical secreted protein precursor - signalP detected	s/
TAG1261	X	X	X	X	X		X		Hypothetical secreted protein precursor - signalP detected	s/
TAG1262	X	X	X	X	X	X	X	X	odorant-binding protein 99c odorant-binding protein 99c - signalP detected OBP	s/OBP
TAG1282	X	X	X	X	X	X	X	X	Hypothetical secreted protein precursor - signalP detected	s/
TAG1290	X	X	X	X	X	X	X	X	Animal peptidoglycan recognition proteins homologous to Bacteriophage T3 lysozyme - signalP detected	s/imm Animal
TAG1298	X	X	X	X	X	X	X	X	Hypothetical secreted protein precursor - signalP detected	s/
TAG1307	X				X		X		Hypothetical secreted protein precursor - signalP detected	s/
TAG1341	X	X	X	X	X	X	X	X	Hypothetical secreted protein precursor - signalP detected	s/
TAG1378	X	X	X	X	X	X	X	X	Hypothetical secreted protein precursor - signalP detected	s/
TAG1409	X	X	X	X	X	X	X	X	Hypothetical secreted protein precursor - signalP detected	s/
TAG1422	X	X	X	X	X	X	X	X	Hypothetical secreted protein precursor - signalP detected	s/
TAG1431	X	X	X	X	X	X	X	X	Hypothetical secreted protein precursor - signalP detected	s/
TAG1438	X	X	X	X	X		X	X	Hypothetical secreted protein precursor - signalP detected	s/
TAG1448	X	X	X	X	X	X	X	X	Hypothetical secreted protein precursor - signalP detected	s/
TAG1461			X						Hypothetical secreted protein precursor - signalP detected	s/
TAG1468	X		X						Kaz1-ORFB, isoform C KAZ1-type serine protease inhibitor-like protein type delta Kaz1-ORFB, isoform C - signalP detected	s/protinh
TAG1478	X		X		X	X	X		Hypothetical secreted protein precursor - signalP detected	s/
TAG1487	X	X	X	X	X	X	X	X	Hypothetical secreted protein precursor - signalP detected	s/
TAG1495	X	X	X	X	X	X	X	X	Hypothetical secreted protein precursor - signalP detected	s/
TAG1500	X	X	X	X	X	X	X	X	Hypothetical secreted mucin - signalP detected - possible mucin - 17 NetOglyc sites	s/mucin
TAG1511	X	X	X	X	X	X	X	X	Unknown product	uk
TAG1521	X	X	X	X	X	X	X	X	odorant-binding protein 99d odorant-binding protein 99d - signalP detected OBP	s/OBP
TAG1523	X		X	X		X	X		antigen 5-related antigen 5-related LP06338p Ag5r-PA synthetic construct Ag5r-PA - signalP detected	s/antigen5	DQ406807 C. capitata clone 17a
TAG1524	X	X	X	X	X	X	X	X	antigen 5-related antigen 5-related LP06338p Ag5r-PA synthetic construct Ag5r-PA - signalP detected	s/antigen5
TAG1529	X	X	X	X	X	X	X	X	Hypothetical secreted protein precursor - signalP detected	s/
TAG1530					X	X	X	X	Hypothetical secreted protein precursor - signalP detected	s/	DQ406815 C. capitata clone 24a
TAG1555							X		Hypothetical secreted protein precursor - signalP detected	s/
TAG1560							X		Hypothetical secreted protein precursor - signalP detected	s/
TAG1563	X	X	X	X	X	X	X	X	Odorant-binding protein 56d - signalP detected OBP	s/OBP
TAG1570							X		Hypothetical secreted protein precursor - signalP detected	s/
TAG1572	X	X	X			X	X	X	Insect pheromone/odorant binding protein - signalP detected OBP	s/OBP
TAG1577	X	X	X			X	X	X	Insect pheromone/odorant binding protein - signalP detected OBP	s/OBP
TAG1580	X	X	X	X	X	X	X	X	Insect pheromone/odorant binding protein - signalP detected OBP	s/OBP
TAG1602							X		Hypothetical secreted protein precursor - signalP detected	s/
TAG1613	X	X	X	X	X	X	X	X	Hypothetical secreted protein precursor - signalP detected	s/
TAG1629		X		X	X			X	Maltase 1 - signalP detected	s/met/carb Maltase
TAG1668		X		X	X	X	X		Hypothetical secreted protein precursor - signalP detected	s/
TAG1671	X	X	X	X	X	X	X	X	BPTI/Kunitz family of serine protease inhibitors - signalP detected	s/protinh
TAG1672	X	X	X	X		X	X	X	BPTI/Kunitz family of serine protease inhibitors - signalP detected	s/protinh
TAG1692						X	X	X	Hypothetical secreted mucin - signalP detected - possible mucin - 27 NetOglyc sites	s/mucin
TAG1693						X	X		Hypothetical secreted mucin - signalP detected - possible mucin - 28 NetOglyc sites	s/mucin
TAG1695						X	X	X	Hypothetical secreted mucin - signalP detected - possible mucin - 22 NetOglyc sites	s/mucin
TAG1741	X		X		X		X		Hypothetical secreted protein precursor - signalP detected	s/
TAG1742	X	X	X		X	X	X	X	similar to cDNA sequence BC031181 - signalP detected	st
TAG1799	X	X	X	X	X	X	X	X	ecdysteroid regulated 16 kDa Tribolium castaneum hypothetical protein TcasGA2_TC008202 - signalP detected	s/met/lipd ecdysteroid
TAG1822	X	X	X	X	X	X	X	X	Hypothetical secreted protein precursor - signalP detected	s/
TAG1836	X	X	X		X	X	X	X	Hypothetical secreted protein precursor - signalP detected	s/
TAG1848	X	X	X	X		X	X	X	PCAF (P300/CBP-associated factor) N-terminal domain - signalP detected	nr
TAG1874	X	X	X	X	X	X	X	X	Hypothetical secreted protein precursor - signalP detected	s/
TAG1899	X	X	X	X	X	X	X	X	Hypothetical secreted protein precursor - signalP detected	s/
TAG1902							X		Hypothetical secreted protein precursor - signalP detected	s/
TAG1989	X	X	X	X	X	X	X	X	Receptor expression-enhancing protein 5 - signalP detected	st
TAG1997									Unknown product	uk
TAG1999									Unknown product	uk
TAG2013	X	X	X	X	X	X	X	X	Protein kinase C, alpha binding protein - signalP detected	st
TAG2014	X	X	X	X	X	X	X	X	Hypothetical secreted protein precursor - signalP detected	s/
TAG2032	X	X	X	X	X		X		Peritrophin-55 - signalP detected - possible mucin - 18 NetOglyc sites	extmat
TAG2095	X	X	X	X	X			X	defensin-A Culex quinquefasciatus defensin-A - signalP detected	s/imm defensin-A
TAG2111	X	X	X	X	X	X	X	X	Hypothetical secreted protein precursor - signalP detected	s/
TAG2130	X	X	X	X	X	X	X	X	Unknown product	uk
TAG2142									Hypothetical secreted protein precursor - signalP detected	s/
TAG2169	X	X	X		X			X	Trypsin - signalP detected	s/protease
TAG2170	X	X	X	X	X	X	X	X	Hypothetical secreted protein precursor - signalP detected	s/
TAG2172	X	X	X	X	X	X	X	X	Bell_all - signalP detected	te
TAG2176									Hypothetical secreted protein precursor - signalP detected	s/
TAG2241	X		X		X		X		Hypothetical secreted protein precursor - signalP detected	s/
TAG2253	X		X				X		Hypothetical secreted protein precursor - signalP detected	s/
TAG2254	X	X	X	X	X	X	X	X	Degradation arginine-rich protein for mis-folding - signalP detected	pm
TAG2256	X	X	X	X	X	X	X	X	Anchorage subunit of a-agglutinin of a-cells, highly O-glycosylated protein with N-terminal secretion signal and C-terminal signal for addition of - signalP detected - possible mucin - 55 NetOglyc sites	extmat
TAG2283			X				X		Dosage compensation complex, subunit MLE - signalP detected	tm
TAG2291									Hypothetical secreted protein precursor - signalP detected	s/
TAG2301							X		Hypothetical secreted protein precursor - signalP detected	s/
TAG2314									Hypothetical secreted protein precursor - signalP detected	s/
TAG2321							X		Hypothetical secreted protein precursor - signalP detected	s/
TAG2322	X	X	X	X	X	X	X	X	Kazal-type serine protease inhibitor - signalP detected	s/protinh
TAG2332	X		X				X		Hypothetical secreted protein precursor - signalP detected	s/
TAG2346	X	X	X	X	X	X	X	X	Hypothetical secreted protein precursor - signalP detected	s/
TAG2356							X		Hypothetical secreted protein precursor - signalP detected	s/
TAG2368	X	X		X	X	X		X	Hypothetical secreted protein precursor - signalP detected	s/
TAG2399	X	X	X	X	X		X	X	matrix metalloproteinase 1, isoform D matrix metalloproteinase 1, isoform D - signalP detected	s/protease
TAG2405									Hypothetical secreted protein precursor - signalP detected	s/
TAG2417		X		X	X			X	alphaTrypsin Drosophila yakuba alphaTrypsin - signalP detected	s/protease
TAG2424	X	X	X	X	X	X	X	X	Unknown product	uk
TAG2430	X	X	X	X	X	X	X	X	Sorbitol dehydrogenase - signalP detected	detox
TAG2443									Hypothetical secreted protein precursor - signalP detected	s/
TAG2458	X	X	X	X	X	X	X	X	Follistatin-like SPARC (secreted protein - signalP detected	s/
TAG2481	X	X	X	X	X	X	X		Hypothetical secreted protein precursor - signalP detected	s/
TAG2502	X			X	X	X		X	Pancreatic lipase-like enzymes - signalP detected	s/met/lipd Pancreatic
TAG2529	X		X	X	X	X	X	X	Dosage compensation complex, subunit MLE - signalP detected	tm
TAG2538	X				X				Trypsin theta - signalP detected	s/protease
TAG2558	X	X	X	X	X	X	X	X	Probable mitogen-activated protein kinase scaffold protein 1 - signalP detected	st
TAG2568	X	X	X	X	X	X	X	X	Hypothetical secreted protein precursor - signalP detected	s/
TAG2570	X	X	X	X	X	X	X	X	Unknown product	uk
TAG2602	X	X	X	X	X				Hypothetical secreted protein precursor - signalP detected	s/
TAG2607	X	X	X	X	X	X	X	X	Sarcocystatin-A - signalP detected	s/protinh
TAG2627	X	X	X	X		X		X	Cecropin-1 - signalP detected	s/imm Cecropin-1
TAG2680	X	X	X	X		X	X		Unknown product	uk
TAG2693	X	X	X	X	X				Hypothetical secreted protein precursor - signalP detected	s/
TAG2733	X	X	X	X	X	X			Hypothetical secreted protein precursor - signalP detected	s/
TAG2748	X		X	X	X	X	X	X	Tuftelin-interacting protein TIP39, contains G-patch domain	tm
TAG2769									Hypothetical secreted protein precursor - signalP detected	s/
TAG2779	X	X	X	X	X	X		X	Hypothetical secreted protein precursor - signalP detected	s/
TAG2792	X	X	X	X	X				Hypothetical secreted protein precursor - signalP detected	s/
TAG2810	X	X	X	X	X	X	X	X	Hypothetical secreted protein precursor - signalP detected	s/
TAG2821	X		X						Hypothetical secreted protein precursor - signalP detected	s/
TAG2832	X		X	X					Hypothetical secreted protein precursor - signalP detected	s/
TAG2849	X		X	X		X	X	X	Hypothetical secreted protein precursor - signalP detected	s/
TAG2856	X		X	X		X		X	Adult cuticle protein 1 - signalP detected	extmat
TAG2860							X		Larval/pupal cuticle protein H1C - signalP detected - possible mucin - 13 NetOglyc sites	extmat
TAG2889							X		Hypothetical secreted protein precursor - signalP detected	s/
TAG2890	X		X	X					Male accessory gland serine protease inhibitor - signalP detected	s/protinh
TAG2907	X						X	X	Hypothetical secreted protein precursor - signalP detected	s/
TAG2911	X	X		X	X		X	X	Hypothetical secreted protein precursor - signalP detected	s/
TAG2913	X	X	X	X	X	X	X	X	Hypothetical secreted protein precursor - signalP detected	s/
TAG2926	X	X	X				X		Hypothetical secreted protein precursor - signalP detected	s/
TAG2960						X	X		Trypsin-like serine protease - signalP detected	s/protease	DQ406805 C. capitata clone 10c
TAG2963		X		X	X		X	X	Hypothetical secreted protein precursor - signalP detected	s/
TAG2983	X		X				X		Hypothetical secreted protein precursor - signalP detected	s/
TAG3020	X	X	X	X	X	X	X	X	Vacuolar H+-ATPase V0 sector, subunit M9.7 (M9.2) - signalP detected	tr
TAG3021	X	X	X	X	X	X	X	X	Cellular repressor of transcription - signalP detected	tm
TAG3024							X		Hypothetical secreted protein precursor - signalP detected	s/
TAG3030	X	X		X		X	X	X	Hypothetical secreted protein precursor - signalP detected	s/
TAG3102							X		Hypothetical secreted protein precursor - signalP detected	s/
TAG3137							X		Hypothetical secreted protein precursor - signalP detected	s/
TAG3143	X	X	X	X	X	X	X	X	SCP_euk: SCP-like extracellular protein domain - signalP detected	s/antigen5
TAG3150	X	X	X	X	X	X	X	X	Hypothetical secreted protein precursor - signalP detected	s/
TAG3175	X	X	X	X	X	X	X	X	Hypothetical secreted protein precursor - signalP detected	s/
TAG3206	X		X						Hypothetical secreted protein precursor - signalP detected	s/
TAG3250	X	X	X	X	X	X	X	X	Hypothetical secreted protein precursor - signalP detected	s/	DQ406812 C. capitata clone 33a
TAG3261						X	X	X	Haemolymph juvenile hormone binding protein (JHBP) - signalP detected	s/	DQ406809 C. capitata clone 28c
TAG3266						X	X		Hypothetical secreted protein precursor - signalP detected	s/	DQ406813 C. capitata clone 3c
TAG3272	X	X	X	X	X	X	X	X	Hypothetical secreted protein precursor - signalP detected	s/
TAG3289	X	X	X	X	X	X	X	X	Cu/Zn-superoxide dismutase - signalP detected	detox/ox
TAG3291	X	X	X	X	X	X	X	X	Hypothetical secreted protein precursor - signalP detected	s/
TAG3320	X	X	X	X	X		X		Predicted importin 9	pe
TAG3324					X	X		X	Hypothetical secreted protein precursor - signalP detected	s/
