# Supplementary material for: Transcriptional Profiles of Mating-Responsive Genes from Testes and Male Accessory Glands of the Mediterranean Fruit Fly, Ceratitis capitata
Source: PLoS One. 2012 Oct 11;7(10):e46812. doi: 10.1371/journal.pone.0046812 (PMC3469604; doi:10.1371/journal.pone.0046812)
Supplement: Spreadsheet S1 — Hyperlinked Excel spreadsheet containing annotated assembled ESTs. Putative peptides are named using the prefix ‘Cc-male-’ rather than the prefix ‘TAG’ used in the text. (ZIP) [file pone.0046812.s008.zip]

Archive with 47,874 entries (9,995 files):
- Spreadsheet 1/
- Spreadsheet 1/Cc-tb2.xlsx
- Spreadsheet 1/links/
- Spreadsheet 1/links/CDD/
- Spreadsheet 1/links/CDD/Cc-male-1-CDD.txt
- Spreadsheet 1/links/CDD/Cc-male-100-CDD.txt
- Spreadsheet 1/links/CDD/Cc-male-1001-CDD.txt
- Spreadsheet 1/links/CDD/Cc-male-1002-CDD.txt
- Spreadsheet 1/links/CDD/Cc-male-1003-CDD.txt
- Spreadsheet 1/links/CDD/Cc-male-1004-CDD.txt
- Spreadsheet 1/links/CDD/Cc-male-1005-CDD.txt
- Spreadsheet 1/links/CDD/Cc-male-1009-CDD.txt
- Spreadsheet 1/links/CDD/Cc-male-101-CDD.txt
- Spreadsheet 1/links/CDD/Cc-male-1010-CDD.txt
- Spreadsheet 1/links/CDD/Cc-male-1012-CDD.txt
- Spreadsheet 1/links/CDD/Cc-male-1015-CDD.txt
- Spreadsheet 1/links/CDD/Cc-male-1016-CDD.txt
- Spreadsheet 1/links/CDD/Cc-male-1017-CDD.txt
- Spreadsheet 1/links/CDD/Cc-male-1018-CDD.txt
- Spreadsheet 1/links/CDD/Cc-male-1019-CDD.txt
- Spreadsheet 1/links/CDD/Cc-male-102-CDD.txt
- Spreadsheet 1/links/CDD/Cc-male-1020-CDD.txt
- Spreadsheet 1/links/CDD/Cc-male-1023-CDD.txt
- Spreadsheet 1/links/CDD/Cc-male-1024-CDD.txt
- Spreadsheet 1/links/CDD/Cc-male-1026-CDD.txt
- Spreadsheet 1/links/CDD/Cc-male-1027-CDD.txt
- Spreadsheet 1/links/CDD/Cc-male-1030-CDD.txt
- Spreadsheet 1/links/CDD/Cc-male-1032-CDD.txt
- Spreadsheet 1/links/CDD/Cc-male-1033-CDD.txt
- Spreadsheet 1/links/CDD/Cc-male-1037-CDD.txt
- Spreadsheet 1/links/CDD/Cc-male-104-CDD.txt
- Spreadsheet 1/links/CDD/Cc-male-1041-CDD.txt
- Spreadsheet 1/links/CDD/Cc-male-1042-CDD.txt
- Spreadsheet 1/links/CDD/Cc-male-1044-CDD.txt
- Spreadsheet 1/links/CDD/Cc-male-1045-CDD.txt
- Spreadsheet 1/links/CDD/Cc-male-1046-CDD.txt
- Spreadsheet 1/links/CDD/Cc-male-1047-CDD.txt
- Spreadsheet 1/links/CDD/Cc-male-1048-CDD.txt
- Spreadsheet 1/links/CDD/Cc-male-1049-CDD.txt
- Spreadsheet 1/links/CDD/Cc-male-105-CDD.txt
- Spreadsheet 1/links/CDD/Cc-male-1051-CDD.txt
- Spreadsheet 1/links/CDD/Cc-male-1052-CDD.txt
- Spreadsheet 1/links/CDD/Cc-male-1053-CDD.txt
- Spreadsheet 1/links/CDD/Cc-male-1054-CDD.txt
- Spreadsheet 1/links/CDD/Cc-male-1055-CDD.txt
- Spreadsheet 1/links/CDD/Cc-male-1056-CDD.txt
- Spreadsheet 1/links/CDD/Cc-male-1063-CDD.txt
- Spreadsheet 1/links/CDD/Cc-male-1064-CDD.txt
- Spreadsheet 1/links/CDD/Cc-male-1065-CDD.txt
- Spreadsheet 1/links/CDD/Cc-male-1067-CDD.txt
- Spreadsheet 1/links/CDD/Cc-male-1068-CDD.txt
- Spreadsheet 1/links/CDD/Cc-male-1069-CDD.txt
- Spreadsheet 1/links/CDD/Cc-male-1070-CDD.txt
- Spreadsheet 1/links/CDD/Cc-male-1071-CDD.txt
- Spreadsheet 1/links/CDD/Cc-male-1075-CDD.txt
- Spreadsheet 1/links/CDD/Cc-male-1077-CDD.txt
- Spreadsheet 1/links/CDD/Cc-male-1079-CDD.txt
- Spreadsheet 1/links/CDD/Cc-male-1080-CDD.txt
- Spreadsheet 1/links/CDD/Cc-male-1084-CDD.txt
- Spreadsheet 1/links/CDD/Cc-male-1085-CDD.txt
- Spreadsheet 1/links/CDD/Cc-male-1086-CDD.txt
- Spreadsheet 1/links/CDD/Cc-male-1087-CDD.txt
- Spreadsheet 1/links/CDD/Cc-male-1088-CDD.txt
- Spreadsheet 1/links/CDD/Cc-male-1089-CDD.txt
- Spreadsheet 1/links/CDD/Cc-male-1090-CDD.txt
- Spreadsheet 1/links/CDD/Cc-male-1093-CDD.txt
- Spreadsheet 1/links/CDD/Cc-male-1094-CDD.txt
- Spreadsheet 1/links/CDD/Cc-male-1096-CDD.txt
- Spreadsheet 1/links/CDD/Cc-male-1097-CDD.txt
- Spreadsheet 1/links/CDD/Cc-male-1099-CDD.txt
- Spreadsheet 1/links/CDD/Cc-male-1100-CDD.txt
- Spreadsheet 1/links/CDD/Cc-male-1101-CDD.txt
- Spreadsheet 1/links/CDD/Cc-male-1102-CDD.txt
- Spreadsheet 1/links/CDD/Cc-male-1103-CDD.txt
- Spreadsheet 1/links/CDD/Cc-male-1104-CDD.txt
- Spreadsheet 1/links/CDD/Cc-male-1106-CDD.txt
- Spreadsheet 1/links/CDD/Cc-male-1107-CDD.txt
- Spreadsheet 1/links/CDD/Cc-male-1108-CDD.txt
- Spreadsheet 1/links/CDD/Cc-male-1109-CDD.txt
- Spreadsheet 1/links/CDD/Cc-male-111-CDD.txt
- Spreadsheet 1/links/CDD/Cc-male-1110-CDD.txt
- Spreadsheet 1/links/CDD/Cc-male-1111-CDD.txt
- Spreadsheet 1/links/CDD/Cc-male-1113-CDD.txt
- Spreadsheet 1/links/CDD/Cc-male-1115-CDD.txt
- Spreadsheet 1/links/CDD/Cc-male-1116-CDD.txt
- Spreadsheet 1/links/CDD/Cc-male-112-CDD.txt
- Spreadsheet 1/links/CDD/Cc-male-1120-CDD.txt
- Spreadsheet 1/links/CDD/Cc-male-1121-CDD.txt
- Spreadsheet 1/links/CDD/Cc-male-1122-CDD.txt
- Spreadsheet 1/links/CDD/Cc-male-1123-CDD.txt
- Spreadsheet 1/links/CDD/Cc-male-1124-CDD.txt
- Spreadsheet 1/links/CDD/Cc-male-1126-CDD.txt
- Spreadsheet 1/links/CDD/Cc-male-1127-CDD.txt
- Spreadsheet 1/links/CDD/Cc-male-1128-CDD.txt
- Spreadsheet 1/links/CDD/Cc-male-1129-CDD.txt
- Spreadsheet 1/links/CDD/Cc-male-113-CDD.txt
- Spreadsheet 1/links/CDD/Cc-male-1130-CDD.txt
- Spreadsheet 1/links/CDD/Cc-male-1131-CDD.txt
- Spreadsheet 1/links/CDD/Cc-male-1132-CDD.txt
- Spreadsheet 1/links/CDD/Cc-male-1134-CDD.txt
- Spreadsheet 1/links/CDD/Cc-male-1138-CDD.txt
- Spreadsheet 1/links/CDD/Cc-male-1139-CDD.txt
- Spreadsheet 1/links/CDD/Cc-male-114-CDD.txt
- Spreadsheet 1/links/CDD/Cc-male-1140-CDD.txt
- Spreadsheet 1/links/CDD/Cc-male-1141-CDD.txt
- Spreadsheet 1/links/CDD/Cc-male-1142-CDD.txt
- Spreadsheet 1/links/CDD/Cc-male-1143-CDD.txt
- Spreadsheet 1/links/CDD/Cc-male-1144-CDD.txt
- Spreadsheet 1/links/CDD/Cc-male-1145-CDD.txt
- Spreadsheet 1/links/CDD/Cc-male-1146-CDD.txt
- Spreadsheet 1/links/CDD/Cc-male-1147-CDD.txt
- Spreadsheet 1/links/CDD/Cc-male-1148-CDD.txt
- Spreadsheet 1/links/CDD/Cc-male-1150-CDD.txt
- Spreadsheet 1/links/CDD/Cc-male-1152-CDD.txt
- Spreadsheet 1/links/CDD/Cc-male-1160-CDD.txt
- Spreadsheet 1/links/CDD/Cc-male-1161-CDD.txt
- Spreadsheet 1/links/CDD/Cc-male-1162-CDD.txt
- Spreadsheet 1/links/CDD/Cc-male-1164-CDD.txt
- Spreadsheet 1/links/CDD/Cc-male-1165-CDD.txt
- Spreadsheet 1/links/CDD/Cc-male-1166-CDD.txt
- Spreadsheet 1/links/CDD/Cc-male-1167-CDD.txt
- Spreadsheet 1/links/CDD/Cc-male-1168-CDD.txt
- Spreadsheet 1/links/CDD/Cc-male-117-CDD.txt
- Spreadsheet 1/links/CDD/Cc-male-1170-CDD.txt
- Spreadsheet 1/links/CDD/Cc-male-1171-CDD.txt
- Spreadsheet 1/links/CDD/Cc-male-1172-CDD.txt
- Spreadsheet 1/links/CDD/Cc-male-1174-CDD.txt
- Spreadsheet 1/links/CDD/Cc-male-1175-CDD.txt
- Spreadsheet 1/links/CDD/Cc-male-1176-CDD.txt
- Spreadsheet 1/links/CDD/Cc-male-1177-CDD.txt
- Spreadsheet 1/links/CDD/Cc-male-1178-CDD.txt
- Spreadsheet 1/links/CDD/Cc-male-1179-CDD.txt
- Spreadsheet 1/links/CDD/Cc-male-118-CDD.txt
- Spreadsheet 1/links/CDD/Cc-male-1180-CDD.txt
- Spreadsheet 1/links/CDD/Cc-male-1182-CDD.txt
- Spreadsheet 1/links/CDD/Cc-male-1183-CDD.txt
- Spreadsheet 1/links/CDD/Cc-male-1184-CDD.txt
- Spreadsheet 1/links/CDD/Cc-male-1185-CDD.txt
- Spreadsheet 1/links/CDD/Cc-male-1186-CDD.txt
- Spreadsheet 1/links/CDD/Cc-male-1187-CDD.txt
- Spreadsheet 1/links/CDD/Cc-male-1188-CDD.txt
- Spreadsheet 1/links/CDD/Cc-male-1189-CDD.txt
- Spreadsheet 1/links/CDD/Cc-male-119-CDD.txt
- Spreadsheet 1/links/CDD/Cc-male-1190-CDD.txt
- Spreadsheet 1/links/CDD/Cc-male-1191-CDD.txt
- Spreadsheet 1/links/CDD/Cc-male-1192-CDD.txt
- Spreadsheet 1/links/CDD/Cc-male-1193-CDD.txt
- Spreadsheet 1/links/CDD/Cc-male-1194-CDD.txt
- Spreadsheet 1/links/CDD/Cc-male-1195-CDD.txt
- Spreadsheet 1/links/CDD/Cc-male-1196-CDD.txt
- Spreadsheet 1/links/CDD/Cc-male-1197-CDD.txt
- Spreadsheet 1/links/CDD/Cc-male-1199-CDD.txt
- Spreadsheet 1/links/CDD/Cc-male-1200-CDD.txt
- Spreadsheet 1/links/CDD/Cc-male-1202-CDD.txt
- Spreadsheet 1/links/CDD/Cc-male-1204-CDD.txt
- Spreadsheet 1/links/CDD/Cc-male-1205-CDD.txt
- Spreadsheet 1/links/CDD/Cc-male-1206-CDD.txt
- Spreadsheet 1/links/CDD/Cc-male-1208-CDD.txt
- Spreadsheet 1/links/CDD/Cc-male-1209-CDD.txt
- Spreadsheet 1/links/CDD/Cc-male-121-CDD.txt
- Spreadsheet 1/links/CDD/Cc-male-1210-CDD.txt
- Spreadsheet 1/links/CDD/Cc-male-1211-CDD.txt
- Spreadsheet 1/links/CDD/Cc-male-1216-CDD.txt
- Spreadsheet 1/links/CDD/Cc-male-1219-CDD.txt
- Spreadsheet 1/links/CDD/Cc-male-122-CDD.txt
- Spreadsheet 1/links/CDD/Cc-male-1220-CDD.txt
- Spreadsheet 1/links/CDD/Cc-male-1222-CDD.txt
- Spreadsheet 1/links/CDD/Cc-male-1225-CDD.txt
- Spreadsheet 1/links/CDD/Cc-male-1227-CDD.txt
- Spreadsheet 1/links/CDD/Cc-male-1229-CDD.txt
- Spreadsheet 1/links/CDD/Cc-male-123-CDD.txt
- Spreadsheet 1/links/CDD/Cc-male-1231-CDD.txt
- Spreadsheet 1/links/CDD/Cc-male-1233-CDD.txt
- Spreadsheet 1/links/CDD/Cc-male-1234-CDD.txt
- Spreadsheet 1/links/CDD/Cc-male-1236-CDD.txt
- Spreadsheet 1/links/CDD/Cc-male-1237-CDD.txt
- Spreadsheet 1/links/CDD/Cc-male-1238-CDD.txt
- Spreadsheet 1/links/CDD/Cc-male-1239-CDD.txt
- Spreadsheet 1/links/CDD/Cc-male-1241-CDD.txt
- Spreadsheet 1/links/CDD/Cc-male-1242-CDD.txt
- Spreadsheet 1/links/CDD/Cc-male-1243-CDD.txt
- Spreadsheet 1/links/CDD/Cc-male-1245-CDD.txt
- Spreadsheet 1/links/CDD/Cc-male-1247-CDD.txt
- Spreadsheet 1/links/CDD/Cc-male-1248-CDD.txt
- Spreadsheet 1/links/CDD/Cc-male-1249-CDD.txt
- Spreadsheet 1/links/CDD/Cc-male-1250-CDD.txt
- Spreadsheet 1/links/CDD/Cc-male-1251-CDD.txt
- Spreadsheet 1/links/CDD/Cc-male-1252-CDD.txt
- Spreadsheet 1/links/CDD/Cc-male-1253-CDD.txt
- Spreadsheet 1/links/CDD/Cc-male-1254-CDD.txt
- Spreadsheet 1/links/CDD/Cc-male-1255-CDD.txt
- Spreadsheet 1/links/CDD/Cc-male-1257-CDD.txt
- Spreadsheet 1/links/CDD/Cc-male-1258-CDD.txt
- Spreadsheet 1/links/CDD/Cc-male-1259-CDD.txt
- Spreadsheet 1/links/CDD/Cc-male-126-CDD.txt
- Spreadsheet 1/links/CDD/Cc-male-1260-CDD.txt
- Spreadsheet 1/links/CDD/Cc-male-1261-CDD.txt
- Spreadsheet 1/links/CDD/Cc-male-1262-CDD.txt
- Spreadsheet 1/links/CDD/Cc-male-1263-CDD.txt
- Spreadsheet 1/links/CDD/Cc-male-1264-CDD.txt
- Spreadsheet 1/links/CDD/Cc-male-1266-CDD.txt
- Spreadsheet 1/links/CDD/Cc-male-1267-CDD.txt
- Spreadsheet 1/links/CDD/Cc-male-1268-CDD.txt
- Spreadsheet 1/links/CDD/Cc-male-1269-CDD.txt
- Spreadsheet 1/links/CDD/Cc-male-127-CDD.txt
- Spreadsheet 1/links/CDD/Cc-male-1270-CDD.txt
- Spreadsheet 1/links/CDD/Cc-male-1271-CDD.txt
- Spreadsheet 1/links/CDD/Cc-male-1273-CDD.txt
- Spreadsheet 1/links/CDD/Cc-male-1274-CDD.txt
- Spreadsheet 1/links/CDD/Cc-male-1275-CDD.txt
- Spreadsheet 1/links/CDD/Cc-male-1276-CDD.txt
- Spreadsheet 1/links/CDD/Cc-male-1277-CDD.txt
- Spreadsheet 1/links/CDD/Cc-male-1278-CDD.txt
- Spreadsheet 1/links/CDD/Cc-male-1279-CDD.txt
- Spreadsheet 1/links/CDD/Cc-male-128-CDD.txt
- Spreadsheet 1/links/CDD/Cc-male-1281-CDD.txt
- Spreadsheet 1/links/CDD/Cc-male-1283-CDD.txt
- Spreadsheet 1/links/CDD/Cc-male-1285-CDD.txt
- Spreadsheet 1/links/CDD/Cc-male-1287-CDD.txt
- Spreadsheet 1/links/CDD/Cc-male-1288-CDD.txt
- Spreadsheet 1/links/CDD/Cc-male-1289-CDD.txt
- Spreadsheet 1/links/CDD/Cc-male-1290-CDD.txt
- Spreadsheet 1/links/CDD/Cc-male-1291-CDD.txt
- Spreadsheet 1/links/CDD/Cc-male-1292-CDD.txt
- Spreadsheet 1/links/CDD/Cc-male-1293-CDD.txt
- Spreadsheet 1/links/CDD/Cc-male-1294-CDD.txt
- Spreadsheet 1/links/CDD/Cc-male-1295-CDD.txt
- Spreadsheet 1/links/CDD/Cc-male-1296-CDD.txt
- Spreadsheet 1/links/CDD/Cc-male-1297-CDD.txt
- Spreadsheet 1/links/CDD/Cc-male-1298-CDD.txt
- Spreadsheet 1/links/CDD/Cc-male-1299-CDD.txt
- Spreadsheet 1/links/CDD/Cc-male-13-CDD.txt
- Spreadsheet 1/links/CDD/Cc-male-130-CDD.txt
- Spreadsheet 1/links/CDD/Cc-male-1300-CDD.txt
- Spreadsheet 1/links/CDD/Cc-male-1301-CDD.txt
- Spreadsheet 1/links/CDD/Cc-male-1302-CDD.txt
- Spreadsheet 1/links/CDD/Cc-male-1303-CDD.txt
- Spreadsheet 1/links/CDD/Cc-male-1305-CDD.txt
- Spreadsheet 1/links/CDD/Cc-male-1308-CDD.txt
- Spreadsheet 1/links/CDD/Cc-male-1309-CDD.txt
- Spreadsheet 1/links/CDD/Cc-male-131-CDD.txt
- Spreadsheet 1/links/CDD/Cc-male-1311-CDD.txt
- Spreadsheet 1/links/CDD/Cc-male-1313-CDD.txt
- Spreadsheet 1/links/CDD/Cc-male-1314-CDD.txt
- Spreadsheet 1/links/CDD/Cc-male-1316-CDD.txt
- Spreadsheet 1/links/CDD/Cc-male-1317-CDD.txt
- Spreadsheet 1/links/CDD/Cc-male-1319-CDD.txt
- Spreadsheet 1/links/CDD/Cc-male-1320-CDD.txt
- Spreadsheet 1/links/CDD/Cc-male-1321-CDD.txt
- Spreadsheet 1/links/CDD/Cc-male-1322-CDD.txt
- Spreadsheet 1/links/CDD/Cc-male-1324-CDD.txt
- Spreadsheet 1/links/CDD/Cc-male-1327-CDD.txt
- Spreadsheet 1/links/CDD/Cc-male-1328-CDD.txt
- Spreadsheet 1/links/CDD/Cc-male-1329-CDD.txt
- Spreadsheet 1/links/CDD/Cc-male-1331-CDD.txt
- Spreadsheet 1/links/CDD/Cc-male-1335-CDD.txt
- Spreadsheet 1/links/CDD/Cc-male-1337-CDD.txt
- Spreadsheet 1/links/CDD/Cc-male-1339-CDD.txt
- Spreadsheet 1/links/CDD/Cc-male-1341-CDD.txt
- Spreadsheet 1/links/CDD/Cc-male-1344-CDD.txt
- Spreadsheet 1/links/CDD/Cc-male-1345-CDD.txt
- Spreadsheet 1/links/CDD/Cc-male-1346-CDD.txt
- Spreadsheet 1/links/CDD/Cc-male-1348-CDD.txt
- Spreadsheet 1/links/CDD/Cc-male-1349-CDD.txt
- Spreadsheet 1/links/CDD/Cc-male-1350-CDD.txt
- Spreadsheet 1/links/CDD/Cc-male-1351-CDD.txt
- Spreadsheet 1/links/CDD/Cc-male-1352-CDD.txt
- Spreadsheet 1/links/CDD/Cc-male-1353-CDD.txt
- Spreadsheet 1/links/CDD/Cc-male-1355-CDD.txt
- Spreadsheet 1/links/CDD/Cc-male-1356-CDD.txt
- Spreadsheet 1/links/CDD/Cc-male-1358-CDD.txt
- Spreadsheet 1/links/CDD/Cc-male-1359-CDD.txt
- Spreadsheet 1/links/CDD/Cc-male-136-CDD.txt
- Spreadsheet 1/links/CDD/Cc-male-1360-CDD.txt
- Spreadsheet 1/links/CDD/Cc-male-1361-CDD.txt
- Spreadsheet 1/links/CDD/Cc-male-1362-CDD.txt
- Spreadsheet 1/links/CDD/Cc-male-1363-CDD.txt
- Spreadsheet 1/links/CDD/Cc-male-1364-CDD.txt
- Spreadsheet 1/links/CDD/Cc-male-1365-CDD.txt
- Spreadsheet 1/links/CDD/Cc-male-1366-CDD.txt
- Spreadsheet 1/links/CDD/Cc-male-1368-CDD.txt
- Spreadsheet 1/links/CDD/Cc-male-137-CDD.txt
- Spreadsheet 1/links/CDD/Cc-male-1370-CDD.txt
- Spreadsheet 1/links/CDD/Cc-male-1371-CDD.txt
- Spreadsheet 1/links/CDD/Cc-male-1372-CDD.txt
- Spreadsheet 1/links/CDD/Cc-male-1374-CDD.txt
- Spreadsheet 1/links/CDD/Cc-male-1377-CDD.txt
- Spreadsheet 1/links/CDD/Cc-male-1379-CDD.txt
- Spreadsheet 1/links/CDD/Cc-male-138-CDD.txt
- Spreadsheet 1/links/CDD/Cc-male-1380-CDD.txt
- Spreadsheet 1/links/CDD/Cc-male-1385-CDD.txt
- Spreadsheet 1/links/CDD/Cc-male-1386-CDD.txt
- Spreadsheet 1/links/CDD/Cc-male-1387-CDD.txt
- Spreadsheet 1/links/CDD/Cc-male-1388-CDD.txt
- Spreadsheet 1/links/CDD/Cc-male-1389-CDD.txt
- Spreadsheet 1/links/CDD/Cc-male-139-CDD.txt
- Spreadsheet 1/links/CDD/Cc-male-1391-CDD.txt
- Spreadsheet 1/links/CDD/Cc-male-1392-CDD.txt
- Spreadsheet 1/links/CDD/Cc-male-1393-CDD.txt
- Spreadsheet 1/links/CDD/Cc-male-1396-CDD.txt
[truncated: 9,700 more entries]
