# Supplementary material for: Transcriptional Profiles of Mating-Responsive Genes from Testes and Male Accessory Glands of the Mediterranean Fruit Fly, Ceratitis capitata
Source: PLoS One. 2012 Oct 11;7(10):e46812. doi: 10.1371/journal.pone.0046812 (PMC3469604; doi:10.1371/journal.pone.0046812)
Supplement: Spreadsheet S1 — Hyperlinked Excel spreadsheet containing annotated assembled ESTs. Putative peptides are named using the prefix ‘Cc-male-’ rather than the prefix ‘TAG’ used in the text. (ZIP) [file pone.0046812.s008.zip › Spreadsheet 1/Cc-tb2.xlsx]

## Sheet: Cc-pep-pep
Explanations on this line																																	Matches to a subset of the NR database containing Drosophila proteins														Classificatino and key words relevant to the set
Peptide name	Pep size	%X	CDS name and link	Seq size	First residue	Stop codon? *	Derives from	With this number of reads	SigP Result (BL is borderline Secreted score)	Cleavage Position	MW	pI	Mature MW	pI	Len	mTP	SP	other	Target P prediction (Secreted, Mitochondrial, Nuclear - Cytoplasm)	Relative confidence (1 is best)	TMHMM result	Predicted helices and link	% membrane	% outside	% inside	Possible GPI?	Length of peptide after last membrane helix	No. potential glyc sites	Percent Ser+Thr	Percent Gly	Percent Pro	ProP furin cleavage predictions	Best match to DROSO database	E value	Match	Score	Extent of match	Length of best match	% identity	% Coverage	Mismatches	Gaps	First residue of match	First residue of sequence	Number of segments	Peptide name	Name	Class	Database
Cc-male-SigP-1572	144	0	Cc-male-SigP-1572	435	M	*	Male_asb-1572	53	SIG	16-17	16.578	4.76	14.849	4.68	144	0.027	0.934	0.137	S	2	ExpAA=0.02 First60=0.02 PredHel=0 Topology=o	0						0	5.6	4.2	3.5		GG12008	4E-021	gi|194906197	99.4	133	151	43	89	77	3	2	1	1	Cc-male-SigP-1572	Insect pheromone/odorant binding protein - signalP detected OBP	s/OBP	SMART
Cc-male-1572	144	0	Cc-male-1572	435	M	*	Male_asb-1572	53	SIG	16-17	16.576	4.76	14.849	4.68	144	0.027	0.934	0.137	S	2	ExpAA=0.02 First60=0.02 PredHel=0 Topology=o	0						0	5.6	4.2	3.5		GG12008	4E-021	gi|194906197	99.4	133	151	43	89	77	3	2	1	1	Cc-male-1572	Insect pheromone/odorant binding protein - signalP detected OBP	s/OBP	SMART
Cc-male-SigP-1577	144	0	Cc-male-SigP-1577	435	M	*	Male_asb-1577	44	SIG	16-17	16.841	4.76	15.111	4.68	144	0.036	0.887	0.217	S	2	ExpAA=0.02 First60=0.02 PredHel=0 Topology=o	0						0	4.2	2.8	2.8		GL13581	4E-017	gi|195158839	86.3	125	151	38	83	79	2	2	1	1	Cc-male-SigP-1577	Insect pheromone/odorant binding protein - signalP detected OBP	s/OBP	SMART
Cc-male-1577	144	0	Cc-male-1577	435	M	*	Male_asb-1577	44	SIG	16-17	16.841	4.76	15.111	4.68	144	0.036	0.887	0.217	S	2	ExpAA=0.02 First60=0.02 PredHel=0 Topology=o	0						0	4.2	2.8	2.8		GL13581	4E-017	gi|195158839	86.3	125	151	38	83	79	2	2	1	1	Cc-male-1577	Insect pheromone/odorant binding protein - signalP detected OBP	s/OBP	SMART
Cc-male-SigP-1579	143	0	Cc-male-SigP-1579	432	M	*	Male_asb-1579	41	SIG	16-17	16.655	4.82	14.924	4.74	143	0.035	0.888	0.221	S	2	ExpAA=0.02 First60=0.02 PredHel=0 Topology=o	0						0	4.2	3.5	2.8		GL13581	3E-017	gi|195158839	86.7	125	151	37	83	79	1	2	1	1	Cc-male-SigP-1579	Insect pheromone/odorant binding protein - signalP detected OBP	s/OBP	SMART
Cc-male-1579	143	0	Cc-male-1579	432	M	*	Male_asb-1579	41	SIG	16-17	16.655	4.82	14.924	4.74	143	0.035	0.888	0.221	S	2	ExpAA=0.02 First60=0.02 PredHel=0 Topology=o	0						0	4.2	3.5	2.8		GL13581	3E-017	gi|195158839	86.7	125	151	37	83	79	1	2	1	1	Cc-male-1579	Insect pheromone/odorant binding protein - signalP detected OBP	s/OBP	SMART
Cc-male-196	218	0	Cc-male-196	657	M	*	Male_asb-196	37	CYT		25.54	9.9			218	0.331	0.015	0.821	_	3	ExpAA=0.00 First60=0.00 PredHel=0 Topology=o	0						0	6	6.9	6	1 | 24 PKSRFCR|GV 0.561 *ProP* |	Qm, isoform C	1E-126	gi|221513692	449	217	218	96	100	8	0	1	1	1	Cc-male-196	60s ribosomal protein L10	ps	KOG
Cc-male-SigP-1575	144	0	Cc-male-SigP-1575	435	M	*	Male_asb-1575	35	SIG	16-17	16.721	4.76	14.99	4.68	144	0.027	0.933	0.138	S	2	ExpAA=0.02 First60=0.02 PredHel=0 Topology=o	0						0	4.9	2.8	3.5		GG12008	2E-021	gi|194906197	100	124	151	46	83	69	3	2	1	1	Cc-male-SigP-1575	Insect pheromone/odorant binding protein - signalP detected OBP	s/OBP	SMART
Cc-male-1575	144	0	Cc-male-1575	435	M	*	Male_asb-1575	35	SIG	16-17	16.721	4.76	14.99	4.68	144	0.027	0.933	0.138	S	2	ExpAA=0.02 First60=0.02 PredHel=0 Topology=o	0						0	4.9	2.8	3.5		GG12008	2E-021	gi|194906197	100	124	151	46	83	69	3	2	1	1	Cc-male-1575	Insect pheromone/odorant binding protein - signalP detected OBP	s/OBP	SMART
Cc-male-2931	133	0	Cc-male-2931	402	K	*	Male_asb-2931	31	CYT		15.575	11.42			133	0.485	0.022	0.719	_	4	ExpAA=0.00 First60=0.00 PredHel=0 Topology=i	0						5	20.3	5.3	2.3	5 | 112 GGRRRRR|GA 0.647 *ProP* | 125 RRSRGRR|SR 0.736 *ProP* | 130 RRSRSRR|RR 0.640 *ProP* | 132 SRSRRRR|R- 0.708 *ProP* | 133 RSRRRRR|-- 0.657 *ProP* |	GE19575	2E-005	gi|195496423	46.6	139	362	26	39	103	10	223	1	1	Cc-male-2931	Unknown product	uk	NR-LIGHT
Cc-male-270	298	0	Cc-male-270	897	M	*	Male_asb-270	30	CYT		34.046	9.83			298	0.246	0.073	0.679	_	3	ExpAA=0.54 First60=0.00 PredHel=0 Topology=o	0						0	8.7	7.7	2.3		GL21177	1E-159	gi|195164533	558	298	299	91	100	25	1	1	1	1	Cc-male-270	60S ribosomal protein L5	ps	KOG
Cc-male-2941	230	0	Cc-male-2941	693	M	*	Male_asb-2941	29	CYT		24.855	9.57			230	0.684	0.091	0.239	M	3	ExpAA=0.01 First60=0.01 PredHel=0 Topology=o	0						0	13	13	3.5		Cyp1	7E-082	gi|198469742	302	225	226	67	100	77	18	1	1	1	Cc-male-2941	Cyclophilin 1	pm	GO
Cc-male-158	172	0	Cc-male-158	519	M	*	Male_asb-158	28	CYT		19.877	5.95			172	0.687	0.04	0.254	M	3	ExpAA=0.00 First60=0.00 PredHel=0 Topology=o	0						0	11	0.6	7.6		RH59211p	8E-070	gi|21406656	261	170	190	71	90	49	0	13	1	1	Cc-male-158	Mitochondrial F1F0-ATP synthase, subunit d/ATP7	met/energy	KOG
Cc-male-1638	238	0	Cc-male-1638	717	G	*	Male_asb-1638	28	CYT		27.113	5.28			238	0.098	0.103	0.826	_	2	ExpAA=1.79 First60=1.43 PredHel=0 Topology=o	0						0	14.3	4.2	2.1		replicase polyprotein	4E-010	gi|9629651	64.3	189	1759	24	11	147	5	1535	17	1	Cc-male-1638	polyprotein Sacbrood virus polyprotein	te	NR-LIGHT
Cc-male-SigP-1574	144	0	Cc-male-SigP-1574	435	M	*	Male_asb-1574	25	SIG	16-17	16.7	4.76	14.976	4.68	144	0.027	0.933	0.138	S	2	ExpAA=0.02 First60=0.02 PredHel=0 Topology=o	0						0	4.9	2.8	3.5		GG12008	2E-022	gi|194906197	103	133	151	45	89	75	3	2	1	1	Cc-male-SigP-1574	Insect pheromone/odorant binding protein - signalP detected OBP	s/OBP	SMART
Cc-male-1574	144	0	Cc-male-1574	435	M	*	Male_asb-1574	25	SIG	16-17	16.707	4.76	14.976	4.68	144	0.027	0.933	0.138	S	2	ExpAA=0.02 First60=0.02 PredHel=0 Topology=o	0						0	4.9	2.8	3.5		GG12008	2E-022	gi|194906197	103	133	151	45	89	75	3	2	1	1	Cc-male-1574	Insect pheromone/odorant binding protein - signalP detected OBP	s/OBP	SMART
Cc-male-SigP-1692	149	0	Cc-male-SigP-1692	450	M	*	Male_asb-1692	20	SIG	22-23	14.48	4.83	12.18	4.4	149	0.04	0.959	0.034	S	1	ExpAA=18.92 First60=18.57 PredHel=1 Topology=i7-29o	1	14.8	80.5	4.7		120	27	26.2	6.7	8.7		GA20537	4E-005	gi|198451634	46.6	115	233	29	50	85	8	86	31	1	Cc-male-SigP-1692	Hypothetical secreted mucin - signalP detected - possible mucin - 27 NetOglyc sites	s/mucin	HMUC
Cc-male-1568	176	0	Cc-male-1568	531	A	*	Male_asb-1568	20	BL	19-20	20.393	11.03	18.101	10.53	176	0.884	0.03	0.096	M	2	ExpAA=0.00 First60=0.00 PredHel=0 Topology=o	0						0	11.9	8	1.7	1 | 168 TTGRRGR|TV 0.582 *ProP* |	FI09342p	2E-083	gi|211938661	307	169	170	91	100	15	3	1	10	1	Cc-male-1568	Ribosomal protein S18 - signalP detected	ps	KOG
Cc-male-1692	154	0	Cc-male-1692	465	A	*	Male_asb-1692	20	SIG	27-28	15.005	5.53	12.181	4.4	154	0.12	0.914	0.013	S	2	ExpAA=19.60 First60=18.97 PredHel=1 Topology=i12-34o	1	14.3	77.9	7.8		120	27	26.6	6.5	8.4		GA20537	4E-005	gi|198451634	46.6	115	233	29	50	85	8	86	36	1	Cc-male-1692	Hypothetical secreted mucin - signalP detected - possible mucin - 27 NetOglyc sites	s/mucin	HMUC
Cc-male-1177	208	0	Cc-male-1177	627	M	*	Male_asb-1177	18	CYT		23.946	10.58			208	0.25	0.031	0.829	_	3	ExpAA=0.00 First60=0.00 PredHel=0 Topology=o	0						0	11.1	7.2	3.4	1 | 25 KSLRKKR|KF 0.687 *ProP* |	GF18798	1E-108	gi|194746037	390	207	208	92	100	16	0	1	1	1	Cc-male-1177	40S ribosomal protein S8	ps	KOG
Cc-male-155	138	0	Cc-male-155	417	M	*	Male_asb-155	18	CYT		14.438	10.28			138	0.777	0.032	0.252	M	3	ExpAA=46.51 First60=0.01 PredHel=2 Topology=i77-99o114-136i	2	31.9	10.9	57.2			2	16.7	8.7	4.3		GJ10646	1E-067	gi|195394561	253	137	138	97	100	4	0	1	1	1	Cc-male-155	ATP synthase lipid-binding protein, mitochondrial - 2 predicted membrane helices	tr	GO
Cc-male-1632	258	0	Cc-male-1632	777	M	*	Male_asb-1632	18	CYT		30.096	10.97			258	0.171	0.038	0.889	_	2	ExpAA=0.04 First60=0.00 PredHel=0 Topology=o	0						1	6.2	4.7	4.3		GJ17944	1E-126	gi|195398229	449	248	252	88	99	28	0	4	10	1	Cc-male-1632	60S ribosomal protein L7	ps	KOG
Cc-male-1688	369	0	Cc-male-1688	1110	G	*	Male_asb-1688	18	CYT		40.384	6.42			369	0.056	0.039	0.962	_	1	ExpAA=0.02 First60=0.00 PredHel=0 Topology=o	0						1	14.6	8.4	4.9		GH17865	2E-013	gi|195059442	76.6	160	711	33	23	106	19	57	51	2	Cc-male-1688	Protein kinase 4 (Fragment)	st	SWISSP
Cc-male-1596	132	0	Cc-male-1596	399	M	*	Male_asb-1596	17	CYT		14.484	10.07			132	0.064	0.146	0.852	_	2	ExpAA=0.00 First60=0.00 PredHel=0 Topology=o	0						1	9.8	9.8	3.8	1 | 106 KTGRAKR|RI 0.590 *ProP* |	GL24284	1E-055	gi|195145452	213	130	132	79	99	27	0	1	1	1	Cc-male-1596	ribosomal protein S30, isoform A ribosomal protein S30, isoform B ribosomal protein S30, isoform A ribosomal protein S30, isoform B	ps	NR-LIGHT
Cc-male-210	205	0	Cc-male-210	618	M	*	Male_asb-210	17	CYT		23.676	10.88			205	0.564	0.039	0.437	M	5	ExpAA=0.02 First60=0.02 PredHel=0 Topology=o	0						0	7.3	6.8	4.4		GF16337	1E-109	gi|194745518	392	204	205	93	100	13	0	1	1	1	Cc-male-210	60S ribosomal protein L13a	ps	KOG
Cc-male-152	183	0	Cc-male-152	552	M	*	Male_asb-152	16	CYT		20.963	9.97			183	0.051	0.135	0.922	_	2	ExpAA=0.12 First60=0.00 PredHel=0 Topology=i	0						0	7.7	9.3	3.3	1 | 151 VAHRKRK|SG 0.598 *ProP* |	GF12342	1E-100	gi|194753153	362	177	187	99	95	1	0	10	6	1	Cc-male-152	60S ribosomal protein L11	ps	KOG
Cc-male-1702	55	0	Cc-male-1702	168	H	*	Male_asb-1702	16	CYT		6.031	7.16			55	0.037	0.869	0.17	S	2	ExpAA=40.42 First60=40.42 PredHel=2 Topology=i7-29o34-53i	2	74.5	9.1	16.4	1	2	1	16.4	3.6	1.8		GJ14112	19	gi|195384776	26.9	46	275	29	17	36	4	54	2	1	Cc-male-1702	Unknown product - 2 predicted membrane helices	uk	HM
Cc-male-317	159	0	Cc-male-317	480	M	*	Male_asb-317	16	CYT		18.301	10.59			159	0.433	0.029	0.661	_	4	ExpAA=0.01 First60=0.00 PredHel=0 Topology=o	0						0	6.3	7.5	6.9		GK19074	1E-078	gi|195433345	290	158	159	87	100	20	0	1	1	1	Cc-male-317	60S ribosomal protein L21	ps	KOG
Cc-male-353	143	0	Cc-male-353	432	M	*	Male_asb-353	16	CYT		16.029	10.59			143	0.342	0.055	0.668	_	4	ExpAA=0.03 First60=0.00 PredHel=0 Topology=o	0						0	5.6	9.8	4.2		similar to Drosophila melanogaster CG8415	3E-079	gi|38048731	292	142	148	100	97	0	0	6	1	1	Cc-male-353	40S ribosomal protein S23	ps	KOG
Cc-male-851	157	0	Cc-male-851	474	M	*	Male_asb-851	16	CYT		17.136	5.24			157	0.844	0.047	0.158	M	2	ExpAA=0.01 First60=0.01 PredHel=0 Topology=o	0						0	16.6	3.2	1.9		GH24459	2E-064	gi|195045498	243	156	157	79	100	32	0	1	1	1	Cc-male-851	Mitochondrial F1F0-ATP synthase, subunit delta/ATP16	met/energy	KOG
Cc-male-SigP-1578	143	0	Cc-male-SigP-1578	432	M	*	Male_asb-1578	15	SIG	16-17	16.654	4.82	14.924	4.74	143	0.035	0.888	0.221	S	2	ExpAA=0.02 First60=0.02 PredHel=0 Topology=o	0						0	4.2	3.5	2.8		GL13581	3E-017	gi|195158839	86.7	125	151	37	83	79	1	2	1	1	Cc-male-SigP-1578	Insect pheromone/odorant binding protein - signalP detected OBP	s/OBP	SMART
Cc-male-143	156	0	Cc-male-143	471	M	*	Male_asb-143	15	CYT		17.998	9.82			156	0.071	0.094	0.884	_	2	ExpAA=0.00 First60=0.00 PredHel=0 Topology=o	0						0	8.3	7.1	3.8		ribosomal protein S27A	2E-085	gi|17136574	313	155	156	97	100	4	0	1	1	1	Cc-male-143	Ubiquitin/40S ribosomal protein S27a fusion	ps	KOG
Cc-male-1578	143	0	Cc-male-1578	432	M	*	Male_asb-1578	15	SIG	16-17	16.655	4.82	14.924	4.74	143	0.035	0.888	0.221	S	2	ExpAA=0.02 First60=0.02 PredHel=0 Topology=o	0						0	4.2	3.5	2.8		GL13581	3E-017	gi|195158839	86.7	125	151	37	83	79	1	2	1	1	Cc-male-1578	Insect pheromone/odorant binding protein - signalP detected OBP	s/OBP	SMART
Cc-male-1778	161	0	Cc-male-1778	486	M	*	Male_asb-1778	15	CYT		16.332	8.86			161	0.83	0.044	0.174	M	2	ExpAA=8.12 First60=0.01 PredHel=0 Topology=o	0						8	10.6	9.3	12.4	1 | 6 -MVRRGR|SA 0.561 *ProP* |	GI15541	4E-068	gi|195130665	256	165	166	81	100	31	9	1	1	1	Cc-male-1778	gamma-subunit,methylmalonyl-CoA decarboxylase, Aedes aegypti gamma-subunit,methylmalonyl-CoA decarboxylase,	met/aa	NR-LIGHT
Cc-male-2924	256	0	Cc-male-2924	771	M	*	Male_asb-2924	15	CYT		27.971	11.22			256	0.671	0.016	0.52	M	5	ExpAA=0.01 First60=0.00 PredHel=0 Topology=o	0						0	8.6	13.3	5.5	1 | 227 KASTVKR|GT 0.573 *ProP* |	GA11728	1E-143	gi|125980540	508	255	256	96	100	8	0	1	1	1	Cc-male-2924	60s ribosomal protein L2/L8	ps	KOG
Cc-male-85	92	0	Cc-male-85	279	M	*	Male_asb-85	15	CYT		10.325	10.49			92	0.259	0.082	0.702	_	3	ExpAA=1.12 First60=0.00 PredHel=0 Topology=i	0						1	16.3	8.7	.		GF14155	2E-046	gi|194761564	183	91	133	95	69	4	0	42	1	1	Cc-male-85	60S ribosomal protein L37a ribosomal protein L37A	ps	DROSO
Cc-male-1536	248	0	Cc-male-1536	747	M	*	Male_asb-1536	14	CYT		27.903	9.45			248	0.235	0.067	0.749	_	3	ExpAA=0.01 First60=0.00 PredHel=0 Topology=o	0						3	8.5	7.7	6		GI22047	1E-128	gi|195113493	458	239	246	96	98	8	1	3	1	1	Cc-male-1536	40S ribosomal protein S3	ps	KOG
Cc-male-3135	113	0	Cc-male-3135	342	M	*	Male_asb-3135	14	BL	-1	11.804	4.62			113	0.085	0.451	0.592	_	5	ExpAA=0.10 First60=0.00 PredHel=0 Topology=o	0						0	8.8	9.7	2.7		RpLP2	1E-045	gi|195488140	180	112	113	82	100	20	0	1	1	1	Cc-male-3135	ribosomal protein P2 - signalP detected	ps	NR-LIGHT
Cc-male-3309	177	0	Cc-male-3309	534	M	*	Male_asb-3309	14	CYT		21.055	10.51			177	0.085	0.069	0.901	_	1	ExpAA=0.01 First60=0.01 PredHel=0 Topology=o	0						0	10.7	5.1	4.5		GI21298	8E-097	gi|195124776	351	175	177	96	99	7	0	1	1	1	Cc-male-3309	60S ribosomal protein L18A	ps	KOG
Cc-male-402	167	0	Cc-male-402	504	M	*	Male_asb-402	14	CYT		19.814	11.46			167	0.277	0.038	0.824	_	3	ExpAA=0.00 First60=0.00 PredHel=0 Topology=o	0						1	9.6	4.2	9.6	2 | 155 KKRRPKR|RV 0.778 *ProP* | 164 CKPRRKR|CK 0.552 *ProP* |	GK18077	8E-013	gi|195437083	72.4	189	235	36	81	87	22	24	10	2	Cc-male-402	hypothetical protein AaeL_AAEL003164 Aedes aegypti conserved hypothetical protein	uc	NR-LIGHT
Cc-male-1269	204	0	Cc-male-1269	615	M	*	Male_asb-1269	13	CYT		24.287	11.37			204	0.559	0.026	0.563	_	5	ExpAA=0.00 First60=0.00 PredHel=0 Topology=o	0						0	8.3	9.3	3.9		GI23964	1E-114	gi|195107684	411	203	204	95	100	9	0	1	1	1	Cc-male-1269	60s ribosomal protein L15	ps	KOG
Cc-male-1618	226	0	Cc-male-1618	681	I	*	Male_asb-1618	13	CYT		25.835	10.91			226	0.668	0.087	0.345	M	4	ExpAA=0.27 First60=0.27 PredHel=0 Topology=o	0						2	17.7	5.3	5.3	1 | 165 KRLRRRR|SL 0.695 *ProP* |	GJ22814	2E-007	gi|195391558	55.5	136	274	30	50	100	15	3	66	1	Cc-male-1618	Unknown product	uk	NR-LIGHT
Cc-male-1639	649	0	Cc-male-1639	1950	G	*	Male_asb-1639	13	SIG	17-18	72.654	6.03	70.92	5.82	649	0.153	0.581	0.137	S	3	ExpAA=0.09 First60=0.01 PredHel=0 Topology=o	0						0	12.9	5.9	4.3		replicase polyprotein	1E-035	gi|9629651	150	591	1759	26	34	461	78	1133	37	1	Cc-male-1639	polyprotein Sacbrood virus polyprotein - signalP detected	te	NR-LIGHT
Cc-male-2981	104	0	Cc-male-2981	315	A	*	Male_asb-2981	13	CYT		10.588	8.47			104	0.633	0.087	0.288	M	4	ExpAA=0.01 First60=0.01 PredHel=0 Topology=o	0						6	11.5	9.6	21.2		GE21134	5E-014	gi|195490332	75.5	81	518	43	16	55	17	211	7	1	Cc-male-2981	Myosin-XVI	cs	GO
Cc-male-2982	103	0	Cc-male-2982	312	Q	*	Male_asb-2982	13	CYT		10.663	7.92			103	0.169	0.16	0.683	_	3	ExpAA=0.02 First60=0.02 PredHel=0 Topology=o	0						4	10.7	9.7	20.4		GE21134	5E-013	gi|195490332	72	112	518	44	22	50	16	212	15	3	Cc-male-2982	Myosin-XVI	cs	GO
Cc-male-320	86	0	Cc-male-320	261	L	*	Male_asb-320	13	CYT		9.799	9.97			86	0.205	0.237	0.484	_	4	ExpAA=0.00 First60=0.00 PredHel=0 Topology=o	0						0	4.7	7	4.7		GK24354	6E-039	gi|195437768	158	85	149	89	58	9	0	64	1	1	Cc-male-320	60S ribosomal protein L27a	ps	SWISSP
Cc-male-875	467	0	Cc-male-875	1404	G	*	Male_asb-875	13	CYT		52.411	9.41			467	0.163	0.122	0.758	_	3	ExpAA=0.00 First60=0.00 PredHel=0 Topology=o	0						5	14.1	4.9	3.9		GF12748	1E-152	gi|194753742	538	464	508	62	92	174	18	28	8	1	Cc-male-875	Maternal protein exuperantia exuperantia	uc	NR-LIGHT
Cc-male-SigP-430	240	0	Cc-male-SigP-430	723	M	*	Male_asb-430	12	BL		27.407	7.69			240	0.865	0.09	0.081	M	2	ExpAA=2.59 First60=0.23 PredHel=0 Topology=o	0						0	9.6	5.8	2.9		GK10957	1E-115	gi|195440316	412	240	243	84	99	37	1	1	1	1	Cc-male-SigP-430	Mitochondrial F1F0-ATP synthase, subunit b/ATP4 - signalP detected	met/energy	KOG
Cc-male-1557	125	0	Cc-male-1557	378	G	*	Male_asb-1557	12	BL		13.99	9.38			125	0.949	0.146	0.022	M	1	ExpAA=13.63 First60=13.63 PredHel=0 Topology=i	0						0	14.4	8	12		GA28049	2E-015	gi|198471890	80.5	78	227	54	35	29	4	147	59	2	Cc-male-1557	Hypothetical secreted protein precursor - signalP detected	s/	HS
Cc-male-191	207	0	Cc-male-191	624	M	*	Male_asb-191	12	CYT		22.276	9.76			207	0.666	0.059	0.244	M	3	ExpAA=0.01 First60=0.00 PredHel=0 Topology=o	0						1	16.9	5.3	2.9		GK13792	3E-086	gi|195451167	317	207	208	80	100	40	1	1	1	1	Cc-male-191	Mitochondrial F1F0-ATP synthase, subunit OSCP/ATP5	met/energy	KOG
Cc-male-430	240	0	Cc-male-430	723	M	*	Male_asb-430	12	BL		27.385	7.69			240	0.865	0.09	0.081	M	2	ExpAA=2.59 First60=0.23 PredHel=0 Topology=o	0						0	9.6	5.8	2.9		GK10957	1E-115	gi|195440316	412	240	243	84	99	37	1	1	1	1	Cc-male-430	Mitochondrial F1F0-ATP synthase, subunit b/ATP4 - signalP detected	met/energy	KOG
Cc-male-449	292	0	Cc-male-449	879	M	*	Male_asb-449	12	CYT		32.718	6			292	0.062	0.085	0.933	_	1	ExpAA=0.03 First60=0.01 PredHel=0 Topology=o	0						0	12.7	7.9	4.8		GK10845	1E-126	gi|195446427	450	286	289	72	99	79	0	1	2	1	Cc-male-449	Spermidine synthase	met/aa	KOG
Cc-male-855	70	0	Cc-male-855	213	M	*	Male_asb-855	12	CYT		8.191	10.29			70	0.187	0.026	0.884	_	2	ExpAA=0.00 First60=0.00 PredHel=0 Topology=i	0						0	7.1	1.4	5.7		ribosomal protein L38	2E-032	gi|116007488	136	69	70	95	100	3	0	1	1	1	Cc-male-855	60S ribosomal protein L38 RecName: Full=60S ribosomal protein L38 RE42506p	ps	DROSO
Cc-male-SigP-1563	137	0	Cc-male-SigP-1563	414	M	*	Male_asb-1563	11	SIG	18-19	14.537	5.71	12.727	5.41	137	0.028	0.95	0.071	S	1	ExpAA=5.22 First60=5.22 PredHel=0 Topology=o	0						0	4.4	8.8	.		GK15692	5E-029	gi|195431652	125	131	132	46	100	72	3	1	1	1	Cc-male-SigP-1563	Odorant-binding protein 56d - signalP detected OBP	s/OBP	GO
Cc-male-137	269	0	Cc-male-137	810	M	*	Male_asb-137	11	CYT		28.942	11.08			269	0.117	0.027	0.921	_	1	ExpAA=0.00 First60=0.00 PredHel=0 Topology=o	0						7	9.3	4.1	7.1		GI16793	1E-118	gi|195135380	422	273	274	82	100	49	13	1	1	1	Cc-male-137	ribosomal protein L23A ribosomal protein L23A FI01658p	ps	NR-LIGHT
Cc-male-1563	137	0	Cc-male-1563	414	M	*	Male_asb-1563	11	SIG	18-19	14.545	5.71	12.727	5.41	137	0.028	0.95	0.071	S	1	ExpAA=5.22 First60=5.22 PredHel=0 Topology=o	0						0	4.4	8.8	.		GK15692	5E-029	gi|195431652	125	131	132	46	100	72	3	1	1	1	Cc-male-1563	Odorant-binding protein 56d - signalP detected OBP	s/OBP	GO
Cc-male-18	188	0	Cc-male-18	567	M	*	Male_asb-18	11	CYT		21.693	11.51			188	0.185	0.096	0.799	_	2	ExpAA=0.00 First60=0.00 PredHel=0 Topology=o	0						0	13.8	5.9	4.8	1 | 181 ERARGRR|SS 0.687 *ProP* |	GJ13360	3E-096	gi|195377032	350	187	188	89	100	19	0	1	1	1	Cc-male-18	60s ribosomal protein L18	ps	KOG
Cc-male-2968	120	0	Cc-male-2968	363	M	*	Male_asb-2968	11	CYT		13.464	10.33			120	0.23	0.031	0.862	_	2	ExpAA=0.00 First60=0.00 PredHel=0 Topology=o	0						1	15.8	4.2	5	1 | 32 LTSRNVR|SL 0.564 *ProP* |	GF17987	4E-061	gi|194742782	231	119	120	96	100	4	0	1	1	1	Cc-male-2968	40S ribosomal protein S20	ps	SWISSP
Cc-male-3257	76	0	Cc-male-3257	231	M	*	Male_asb-3257	11	CYT		9.315	8.98			76	0.126	0.073	0.858	_	2	ExpAA=0.00 First60=0.00 PredHel=0 Topology=o	0						2	10.5	3.9	7.9		GI16427	2E-038	gi|195133654	156	73	77	87	96	9	0	4	3	1	Cc-male-3257	CG14235, isoform B CG14235, isoform C GG18026 Drosophila erecta GM22709 Drosophila sechellia GE17355 Drosophila yakuba cytochrome c	met/energy	NR-LIGHT
Cc-male-427	178	0	Cc-male-427	537	M	*	Male_asb-427	11	CYT		20.701	11.28			178	0.05	0.225	0.87	_	2	ExpAA=0.03 First60=0.01 PredHel=0 Topology=o	0						2	12.9	3.9	9	1 | 152 MRHRQAR|GR 0.577 *ProP* |	GJ21714	3E-017	gi|195387491	87.4	163	179	29	92	124	14	1	1	1	Cc-male-427	Unknown product	uk	NR-LIGHT
Cc-male-SigP-1580	142	0	Cc-male-SigP-1580	429	M	*	Male_asb-1580	10	SIG	16-17	16.834	5.48	15.094	5.3	142	0.039	0.892	0.208	S	2	ExpAA=0.01 First60=0.01 PredHel=0 Topology=o	0						0	4.2	3.5	4.9		GK11172	2E-024	gi|195445106	110	130	151	43	87	74	0	2	1	1	Cc-male-SigP-1580	Insect pheromone/odorant binding protein - signalP detected OBP	s/OBP	SMART
Cc-male-1068	148	0	Cc-male-1068	447	M	*	Male_asb-1068	10	CYT		17.068	5.09			148	0.098	0.075	0.905	_	1	ExpAA=0.00 First60=0.00 PredHel=0 Topology=o	0						0	7.4	8.8	2		eukaryotic initiation factor 1A, isoform A	1E-081	gi|24647907	300	147	148	98	100	2	0	1	1	1	Cc-male-1068	Translation initiation factor 1A (eIF-1A)	ps	KOG
Cc-male-1162	151	0	Cc-male-1162	456	M	*	Male_asb-1162	10	CYT		17.247	10.55			151	0.612	0.08	0.283	M	4	ExpAA=0.00 First60=0.00 PredHel=0 Topology=o	0						2	9.9	6.6	5.3		GI23672	2E-081	gi|195107527	299	150	151	98	100	2	0	1	1	1	Cc-male-1162	40S ribosomal protein S13	ps	KOG
Cc-male-122	156	0	Cc-male-122	471	M	*	Male_asb-122	10	CYT		17.245	10.22			156	0.137	0.056	0.858	_	2	ExpAA=0.00 First60=0.00 PredHel=0 Topology=o	0						0	9	7.7	5.8		GH12611	3E-081	gi|195042086	299	155	156	92	100	11	0	1	1	1	Cc-male-122	40S ribosomal protein S19	ps	KOG
Cc-male-1223	45	6.66667	Cc-male-1223	138	F	*	Male_asb-1223	10	CYT		5.42	8.81			45	0.047	0.589	0.597	_	5	ExpAA=0.68 First60=0.68 PredHel=0 Topology=o	0						0	4.4	.	2.2		GH20501	20	gi|195027225	26.9	33	105	24	32	28	3	45	8	1	Cc-male-1223	Unknown product	uk	NR-LIGHT
Cc-male-1252	231	0	Cc-male-1252	696	M	*	Male_asb-1252	10	CYT		26.416	9.78			231	0.548	0.053	0.43	M	5	ExpAA=0.02 First60=0.02 PredHel=0 Topology=o	0						1	11.7	3.9	10.4	2 | 179 GRPRPKR|SC 0.785 *ProP* | 203 KKPRPPR|SV 0.679 *ProP* |	GE19192	1E-040	gi|195474693	165	156	245	50	64	80	6	79	66	1	Cc-male-1252	CG8701 CG8701 GH07855p CG8701-PA synthetic construct CG8701-PA	uc	NR-LIGHT
Cc-male-1580	142	0	Cc-male-1580	429	M	*	Male_asb-1580	10	SIG	16-17	16.829	5.48	15.094	5.3	142	0.039	0.892	0.208	S	2	ExpAA=0.01 First60=0.01 PredHel=0 Topology=o	0						0	4.2	3.5	4.9		GK11172	2E-024	gi|195445106	110	130	151	43	87	74	0	2	1	1	Cc-male-1580	Insect pheromone/odorant binding protein - signalP detected OBP	s/OBP	SMART
Cc-male-3254	125	0	Cc-male-3254	378	M	*	Male_asb-3254	10	CYT		14.313	9.71			125	0.054	0.206	0.82	_	2	ExpAA=0.00 First60=0.00 PredHel=0 Topology=i	0						2	15.2	8	2.4	3 | 112 SRKRSCR|SR 0.517 *ProP* | 117 CRSRSRR|GS 0.664 *ProP* | 125 SRRRCRR|-- 0.660 *ProP* |	GA19266	4E-010	gi|198475076	62.4	89	145	34	62	59	1	1	1	1	Cc-male-3254	Unknown product	uk	NR-LIGHT
Cc-male-693	222	0	Cc-male-693	669	M	*	Male_asb-693	10	CYT		23.619	4.66			222	0.066	0.083	0.921	_	1	ExpAA=0.00 First60=0.00 PredHel=0 Topology=o	0						13	14	8.6	2.3		myosin light chain 2, isoform A	1E-109	gi|17933672	394	221	222	92	100	16	1	1	1	1	Cc-male-693	Myosin light chain 2 - 14 NetOglyc sites	cs	GO
Cc-male-SigP-148	94	0	Cc-male-SigP-148	281	M		Male_asb-148	9	SIG	27-28	10.903	4.64	7.377	4.61	94	0.007	0.993	0.041	S	1	ExpAA=8.76 First60=8.76 PredHel=0 Topology=o	0						0	16	4.3	2.1		GJ10376	6.9	gi|195395070	28.5	54	796	34	7	36	8	682	30	1	Cc-male-SigP-148	Hypothetical secreted protein precursor - signalP detected	s/	HS
Cc-male-148	147	0	Cc-male-148	444	M	*	Male_asb-148	9	CYT		16.996	10.26			147	0.177	0.043	0.856	_	2	ExpAA=0.02 First60=0.00 PredHel=0 Topology=o	0						0	9.5	6.8	6.8	1 | 45 MHSRARR|RF 0.702 *ProP* |	GH20641	4E-078	gi|195026314	288	144	148	97	98	4	0	4	3	1	Cc-male-148	40S ribosomal protein S15	ps	KOG
Cc-male-1532	193	0	Cc-male-1532	582	T	*	Male_asb-1532	9	CYT		21.994	9.1			193	0.058	0.104	0.91	_	1	ExpAA=0.00 First60=0.00 PredHel=0 Topology=o	0						0	9.8	5.7	4.7		GI15581	0.086	gi|195130791	36.2	29	266	46	11	16	0	205	148	1	Cc-male-1532	Unknown product	uk	NR-LIGHT
Cc-male-1633	258	0	Cc-male-1633	777	M	*	Male_asb-1633	9	CYT		30.11	10.97			258	0.171	0.038	0.889	_	2	ExpAA=0.04 First60=0.00 PredHel=0 Topology=o	0						1	6.2	4.7	4.3		GJ17944	1E-126	gi|195398229	449	248	252	88	99	28	0	4	10	1	Cc-male-1633	60S ribosomal protein L7	ps	KOG
Cc-male-1681	271	0	Cc-male-1681	816	M	*	Male_asb-1681	9	CYT		30.677	10.65			271	0.302	0.112	0.688	_	4	ExpAA=0.01 First60=0.00 PredHel=0 Topology=o	0						0	7	4.4	6.6	1 | 121 KKQRLKK|IA 0.536 *ProP* |	GF21901	1E-142	gi|194769017	504	270	271	92	100	21	0	1	1	1	Cc-male-1681	60S ribosomal protein L7A	ps	KOG
Cc-male-2898	65	0	Cc-male-2898	198	R	*	Male_asb-2898	9	BL		6.752	8.79			65	0.144	0.126	0.779	_	2	ExpAA=22.60 First60=22.03 PredHel=1 Topology=i35-57o	1	33.8	12.3	53.8		8	1	15.4	7.7	3.1		IP22194p	1.8	gi|261245153	30.4	35	913	44	4	20	8	482	4	1	Cc-male-2898	Unknown product	uk	NR-LIGHT
Cc-male-2985	272	0	Cc-male-2985	819	M	*	Male_asb-2985	9	CYT		29.168	10.2			272	0.212	0.027	0.867	_	2	ExpAA=0.05 First60=0.00 PredHel=0 Topology=o	0						0	10.3	14.3	5.5		GA19229	1E-142	gi|125985159	503	258	268	95	97	12	1	1	1	1	Cc-male-2985	40S ribosomal protein S2/30S ribosomal protein S5	ps	KOG
Cc-male-379	132	0	Cc-male-379	399	M	*	Male_asb-379	9	CYT		15.256	9.94			132	0.331	0.073	0.623	_	4	ExpAA=0.00 First60=0.00 PredHel=0 Topology=i	0						1	11.4	5.3	2.3		ribosomal protein S17	2E-064	gi|17647889	242	130	131	93	100	8	1	1	1	1	Cc-male-379	40S ribosomal protein S17	ps	KOG
Cc-male-507	222	0	Cc-male-507	669	M	*	Male_asb-507	9	CYT		24.227	4.49			222	0.065	0.114	0.915	_	1	ExpAA=0.01 First60=0.00 PredHel=0 Topology=o	0						1	9.5	5.9	5		GF11416	1E-108	gi|194756694	390	221	222	88	100	26	2	1	1	1	Cc-male-507	Elongation factor 1 beta/delta chain	tm	KOG
Cc-male-54	116	0	Cc-male-54	351	I	*	Male_asb-54	9	CYT		13.883	10.47			116	0.084	0.053	0.934	_	1	ExpAA=0.00 First60=0.00 PredHel=0 Topology=o	0						0	8.6	7.8	3.4		TA01007p	7E-056	gi|241669024	214	102	112	98	92	2	0	10	14	1	Cc-male-54	ribosomal protein L36A	ps	NR-LIGHT
Cc-male-557	490	0	Cc-male-557	1473	M	*	Male_asb-557	9	CYT		54.617	5.8			490	0.049	0.075	0.953	_	1	ExpAA=0.01 First60=0.00 PredHel=0 Topology=o	0						0	8.6	8.2	6.3		GJ14167	0.0	gi|195384730	981	489	844	97	58	14	0	355	1	1	Cc-male-557	U5 snRNP-specific protein	ps	KOG
Cc-male-755	151	0	Cc-male-755	456	M	*	Male_asb-755	9	CYT		17.212	11.33			151	0.752	0.032	0.352	M	4	ExpAA=0.01 First60=0.00 PredHel=0 Topology=i	0						2	11.9	6	5.3		GJ23314	4E-065	gi|195389652	245	157	158	81	100	30	9	1	1	1	Cc-male-755	ribosomal protein L34	ps	NR-LIGHT
Cc-male-846	150	0	Cc-male-846	453	M	*	Male_asb-846	9	CYT		16.936	5.14			150	0.841	0.029	0.181	M	2	ExpAA=0.02 First60=0.02 PredHel=0 Topology=o	0						0	6.7	8.7	4.7		GJ23365	3E-059	gi|195389452	226	148	149	71	100	43	3	1	1	1	Cc-male-846	Cytochrome c oxidase subunit Va	met/energy	GO
Cc-male-879	148	0	Cc-male-879	447	M	*	Male_asb-879	9	CYT		17.153	6.73			148	0.055	0.049	0.941	_	1	ExpAA=0.00 First60=0.00 PredHel=0 Topology=o	0						1	13.5	4.7	1.4		GJ21900	8E-082	gi|195382581	301	147	148	99	100	1	0	1	1	1	Cc-male-879	hypothetical protein AaeL_AAEL003957 Aedes aegypti hypothetical protein AaeL_AAEL003957 Aedes aegypti hypothetical protein AaeL_AAEL003957 Aedes	cs	NR-LIGHT
Cc-male-SigP-707	452	0	Cc-male-SigP-707	1359	M	*	Male_asb-707	8	SIG	16-17	50.29	7.01	48.641	6.69	452	0.066	0.78	0.18	S	3	ExpAA=0.15 First60=0.14 PredHel=0 Topology=o	0						0	8.8	8.6	6.2		GF11403	0.0	gi|194756746	747	450	454	76	99	107	0	4	2	1	Cc-male-SigP-707	Chitinase - signalP detected	met/carb	KOG
Cc-male-SigP-1560	99	0	Cc-male-SigP-1560	300	M	*	Male_asb-1560	8	SIG	-1	11.703	11.83			99	0.221	0.953	0.006	S	2	ExpAA=29.16 First60=23.80 PredHel=1 Topology=o10-27i	1	17.2	10.1	72.7		72	0	24.2	3	.		IP02167p	1.4	gi|66772893	30.8	65	109	31	61	48	16	18	8	2	Cc-male-SigP-1560	Hypothetical secreted protein precursor - signalP detected	s/	HS
Cc-male-SigP-2607	127	0	Cc-male-SigP-2607	384	M	*	Male_asb-2607	8	SIG	21-22	13.836	5.42	11.505	5.15	127	0.015	0.957	0.063	S	1	ExpAA=15.01 First60=15.01 PredHel=1 Topology=i7-24o	1	13.4	81.1	5.5		103	0	12.6	8.7	3.1		GI10660	5E-029	gi|195113301	125	118	119	55	100	56	8	1	1	1	Cc-male-SigP-2607	Sarcocystatin-A - signalP detected	s/protinh	SWISSP
Cc-male-SigP-1581	142	0	Cc-male-SigP-1581	429	M	*	Male_asb-1581	8	SIG	16-17	16.796	5.48	15.068	5.3	142	0.041	0.891	0.202	S	2	ExpAA=0.01 First60=0.01 PredHel=0 Topology=o	0						0	4.2	3.5	4.2		GK11172	2E-024	gi|195445106	110	130	151	43	87	74	0	2	1	1	Cc-male-SigP-1581	Insect pheromone/odorant binding protein - signalP detected OBP	s/OBP	SMART
Cc-male-SigP-1662	221	0	Cc-male-SigP-1662	666	M	*	Male_asb-1662	8	CYT		24.9	9.65			221	0.179	0.105	0.695	_	3	ExpAA=89.01 First60=13.95 PredHel=4 Topology=i48-70o99-121i133-155o165-187i	4	39.8	17.6	42.5			3	14.5	3.6	1.8		GH12942	2E-024	gi|195093149	111	194	213	32	92	132	6	5	16	1	Cc-male-SigP-1662	Conserved plasma membrane protein - 4 predicted membrane helices	uc	CM
Cc-male-SigP-1694	148	0	Cc-male-SigP-1694	447	M	*	Male_asb-1694	8	SIG	22-23	14.238	5.43	11.939	4.65	148	0.041	0.953	0.031	S	1	ExpAA=19.02 First60=18.66 PredHel=1 Topology=i7-29o	1	14.9	80.4	4.7		119	27	26.4	8.1	8.8		GA20537	1E-006	gi|198451634	51.2	115	233	31	50	82	7	86	31	1	Cc-male-SigP-1694	Hypothetical secreted mucin - signalP detected - possible mucin - 27 NetOglyc sites	s/mucin	HMUC
Cc-male-1003	91	0	Cc-male-1003	276	R	*	Male_asb-1003	8	SIG	34-35	10.227	8.72	6.47	5.31	91	0.017	0.917	0.168	S	2	ExpAA=20.79 First60=20.79 PredHel=1 Topology=i13-35o	1	24.2	61.5	14.3		56	0	14.3	4.4	3.3		GD22732	1E-014	gi|195576406	77.4	70	131	43	54	40	0	58	21	1	Cc-male-1003	Protease inhibitor - signalP detected	s/protinh	SWISSP
Cc-male-105	414	0	Cc-male-105	1245	M	*	Male_asb-105	8	CYT		46.766	10.21			414	0.533	0.019	0.571	_	5	ExpAA=0.44 First60=0.00 PredHel=0 Topology=o	0						2	11.1	7.7	3.9		GK14309	0.0	gi|195453495	811	413	414	94	100	22	0	1	1	1	Cc-male-105	60S ribosomal protein L3	ps	KOG
Cc-male-1268	260	0	Cc-male-1268	783	H	*	Male_asb-1268	8	CYT		27.99	9.41			260	0.1	0.081	0.872	_	2	ExpAA=0.01 First60=0.00 PredHel=0 Topology=o	0						0	10	8.8	6.9		GK22048	1E-141	gi|195436557	500	253	463	97	55	6	0	210	7	1	Cc-male-1268	Translation elongation factor EF-1 alpha/Tu	ps	KOG
Cc-male-1560	115	0	Cc-male-1560	348	L	*	Male_asb-1560	8	CYT		11.299	8.39			115	0.05	0.209	0.849	_	2	ExpAA=0.00 First60=0.00 PredHel=0 Topology=o	0						0	7.8	17.4	23.5		GL15318	5E-035	gi|195173369	145	141	145	55	98	52	21	2	2	5	Cc-male-1560	AGAP011100-PA Anopheles gambiae str. PEST AGAP011100-PA	uc	NR-LIGHT
Cc-male-1565	137	0	Cc-male-1565	414	M	*	Male_asb-1565	8	SIG	18-19	14.548	5.71	12.727	5.41	137	0.028	0.95	0.071	S	1	ExpAA=5.22 First60=5.22 PredHel=0 Topology=o	0						0	4.4	8.8	.		GK15692	5E-029	gi|195431652	125	131	132	46	100	72	3	1	1	1	Cc-male-1565	Odorant-binding protein 56d - signalP detected OBP	s/OBP	GO
Cc-male-1581	142	0	Cc-male-1581	429	M	*	Male_asb-1581	8	SIG	16-17	16.798	5.48	15.068	5.3	142	0.041	0.891	0.202	S	2	ExpAA=0.01 First60=0.01 PredHel=0 Topology=o	0						0	4.2	3.5	4.2		GK11172	2E-024	gi|195445106	110	130	151	43	87	74	0	2	1	1	Cc-male-1581	Insect pheromone/odorant binding protein - signalP detected OBP	s/OBP	SMART
Cc-male-1608	101	0	Cc-male-1608	306	M	*	Male_asb-1608	8	BL		11.498	8.85			101	0.904	0.077	0.091	M	1	ExpAA=19.40 First60=0.00 PredHel=1 Topology=i66-83o	1	16.8	17.8	65.3		18	1	14.9	5.9	6.9		GG13613	6E-010	gi|194872011	62	85	90	35	96	62	11	1	1	1	Cc-male-1608	Unknown product	uk	NR-LIGHT
Cc-male-1662	221	0	Cc-male-1662	666	M	*	Male_asb-1662	8	CYT		24.928	9.65			221	0.179	0.105	0.695	_	3	ExpAA=89.01 First60=13.95 PredHel=4 Topology=i48-70o99-121i133-155o165-187i	4	39.8	17.6	42.5			3	14.5	3.6	1.8		GH12942	2E-024	gi|195093149	111	194	213	32	92	132	6	5	16	1	Cc-male-1662	Conserved plasma membrane protein - 4 predicted membrane helices	uc	CM
Cc-male-1686	345	0	Cc-male-1686	1038	M	*	Male_asb-1686	8	CYT		40.234	8.74			345	0.101	0.053	0.909	_	1	ExpAA=0.27 First60=0.00 PredHel=0 Topology=o	0						0	14.5	1.7	1.4		GK10591	6E-040	gi|195454817	164	240	311	38	77	151	13	25	66	1	Cc-male-1686	Myosin-2	cs	SWISSP
Cc-male-1694	153	0	Cc-male-1694	462	A	*	Male_asb-1694	8	SIG	27-28	14.74	6.8	11.939	4.65	153	0.141	0.896	0.013	S	2	ExpAA=19.89 First60=19.33 PredHel=1 Topology=i12-34o	1	14.4	77.8	7.8		119	27	26.8	7.8	8.5		GA20537	2E-006	gi|198451634	51.2	115	233	31	50	82	7	86	36	1	Cc-male-1694	Hypothetical secreted mucin - signalP detected - possible mucin - 27 NetOglyc sites	s/mucin	HMUC
Cc-male-1704	55	0	Cc-male-1704	168	H	*	Male_asb-1704	8	BL	41-42	5.948	7.1	1.589	6.92	55	0.032	0.875	0.176	S	2	ExpAA=40.68 First60=40.68 PredHel=2 Topology=i7-29o34-53i	2	74.5	9.1	16.4	1	2	1	16.4	3.6	1.8		GI11367	25	gi|195129573	26.6	42	1085	32	4	29	3	107	8	1	Cc-male-1704	Unknown product - 2 predicted membrane helices	uk	HM
Cc-male-181	179	0	Cc-male-181	540	M	*	Male_asb-181	8	CYT		20.541	5.67			179	0.107	0.061	0.91	_	1	ExpAA=0.02 First60=0.00 PredHel=0 Topology=o	0						2	14	2.8	5.6		CG14207, isoform A	3E-084	gi|19920346	310	182	183	85	100	27	4	1	1	1	Cc-male-181	Alpha-crystallin domain (ACD) of metazoan alpha-crystallin-type small(s) heat shock proteins (Hsps)	pm	CDD
Cc-male-2043	148	0	Cc-male-2043	447	K	*	Male_asb-2043	8	SIG	20-21	17.408	11.19	15.425	11.17	148	0.46	0.547	0.08	S	5	ExpAA=1.83 First60=1.83 PredHel=0 Topology=o	0						0	12.2	4.7	3.4	1 | 60 IDNRVRR|RF 0.616 *ProP* |	60S ribosomal protein L32; AltName: Full=Ribosomal protein 49 ribosomal protein	3E-069	gi|2500374	259	127	134	96	96	4	0	7	21	1	Cc-male-2043	60S ribosomal protein L32 - signalP detected	ps	DROSO
Cc-male-25	136	0	Cc-male-25	411	M	*	Male_asb-25	8	CYT		15.345	11.27			136	0.374	0.052	0.642	_	4	ExpAA=0.00 First60=0.00 PredHel=0 Topology=i	0						4	11.8	5.9	4.4		histone H3.3	5E-071	gi|4504279	265	135	136	100	100	0	0	1	1	1	Cc-male-25	Histones H3 and H4	nr	KOG
Cc-male-2607	127	0	Cc-male-2607	384	M	*	Male_asb-2607	8	SIG	21-22	13.828	5.42	11.505	5.15	127	0.015	0.957	0.063	S	1	ExpAA=15.01 First60=15.01 PredHel=1 Topology=i7-24o	1	13.4	81.1	5.5		103	0	12.6	8.7	3.1		GI10660	5E-029	gi|195113301	125	118	119	55	100	56	8	1	1	1	Cc-male-2607	Sarcocystatin-A - signalP detected	s/protinh	SWISSP
Cc-male-291	205	0	Cc-male-291	618	M	*	Male_asb-291	8	CYT		24.325	11.02			205	0.367	0.044	0.689	_	4	ExpAA=0.00 First60=0.00 PredHel=0 Topology=o	0						2	6.3	3.4	2		LD16326p	1E-107	gi|27819985	385	199	221	96	90	8	0	19	1	1	Cc-male-291	60s ribosomal protein L19	ps	KOG
Cc-male-2925	202	0	Cc-male-2925	609	M	*	Male_asb-2925	8	BL	-1	22.131	4.6			202	0.127	0.892	0.036	S	2	ExpAA=86.27 First60=37.01 PredHel=4 Topology=i7-24o28-50i90-112o127-149i	4	41.1	9.4	49.5			0	14.9	7.9	2.5		GF19608	1E-043	gi|194770921	175	186	190	45	98	104	5	4	4	1	Cc-male-2925	Conserved plasma membrane protein - signalP detected - 4 predicted membrane helices	uc	CM
Cc-male-2954	229	0	Cc-male-2954	690	M	*	Male_asb-2954	8	CYT		25.167	9.84			229	0.243	0.034	0.814	_	3	ExpAA=0.00 First60=0.00 PredHel=0 Topology=o	0						1	10.5	13.5	10.9		GK14096	1E-083	gi|195452488	308	228	229	62	100	87	0	1	1	1	Cc-male-2954	CG10252 GM23550 Drosophila sechellia GD18365 Drosophila simulans CG10252 GH13953p AT18965p CG10252 CG10252 CG10252 CG10252	uc	NR-LIGHT
Cc-male-3032	153	0	Cc-male-3032	457	A		Male_asb-3032	8	CYT		16.97	9.98			153	0.459	0.061	0.501	_	5	ExpAA=25.48 First60=4.27 PredHel=1 Topology=i87-106o	1	12.4	30.7	56.9		47	5	15	2	8.5		GH24055	0.023	gi|195049492	37.4	82	1691	30	5	58	0	1407	4	1	Cc-male-3032	Unknown product	uk	NR-LIGHT
Cc-male-3302	228	0	Cc-male-3302	687	G	*	Male_asb-3302	8	CYT		26.005	5.64			228	0.166	0.211	0.528	_	4	ExpAA=0.76 First60=0.72 PredHel=0 Topology=o	0						0	11	4.8	5.7		glutathione S-transferase D1	2E-075	gi|158634876	281	206	209	63	99	75	1	2	23	1	Cc-male-3302	glutathione S-transferase D1 Drosophila arizonae glutathione S-transferase D1 Drosophila arizonae glutathione S-transferase D1 Drosophila	detox	DROSO
Cc-male-42	151	0	Cc-male-42	456	M	*	Male_asb-42	8	CYT		16.282	10.27			151	0.201	0.045	0.806	_	2	ExpAA=0.01 First60=0.01 PredHel=0 Topology=i	0						0	13.2	9.9	4.6		GL15135	2E-079	gi|195169445	293	150	151	98	100	2	0	1	1	1	Cc-male-42	40S ribosomal protein S14	ps	KOG
Cc-male-436	140	0	Cc-male-436	423	M	*	Male_asb-436	8	CYT		16.422	9.14			140	0.256	0.049	0.75	_	3	ExpAA=0.00 First60=0.00 PredHel=0 Topology=i	0						0	8.6	2.1	7.9		GF20746	9E-012	gi|194770806	68.2	94	237	37	40	66	15	59	26	1	Cc-male-436	Unknown product	uk	NR-LIGHT
Cc-male-640	450	0	Cc-male-640	1353	M	*	Male_asb-640	8	CYT		49.923	5			450	0.074	0.133	0.862	_	2	ExpAA=1.80 First60=0.00 PredHel=0 Topology=o	0						1	11.1	8.4	4.4		alpha-Tubulin at 84B	0.0	gi|17136564	926	449	450	100	100	0	0	1	1	1	Cc-male-640	Alpha tubulin	cs	KOG
Cc-male-707	452	0	Cc-male-707	1359	M	*	Male_asb-707	8	SIG	16-17	50.303	7.01	48.641	6.69	452	0.066	0.78	0.18	S	3	ExpAA=0.15 First60=0.14 PredHel=0 Topology=o	0						0	8.8	8.6	6.2		GF11403	0.0	gi|194756746	747	450	454	76	99	107	0	4	2	1	Cc-male-707	Chitinase - signalP detected	met/carb	KOG
Cc-male-868	430	0	Cc-male-868	1293	S	*	Male_asb-868	8	CYT		46.629	9.63			430	0.085	0.074	0.91	_	1	ExpAA=0.21 First60=0.00 PredHel=0 Topology=o	0						3	9.1	9.5	5.6		GF12652	0.0	gi|194753367	677	636	639	82	100	77	15	3	1	4	Cc-male-868	Polyadenylate-binding protein (RRM superfamily)	ps	KOG
Cc-male-SigP-1564	137	0	Cc-male-SigP-1564	414	M	*	Male_asb-1564	7	SIG	18-19	14.548	5.71	12.727	5.41	137	0.028	0.95	0.071	S	1	ExpAA=5.22 First60=5.22 PredHel=0 Topology=o	0						0	4.4	8.8	.		GK15692	5E-029	gi|195431652	125	131	132	46	100	72	3	1	1	1	Cc-male-SigP-1564	Odorant-binding protein 56d - signalP detected OBP	s/OBP	GO
Cc-male-1199	117	0	Cc-male-1199	354	M	*	Male_asb-1199	7	CYT		13.236	10.27			117	0.082	0.039	0.95	_	1	ExpAA=0.00 First60=0.00 PredHel=0 Topology=o	0						0	11.1	6.8	4.3		ribosomal protein S25, isoform A	1E-059	gi|24645865	227	116	117	95	100	5	0	1	1	1	Cc-male-1199	40S ribosomal protein S25 RE14595p	ps	DROSO
Cc-male-1311	205	0	Cc-male-1311	618	L	*	Male_asb-1311	7	CYT		23.145	5.83			205	0.148	0.128	0.773	_	2	ExpAA=3.83 First60=2.91 PredHel=0 Topology=o	0						1	11.7	6.3	5.4		GK25196	2E-094	gi|195447650	344	193	213	81	91	36	0	20	12	1	Cc-male-1311	Alkyl hydroperoxide reductase, thiol specific antioxidant	pm	KOG
Cc-male-139	188	0	Cc-male-139	567	M	*	Male_asb-139	7	CYT		21.285	9.39			188	0.425	0.032	0.662	_	4	ExpAA=0.19 First60=0.13 PredHel=0 Topology=o	0						6	15.4	6.9	5.3		GI16096	4E-038	gi|195133674	156	145	183	49	80	74	1	33	25	1	Cc-male-139	PPPDE peptidase domain containing 1	pm	GO
Cc-male-1546	95	0	Cc-male-1546	288	K	*	Male_asb-1546	7	CYT		9.83	8.4			95	0.05	0.167	0.896	_	2	ExpAA=0.00 First60=0.00 PredHel=0 Topology=i	0						0	7.4	13.7	16.8		GL15318	4E-024	gi|195173369	108	120	145	72	83	16	5	3	4	4	Cc-male-1546	hypothetical protein AaeL_AAEL008779 Aedes aegypti conserved hypothetical protein	uc	NR-LIGHT
Cc-male-1564	137	0	Cc-male-1564	414	M	*	Male_asb-1564	7	SIG	18-19	14.548	5.71	12.727	5.41	137	0.028	0.95	0.071	S	1	ExpAA=5.22 First60=5.22 PredHel=0 Topology=o	0						0	4.4	8.8	.		GK15692	5E-029	gi|195431652	125	131	132	46	100	72	3	1	1	1	Cc-male-1564	Odorant-binding protein 56d - signalP detected OBP	s/OBP	GO
Cc-male-1631	146	0	Cc-male-1631	441	Y	*	Male_asb-1631	7	CYT		16.621	9.03			146	0.274	0.38	0.128	S	5	ExpAA=1.60 First60=1.60 PredHel=0 Topology=o	0						0	13	7.5	3.4		GM20454	1E-028	gi|195333371	124	101	323	53	32	47	1	208	46	1	Cc-male-1631	UPF0605 protein CG18335 CG18335	uc	NR-LIGHT
Cc-male-1677	122	0	Cc-male-1677	369	M	*	Male_asb-1677	7	CYT		13.648	5.67			122	0.086	0.071	0.902	_	1	ExpAA=0.03 First60=0.03 PredHel=0 Topology=o	0						0	8.2	5.7	5.7		Vha14	7E-064	gi|125812020	241	122	124	95	99	5	1	1	1	1	Cc-male-1677	Vacuolar H+-ATPase V1 sector, subunit F	tr	KOG
Cc-male-1777	140	0	Cc-male-1777	423	M	*	Male_asb-1777	7	CYT		14.944	11			140	0.351	0.276	0.248	M	5	ExpAA=0.16 First60=0.15 PredHel=0 Topology=o	0						0	7.1	12.9	5		ribosomal protein L23	2E-075	gi|17647883	280	139	140	99	100	1	0	1	1	1	Cc-male-1777	60S ribosomal protein L23	ps	DROSO
Cc-male-200	110	0	Cc-male-200	333	M	*	Male_asb-200	7	CYT		12.508	9.89			110	0.513	0.088	0.329	M	5	ExpAA=37.02 First60=14.19 PredHel=0 Topology=o	0						0	15.5	4.5	3.6		GJ16055	1E-017	gi|195403425	87.8	106	131	38	82	66	6	10	4	1	Cc-male-200	AT26229p	uc	NR-LIGHT
Cc-male-232	253	2.37154	Cc-male-232	762	M	*	Male_asb-232	7	CYT		26.493	6.92			253	0.338	0.065	0.569	_	4	ExpAA=0.00 First60=0.00 PredHel=0 Topology=o	0						1	10.3	6.7	5.5		GF16327	1E-124	gi|194745558	442	252	253	89	100	27	0	1	1	1	Cc-male-232	Electron transfer flavoprotein, beta subunit	met/energy	KOG
Cc-male-2897	186	0	Cc-male-2897	561	M	*	Male_asb-2897	7	CYT		21.638	10.44			186	0.355	0.041	0.712	_	4	ExpAA=0.00 First60=0.00 PredHel=0 Topology=o	0						0	9.1	4.3	4.3	1 | 131 LRRRTYR|AH 0.511 *ProP* |	GK16300	3E-099	gi|195438590	359	185	186	92	100	14	0	1	1	1	Cc-male-2897	60S ribosomal protein L22	ps	KOG
Cc-male-2978	59	0	Cc-male-2978	180	F	*	Male_asb-2978	7	CYT		6.895	11.82			59	0.19	0.058	0.832	_	2	ExpAA=0.01 First60=0.01 PredHel=0 Topology=i	0						0	6.8	11.9	6.8		GK17071	6.9	gi|195427177	28.5	39	1358	35	3	26	2	892	3	1	Cc-male-2978	Unknown product	uk	NR-LIGHT
Cc-male-2995	266	0	Cc-male-2995	801	H	*	Male_asb-2995	7	CYT		31.037	5.83			266	0.032	0.506	0.537	_	5	ExpAA=4.65 First60=0.82 PredHel=0 Topology=o	0						0	11.3	4.1	3.4		replicase polyprotein	1E-016	gi|9629651	86.7	218	1759	27	12	163	10	1507	18	1	Cc-male-2995	polyprotein Kakugo virus polyprotein	te	NR-LIGHT
Cc-male-3221	157	0	Cc-male-3221	474	N	*	Male_asb-3221	7	CYT		18.128	5.73			157	0.041	0.042	0.967	_	1	ExpAA=0.00 First60=0.00 PredHel=0 Topology=o	0						0	10.8	5.1	3.8		GK11277	1E-013	gi|195444692	74.7	99	382	37	26	66	7	278	49	1	Cc-male-3221	CG8136, isoform A GH18255p CG8136, isoform A	uc	NR-LIGHT
Cc-male-3341	215	0	Cc-male-3341	648	M	*	Male_asb-3341	7	CYT		24.151	8.41			215	0.446	0.019	0.642	_	5	ExpAA=0.12 First60=0.00 PredHel=0 Topology=o	0						0	9.8	5.6	4.7		GM20031	2E-099	gi|195335023	360	211	217	81	98	39	0	3	4	1	Cc-male-3341	Manganese superoxide dismutase	tr	KOG
Cc-male-40	334	0	Cc-male-40	1005	F	*	Male_asb-40	7	SIG	27-28	36.341	4.8	33.667	4.8	334	0.037	0.892	0.149	S	2	ExpAA=1.35 First60=1.34 PredHel=0 Topology=o	0						1	12.3	9	6.6		GJ14891	5E-089	gi|195402123	327	325	392	47	83	174	3	64	4	1	Cc-male-40	Pancreatic lipase-like enzymes - signalP detected	s/met/lipd Pancreatic	CDD
Cc-male-401	326	0	Cc-male-401	981	Q	*	Male_asb-401	7	CYT		36.873	9.56			326	0.157	0.029	0.895	_	2	ExpAA=0.02 First60=0.01 PredHel=0 Topology=o	0						0	12.6	4.6	3.7		GI18917	2E-085	gi|195122456	315	324	357	51	91	157	7	33	9	1	Cc-male-401	Predicted RNA methylase involved in rRNA processing	tm	KOG
Cc-male-450	181	0	Cc-male-450	546	M	*	Male_asb-450	7	CYT		20.951	8.83			181	0.801	0.049	0.168	M	2	ExpAA=21.94 First60=0.00 PredHel=1 Topology=i117-139o	1	12.2	23.2	64.6		42	0	10.5	5.5	2.8		GK14931	2E-083	gi|195433935	306	180	182	80	99	36	0	1	1	1	Cc-male-450	Cytochrome c oxidase, subunit IV/COX5b	met/energy	KOG
Cc-male-503	111	0	Cc-male-503	336	M	*	Male_asb-503	7	CYT		12.262	9.62			111	0.484	0.038	0.622	_	5	ExpAA=0.01 First60=0.00 PredHel=0 Topology=i	0						0	14.4	6.3	2.7		GF22555	3E-057	gi|194766888	219	110	111	99	100	1	0	1	1	1	Cc-male-503	ribosomal protein L30, isoform A ribosomal protein L30, isoform B GD21790 Drosophila simulans ribosomal protein L30, isoform A RE25263p	ps	NR-LIGHT
Cc-male-508	102	0	Cc-male-508	309	M	*	Male_asb-508	7	CYT		11.094	9.05			102	0.271	0.074	0.523	_	4	ExpAA=0.00 First60=0.00 PredHel=0 Topology=o	0						0	7.8	10.8	5.9		GK17350	5E-042	gi|195428062	168	103	104	82	100	18	2	1	1	1	Cc-male-508	Mitochondrial chaperonin	pm	KOG
Cc-male-712	162	0	Cc-male-712	489	M	*	Male_asb-712	7	CYT		18.553	9.99			162	0.468	0.056	0.484	_	5	ExpAA=20.77 First60=0.00 PredHel=1 Topology=o89-111i	1	13.6	54.9	31.5		51	2	8.6	8.6	6.8		GK24273	5E-076	gi|195438086	282	159	165	83	97	27	0	6	3	1	Cc-male-712	NADH:ubiquinone oxidoreductase, NDUFB6/B17 subunit	met/energy	KOG
Cc-male-732	110	0	Cc-male-732	333	M	*	Male_asb-732	7	CYT		12.61	9.56			110	0.95	0.021	0.088	M	1	ExpAA=11.38 First60=11.33 PredHel=0 Topology=o	0						0	8.2	7.3	5.5	1 | 85 LYRREKR|FP 0.623 *ProP* |	GD15452	8E-049	gi|195552203	191	108	109	81	100	20	1	1	1	1	Cc-male-732	GD15452 Drosophila simulans mitochondrial cytochrome c oxidase subunit 6A isoform 1 Drosophila simulans mitochondrial cytochrome c oxidase	met/energy	DROSO
Cc-male-734	123	0	Cc-male-734	372	A	*	Male_asb-734	7	SIG	32-33	13.842	9.54	10.354	9.01	123	0.249	0.832	0.009	S	3	ExpAA=64.80 First60=20.29 PredHel=3 Topology=i7-26o74-96i103-122o	3	48.8	39.8	11.4			0	10.6	7.3	4.9		NADH dehydrogenase subunit 1	2E-057	gi|186910976	219	119	147	84	82	19	0	8	4	1	Cc-male-734	NADH dehydrogenase subunit 1 - signalP detected - 3 predicted membrane helices	met/energy	KOG
Cc-male-873	252	0	Cc-male-873	759	M	*	Male_asb-873	7	CYT		28.555	6.95			252	0.084	0.058	0.931	_	1	ExpAA=0.01 First60=0.00 PredHel=0 Topology=o	0						3	12.3	5.2	4.4		GG16125	3E-043	gi|194875014	174	157	758	51	21	82	11	56	62	1	Cc-male-873	CG32425, isoform F SD09829p CG32425, isoform F	uc	NR-LIGHT
Cc-male-951	241	0	Cc-male-951	726	Y	*	Male_asb-951	7	CYT		28.037	11			241	0.36	0.017	0.809	_	3	ExpAA=8.93 First60=0.00 PredHel=0 Topology=o	0						0	8.7	5	5.8		ribosomal protein L6, isoform B	1E-108	gi|21357161	391	225	262	86	86	31	0	37	16	1	Cc-male-951	ribosomal protein L6, isoform B ribosomal protein L6, isoform B RE08669p RpL6-PB synthetic construct RpL6-PB	ps	DROSO
Cc-male-SigP-368	294	0	Cc-male-SigP-368	885	M	*	Male_asb-368	6	SIG	19-20	31.451	9.37	29.215	9.39	294	0.16	0.856	0.021	S	2	ExpAA=2.77 First60=2.74 PredHel=0 Topology=o	0						0	9.9	5.8	1.7	1 | 259 PGNRCGR|SS 0.515 *ProP* |	GK10892	6E-061	gi|195446227	233	259	290	53	90	121	13	7	8	1	Cc-male-SigP-368	Cytoplasmic linker protein 190 - signalP detected	cs	GO
Cc-male-SigP-566	192	0	Cc-male-SigP-566	574	M		Male_asb-566	6	BL		21.113	8.23			192	0.188	0.091	0.635	_	3	ExpAA=3.27 First60=0.15 PredHel=0 Topology=o	0						1	14.6	4.2	3.1		GK20143	2E-056	gi|195432781	218	210	264	52	80	101	22	11	4	1	Cc-male-SigP-566	The RING-variant domain is a C4HC3 zinc-finger like motif found in a number of cellular and viral proteins - signalP detected	prot	SMART
Cc-male-SigP-501	227	0	Cc-male-SigP-501	684	M	*	Male_asb-501	6	SIG	32-33	24.683	7.51	21.358	7.54	227	0.019	0.849	0.187	S	2	ExpAA=125.85 First60=37.49 PredHel=6 Topology=i12-34o38-57i78-100o120-142i155-174o194-216i	6	55.5	19.4	25.1			0	15.9	7.5	3.1		GE14309	9E-055	gi|195489233	212	227	238	44	96	126	9	1	1	1	Cc-male-SigP-501	Aquaporin (major intrinsic protein family) - signalP detected - 6 predicted membrane helices	tr	KOG
Cc-male-SigP-3261	262	0	Cc-male-SigP-3261	789	M	*	Male_asb-3261	6	SIG	20-21	29.647	8.7	27.508	8.83	262	0.035	0.947	0.055	S	1	ExpAA=0.40 First60=0.39 PredHel=0 Topology=o	0						0	7.6	5.7	5.7		GH25091	7E-044	gi|195063140	176	259	265	37	98	165	4	4	2	1	Cc-male-SigP-3261	Haemolymph juvenile hormone binding protein (JHBP) - signalP detected	s/	PFAM
Cc-male-SigP-1668	155	0	Cc-male-SigP-1668	468	M	*	Male_asb-1668	6	SIG	27-28	16.312	4.03	13.379	3.8	155	0.017	0.957	0.055	S	1	ExpAA=11.43 First60=11.41 PredHel=0 Topology=o	0						1	20	8.4	3.2		GD12960	5E-024	gi|195588871	109	151	160	36	95	97	10	2	7	1	Cc-male-SigP-1668	Hypothetical secreted protein precursor - signalP detected	s/	HS
Cc-male-SigP-1544	85	0	Cc-male-SigP-1544	258	M	*	Male_asb-1544	6	CYT		9.593	9.45			85	0.045	0.759	0.438	S	4	ExpAA=0.03 First60=0.03 PredHel=0 Topology=o	0						0	14.1	1.2	7.1		GF22597	3.0	gi|194767053	29.6	72	964	26	8	54	6	275	10	1	Cc-male-SigP-1544	Unknown product	uk	NR-LIGHT
Cc-male-SigP-276	95	0	Cc-male-SigP-276	288	M	*	Male_asb-276	6	SIG	22-23	9.747	8.16	7.479	6.92	95	0.017	0.968	0.058	S	1	ExpAA=4.54 First60=4.52 PredHel=0 Topology=o	0						0	7.4	8.4	2.1	1 | 55 ELSRHKR|AT 0.806 *ProP* |	GJ22479	2E-016	gi|195384671	83.6	86	88	50	99	47	7	1	1	1	Cc-male-SigP-276	defensin-A Culex quinquefasciatus defensin-A - signalP detected	s/imm defensin-A	NR-LIGHT
Cc-male-SigP-1693	151	0	Cc-male-SigP-1693	456	M	*	Male_asb-1693	6	SIG	24-25	14.566	5.43	12.07	4.65	151	0.048	0.963	0.021	S	1	ExpAA=21.23 First60=20.83 PredHel=1 Topology=i5-27o	1	14.6	82.1	3.3		124	28	27.2	7.9	7.9		GA20537	2E-005	gi|198451634	47.8	115	233	30	50	84	8	86	33	1	Cc-male-SigP-1693	Hypothetical secreted mucin - signalP detected - possible mucin - 28 NetOglyc sites	s/mucin	HMUC
Cc-male-100	144	0	Cc-male-100	435	M	*	Male_asb-100	6	CYT		16.102	7.66			144	0.831	0.026	0.23	M	2	ExpAA=0.00 First60=0.00 PredHel=0 Topology=o	0						0	7.6	4.2	4.2		GA21460	3E-051	gi|198466579	199	137	143	69	97	43	5	5	2	1	Cc-male-100	Thioredoxin-like protein	pm	KOG
Cc-male-1534	144	0	Cc-male-1534	435	G	*	Male_asb-1534	6	CYT		17.065	9.75			144	0.403	0.192	0.242	M	5	ExpAA=0.75 First60=0.75 PredHel=0 Topology=i	0						0	15.3	2.1	9	1 | 7 GTRRKRK|SA 0.638 *ProP* |	GE21883	3E-009	gi|195493739	60.1	69	76	44	92	43	8	7	69	1	Cc-male-1534	Unknown product	uk	NR-LIGHT
Cc-male-1544	92	0	Cc-male-1544	279	K	*	Male_asb-1544	6	CYT		9.553	8.42			92	0.065	0.165	0.871	_	2	ExpAA=0.00 First60=0.00 PredHel=0 Topology=i	0						0	8.7	14.1	16.3		GL15318	4E-022	gi|195173369	102	120	145	70	83	17	6	3	4	4	Cc-male-1544	hypothetical protein AaeL_AAEL008779 Aedes aegypti conserved hypothetical protein	uc	NR-LIGHT
Cc-male-1593	160	0	Cc-male-1593	483	L	*	Male_asb-1593	6	CYT		18.396	8.59			160	0.094	0.118	0.871	_	2	ExpAA=32.03 First60=0.02 PredHel=0 Topology=o	0						1	11.3	4.4	5.6		GI12537	2E-021	gi|195125381	100	93	216	49	44	48	1	106	40	1	Cc-male-1593	CG32298 CG32298 IP08610p	uc	NR-LIGHT
Cc-male-1641	130	0	Cc-male-1641	393	A	*	Male_asb-1641	6	CYT		15.112	11.07			130	0.519	0.022	0.629	_	5	ExpAA=0.01 First60=0.01 PredHel=0 Topology=o	0						1	17.7	6.9	1.5	1 | 61 LCRRCGR|SS 0.564 *ProP* |	GF21054	3E-047	gi|194763405	185	91	105	92	88	7	0	11	37	1	Cc-male-1641	Probable 60S ribosomal protein L37-A ribosomal protein L37a	ps	DROSO
Cc-male-1661	382	0	Cc-male-1661	1149	K	*	Male_asb-1661	6	CYT		43.111	5.35			382	0.08	0.062	0.926	_	1	ExpAA=0.09 First60=0.09 PredHel=0 Topology=o	0						3	13.4	3.7	5.5		GK15047	1E-004	gi|195433477	47.4	90	218	30	42	63	8	127	292	1	Cc-male-1661	Unknown product	uk	NR-LIGHT
Cc-male-1668	155	0	Cc-male-1668	468	M	*	Male_asb-1668	6	SIG	27-28	16.31	4.03	13.379	3.8	155	0.017	0.957	0.055	S	1	ExpAA=11.43 First60=11.41 PredHel=0 Topology=o	0						1	20	8.4	3.2		GD12960	5E-024	gi|195588871	109	151	160	36	95	97	10	2	7	1	Cc-male-1668	Hypothetical secreted protein precursor - signalP detected	s/	HS
Cc-male-1669	193	0	Cc-male-1669	582	M	*	Male_asb-1669	6	CYT		22.094	9.83			193	0.044	0.077	0.946	_	1	ExpAA=0.01 First60=0.00 PredHel=0 Topology=o	0						0	9.3	4.7	5.7		GA15097	1E-101	gi|125772855	366	191	194	95	99	8	0	3	2	1	Cc-male-1669	40S ribosomal protein S7	ps	KOG
Cc-male-1693	156	0	Cc-male-1693	471	A	*	Male_asb-1693	6	SIG	29-30	15.071	6.8	12.071	4.65	156	0.145	0.891	0.021	S	2	ExpAA=22.54 First60=21.96 PredHel=1 Topology=i13-35o	1	14.1	77.6	8.3		121	28	27.6	7.7	7.7		GA20537	2E-005	gi|198451634	47.8	115	233	30	50	84	8	86	38	1	Cc-male-1693	Hypothetical secreted mucin - signalP detected - possible mucin - 29 NetOglyc sites	s/mucin	HMUC
Cc-male-1950	149	0	Cc-male-1950	450	M	*	Male_asb-1950	6	CYT		17.33	10.74			149	0.706	0.02	0.448	M	4	ExpAA=0.00 First60=0.00 PredHel=0 Topology=o	0						2	9.4	6	3.4		GA19902	6E-077	gi|125977746	285	148	149	94	100	8	0	1	1	1	Cc-male-1950	ribosomal protein L26 GF23649 Drosophila ananassae GM15002 Drosophila sechellia GE19578 Drosophila yakuba GE19574 Drosophila yakuba	ps	DROSO
Cc-male-199	405	0	Cc-male-199	1218	G	*	Male_asb-199	6	CYT		42.725	4.99			405	0.087	0.063	0.925	_	1	ExpAA=0.52 First60=0.00 PredHel=0 Topology=o	0						1	10.6	12.3	2.5		GK16370	0.0	gi|195438856	721	401	575	92	70	29	0	174	4	1	Cc-male-199	60 kDa heat shock protein	pm	NR-LIGHT
Cc-male-201	148	0	Cc-male-201	447	M	*	Male_asb-201	6	CYT		16.903	10.28			148	0.482	0.034	0.579	_	5	ExpAA=0.02 First60=0.00 PredHel=0 Topology=i	0						0	4.7	8.8	4.7		GF11903	4E-078	gi|194754874	288	147	148	96	100	5	0	1	1	1	Cc-male-201	40S ribosomal protein S16	ps	KOG
Cc-male-2081	184	0	Cc-male-2081	555	M	*	Male_asb-2081	6	CYT		21.094	9.55			184	0.742	0.036	0.2	M	3	ExpAA=0.00 First60=0.00 PredHel=0 Topology=o	0						3	12.5	6	7.1	1 | 180 HWNRRTR|SS 0.608 *ProP* |	GK25430	1E-069	gi|195446692	261	175	176	67	100	60	10	1	1	1	Cc-male-2081	NADH:ubiquinone oxidoreductase, NDUFS4/18 kDa subunit	met/energy	KOG
Cc-male-2168	176	0	Cc-male-2168	531	M	*	Male_asb-2168	6	CYT		20.641	7.7			176	0.569	0.041	0.468	M	5	ExpAA=18.97 First60=0.00 PredHel=1 Topology=o130-149i	1	10.8	73.9	15.3		27	1	6.3	6.3	8		GH24238	5E-072	gi|195047609	269	174	175	68	100	55	0	1	1	1	Cc-male-2168	NADH:ubiquinone oxidoreductase, NDUFB8/ASHI subunit	met/energy	KOG
Cc-male-276	95	0	Cc-male-276	288	M	*	Male_asb-276	6	SIG	22-23	9.74	8.16	7.479	6.92	95	0.017	0.968	0.058	S	1	ExpAA=4.54 First60=4.52 PredHel=0 Topology=o	0						0	7.4	8.4	2.1	1 | 55 ELSRHKR|AT 0.806 *ProP* |	GJ22479	2E-016	gi|195384671	83.6	86	88	50	99	47	7	1	1	1	Cc-male-276	defensin-A Culex quinquefasciatus defensin-A - signalP detected	s/imm defensin-A	NR-LIGHT
Cc-male-2785	460	0.217391	Cc-male-2785	1383	M	*	Male_asb-2785	6	CYT		51.064	6.68			460	0.057	0.139	0.876	_	2	ExpAA=2.92 First60=0.00 PredHel=0 Topology=o	0						1	12.6	7	4.1		GJ15089	0.0	gi|195402575	748	459	464	80	99	92	1	5	2	1	Cc-male-2785	Hydroxymethylglutaryl-CoA synthase	met/lipd	KOG
Cc-male-2884	263	0	Cc-male-2884	792	V	*	Male_asb-2884	6	CYT		29.872	6.31			263	0.14	0.056	0.854	_	2	ExpAA=0.00 First60=0.00 PredHel=0 Topology=o	0						13	16.3	2.7	6.1		GJ15199	2E-021	gi|195400911	102	315	362	33	87	176	60	47	52	2	Cc-male-2884	Vacuolar protein-sorting-associated protein 36 - 13 NetOglyc sites	pe	SWISSP
Cc-male-2927	383	0	Cc-male-2927	1152	H	*	Male_asb-2927	6	CYT		42.941	6.65			383	0.146	0.021	0.9	_	2	ExpAA=0.00 First60=0.00 PredHel=0 Topology=o	0						0	10.4	9.1	5		GK20289	1E-174	gi|195435710	610	377	474	75	80	91	1	93	1	1	Cc-male-2927	4-aminobutyrate aminotransferase	met/aa	KOG
Cc-male-2951	398	0	Cc-male-2951	1197	A	*	Male_asb-2951	6	CYT		44.465	5.98			398	0.063	0.097	0.917	_	1	ExpAA=0.10 First60=0.06 PredHel=0 Topology=o	0						3	10.3	7	6	1 | 350 TDSRYIR|QV 0.588 *ProP* |	GK22579	1E-160	gi|195449150	563	393	401	67	98	130	0	7	4	1	Cc-male-2951	Aminoacylase ACY1	met/aa	KOG
Cc-male-3229	144	0	Cc-male-3229	435	M	*	Male_asb-3229	6	BL		17.492	10.06			144	0.404	0.063	0.586	_	5	ExpAA=20.58 First60=19.51 PredHel=1 Topology=o42-61i	1	13.2	29.2	57.6		83	1	8.3	3.5	2.8		GJ12719	8E-020	gi|195374604	95.1	102	148	44	70	59	3	4	5	1	Cc-male-3229	CG32240 CG32240 GH04494p CG32240-PA synthetic construct CG32240-PA	uc	NR-LIGHT
Cc-male-3261	262	0	Cc-male-3261	789	M	*	Male_asb-3261	6	SIG	20-21	29.656	8.7	27.508	8.83	262	0.035	0.947	0.055	S	1	ExpAA=0.40 First60=0.39 PredHel=0 Topology=o	0						0	7.6	5.7	5.7		GH25091	7E-044	gi|195063140	176	259	265	37	98	165	4	4	2	1	Cc-male-3261	Haemolymph juvenile hormone binding protein (JHBP) - signalP detected	s/	PFAM
Cc-male-368	294	0	Cc-male-368	885	M	*	Male_asb-368	6	SIG	19-20	31.453	9.37	29.215	9.39	294	0.16	0.856	0.021	S	2	ExpAA=2.77 First60=2.74 PredHel=0 Topology=o	0						0	9.9	5.8	1.7	1 | 259 PGNRCGR|SS 0.515 *ProP* |	GK10892	6E-061	gi|195446227	233	259	290	53	90	121	13	7	8	1	Cc-male-368	Cytoplasmic linker protein 190 - signalP detected	cs	GO
Cc-male-428	125	0	Cc-male-428	378	M	*	Male_asb-428	6	CYT		14.636	10.35			125	0.261	0.048	0.801	_	3	ExpAA=0.02 First60=0.00 PredHel=0 Topology=i	0						0	12.8	2.4	3.2		ribosomal protein L31	8E-062	gi|195381071	234	123	124	94	100	7	1	1	1	1	Cc-male-428	ribosomal protein L31 Drosophila virilis ribosomal protein L31	ps	DROSO
Cc-male-501	227	0	Cc-male-501	684	M	*	Male_asb-501	6	SIG	32-33	24.694	7.51	21.358	7.54	227	0.019	0.849	0.187	S	2	ExpAA=125.85 First60=37.49 PredHel=6 Topology=i12-34o38-57i78-100o120-142i155-174o194-216i	6	55.5	19.4	25.1			0	15.9	7.5	3.1		GE14309	9E-055	gi|195489233	212	227	238	44	96	126	9	1	1	1	Cc-male-501	Aquaporin (major intrinsic protein family) - signalP detected - 6 predicted membrane helices	tr	KOG
Cc-male-566	276	0	Cc-male-566	826	S		Male_asb-566	6	CYT		29.902	8.94			276	0.156	0.096	0.809	_	2	ExpAA=2.86 First60=0.00 PredHel=0 Topology=o	0						16	18.5	3.3	9.1		GK20143	3E-056	gi|195432781	218	210	264	52	80	101	22	11	88	1	Cc-male-566	The RING-variant domain is a C4HC3 zinc-finger like motif found in a number of cellular and viral proteins - 16 NetOglyc sites	prot	SMART
Cc-male-58	379	0	Cc-male-58	1140	G	*	Male_asb-58	6	CYT		42.359	4.82			379	0.491	0.045	0.492	_	5	ExpAA=0.03 First60=0.00 PredHel=0 Topology=o	0						0	14	8.4	4.2		beta-Tubulin at 85D	0.0	gi|24645350	770	375	446	100	84	0	0	71	4	1	Cc-male-58	Beta tubulin	cs	KOG
Cc-male-648	107	0	Cc-male-648	324	M	*	Male_asb-648	6	CYT		12.478	10.09			107	0.053	0.227	0.91	_	2	ExpAA=20.72 First60=0.00 PredHel=1 Topology=o74-96i	1	20.6	69.2	10.3		11	0	5.6	8.4	7.5		GG19912	6E-055	gi|194886545	211	106	107	85	100	16	0	1	1	1	Cc-male-648	Mitochondrial F1F0-ATP synthase, subunit f	met/energy	KOG
Cc-male-683	165	0	Cc-male-683	498	M	*	Male_asb-683	6	CYT		17.66	9.32			165	0.073	0.146	0.803	_	2	ExpAA=0.11 First60=0.08 PredHel=0 Topology=o	0						1	13.9	8.5	6.7		GK21921	5E-081	gi|195430854	298	164	165	87	100	21	0	1	1	1	Cc-male-683	40S ribosomal protein S2	ps	KOG
Cc-male-867	256	0	Cc-male-867	771	I	*	Male_asb-867	6	CYT		28.644	8.42			256	0.458	0.04	0.617	_	5	ExpAA=0.00 First60=0.00 PredHel=0 Topology=o	0						11	18.4	3.1	7.8		GL22449	6E-022	gi|195167843	103	274	779	31	35	189	78	302	29	1	Cc-male-867	AT30804p - 11 NetOglyc sites	uc	NR-LIGHT
Cc-male-876	241	0	Cc-male-876	726	M	*	Male_asb-876	6	CYT		26.56	4.9			241	0.168	0.069	0.816	_	2	ExpAA=0.48 First60=0.45 PredHel=0 Topology=o	0						0	14.5	7.5	2.5		GG20675	1E-102	gi|194882257	370	242	244	76	100	56	2	1	1	1	Cc-male-876	20S proteasome, regulatory subunit alpha type PSMA5/PUP2	prot	KOG
Cc-male-970	408	0	Cc-male-970	1227	M	*	Male_asb-970	6	CYT		43.389	4.99			408	0.432	0.019	0.743	_	4	ExpAA=0.02 First60=0.00 PredHel=0 Topology=o	0						33	17.4	3.9	9.8		GF21072	1E-102	gi|194763333	370	381	397	53	96	182	18	16	9	1	Cc-male-970	Uncharacterized conserved protein - 34 NetOglyc sites	uc	KOG
Cc-male-SigP-559	110	0	Cc-male-SigP-559	333	M	*	Male_asb-559	5	CYT		12.202	6.62			110	0.05	0.255	0.884	_	2	ExpAA=15.46 First60=0.01 PredHel=0 Topology=o	0						0	8.2	14.5	5.5		GG22125	2E-035	gi|194881964	146	109	110	63	100	41	2	1	1	1	Cc-male-SigP-559	NADH:ubiquinone oxidoreductase, NDUFB3/B12 subunit	met/energy	KOG
Cc-male-SigP-1625	144	0	Cc-male-SigP-1625	435	M	*	Male_asb-1625	5	SIG	18-19	16.877	4.98	14.939	4.95	144	0.023	0.969	0.07	S	1	ExpAA=0.01 First60=0.01 PredHel=0 Topology=o	0						0	4.9	4.2	3.5		GL13581	1E-026	gi|195158839	117	131	151	43	87	74	0	2	1	1	Cc-male-SigP-1625	Insect pheromone/odorant binding protein - signalP detected OBP	s/OBP	SMART
Cc-male-SigP-1545	92	0	Cc-male-SigP-1545	279	M	*	Male_asb-1545	5	CYT		10.374	9.45			92	0.052	0.763	0.413	S	4	ExpAA=0.03 First60=0.03 PredHel=0 Topology=o	0						0	15.2	1.1	7.6		GH15890	0.62	gi|195011997	32	52	961	35	6	34	4	791	35	1	Cc-male-SigP-1545	Unknown product	uk	NR-LIGHT
Cc-male-SigP-617	397	2.51889	Cc-male-SigP-617	1191	X		Male_asb-617	5	SIG	25-26	43.542	6.4	42.089	6.36	397	0.006	0.963	0.161	S	1	ExpAA=41.61 First60=22.21 PredHel=2 Topology=o10-32i69-88o	2	10.3	80.4	9.3		309	0	12.1	5.3	3.8		GJ21446	7E-011	gi|195380878	68.2	253	261	23	97	237	59	6	15	1	Cc-male-SigP-617	Unknown product - signalP detected - 2 predicted membrane helices	uk	HM
Cc-male-SigP-1779	144	0	Cc-male-SigP-1779	435	M	*	Male_asb-1779	5	BL		16.46	9.72			144	0.885	0.117	0.054	M	2	ExpAA=9.27 First60=0.26 PredHel=0 Topology=o	0						0	12.5	4.9	1.4		GH14750	1.4	gi|195019481	31.2	25	209	38	12	16	0	9	77	1	Cc-male-SigP-1779	Hypothetical secreted protein precursor - signalP detected	s/	HS
Cc-male-SigP-1626	126	0	Cc-male-SigP-1626	381	M	*	Male_asb-1626	5	CYT		14.154	9.32			126	0.312	0.526	0.1	S	4	ExpAA=10.66 First60=10.31 PredHel=0 Topology=o	0						0	15.1	6.3	4.8		GI22017	5.2	gi|195113607	28.9	42	3257	32	1	29	0	834	57	1	Cc-male-SigP-1626	Unknown product	uk	NR-LIGHT
Cc-male-1132	114	0	Cc-male-1132	345	Q	*	Male_asb-1132	5	CYT		12.71	10.19			114	0.889	0.036	0.105	M	2	ExpAA=20.66 First60=0.01 PredHel=1 Topology=i94-113o	1	16.7	0.9	82.5	1	1	8	15.8	10.5	7		GA14835	2E-009	gi|198452587	60.1	52	161	49	33	27	0	108	62	1	Cc-male-1132	Cytochrome c oxidase subunit VIIa	met/energy	CDD
Cc-male-1191	317	0	Cc-male-1191	954	M	*	Male_asb-1191	5	CYT		33.969	6.87			317	0.115	0.171	0.702	_	3	ExpAA=0.68 First60=0.02 PredHel=0 Topology=o	0						0	10.1	7.6	5.4		GJ13582	1E-162	gi|195377864	571	316	317	92	100	23	2	1	1	1	Cc-male-1191	60S acidic ribosomal protein P0	ps	KOG
Cc-male-1257	52	0	Cc-male-1257	159	H	*	Male_asb-1257	5	BL		6.089	5.62			52	0.008	0.948	0.269	S	2	ExpAA=22.40 First60=22.40 PredHel=1 Topology=o15-37i	1	42.3	28.8	28.8		15	0	11.5	3.8	.		cytochrome oxidase subunit 2	3E-016	gi|156152201	82.8	48	226	79	22	10	0	16	4	1	Cc-male-1257	cytochrome oxidase subunit II	met/energy	NR-LIGHT
Cc-male-1358	124	0	Cc-male-1358	375	M	*	Male_asb-1358	5	CYT		14.877	9.6			124	0.616	0.041	0.352	M	4	ExpAA=0.00 First60=0.00 PredHel=0 Topology=o	0						0	5.6	3.2	4		CG7712	1E-063	gi|19922002	240	123	124	93	100	8	0	1	1	1	Cc-male-1358	NADH:ubiquinone oxidoreductase, NDUFA6/B14 subunit	met/energy	KOG
Cc-male-138	261	0	Cc-male-138	786	M	*	Male_asb-138	5	CYT		29.181	10.27			261	0.558	0.065	0.429	M	5	ExpAA=0.00 First60=0.00 PredHel=0 Topology=o	0						0	10	9.2	5.4		GJ13462	1E-147	gi|195377379	518	260	261	97	100	7	0	1	1	1	Cc-male-138	40S ribosomal protein S4	ps	KOG
Cc-male-1430	154	0	Cc-male-1430	465	M	*	Male_asb-1430	5	CYT		17.857	9.52			154	0.221	0.063	0.668	_	3	ExpAA=22.46 First60=22.45 PredHel=1 Topology=o34-56i	1	14.3	22.1	63.6		98	2	9.7	5.8	6.5		GF19540	6E-070	gi|194768176	261	153	154	78	100	33	0	1	1	1	Cc-male-1430	NADH:ubiquinone oxidoreductase, B16.6 subunit/cell death-regulatory protein	st/apoptosis	KOG
Cc-male-1447	113	0	Cc-male-1447	342	M	*	Male_asb-1447	5	CYT		13.113	10.87			113	0.265	0.044	0.804	_	3	ExpAA=0.01 First60=0.00 PredHel=0 Topology=i	0						1	8.8	2.7	6.2		GI17205	3E-057	gi|195115124	219	112	114	91	99	10	0	1	1	1	Cc-male-1447	40S ribosomal protein S26	ps	SWISSP
Cc-male-1449	227	0	Cc-male-1449	684	I	*	Male_asb-1449	5	CYT		27.122	10.03			227	0.335	0.039	0.663	_	4	ExpAA=0.00 First60=0.00 PredHel=0 Topology=o	0						0	7.9	4.8	4.8		GG17365	1E-102	gi|194903113	371	222	272	78	82	49	0	50	5	1	Cc-male-1449	Mitochondrial/chloroplast ribosomal protein L4/L29	ps	KOG
Cc-male-150	157	0	Cc-male-150	474	M	*	Male_asb-150	5	CYT		17.762	9.85			157	0.089	0.102	0.848	_	2	ExpAA=0.00 First60=0.00 PredHel=0 Topology=o	0						10	10.2	8.9	8.9		GA12822	3E-076	gi|198471088	283	158	160	86	99	21	4	1	1	1	Cc-male-150	40S ribosomal protein S10b	ps	SWISSP
Cc-male-1508	279	0	Cc-male-1508	840	A	*	Male_asb-1508	5	CYT		31.889	9.09			279	0.069	0.057	0.953	_	1	ExpAA=0.09 First60=0.00 PredHel=0 Topology=o	0						0	9.7	4.7	2.9		GF11269	1E-144	gi|194757297	509	277	388	91	72	24	1	111	1	1	Cc-male-1508	Vacuolar H+-ATPase V1 sector, subunit C	tr	KOG
Cc-male-1526	156	0	Cc-male-1526	471	M	*	Male_asb-1526	5	CYT		17.807	11.07			156	0.095	0.09	0.855	_	2	ExpAA=0.00 First60=0.00 PredHel=0 Topology=o	0						1	11.5	5.8	3.8	1 | 74 TKKRTRR|TQ 0.570 *ProP* |	GF21662	4E-078	gi|194765833	289	154	155	94	100	9	1	1	1	1	Cc-male-1526	60S ribosomal protein L24	ps	SWISSP
Cc-male-1545	92	0	Cc-male-1545	279	K	*	Male_asb-1545	5	CYT		9.547	8.42			92	0.065	0.165	0.871	_	2	ExpAA=0.00 First60=0.00 PredHel=0 Topology=i	0						0	8.7	14.1	16.3		GL15318	4E-022	gi|195173369	102	120	145	70	83	17	6	3	4	4	Cc-male-1545	hypothetical protein AaeL_AAEL008779 Aedes aegypti conserved hypothetical protein	uc	NR-LIGHT
Cc-male-1550	170	0	Cc-male-1550	513	M	*	Male_asb-1550	5	CYT		19.228	6.23			170	0.212	0.536	0.117	S	4	ExpAA=21.65 First60=21.49 PredHel=1 Topology=i7-29o	1	12.9	82.9	4.1		141	0	5.3	6.5	2.4		GK18666	4E-049	gi|195435712	192	164	165	58	100	69	2	1	4	1	Cc-male-1550	mitochondrial import receptor subunit tom20 Aedes aegypti mitochondrial import receptor subunit tom20	st	NR-LIGHT
Cc-male-159	126	0	Cc-male-159	381	M	*	Male_asb-159	5	CYT		13.813	5.84			126	0.057	0.158	0.883	_	2	ExpAA=0.02 First60=0.01 PredHel=0 Topology=o	0						0	12.7	8.7	1.6		GK15407	4E-067	gi|195434731	251	125	126	97	100	3	0	1	1	1	Cc-male-159	Profilin	cs	SMART
Cc-male-1592	214	0	Cc-male-1592	645	A	*	Male_asb-1592	5	CYT		24.959	8.23			214	0.25	0.038	0.72	_	3	ExpAA=0.00 First60=0.00 PredHel=0 Topology=o	0						0	6.1	2.3	3.7		GI24165	2E-021	gi|195108433	102	188	299	29	63	148	23	107	2	1	Cc-male-1592	Nucleotide excision repair factor NEF2, RAD23 component	nr	KOG
Cc-male-1598	132	0	Cc-male-1598	399	M	*	Male_asb-1598	5	CYT		14.479	10.07			132	0.064	0.146	0.852	_	2	ExpAA=0.00 First60=0.00 PredHel=0 Topology=o	0						1	9.8	9.8	3.8	1 | 106 KTGRAKR|RI 0.590 *ProP* |	GL24284	1E-055	gi|195145452	213	130	132	79	99	27	0	1	1	1	Cc-male-1598	ribosomal protein S30, isoform A ribosomal protein S30, isoform B ribosomal protein S30, isoform A ribosomal protein S30, isoform B	ps	NR-LIGHT
Cc-male-1625	144	0	Cc-male-1625	435	M	*	Male_asb-1625	5	SIG	18-19	16.882	4.98	14.939	4.95	144	0.023	0.969	0.07	S	1	ExpAA=0.01 First60=0.01 PredHel=0 Topology=o	0						0	4.9	4.2	3.5		GL13581	1E-026	gi|195158839	117	131	151	43	87	74	0	2	1	1	Cc-male-1625	Insect pheromone/odorant binding protein - signalP detected OBP	s/OBP	SMART
Cc-male-1626	41	0	Cc-male-1626	126	A	*	Male_asb-1626	5	CYT		4.834	9.7			41	0.37	0.04	0.675	_	4	ExpAA=0.00 First60=0.00 PredHel=0 Topology=i	0						3	14.6	4.9	.		GA21108	26	gi|198452010	26.6	36	832	35	4	24	2	415	1	1	Cc-male-1626	Unknown product	uk	NR-LIGHT
Cc-male-1701	426	0	Cc-male-1701	1281	G	*	Male_asb-1701	5	CYT		46.429	5.25			426	0.112	0.064	0.873	_	2	ExpAA=3.89 First60=0.12 PredHel=0 Topology=o	0						0	11	8.7	4.9	1 | 77 IGLRHKR|IT 0.719 *ProP* |	GL23167	1E-176	gi|195145756	616	416	438	71	95	117	0	20	4	1	Cc-male-1701	NADP+-dependent malic enzyme	met/energy	KOG
Cc-male-172	247	0	Cc-male-172	744	M	*	Male_asb-172	5	CYT		27.683	5.44			247	0.035	0.285	0.783	_	3	ExpAA=0.01 First60=0.00 PredHel=0 Topology=o	0						0	10.9	6.5	4		GI10215	3E-074	gi|195111682	277	237	249	57	96	102	1	3	1	1	Cc-male-172	Enolase-phosphatase E-1	met/aa	KOG
Cc-male-1766	333	0.3003	Cc-male-1766	1002	M	*	Male_asb-1766	5	CYT		35.5	6.66			333	0.11	0.304	0.603	_	4	ExpAA=14.17 First60=14.05 PredHel=0 Topology=o	0						1	9.3	7.5	5.1		GE25998	1E-159	gi|195473649	560	332	337	82	99	57	0	1	1	1	Cc-male-1766	Malate dehydrogenase	met/energy	KOG
Cc-male-1779	62	0	Cc-male-1779	189	T	*	Male_asb-1779	5	CYT		7.445	9.39			62	0.183	0.261	0.501	_	4	ExpAA=12.70 First60=12.70 PredHel=0 Topology=o	0						2	24.2	.	3.2		circadian clock protein	12	gi|2724130	27.7	59	676	25	9	45	0	406	3	1	Cc-male-1779	Unknown product	uk	NR-LIGHT
Cc-male-1812	194	0	Cc-male-1812	585	A	*	Male_asb-1812	5	CYT		22.068	5.66			194	0.433	0.059	0.548	_	5	ExpAA=0.07 First60=0.05 PredHel=0 Topology=o	0						0	12.4	6.2	1.5		GF16185	1E-060	gi|194746193	231	182	205	66	89	62	5	23	11	1	Cc-male-1812	Ferritin	tr	KOG
Cc-male-1893	120	0	Cc-male-1893	363	M	*	Male_asb-1893	5	CYT		13.569	9			120	0.858	0.036	0.16	M	2	ExpAA=0.00 First60=0.00 PredHel=0 Topology=o	0						0	6.7	6.7	5	1 | 62 DMKVFKR|GA 0.512 *ProP* |	GF14170	8E-063	gi|194761486	237	119	120	90	100	12	0	1	1	1	Cc-male-1893	CG11015 GM16172 Drosophila sechellia GD23418 Drosophila simulans CG11015 RE06394p mitochondrial cytochrome c oxidase subunit 5B isoform	met/energy	NR-LIGHT
Cc-male-192	182	6.59341	Cc-male-192	549	H	*	Male_asb-192	5	CYT		19.036	8.42			182	0.238	0.072	0.662	_	3	ExpAA=0.02 First60=0.01 PredHel=0 Topology=o	0						0	13.2	3.8	3.3		unnamed protein product	3E-026	gi|1335691	117	183	521	40	35	110	21	203	7	1	Cc-male-192	Lian-Aa1 retrotransposon protein	te	NR-LIGHT
Cc-male-2067	240	0	Cc-male-2067	723	M	*	Male_asb-2067	5	CYT		27.393	4.98			240	0.048	0.112	0.934	_	1	ExpAA=0.08 First60=0.00 PredHel=0 Topology=o	0						0	13.8	3.8	2.1		GF12019	1E-131	gi|194754441	467	239	248	98	97	3	0	1	1	1	Cc-male-2067	14-3-3zeta	st	GO
Cc-male-21	154	0	Cc-male-21	465	M	*	Male_asb-21	5	CYT		17.357	11.36			154	0.175	0.085	0.827	_	2	ExpAA=0.00 First60=0.00 PredHel=0 Topology=o	0						2	7.1	7.1	7.8		GK22837	1E-074	gi|195450268	277	159	160	85	100	24	6	1	1	1	Cc-male-21	ribosomal protein L35A ribosomal protein L35A RE17737p RH44960p RpL35A-PA synthetic construct RpL35A-PA	ps	NR-LIGHT
Cc-male-2116	148	25	Cc-male-2116	447	Q	*	Male_asb-2116	5	BL	92-93	12.043	8.64	6.004	7.64	148	0.387	0.269	0.191	M	5	ExpAA=58.94 First60=8.41 PredHel=2 Topology=i75-97o107-129i	2	29.7	6.8	63.5			0	8.1	4.1	2.7		GM22208	7.4	gi|195356417	28.9	27	111	35	25	18	0	66	8	1	Cc-male-2116	Unknown product - 2 predicted membrane helices	uk	HM
Cc-male-2419	313	0	Cc-male-2419	942	Y	*	Male_asb-2419	5	CYT		35.737	7.17			313	0.196	0.236	0.536	_	4	ExpAA=3.88 First60=3.44 PredHel=0 Topology=o	0						0	8	7	4.5		GK11092	1E-142	gi|195445455	504	312	510	75	61	78	0	198	1	1	Cc-male-2419	NADH:ubiquinone oxidoreductase, NDUFS2/49 kDa subunit	met/energy	KOG
Cc-male-242	296	0	Cc-male-242	891	A	*	Male_asb-242	5	CYT		33.945	9.14			296	0.674	0.091	0.166	M	3	ExpAA=0.79 First60=0.08 PredHel=0 Topology=o	0						0	12.5	2	1.4	1 | 23 NAWRKRR|DE 0.551 *ProP* |	GJ16190	3E-046	gi|195401088	184	271	518	38	53	171	5	213	4	1	Cc-male-242	Kinesin-like protein KIF15	cs	GO
Cc-male-245	166	0	Cc-male-245	501	M	*	Male_asb-245	5	CYT		18.719	6.95			166	0.565	0.066	0.283	M	4	ExpAA=0.03 First60=0.01 PredHel=0 Topology=o	0						1	11.4	6.6	6		GI19134	2E-081	gi|195121652	300	165	168	84	99	26	0	1	1	1	Cc-male-245	Uncharacterized conserved protein	uc	KOG
Cc-male-269	218	0	Cc-male-269	657	G	*	Male_asb-269	5	CYT		25.749	6.75			218	0.295	0.046	0.713	_	3	ExpAA=0.00 First60=0.00 PredHel=0 Topology=o	0						0	6.4	1.4	2.8		GJ24599	4E-041	gi|195392126	167	197	831	43	24	111	0	263	5	1	Cc-male-269	CG34425 CG34425	uc	NR-LIGHT
Cc-male-2744	297	0	Cc-male-2744	894	M	*	Male_asb-2744	5	CYT		33.007	9.34			297	0.167	0.573	0.216	S	4	ExpAA=0.01 First60=0.00 PredHel=0 Topology=o	0						0	16.2	4.7	3	1 | 62 KYSRAER|DL 0.507 *ProP* |	GK11166	1E-142	gi|195445138	504	295	297	85	100	42	0	1	1	1	Cc-male-2744	F0F1-type ATP synthase, gamma subunit	met/energy	KOG
Cc-male-2886	148	0	Cc-male-2886	447	R	*	Male_asb-2886	5	CYT		17.021	5.56			148	0.068	0.056	0.94	_	1	ExpAA=0.00 First60=0.00 PredHel=0 Topology=i	0						1	17.6	5.4	2	1 | 117 TRRRSHR|CT 0.633 *ProP* |	GH14782	3E-004	gi|195019136	43.5	120	1095	30	11	86	16	482	35	1	Cc-male-2886	Unknown product	uk	NR-LIGHT
Cc-male-2892	145	0	Cc-male-2892	438	M	*	Male_asb-2892	5	CYT		15.996	10			145	0.195	0.036	0.842	_	2	ExpAA=0.00 First60=0.00 PredHel=0 Topology=o	0						3	11	10.3	4.8		mbf1	5E-070	gi|195495092	261	144	145	87	100	18	0	1	1	1	Cc-male-2892	Transcription factor MBF1	tf	KOG
Cc-male-2896	186	0	Cc-male-2896	561	M	*	Male_asb-2896	5	CYT		21.617	10.44			186	0.355	0.041	0.712	_	4	ExpAA=0.00 First60=0.00 PredHel=0 Topology=o	0						0	9.1	4.3	4.3	1 | 131 LRRRTYR|AH 0.511 *ProP* |	GK16300	3E-099	gi|195438590	359	185	186	92	100	14	0	1	1	1	Cc-male-2896	60S ribosomal protein L22	ps	KOG
Cc-male-2902	207	0	Cc-male-2902	624	M	*	Male_asb-2902	5	CYT		23.948	8.99			207	0.59	0.102	0.169	M	3	ExpAA=0.03 First60=0.03 PredHel=0 Topology=o	0						2	10.6	6.3	7.7	2 | 84 IEKRLKR|KF 0.541 *ProP* | 171 TSERKVR|VV 0.525 *ProP* |	GK14166	1E-067	gi|195452854	255	201	202	60	100	82	5	1	1	1	Cc-male-2902	39S ribosomal protein L32, mitochondrial	ps	SWISSP
Cc-male-2923	256	0	Cc-male-2923	771	M	*	Male_asb-2923	5	CYT		27.967	11.22			256	0.671	0.016	0.52	M	5	ExpAA=0.01 First60=0.00 PredHel=0 Topology=o	0						0	8.6	13.3	5.5	1 | 227 KASTVKR|GT 0.573 *ProP* |	GA11728	1E-143	gi|125980540	508	255	256	96	100	8	0	1	1	1	Cc-male-2923	60s ribosomal protein L2/L8	ps	KOG
Cc-male-2939	68	0	Cc-male-2939	207	M	*	Male_asb-2939	5	CYT		8.055	9.17			68	0.068	0.043	0.958	_	1	ExpAA=0.00 First60=0.00 PredHel=0 Topology=o	0						0	14.7	4.4	1.5	1 | 32 GKQRSKK|EA 0.668 *ProP* |	GF23497	3E-030	gi|194766015	129	67	68	83	100	11	0	1	1	1	Cc-male-2939	DNA-binding nuclear phosphoprotein p8	st	PFAM
Cc-male-2959	252	0	Cc-male-2959	759	M	*	Male_asb-2959	5	CYT		27.729	6.93			252	0.036	0.615	0.43	S	5	ExpAA=0.03 First60=0.02 PredHel=0 Topology=o	0						2	10.7	9.1	6		GI11961	1E-041	gi|195127451	169	251	263	39	96	152	6	12	5	1	Cc-male-2959	Trypsin-like serine protease	pm	SMART
Cc-male-2963	199	0	Cc-male-2963	600	A	*	Male_asb-2963	5	SIG	28-29	21.736	8.38	18.879	8.03	199	0.248	0.911	0.007	S	2	ExpAA=4.15 First60=4.14 PredHel=0 Topology=o	0						0	17.1	5.5	4		GJ20591	3E-057	gi|195382023	220	178	201	55	89	81	4	7	13	1	Cc-male-2963	Hypothetical secreted protein precursor - signalP detected	s/	HS
Cc-male-3012	239	0	Cc-male-3012	720	M	*	Male_asb-3012	5	CYT		27.478	9.24			239	0.903	0.056	0.078	M	1	ExpAA=0.03 First60=0.03 PredHel=0 Topology=o	0						0	8.4	4.2	13	1 | 107 MPKRRKR|GK 0.707 *ProP* |	GK15752	4E-025	gi|195431393	114	161	216	38	75	103	6	35	74	1	Cc-male-3012	CG8701 CG8701 GH07855p CG8701-PA synthetic construct CG8701-PA	uc	NR-LIGHT
Cc-male-3024	222	0	Cc-male-3024	669	A	*	Male_asb-3024	5	BL	19-20	24.962	5.3	22.754	5.12	222	0.218	0.299	0.239	S	5	ExpAA=0.00 First60=0.00 PredHel=0 Topology=o	0						3	17.6	4.5	4.5		GA18744	7E-009	gi|198455493	60.1	192	199	26	97	148	20	4	36	1	Cc-male-3024	Hypothetical secreted protein precursor - signalP detected	s/	HS
Cc-male-3151	280	0	Cc-male-3151	838	A		Male_asb-3151	5	CYT		30.562	9.37			280	0.613	0.044	0.393	M	4	ExpAA=0.00 First60=0.00 PredHel=0 Topology=i	0						1	14.6	6.8	7.1		GM17688	2E-023	gi|195356270	109	288	1191	31	24	207	51	342	14	1	Cc-male-3151	CG4836, isoform E CG4836, isoform E	uc	NR-LIGHT
Cc-male-3222	308	7.14286	Cc-male-3222	927	G	*	Male_asb-3222	5	CYT		28.815	8.27			308	0.237	0.085	0.718	_	3	ExpAA=0.05 First60=0.00 PredHel=0 Topology=o	0						3	7.5	11	20.1	1 | 183 LQDRCPR|SL 0.564 *ProP* |	GF18878	4E-078	gi|194746392	290	339	341	54	100	113	39	2	4	8	Cc-male-3222	Male-specific RNA 98Cb sperm protein Male-specific RNA 98Cb LP10995p Mst98Cb-PA	uc	NR-LIGHT
Cc-male-3262	166	0	Cc-male-3262	501	A	*	Male_asb-3262	5	CYT		19.008	7.26			166	0.131	0.063	0.829	_	2	ExpAA=0.01 First60=0.00 PredHel=0 Topology=o	0						0	7.2	7.2	3		GH25091	3E-024	gi|195063140	110	161	265	34	61	106	0	102	4	1	Cc-male-3262	Haemolymph juvenile hormone binding protein (JHBP)	s/	PFAM
Cc-male-3300	373	0	Cc-male-3300	1122	M	*	Male_asb-3300	5	CYT		41.953	5.1			373	0.145	0.065	0.881	_	2	ExpAA=11.47 First60=0.01 PredHel=0 Topology=o	0						4	11.3	5.4	5.6		GK19401	2E-039	gi|195429950	162	299	337	33	89	214	26	34	49	1	Cc-male-3300	poly (ADP-ribose) polymerase family, member 16	uc	NR-LIGHT
Cc-male-3301	206	0	Cc-male-3301	621	M	*	Male_asb-3301	5	CYT		23.661	5.45			206	0.115	0.259	0.61	_	4	ExpAA=0.10 First60=0.08 PredHel=0 Topology=o	0						0	10.2	4.4	5.8		glutathione S-transferase D1	2E-075	gi|158634876	281	206	209	63	99	75	1	2	1	1	Cc-male-3301	glutathione S-transferase D1 Drosophila arizonae glutathione S-transferase D1 Drosophila arizonae glutathione S-transferase D1 Drosophila	detox	DROSO
Cc-male-356	317	0	Cc-male-356	954	I	*	Male_asb-356	5	BL	16-17	34.411	6.39	32.551	5.95	317	0.388	0.064	0.448	_	5	ExpAA=0.21 First60=0.05 PredHel=0 Topology=o	0						0	11.4	8.2	5		GF24862	5E-094	gi|194746914	343	286	418	57	69	122	2	130	26	1	Cc-male-356	Purine nucleoside phosphorylase - signalP detected	met/nuc	KOG
Cc-male-388	181	0	Cc-male-388	546	M	*	Male_asb-388	5	CYT		20.566	5.98			181	0.808	0.037	0.219	M	3	ExpAA=0.00 First60=0.00 PredHel=0 Topology=o	0						2	11.6	5.5	8.3		GL22446	1E-044	gi|195167855	178	175	184	51	96	89	18	1	1	1	Cc-male-388	23 kDa heat shock protein beta	pm	NR-LIGHT
Cc-male-407	364	0	Cc-male-407	1095	M	*	Male_asb-407	5	CYT		39.52	7.04			364	0.114	0.064	0.903	_	2	ExpAA=0.60 First60=0.00 PredHel=0 Topology=o	0						0	10.7	8	4.4		aldolase, isoform B	1E-180	gi|24650278	632	360	361	87	100	45	3	1	1	1	Cc-male-407	Fructose-biphosphate aldolase	met/carb	KOG
Cc-male-419	309	0	Cc-male-419	930	M	*	Male_asb-419	5	CYT		36.435	5.07			309	0.067	0.063	0.941	_	1	ExpAA=0.08 First60=0.00 PredHel=0 Topology=o	0						0	6.5	3.9	4.5		GI23912	1E-088	gi|195107482	325	305	422	50	73	152	2	1	1	1	Cc-male-419	FI12013p	uc	NR-LIGHT
Cc-male-510	256	0	Cc-male-510	771	G	*	Male_asb-510	5	SIG	18-19	27.321	8.32	25.391	7.7	256	0.207	0.854	0.016	S	2	ExpAA=1.32 First60=1.30 PredHel=0 Topology=o	0						1	15.6	9.8	3.9		GK19331	3E-077	gi|195429701	287	257	263	55	98	115	5	5	4	1	Cc-male-510	Trypsin - signalP detected	s/protease	SWISSP
Cc-male-536	321	0	Cc-male-536	966	H	*	Male_asb-536	5	CYT		35.055	8.81			321	0.056	0.074	0.951	_	1	ExpAA=0.03 First60=0.02 PredHel=0 Topology=o	0						6	14	6.9	8.1		GF20264	1E-147	gi|194762728	522	432	590	83	73	53	1	89	3	2	Cc-male-536	IGF-II mRNA-binding protein IMP, contains RRM and KH	tm	KOG
Cc-male-559	110	0	Cc-male-559	333	M	*	Male_asb-559	5	CYT		12.207	6.62			110	0.05	0.255	0.884	_	2	ExpAA=15.46 First60=0.01 PredHel=0 Topology=o	0						0	8.2	14.5	5.5		GG22125	2E-035	gi|194881964	146	109	110	63	100	41	2	1	1	1	Cc-male-559	NADH:ubiquinone oxidoreductase, NDUFB3/B12 subunit	met/energy	KOG
Cc-male-571	271	0	Cc-male-571	816	A	*	Male_asb-571	5	CYT		30.46	6.27			271	0.058	0.097	0.915	_	1	ExpAA=0.00 First60=0.00 PredHel=0 Topology=o	0						2	12.5	8.1	2.6		GI12492	1E-124	gi|195125539	445	266	441	79	61	55	2	166	4	1	Cc-male-571	NADP-dependent isocitrate dehydrogenase	met/energy	KOG
Cc-male-617	388	0	Cc-male-617	1167	M	*	Male_asb-617	5	BL	17-18	43.843	6.38	41.988	6.4	388	0.015	0.988	0.054	S	1	ExpAA=40.42 First60=21.56 PredHel=2 Topology=o5-24i60-79o	2	9.8	80.9	9.3		309	0	12.4	5.4	3.9		GJ21446	6E-011	gi|195380878	68.2	253	261	23	97	237	59	6	6	1	Cc-male-617	Unknown product - signalP detected - 2 predicted membrane helices	uk	HM
Cc-male-659	239	0	Cc-male-659	720	M	*	Male_asb-659	5	CYT		27.321	7.74			239	0.056	0.063	0.948	_	1	ExpAA=0.00 First60=0.00 PredHel=0 Topology=o	0						0	10.9	2.9	4.2		GK20112	2E-051	gi|195432663	201	201	247	47	82	106	3	7	3	1	Cc-male-659	CG12395 CG12395 IP09426p CG12395-PA CG12395-PA CG12395-PA CG12395-PA CG12395-PA CG12395-PA CG12395-PA CG12395-PA	uc	NR-LIGHT
Cc-male-680	71	0	Cc-male-680	216	M	*	Male_asb-680	5	CYT		7.917	10.07			71	0.372	0.093	0.465	_	5	ExpAA=0.04 First60=0.04 PredHel=0 Topology=o	0						1	11.3	15.5	8.5		CG10252-PA	6E-014	gi|269973300	75.1	219	225	50	98	34	0	5	4	5	Cc-male-680	CG10252 GM23550 Drosophila sechellia GD18365 Drosophila simulans CG10252 GH13953p AT18965p CG10252 CG10252 CG10252 CG10252	uc	NR-LIGHT
Cc-male-686	270	0	Cc-male-686	813	G	*	Male_asb-686	5	CYT		30.918	9.17			270	0.142	0.04	0.878	_	2	ExpAA=0.00 First60=0.00 PredHel=0 Topology=o	0						5	12.6	5.2	3.7		IP13950p	3E-023	gi|66771757	108	183	420	32	44	139	23	230	5	1	Cc-male-686	IP13950p	uc	NR-LIGHT
Cc-male-819	166	0	Cc-male-819	501	L	*	Male_asb-819	5	CYT		19.11	7.76			166	0.083	0.068	0.907	_	1	ExpAA=0.07 First60=0.04 PredHel=0 Topology=o	0						1	9	1.8	5.4		GK20609	1E-022	gi|195423979	105	139	777	33	18	101	15	22	18	1	Cc-male-819	AT13344p	uc	NR-LIGHT
Cc-male-829	211	0	Cc-male-829	636	D	*	Male_asb-829	5	CYT		24.228	4.8			211	0.075	0.096	0.928	_	1	ExpAA=0.04 First60=0.00 PredHel=0 Topology=o	0						0	8.1	2.4	1.9		GI21522	1E-084	gi|195132667	311	217	473	71	46	62	7	256	1	1	Cc-male-829	eukaryotic translation initiation factor 5 Culex quinquefasciatus eukaryotic translation initiation factor 5	ps	NR-LIGHT
Cc-male-858	217	0	Cc-male-858	654	M	*	Male_asb-858	5	CYT		24.514	9.74			217	0.134	0.057	0.862	_	2	ExpAA=0.00 First60=0.00 PredHel=0 Topology=o	0						0	10.1	5.1	4.1		GH16724	1E-110	gi|195018939	396	216	217	93	100	15	0	1	1	1	Cc-male-858	60S ribosomal protein L10A	ps	KOG
Cc-male-945	99	0	Cc-male-945	300	M	*	Male_asb-945	5	CYT		10.914	9.61			99	0.27	0.141	0.593	_	4	ExpAA=7.88 First60=0.00 PredHel=0 Topology=o	0						1	11.1	9.1	5.1		lethal (2) 06225, isoform A	1E-045	gi|21356001	180	98	99	85	100	14	0	1	1	1	Cc-male-945	Mitochondrial F1F0-ATP synthase, subunit g/ATP20	met/energy	KOG
Cc-male-996	216	0	Cc-male-996	651	H	*	Male_asb-996	5	CYT		24.679	9.19			216	0.067	0.41	0.606	_	5	ExpAA=1.19 First60=1.19 PredHel=0 Topology=o	0						2	17.1	6	5.6		GL22325	0.14	gi|195153132	35.8	82	378	28	22	62	4	93	68	1	Cc-male-996	Unknown product	uk	NR-LIGHT
Cc-male-SigP-83	174	0	Cc-male-SigP-83	525	M	*	Male_asb-83	4	CYT		18.337	7.68			174	0.015	0.233	0.952	_	2	ExpAA=55.62 First60=13.44 PredHel=2 Topology=i61-83o111-133i	2	25.3	16.1	58.6			2	10.3	13.2	6.9		GI23631	2E-084	gi|195107675	310	171	172	85	100	25	2	1	1	1	Cc-male-SigP-83	Mitochondrial import inner membrane translocase, subunit TIM17 - 2 predicted membrane helices	pe	KOG
Cc-male-SigP-1121	174	0	Cc-male-SigP-1121	525	M	*	Male_asb-1121	4	CYT		18.982	9.47			174	0.924	0.033	0.101	M	1	ExpAA=62.58 First60=0.00 PredHel=3 Topology=i74-96o111-133i153-172o	3	36.2	9.8	54			0	15.5	7.5	2.9		RH04289p	2E-060	gi|21064663	230	170	171	68	100	55	3	1	1	1	Cc-male-SigP-1121	Succinate dehydrogenase, cytochrome b subunit - 3 predicted membrane helices	met/carb	KOG
Cc-male-SigP-2259	147	0	Cc-male-SigP-2259	444	M	*	Male_asb-2259	4	SIG	23-24	15.685	7.48	13.45	6.83	147	0.027	0.951	0.047	S	1	ExpAA=40.08 First60=20.11 PredHel=2 Topology=i7-29o127-146i	2	27.9	66.7	5.4	1	1	0	14.3	4.8	5.4		GL18529	4E-056	gi|195148522	215	147	148	62	100	55	1	1	1	1	Cc-male-SigP-2259	Conserved plasma membrane protein - signalP detected - 2 predicted membrane helices	uc	CM
Cc-male-SigP-1262	149	0	Cc-male-SigP-1262	450	M	*	Male_asb-1262	4	SIG	16-17	17.065	5.98	15.363	5.71	149	0.035	0.918	0.192	S	2	ExpAA=0.06 First60=0.06 PredHel=0 Topology=o	0						0	4.7	4.7	2		GL13581	4E-052	gi|195158839	202	146	151	63	97	54	0	2	1	1	Cc-male-SigP-1262	odorant-binding protein 99c odorant-binding protein 99c - signalP detected OBP	s/OBP	NR-LIGHT
Cc-male-SigP-3021	208	0	Cc-male-SigP-3021	627	M	*	Male_asb-3021	4	SIG	23-24	23.121	6.03	20.846	6.04	208	0.049	0.92	0.04	S	1	ExpAA=8.82 First60=8.75 PredHel=0 Topology=o	0						0	13.9	4.8	4.8		GJ22827	5E-051	gi|195391502	199	199	211	49	95	101	9	8	8	1	Cc-male-SigP-3021	Cellular repressor of transcription - signalP detected	tm	KOG
Cc-male-SigP-971	160	0	Cc-male-SigP-971	483	M	*	Male_asb-971	4	CYT		16.852	9.59			160	0.295	0.058	0.751	_	3	ExpAA=42.74 First60=10.33 PredHel=2 Topology=i45-67o109-131i	2	27.5	26.3	46.3			2	15.6	7.5	4.4		GL24273	2E-043	gi|195145422	173	140	184	57	77	62	4	40	12	1	Cc-male-SigP-971	succinate dehydrogenase ubiquinone cytochrome b small subunit, mitochondrial - 2 predicted membrane helices	met/energy	SWISSP
Cc-male-SigP-1465	179	0	Cc-male-SigP-1465	540	M	*	Male_asb-1465	4	BL		21.135	9.54			179	0.86	0.033	0.125	M	2	ExpAA=14.82 First60=0.00 PredHel=0 Topology=o	0						0	11.2	6.1	5.6		GJ13654	6E-046	gi|195384968	182	168	182	54	93	77	3	13	14	1	Cc-male-SigP-1465	cytochrome C oxidase subunit IV-like protein	met/energy	NR-LIGHT
Cc-male-SigP-266	168	19.6429	Cc-male-SigP-266	507	M	*	Male_asb-266	4	SIG	16-17	13.764	10.15	12.125	10.41	168	0.036	0.853	0.282	S	3	ExpAA=94.12 First60=38.14 PredHel=5 Topology=o5-23i30-47o79-98i119-141o146-165i	5	56.5	25	18.5			0	8.3	9.5	4.2		GK22195	4E-044	gi|195436352	176	106	113	77	95	24	0	1	1	1	Cc-male-SigP-266	Conserved plasma membrane protein - signalP detected - 5 predicted membrane helices	uc	CM
Cc-male-SigP-230	306	0	Cc-male-SigP-230	921	M	*	Male_asb-230	4	SIG	24-25	33.952	5.46	31.462	5.19	306	0.021	0.958	0.049	S	1	ExpAA=10.20 First60=10.18 PredHel=0 Topology=o	0						0	17	3.6	2.9		GI20628	2E-041	gi|195122474	169	262	284	33	93	180	7	20	36	1	Cc-male-SigP-230	Hypothetical secreted protein precursor - signalP detected	s/	HS
Cc-male-SigP-2960	252	0	Cc-male-SigP-2960	759	M	*	Male_asb-2960	4	SIG	22-23	27.658	8.06	25.021	8.12	252	0.049	0.832	0.161	S	2	ExpAA=0.04 First60=0.02 PredHel=0 Topology=o	0						2	10.3	9.5	6		GI11961	2E-041	gi|195127451	168	253	263	38	97	155	6	10	3	1	Cc-male-SigP-2960	Trypsin-like serine protease - signalP detected	s/protease	SMART
Cc-male-SigP-2283	198	0	Cc-male-SigP-2283	597	M	*	Male_asb-2283	4	SIG	22-23	20.173	4.97	17.864	4.57	198	0.027	0.934	0.064	S	1	ExpAA=19.43 First60=3.48 PredHel=0 Topology=o	0						2	14.6	24.2	4.5		GK25142	1E-030	gi|195447912	132	203	212	47	96	114	55	9	22	1	Cc-male-SigP-2283	Dosage compensation complex, subunit MLE - signalP detected	tm	KOG
Cc-male-SigP-2890	82	0	Cc-male-SigP-2890	249	M	*	Male_asb-2890	4	SIG	19-20	8.876	6.53	6.801	5.73	82	0.015	0.957	0.078	S	1	ExpAA=1.65 First60=1.65 PredHel=0 Topology=o	0						0	11	9.8	2.4		GA14098	7E-027	gi|125985843	118	81	82	62	100	31	0	1	1	1	Cc-male-SigP-2890	Male accessory gland serine protease inhibitor - signalP detected	s/protinh	SWISSP
Cc-male-SigP-2907	62	0	Cc-male-SigP-2907	189	M	*	Male_asb-2907	4	SIG	30-31	6.563	5.29	3.641	4.22	62	0.128	0.794	0.128	S	2	ExpAA=2.94 First60=2.94 PredHel=0 Topology=o	0						0	3.2	.	6.5		GG13466	1.1	gi|194873580	31.2	41	181	45	23	23	1	60	5	1	Cc-male-SigP-2907	Hypothetical secreted protein precursor - signalP detected	s/	HS
Cc-male-SigP-1585	142	0	Cc-male-SigP-1585	429	M	*	Male_asb-1585	4	SIG	16-17	16.837	5.48	15.094	5.3	142	0.037	0.903	0.192	S	2	ExpAA=0.00 First60=0.00 PredHel=0 Topology=o	0						0	4.2	3.5	4.9		GK11172	5E-024	gi|195445106	108	130	151	42	87	75	0	2	1	1	Cc-male-SigP-1585	Insect pheromone/odorant binding protein - signalP detected OBP	s/OBP	SMART
Cc-male-SigP-2908	62	0	Cc-male-SigP-2908	189	M	*	Male_asb-2908	4	SIG	30-31	6.62	5.97	3.724	4.66	62	0.176	0.608	0.187	S	3	ExpAA=1.75 First60=1.75 PredHel=0 Topology=o	0						0	4.8	.	6.5		GH12520	2.4	gi|195040975	30	49	813	49	6	26	2	719	1	1	Cc-male-SigP-2908	Hypothetical secreted protein precursor - signalP detected	s/	HS
Cc-male-SigP-1573	144	0	Cc-male-SigP-1573	435	M	*	Male_asb-1573	4	SIG	16-17	16.603	4.69	14.907	4.62	144	0.031	0.919	0.16	S	2	ExpAA=0.01 First60=0.01 PredHel=0 Topology=o	0						0	5.6	3.5	3.5		GG12008	4E-022	gi|194906197	102	133	151	45	89	75	3	2	1	1	Cc-male-SigP-1573	Insect pheromone/odorant binding protein - signalP detected OBP	s/OBP	SMART
Cc-male-SigP-541	218	0	Cc-male-SigP-541	657	M	*	Male_asb-541	4	SIG	20-21	25.056	5.28	22.855	5.08	218	0.111	0.931	0.022	S	1	ExpAA=0.50 First60=0.50 PredHel=0 Topology=o	0						0	11	3.7	2.3		GH13036	6E-005	gi|195053155	47	145	192	25	76	112	7	42	71	1	Cc-male-SigP-541	Hypothetical secreted protein precursor - signalP detected	s/	HS
Cc-male-SigP-1614	246	0	Cc-male-SigP-1614	741	M	*	Male_asb-1614	4	SIG	27-28	29.186	9.2	26.244	8.6	246	0.118	0.876	0.019	S	2	ExpAA=0.89 First60=0.83 PredHel=0 Topology=o	0						0	10.2	2	2.4		GH21136	0.001	gi|195025212	43.1	186	199	24	94	164	32	10	12	1	Cc-male-SigP-1614	Hypothetical secreted protein precursor - signalP detected	s/	HS
Cc-male-SigP-2911	115	0	Cc-male-SigP-2911	348	M	*	Male_asb-2911	4	SIG	22-23	12.545	4.39	10.033	4.21	115	0.032	0.945	0.037	S	1	ExpAA=16.64 First60=16.64 PredHel=1 Topology=i5-22o	1	14.8	80.9	4.3		93	1	12.2	3.5	5.2		GH16537	0.12	gi|195017230	34.3	98	126	23	79	77	2	14	4	1	Cc-male-SigP-2911	Hypothetical secreted protein precursor - signalP detected	s/	HS
Cc-male-1069	116	0	Cc-male-1069	351	M	*	Male_asb-1069	4	CYT		13.319	8.91			116	0.209	0.294	0.373	_	5	ExpAA=0.15 First60=0.15 PredHel=0 Topology=o	0						1	9.5	6.9	7.8		GG13616	1E-039	gi|194871963	160	110	122	63	91	40	0	1	1	1	Cc-male-1069	CG7603 CG7603 RE63168p CG7603-PA synthetic construct CG7603-PA	uc	NR-LIGHT
Cc-male-1075	309	0	Cc-male-1075	924	M		Male_asb-1075	4	CYT		35.357	8.12			309	0.349	0.05	0.654	_	4	ExpAA=0.00 First60=0.00 PredHel=0 Topology=o	0						3	13.3	3.6	4.9		GK24407	1E-129	gi|195437598	460	321	352	68	91	103	14	1	1	1	Cc-male-1075	Uricase (urate oxidase)	detox	KOG
Cc-male-1079	213	0	Cc-male-1079	642	M	*	Male_asb-1079	4	CYT		24.195	5.53			213	0.08	0.068	0.884	_	1	ExpAA=0.17 First60=0.03 PredHel=0 Topology=o	0						1	13.1	5.6	2.8	1 | 132 SDLRHLR|SV 0.576 *ProP* |	Rab-protein 11, isoform B	1E-116	gi|17137216	417	213	214	99	100	2	1	1	1	1	Cc-male-1079	GTPase Rab11/YPT3, small G protein superfamily	pe	KOG
Cc-male-1121	174	0	Cc-male-1121	525	M	*	Male_asb-1121	4	CYT		18.984	9.47			174	0.924	0.033	0.101	M	1	ExpAA=62.58 First60=0.00 PredHel=3 Topology=i74-96o111-133i153-172o	3	36.2	9.8	54			0	15.5	7.5	2.9		RH04289p	2E-060	gi|21064663	230	170	171	68	100	55	3	1	1	1	Cc-male-1121	Succinate dehydrogenase, cytochrome b subunit - 3 predicted membrane helices	met/carb	KOG
Cc-male-1190	191	3.14136	Cc-male-1190	576	M	*	Male_asb-1190	4	CYT		21.085	9.11			191	0.425	0.106	0.48	_	5	ExpAA=0.00 First60=0.00 PredHel=0 Topology=i	0						0	11.5	6.3	7.3		GK14627	1E-056	gi|195435063	218	185	192	60	97	74	9	7	13	1	Cc-male-1190	CG5435 AT11334p CG5435 CG5435-PA synthetic construct CG5435-PA	uc	NR-LIGHT
Cc-male-1204	336	0	Cc-male-1204	1011	M	*	Male_asb-1204	4	CYT		39.421	5.83			336	0.107	0.053	0.887	_	2	ExpAA=0.00 First60=0.00 PredHel=0 Topology=o	0						0	7.4	2.4	2.1	2 | 140 NIERFKR|AI 0.524 *ProP* | 287 LRRRQGR|DP 0.534 *ProP* |	GA14557	1E-114	gi|198473396	412	314	334	65	94	109	0	1	1	1	Cc-male-1204	Kinesin-like protein KIF20B	cs	GO
Cc-male-121	296	0.337838	Cc-male-121	891	H	*	Male_asb-121	4	CYT		33.43	5.56			296	0.072	0.039	0.953	_	1	ExpAA=0.18 First60=0.00 PredHel=0 Topology=o	0						0	13.9	5.7	2.7		CG15040	3E-009	gi|24643074	62	422	1895	20	22	210	26	1467	1	7	Cc-male-121	Probable serine/threonine-protein kinase roco9	st	SWISSP
Cc-male-1242	290	0	Cc-male-1242	868	A		Male_asb-1242	4	CYT		33.152	5.47			290	0.271	0.059	0.682	_	3	ExpAA=0.01 First60=0.00 PredHel=0 Topology=o	0						2	16.6	5.5	6.9		GL11519	1E-147	gi|195150763	521	558	766	86	73	37	0	180	15	4	Cc-male-1242	Spondins, extracellular matrix	extmat	KOG
Cc-male-1243	145	0	Cc-male-1243	438	M	*	Male_asb-1243	4	CYT		14.933	4.16			145	0.063	0.063	0.944	_	1	ExpAA=0.00 First60=0.00 PredHel=0 Topology=o	0						13	13.1	2.8	5.5		GF14424	1E-030	gi|194760501	131	167	168	50	100	83	25	1	1	1	Cc-male-1243	Myristoylated alanine-rich C-kinase substrate - 13 NetOglyc sites	st	GO
Cc-male-1262	149	0	Cc-male-1262	450	M	*	Male_asb-1262	4	SIG	16-17	17.062	5.98	15.363	5.71	149	0.035	0.918	0.192	S	2	ExpAA=0.06 First60=0.06 PredHel=0 Topology=o	0						0	4.7	4.7	2		GL13581	4E-052	gi|195158839	202	146	151	63	97	54	0	2	1	1	Cc-male-1262	odorant-binding protein 99c odorant-binding protein 99c - signalP detected OBP	s/OBP	NR-LIGHT
Cc-male-141	205	0	Cc-male-141	618	M	*	Male_asb-141	4	CYT		22.816	5.2			205	0.038	0.345	0.756	_	3	ExpAA=0.25 First60=0.25 PredHel=0 Topology=o	0						1	16.1	6.3	2.4		GK12772	1E-110	gi|195454241	397	204	205	95	100	9	0	1	1	1	Cc-male-141	GTPase Rab1/YPT1, small G protein superfamily,	st	KOG
Cc-male-1420	391	0	Cc-male-1420	1176	N	*	Male_asb-1420	4	CYT		44.385	5.01			391	0.052	0.337	0.699	_	4	ExpAA=0.02 First60=0.01 PredHel=0 Topology=o	0						1	10.2	5.9	3.8	2 | 133 EALRHCR|YV 0.541 *ProP* | 248 LKSRGRR|EL 0.639 *ProP* |	GI13279	1E-154	gi|195127143	545	367	575	72	64	105	22	208	18	1	Cc-male-1420	Phosphorylcholine transferase/cholinephosphate cytidylyltransferase	met/lipd	KOG
Cc-male-1465	179	0	Cc-male-1465	540	M	*	Male_asb-1465	4	BL		21.147	9.54			179	0.86	0.033	0.125	M	2	ExpAA=14.82 First60=0.00 PredHel=0 Topology=o	0						0	11.2	6.1	5.6		GJ13654	6E-046	gi|195384968	182	168	182	54	93	77	3	13	14	1	Cc-male-1465	cytochrome C oxidase subunit IV-like protein	met/energy	NR-LIGHT
Cc-male-1490	201	0	Cc-male-1490	606	V	*	Male_asb-1490	4	CYT		23.364	10.91			201	0.679	0.007	0.479	M	4	ExpAA=0.05 First60=0.01 PredHel=0 Topology=o	0						0	8	5	4		GJ17923	3E-091	gi|195398287	333	200	217	81	93	38	1	17	2	1	Cc-male-1490	60S Ribosomal protein L13	ps	KOG
Cc-male-1493	151	0	Cc-male-1493	456	M	*	Male_asb-1493	4	CYT		16.926	9.48			151	0.956	0.024	0.064	M	1	ExpAA=0.00 First60=0.00 PredHel=0 Topology=o	0						0	7.9	7.9	4		GH13108	3E-059	gi|195052767	226	126	150	85	85	19	0	24	25	1	Cc-male-1493	Zinc-binding protein of the histidine triad (HIT) family	st	KOG
Cc-male-151	179	0	Cc-male-151	540	G	*	Male_asb-151	4	CYT		20.047	5.5			179	0.104	0.098	0.868	_	2	ExpAA=4.14 First60=0.00 PredHel=0 Topology=o	0						0	16.8	6.1	5		GF13827	4E-096	gi|194758208	349	178	376	96	48	6	0	198	1	1	Cc-male-151	Actin	cs	KOG
Cc-male-154	252	0.396825	Cc-male-154	759	S	*	Male_asb-154	4	CYT		28.735	6.65			252	0.548	0.022	0.588	_	5	ExpAA=0.00 First60=0.00 PredHel=0 Topology=o	0						4	13.1	6	3.6		GF23736	1E-106	gi|194751369	385	256	261	75	98	62	24	5	20	1	Cc-male-154	Translation initiation factor 4F, cap-binding subunit (eIF-4E)	ps	KOG
Cc-male-1556	105	0	Cc-male-1556	318	G	*	Male_asb-1556	4	SIG	-1	11.63	9.18			105	0.538	0.568	0.016	S	5	ExpAA=3.77 First60=3.77 PredHel=0 Topology=i	0						0	14.3	8.6	13.3		GA28049	2E-015	gi|198471890	80.5	78	227	54	35	29	4	147	39	2	Cc-male-1556	Hypothetical secreted protein precursor - signalP detected	s/	HS
Cc-male-156	50	0	Cc-male-156	153	M	*	Male_asb-156	4	SIG	46-47	5.61	8.85	0.49	5.51	50	0.241	0.876	0.039	S	2	ExpAA=8.18 First60=8.18 PredHel=0 Topology=o	0						0	12	2	2		GJ17085	1.0	gi|195401761	31.2	24	1704	50	1	11	0	12	4	2	Cc-male-156	Hypothetical secreted protein precursor - signalP detected	s/	HS
Cc-male-1567	198	0	Cc-male-1567	597	H	*	Male_asb-1567	4	CYT		22.303	8.54			198	0.057	0.182	0.831	_	2	ExpAA=0.03 First60=0.03 PredHel=0 Topology=o	0						2	17.7	2.5	6.6		GK10188	4E-029	gi|195448789	127	137	774	43	18	81	18	636	60	1	Cc-male-1567	Inhibitor of growth protein 3	st/apoptosis	GO
Cc-male-1569	52	0	Cc-male-1569	159	R	*	Male_asb-1569	4	BL		6.707	11.17			52	0.141	0.728	0.072	S	3	ExpAA=23.26 First60=23.26 PredHel=1 Topology=i21-43o	1	42.3	17.3	40.4		9	1	5.8	1.9	5.8		GI10887	6E-006	gi|195116567	48.5	163	168	46	98	17	0	0	0	121	Cc-male-1569	beta-glucosidase Streptomyces sp. SPB74 beta-glucosidase	met/carb	NR-LIGHT
Cc-male-1573	144	0	Cc-male-1573	435	M	*	Male_asb-1573	4	SIG	16-17	16.61	4.69	14.907	4.62	144	0.031	0.919	0.16	S	2	ExpAA=0.01 First60=0.01 PredHel=0 Topology=o	0						0	5.6	3.5	3.5		GG12008	4E-022	gi|194906197	102	133	151	45	89	75	3	2	1	1	Cc-male-1573	Insect pheromone/odorant binding protein - signalP detected OBP	s/OBP	SMART
Cc-male-1585	142	0	Cc-male-1585	429	M	*	Male_asb-1585	4	SIG	16-17	16.838	5.48	15.094	5.3	142	0.037	0.903	0.192	S	2	ExpAA=0.00 First60=0.00 PredHel=0 Topology=o	0						0	4.2	3.5	4.9		GK11172	5E-024	gi|195445106	108	130	151	42	87	75	0	2	1	1	Cc-male-1585	Insect pheromone/odorant binding protein - signalP detected OBP	s/OBP	SMART
Cc-male-1597	132	0	Cc-male-1597	399	M	*	Male_asb-1597	4	CYT		14.478	10.2			132	0.084	0.144	0.806	_	2	ExpAA=0.00 First60=0.00 PredHel=0 Topology=o	0						1	9.8	9.8	3.8	1 | 106 KTGRAKR|RI 0.590 *ProP* |	GL24284	3E-055	gi|195145452	212	130	132	79	99	27	0	1	1	1	Cc-male-1597	ribosomal protein S30, isoform A ribosomal protein S30, isoform B ribosomal protein S30, isoform A ribosomal protein S30, isoform B	ps	NR-LIGHT
Cc-male-161	165	0	Cc-male-161	498	M	*	Male_asb-161	4	CYT		19.157	5.25			165	0.044	0.068	0.962	_	1	ExpAA=0.00 First60=0.00 PredHel=0 Topology=o	0						0	7.3	7.9	2.4	1 | 36 VKHRKGR|GF 0.568 *ProP* |	GJ18464	9E-086	gi|195401569	314	164	165	90	100	15	0	1	1	1	Cc-male-161	RNA-binding protein RBM8/Tsunagi (RRM superfamily)	uc	KOG
Cc-male-1614	254	0	Cc-male-1614	765	T	*	Male_asb-1614	4	BL	35-36	30.031	9.32	26.245	8.6	254	0.089	0.559	0.205	S	4	ExpAA=3.18 First60=3.07 PredHel=0 Topology=o	0						2	11.4	2	2.4		GH21136	0.001	gi|195025212	43.1	186	199	24	94	164	32	10	20	1	Cc-male-1614	Hypothetical secreted protein precursor - signalP detected	s/	HS
Cc-male-1645	166	0	Cc-male-1645	501	M	*	Male_asb-1645	4	CYT		19.601	8.83			166	0.127	0.067	0.83	_	2	ExpAA=0.00 First60=0.00 PredHel=0 Topology=o	0						0	8.4	2.4	11.4		GK15752	8E-031	gi|195431393	132	141	216	44	66	81	6	53	19	1	Cc-male-1645	CG8701 CG8701 GH07855p CG8701-PA synthetic construct CG8701-PA	uc	NR-LIGHT
Cc-male-1658	218	0	Cc-male-1658	657	H	*	Male_asb-1658	4	CYT		23.995	5.39			218	0.042	0.244	0.82	_	3	ExpAA=3.52 First60=3.51 PredHel=0 Topology=o	0						2	10.1	4.1	3.7		GJ11002	7E-067	gi|195395832	252	200	1389	57	14	86	0	1178	4	1	Cc-male-1658	Sorbitol dehydrogenase	detox	KOG
Cc-male-17	197	0	Cc-male-17	594	M	*	Male_asb-17	4	CYT		22.927	4.74			197	0.048	0.094	0.945	_	1	ExpAA=0.00 First60=0.00 PredHel=0 Topology=o	0						2	12.2	2	6.6		GG15691	3E-057	gi|194870900	220	208	209	54	100	97	18	1	1	1	Cc-male-17	CG5048 CG5048 AT12351p CG5048-PA synthetic construct CG5048-PA	uc	NR-LIGHT
Cc-male-1792	183	0	Cc-male-1792	552	M	*	Male_asb-1792	4	CYT		20.966	5.09			183	0.233	0.034	0.837	_	2	ExpAA=0.00 First60=0.00 PredHel=0 Topology=o	0						6	13.1	5.5	2.2		GL26165	3E-079	gi|195156355	293	180	192	83	94	29	1	12	4	1	Cc-male-1792	Ca2+-binding protein (centrin/caltractin), EF-Hand superfamily protein	cs	KOG
Cc-male-186	442	0	Cc-male-186	1329	M	*	Male_asb-186	4	CYT		45.808	9.37			442	0.754	0.022	0.314	M	3	ExpAA=0.03 First60=0.01 PredHel=0 Topology=o	0						0	16.1	9	2.7		GL17869	1E-159	gi|195168127	561	440	441	65	100	151	1	1	1	1	Cc-male-186	Ubiquinol cytochrome c reductase, subunit QCR2	met/energy	KOG
Cc-male-2018	354	0	Cc-male-2018	1065	M	*	Male_asb-2018	4	CYT		40.369	9.5			354	0.77	0.041	0.25	M	3	ExpAA=0.00 First60=0.00 PredHel=0 Topology=o	0						3	12.1	6.5	5.4	1 | 16 IKSRFAR|FI 0.707 *ProP* |	GK12899	5E-089	gi|195453713	327	307	353	51	87	152	6	42	40	1	Cc-male-2018	Transcription factor, component of CCR4 transcriptional complex	tf	KOG
Cc-male-2154	286	3.14685	Cc-male-2154	861	M	*	Male_asb-2154	4	CYT		29.639	5.84			286	0.049	0.126	0.894	_	2	ExpAA=0.01 First60=0.00 PredHel=0 Topology=o	0						0	6.6	15	8		GH20307	1E-139	gi|195027956	492	282	285	78	99	62	0	2	3	1	Cc-male-2154	CG13321 RE03883p CG13321 CG13321-PA synthetic construct CG13321-PA	uc	NR-LIGHT
Cc-male-2166	209	0	Cc-male-2166	630	M	*	Male_asb-2166	4	CYT		22.796	9			209	0.178	0.072	0.849	_	2	ExpAA=0.00 First60=0.00 PredHel=0 Topology=o	0						9	14.4	2.4	8.1		GJ10659	7E-061	gi|195394602	232	208	220	56	95	93	8	1	1	1	Cc-male-2166	Head-elevated expression protein	tm	KOG
Cc-male-2259	147	0	Cc-male-2259	444	M	*	Male_asb-2259	4	SIG	23-24	15.678	7.48	13.45	6.83	147	0.027	0.951	0.047	S	1	ExpAA=40.08 First60=20.11 PredHel=2 Topology=i7-29o127-146i	2	27.9	66.7	5.4	1	1	0	14.3	4.8	5.4		GL18529	4E-056	gi|195148522	215	147	148	62	100	55	1	1	1	1	Cc-male-2259	Conserved plasma membrane protein - signalP detected - 2 predicted membrane helices	uc	CM
Cc-male-2281	76	0	Cc-male-2281	231	M	*	Male_asb-2281	4	CYT		8.869	11.68			76	0.239	0.038	0.824	_	3	ExpAA=0.00 First60=0.00 PredHel=0 Topology=i	0						0	6.6	5.3	3.9		GJ19967	9E-035	gi|195384311	144	75	76	89	100	8	0	1	1	1	Cc-male-2281	60S ribosomal protein L29	ps	SWISSP
Cc-male-2283	198	0	Cc-male-2283	597	M	*	Male_asb-2283	4	SIG	22-23	20.169	4.97	17.864	4.57	198	0.027	0.934	0.064	S	1	ExpAA=19.43 First60=3.48 PredHel=0 Topology=o	0						2	14.6	24.2	4.5		GK25142	1E-030	gi|195447912	132	203	212	47	96	114	55	9	22	1	Cc-male-2283	Dosage compensation complex, subunit MLE - signalP detected	tm	KOG
Cc-male-229	149	0	Cc-male-229	450	M	*	Male_asb-229	4	CYT		16.825	4.09			149	0.058	0.079	0.941	_	1	ExpAA=0.00 First60=0.00 PredHel=0 Topology=o	0						0	12.1	7.4	1.3		AT15141p	2E-080	gi|254939725	296	148	159	100	94	0	0	11	1	1	Cc-male-229	Calmodulin	st	KOG
Cc-male-230	306	0	Cc-male-230	921	M	*	Male_asb-230	4	SIG	24-25	33.932	5.46	31.462	5.19	306	0.021	0.958	0.049	S	1	ExpAA=10.20 First60=10.18 PredHel=0 Topology=o	0						0	17	3.6	2.9		GI20628	2E-041	gi|195122474	169	262	284	33	93	180	7	20	36	1	Cc-male-230	Hypothetical secreted protein precursor - signalP detected	s/	HS
Cc-male-2595	439	0	Cc-male-2595	1320	M	*	Male_asb-2595	4	CYT		49.667	5.79			439	0.119	0.062	0.897	_	2	ExpAA=0.03 First60=0.00 PredHel=0 Topology=o	0						0	12.8	6.6	3.9		GH22018	1E-177	gi|195029529	622	424	440	68	97	134	0	16	15	1	Cc-male-2595	Zinc carboxypeptidase	pm	KOG
Cc-male-2608	269	0.371747	Cc-male-2608	810	A	*	Male_asb-2608	4	CYT		30.164	5.24			269	0.125	0.048	0.874	_	2	ExpAA=0.00 First60=0.00 PredHel=0 Topology=o	0						0	8.2	3.7	5.2		GJ13748	2E-095	gi|195378550	347	269	840	64	32	97	6	571	6	1	Cc-male-2608	Molecular chaperones HSP105/HSP110/SSE1, HSP70 superfamily	pm	KOG
Cc-male-263	56	0	Cc-male-263	171	M	*	Male_asb-263	4	CYT		6.639	9.72			56	0.628	0.019	0.494	M	5	ExpAA=0.00 First60=0.00 PredHel=0 Topology=o	0						0	7.1	10.7	1.8		RH06643p	3E-029	gi|28316886	125	55	68	96	82	2	0	13	1	1	Cc-male-263	40S ribosomal protein S29 ribosomal protein S29	ps	DROSO
Cc-male-266	111	0	Cc-male-266	336	M	*	Male_asb-266	4	BL	16-17	11.613	10.12	9.972	10.6	111	0.04	0.889	0.248	S	2	ExpAA=61.31 First60=38.16 PredHel=3 Topology=o5-23i30-47o79-98i	3	48.6	33.3	18			0	10.8	13.5	6.3		GK22195	2E-044	gi|195436352	176	106	113	77	95	24	0	1	1	1	Cc-male-266	Conserved plasma membrane protein - signalP detected - 3 predicted membrane helices	uc	CM
Cc-male-27	246	0.406504	Cc-male-27	741	R	*	Male_asb-27	4	CYT		26.558	5.02			246	0.791	0.063	0.158	M	2	ExpAA=0.15 First60=0.14 PredHel=0 Topology=o	0						0	17.9	8.1	2.8		GF14723	9E-019	gi|194759248	93.2	131	225	41	59	79	4	68	109	1	Cc-male-27	Apolipoprotein D/Lipocalin	s/	KOG
Cc-male-2718	197	0	Cc-male-2718	594	H	*	Male_asb-2718	4	BL	39-40	21.889	9.77	17.319	9.69	197	0.359	0.675	0.027	S	4	ExpAA=41.18 First60=30.62 PredHel=2 Topology=o20-39i51-70o	2	19.3	74.6	6.1			1	9.6	10.7	2		GK17452	4E-028	gi|195428411	123	131	349	45	38	83	19	154	3	1	Cc-male-2718	Lipid phosphate phosphatase - signalP detected - 2 predicted membrane helices	met/lipd	KOG
Cc-male-2734	211	0	Cc-male-2734	636	G	*	Male_asb-2734	4	CYT		22.922	8.74			211	0.136	0.052	0.865	_	2	ExpAA=7.90 First60=0.00 PredHel=0 Topology=o	0						0	11.4	8.5	4.7		GE26334	1E-067	gi|195501074	254	200	229	62	88	75	1	29	10	1	Cc-male-2734	Uncharacterized conserved protein	uc	KOG
Cc-male-2797	413	0.968523	Cc-male-2797	1238	G		Male_asb-2797	4	CYT		43.129	9.3			413	0.228	0.024	0.811	_	3	ExpAA=0.02 First60=0.00 PredHel=0 Topology=o	0						30	27.8	5.1	4.4		GK12566	5E-012	gi|195439724	72	1646	1792	23	92	301	42	106	2	16	Cc-male-2797	ENSANGP00000031759 - 31 NetOglyc sites	uc	NR-LIGHT
Cc-male-2865	150	0	Cc-male-2865	453	M	*	Male_asb-2865	4	CYT		18.157	10.24			150	0.083	0.059	0.922	_	1	ExpAA=0.00 First60=0.00 PredHel=0 Topology=o	0						1	6	2	7.3	1 | 47 LLRRRTR|DV 0.513 *ProP* |	GM14987	1E-033	gi|195352208	141	139	141	52	99	67	10	1	1	1	Cc-male-2865	CG32202 IP06011p IP06311p CG32202	uc	NR-LIGHT
Cc-male-2890	82	0	Cc-male-2890	249	M	*	Male_asb-2890	4	SIG	19-20	8.886	6.53	6.801	5.73	82	0.015	0.957	0.078	S	1	ExpAA=1.65 First60=1.65 PredHel=0 Topology=o	0						0	11	9.8	2.4		GA14098	7E-027	gi|125985843	118	81	82	62	100	31	0	1	1	1	Cc-male-2890	Male accessory gland serine protease inhibitor - signalP detected	s/protinh	SWISSP
Cc-male-2907	53	0	Cc-male-2907	162	N	*	Male_asb-2907	4	CYT		5.106	7.41			53	0.079	0.183	0.823	_	2	ExpAA=0.00 First60=0.00 PredHel=0 Topology=o	0						0	11.3	17	18.9		IP02163p	4E-026	gi|117935434	115	57	96	82	60	8	0	25	4	2	Cc-male-2907	IP02163p	uc	NR-LIGHT
Cc-male-2908	53	0	Cc-male-2908	162	N	*	Male_asb-2908	4	CYT		5.041	5.41			53	0.081	0.175	0.823	_	2	ExpAA=0.00 First60=0.00 PredHel=0 Topology=o	0						0	13.2	18.9	17		IP02163p	7E-024	gi|117935434	108	57	96	78	60	10	0	25	4	3	Cc-male-2908	IP02163p	uc	NR-LIGHT
Cc-male-2953	229	0	Cc-male-2953	690	M	*	Male_asb-2953	4	CYT		25.151	9.84			229	0.243	0.034	0.814	_	3	ExpAA=0.00 First60=0.00 PredHel=0 Topology=o	0						1	10.5	13.5	10.9		GK14096	1E-083	gi|195452488	308	228	229	61	100	88	0	1	1	1	Cc-male-2953	CG10252 GM23550 Drosophila sechellia GD18365 Drosophila simulans CG10252 GH13953p AT18965p CG10252 CG10252 CG10252 CG10252	uc	NR-LIGHT
Cc-male-2960	252	0	Cc-male-2960	759	M	*	Male_asb-2960	4	SIG	22-23	27.655	8.06	25.021	8.12	252	0.049	0.832	0.161	S	2	ExpAA=0.04 First60=0.02 PredHel=0 Topology=o	0						2	10.3	9.5	6		GI11961	2E-041	gi|195127451	168	253	263	38	97	155	6	10	3	1	Cc-male-2960	Trypsin-like serine protease - signalP detected	s/protease	SMART
Cc-male-2988	391	0	Cc-male-2988	1176	G	*	Male_asb-2988	4	CYT		41.777	6.78			391	0.072	0.206	0.824	_	2	ExpAA=20.94 First60=10.61 PredHel=1 Topology=i50-72o	1	5.6	81.6	12.8		319	1	11	10	5.6		GJ15927	0.0	gi|195399083	719	410	520	87	79	50	21	110	2	1	Cc-male-2988	Aldehyde dehydrogenase	met/energy	KOG
Cc-male-2990	187	8.02139	Cc-male-2990	564	R	*	Male_asb-2990	4	CYT		18.496	4.81			187	0.126	0.068	0.813	_	2	ExpAA=0.01 First60=0.00 PredHel=0 Topology=o	0						0	12.3	8.6	2.7		GK18410	2E-046	gi|195454448	184	125	334	65	38	43	0	209	58	1	Cc-male-2990	FB-FBGN0030653 - SYMBOL:CG7860 SPECIES:7227 "DROSOPHILA MELANOGASTER" GO:0004067 "ASPARAGINASE ACTIVITY" EVIDENCE=ISS GO:0035071 "SALIVARY GLAND CELL AUTOPHAGIC CELL DEATH" EVIDENCE=IEP GO:0048102 "AUTOPHAGIC CELL DEATH" EVIDENCE=IEP	s/	GO
Cc-male-30	300	0	Cc-male-30	903	M	*	Male_asb-30	4	CYT		35.049	9.28			300	0.062	0.041	0.959	_	1	ExpAA=0.03 First60=0.00 PredHel=0 Topology=o	0						2	11.7	1.3	4.7	1 | 95 RRQRVRR|LA 0.700 *ProP* |	GK19789	4E-098	gi|195432524	357	287	301	61	96	111	6	1	1	1	Cc-male-30	CG15892, isoform B CG15892, isoform A GH18658p CG15892, isoform B CG15892, isoform A CG15892-PA synthetic construct CG15892-PA	uc	NR-LIGHT
Cc-male-3013	239	0	Cc-male-3013	720	M	*	Male_asb-3013	4	CYT		27.429	9.2			239	0.886	0.062	0.072	M	1	ExpAA=0.04 First60=0.04 PredHel=0 Topology=o	0						0	8.4	4.2	13		GK15752	4E-025	gi|195431393	114	161	216	38	75	103	6	35	74	1	Cc-male-3013	CG8701 CG8701 GH07855p CG8701-PA synthetic construct CG8701-PA	uc	NR-LIGHT
Cc-male-3021	208	0	Cc-male-3021	627	M	*	Male_asb-3021	4	SIG	23-24	23.103	6.03	20.846	6.04	208	0.049	0.92	0.04	S	1	ExpAA=8.82 First60=8.75 PredHel=0 Topology=o	0						0	13.9	4.8	4.8		GJ22827	5E-051	gi|195391502	199	199	211	49	95	101	9	8	8	1	Cc-male-3021	Cellular repressor of transcription - signalP detected	tm	KOG
Cc-male-3025	192	0	Cc-male-3025	579	M	*	Male_asb-3025	4	CYT		21.136	8.64			192	0.076	0.124	0.868	_	2	ExpAA=0.01 First60=0.00 PredHel=0 Topology=o	0						20	16.1	5.7	7.3		GG16340	3E-096	gi|194903290	350	198	199	85	100	29	7	1	1	1	Cc-male-3025	Predicted Zn-finger protein - 20 NetOglyc sites	uc	KOG
Cc-male-3040	66	0	Cc-male-3040	201	E	*	Male_asb-3040	4	CYT		7.717	8.63			66	0.042	0.204	0.822	_	2	ExpAA=0.76 First60=0.76 PredHel=0 Topology=o	0						0	7.6	1.5	9.1		GD21611	5.2	gi|195575410	28.9	37	298	34	13	25	0	210	28	1	Cc-male-3040	Unknown product	uk	NR-LIGHT
Cc-male-3131	109	0	Cc-male-3131	330	M	*	Male_asb-3131	4	CYT		12.342	4.99			109	0.188	0.034	0.887	_	2	ExpAA=0.61 First60=0.00 PredHel=0 Topology=i	0						1	12.8	4.6	6.4		GF10782	2E-013	gi|194751696	73.6	52	245	66	22	18	0	1	36	1	Cc-male-3131	Unknown product	uk	NR-LIGHT
Cc-male-3153	151	0	Cc-male-3153	456	M	*	Male_asb-3153	4	CYT		17.804	8.35			151	0.058	0.077	0.935	_	1	ExpAA=0.00 First60=0.00 PredHel=0 Topology=o	0						0	10.6	3.3	5.3		GI11149	0.022	gi|195116473	37.4	115	287	26	40	88	8	4	20	1	Cc-male-3153	Unknown product	uk	NR-LIGHT
Cc-male-3181	282	0	Cc-male-3181	849	H	*	Male_asb-3181	4	CYT		31.166	6.43			282	0.085	0.036	0.94	_	1	ExpAA=0.01 First60=0.00 PredHel=0 Topology=o	0						0	12.1	6.7	4.3		GM22592	5E-083	gi|195355459	306	198	332	75	60	50	4	134	80	1	Cc-male-3181	Glyceraldehyde 3-phosphate dehydrogenase	met/carb	KOG
Cc-male-3227	243	0	Cc-male-3227	732	M	*	Male_asb-3227	4	CYT		27.211	4.57			243	0.07	0.055	0.933	_	1	ExpAA=0.09 First60=0.01 PredHel=0 Topology=o	0						1	6.2	5.8	7.8		GK17930	1E-121	gi|195441965	434	249	250	88	100	30	9	1	1	1	Cc-male-3227	Glutathione S-transferase S1	detox	SWISSP
Cc-male-3230	243	0	Cc-male-3230	732	M	*	Male_asb-3230	4	CYT		26.93	6.13			243	0.853	0.022	0.178	M	2	ExpAA=0.01 First60=0.00 PredHel=0 Topology=o	0						3	12.3	7	7.4		GF22392	1E-117	gi|194766874	419	241	242	82	100	43	0	1	1	1	Cc-male-3230	NADH:ubiquinone oxidoreductase, NDUFV2/24 kD subunit	met/energy	KOG
Cc-male-3294	251	0	Cc-male-3294	756	H	*	Male_asb-3294	4	CYT		29.699	6.39			251	0.076	0.059	0.888	_	1	ExpAA=20.99 First60=0.00 PredHel=1 Topology=o122-144i	1	8.8	48.6	42.6		107	1	8.4	3.2	2.8	1 | 233 HECRTIR|WV 0.601 *ProP* |	GL11654	2E-027	gi|195151269	122	230	646	30	36	168	14	285	4	1	Cc-male-3294	hypothetical protein AaeL_AAEL001416 Aedes aegypti conserved hypothetical protein	uc	NR-LIGHT
Cc-male-354	217	0	Cc-male-354	654	G	*	Male_asb-354	4	CYT		25.416	5.86			217	0.073	0.054	0.941	_	1	ExpAA=0.08 First60=0.00 PredHel=0 Topology=o	0						0	12	6	3.7		GF18406	1E-103	gi|194744447	374	217	432	80	50	42	4	215	4	1	Cc-male-354	Translation elongation factor EF-1 gamma	ps	KOG
Cc-male-357	117	0	Cc-male-357	354	M	*	Male_asb-357	4	CYT		13.666	9.48			117	0.198	0.039	0.836	_	2	ExpAA=0.00 First60=0.00 PredHel=0 Topology=o	0						0	9.4	2.6	1.7		GF17364	3E-053	gi|194741302	205	115	117	89	99	12	0	1	1	1	Cc-male-357	V-type proton ATPase subunit G	tr	NR-LIGHT
Cc-male-377	153	0	Cc-male-377	462	M	*	Male_asb-377	4	CYT		17.109	7.84			153	0.194	0.09	0.772	_	3	ExpAA=0.33 First60=0.01 PredHel=0 Topology=o	0						0	9.2	8.5	5.2		GD16337	5E-082	gi|195575368	301	152	172	94	89	9	0	20	1	1	Cc-male-377	Nucleoside diphosphate kinase	met/nuc	KOG
Cc-male-380	169	0	Cc-male-380	510	G	*	Male_asb-380	4	CYT		19.846	10.81			169	0.758	0.041	0.247	M	3	ExpAA=0.00 First60=0.00 PredHel=0 Topology=o	0						1	9.5	3.6	10.7		GD20913	2E-023	gi|195572748	107	149	353	43	42	85	5	202	19	1	Cc-male-380	CG6332, isoform A CG6332, isoform A GH07879p CG6332 CG6332 CG6332 CG6332 CG6332 CG6332 CG6332 CG6332-PA synthetic	uc	NR-LIGHT
Cc-male-381	186	0	Cc-male-381	561	G	*	Male_asb-381	4	CYT		21.603	5.38			186	0.067	0.082	0.924	_	1	ExpAA=0.00 First60=0.00 PredHel=0 Topology=o	0						0	8.1	3.8	4.3		GK21654	1E-078	gi|195429796	291	184	223	73	83	49	1	39	1	1	Cc-male-381	Glutathione S-transferase 1	detox	SWISSP
Cc-male-39	295	0	Cc-male-39	888	Q	*	Male_asb-39	4	CYT		34.888	5.16			295	0.128	0.049	0.886	_	2	ExpAA=0.00 First60=0.00 PredHel=0 Topology=o	0						0	7.8	1.7	3.4		GH17307	2E-018	gi|195055268	92.8	215	309	29	70	152	7	56	44	1	Cc-male-39	Unknown product	uk	NR-LIGHT
Cc-male-400	282	0	Cc-male-400	849	M	*	Male_asb-400	4	CYT		31.036	6.12			282	0.126	0.047	0.882	_	2	ExpAA=0.01 First60=0.00 PredHel=0 Topology=o	0						4	12.4	7.1	6.4		GJ15428	1E-110	gi|195403050	398	283	286	72	99	81	21	1	1	1	Cc-male-400	20S proteasome, regulatory subunit alpha type PSMA1/PRE5	prot	KOG
Cc-male-471	202	0	Cc-male-471	609	M	*	Male_asb-471	4	CYT		23.167	6.84			202	0.065	0.088	0.909	_	1	ExpAA=0.00 First60=0.00 PredHel=0 Topology=o	0						0	10.9	5	1.5		GA14463	2E-070	gi|198474058	264	198	206	64	97	72	1	1	1	1	Cc-male-471	20S proteasome, regulatory subunit beta type PSMB2/PRE1	prot	KOG
Cc-male-48	130	0	Cc-male-48	393	M	*	Male_asb-48	4	CYT		14.773	9.84			130	0.265	0.064	0.646	_	4	ExpAA=0.13 First60=0.11 PredHel=0 Topology=o	0						0	7.7	9.2	3.1		ribosomal protein S15Aa, isoform D	1E-071	gi|17975567	266	129	130	99	100	1	0	1	1	1	Cc-male-48	40S ribosomal protein S15/S22	ps	KOG
Cc-male-481	290	0	Cc-male-481	873	Q	*	Male_asb-481	4	BL		32.898	11.46			290	0.299	0.336	0.137	S	5	ExpAA=0.18 First60=0.17 PredHel=0 Topology=o	0						0	8.6	4.5	4.5	1 | 274 LAERKKK|AA 0.509 *ProP* |	GI24311	1E-139	gi|195108985	494	279	401	89	70	29	4	122	1	1	Cc-male-481	Ribosomal protein RPL1/RPL2/RL4L4 - signalP detected	tm	KOG
Cc-male-504	212	0	Cc-male-504	639	N	*	Male_asb-504	4	CYT		24.03	7.17			212	0.285	0.225	0.316	_	5	ExpAA=0.36 First60=0.03 PredHel=0 Topology=o	0						0	12.7	3.3	5.2		GK13066	1E-069	gi|195452978	261	538	650	62	83	78	2	111	3	4	Cc-male-504	Leucine-rich repeat protein	uc	KOG
Cc-male-516	317	0	Cc-male-516	954	V	*	Male_asb-516	4	CYT		36.716	5.66			317	0.066	0.111	0.925	_	1	ExpAA=0.00 First60=0.00 PredHel=0 Topology=o	0						9	15.8	0.6	4.7		GH21222	2E-004	gi|195026137	46.6	850	1490	22	57	209	36	243	5	3	Cc-male-516	Unknown product	uk	NR-LIGHT
Cc-male-541	218	0	Cc-male-541	657	M	*	Male_asb-541	4	SIG	20-21	25.066	5.28	22.855	5.08	218	0.111	0.931	0.022	S	1	ExpAA=0.50 First60=0.50 PredHel=0 Topology=o	0						0	11	3.7	2.3		GH13036	6E-005	gi|195053155	47	145	192	25	76	112	7	42	71	1	Cc-male-541	Hypothetical secreted protein precursor - signalP detected	s/	HS
Cc-male-578	320	0	Cc-male-578	963	K	*	Male_asb-578	4	CYT		35.299	6.12			320	0.093	0.031	0.954	_	1	ExpAA=0.00 First60=0.00 PredHel=0 Topology=o	0						13	16.6	2.5	10.3	2 | 51 IHHRQKR|ER 0.751 *ProP* | 114 PRSRQRR|QV 0.839 *ProP* |	GK12979	4E-009	gi|195453330	62	2226	2758	22	81	223	38	280	3	11	Cc-male-578	neurofilament, heavy polypeptide - 13 NetOglyc sites	cs	GO
Cc-male-606	236	0	Cc-male-606	711	G	*	Male_asb-606	4	CYT		26.343	8.66			236	0.105	0.177	0.646	_	3	ExpAA=0.83 First60=0.00 PredHel=0 Topology=o	0						0	12.7	6.8	4.7		GK17070	1E-103	gi|195456734	372	232	576	76	40	54	0	344	4	1	Cc-male-606	Alanine aminotransferase	met/aa	KOG
Cc-male-618	336	0	Cc-male-618	1011	M	*	Male_asb-618	4	CYT		37.806	8.89			336	0.91	0.012	0.252	M	2	ExpAA=0.01 First60=0.00 PredHel=0 Topology=o	0						0	13.1	4.5	4.5		GI13938	1E-136	gi|195129623	483	325	332	70	98	97	6	3	2	1	Cc-male-618	39S ribosomal protein L39	ps	NR-LIGHT
Cc-male-62	105	0	Cc-male-62	318	M	*	Male_asb-62	4	CYT		11.873	9.43			105	0.856	0.047	0.121	M	2	ExpAA=0.00 First60=0.00 PredHel=0 Topology=o	0						2	12.4	5.7	5.7		GK12240	2E-044	gi|195446442	176	102	106	83	97	17	0	1	1	1	Cc-male-62	Mitochondrial F1F0-ATP synthase, subunit Cf6 (coupling factor 6)	met/energy	KOG
Cc-male-655	255	0	Cc-male-655	768	M	*	Male_asb-655	4	BL		26.858	8.58			255	0.217	0.123	0.588	_	4	ExpAA=2.64 First60=2.45 PredHel=0 Topology=o	0						0	11	8.6	3.5		GF18656	4E-078	gi|194745510	290	255	256	58	100	107	5	1	1	1	Cc-male-655	Conserved secreted protein precursor - signalP detected	s/	CS
Cc-male-658	256	1.17188	Cc-male-658	771	M	*	Male_asb-658	4	CYT		28.127	5.01			256	0.523	0.025	0.571	_	5	ExpAA=0.07 First60=0.05 PredHel=0 Topology=o	0						1	19.9	3.1	5.9		ornithine decarboxylase antizyme, isoform A	2E-087	gi|24652895	321	253	254	61	100	99	6	1	1	1	Cc-male-658	Ornithine decarboxylase antizyme	met/aa	GO
Cc-male-733	256	0	Cc-male-733	771	H	*	Male_asb-733	4	CYT		27.889	9.19			256	0.04	0.103	0.945	_	1	ExpAA=3.08 First60=2.88 PredHel=0 Topology=o	0						2	10.2	14.5	4.3		GA15205	3E-099	gi|198449410	360	254	389	71	66	75	24	135	4	1	Cc-male-733	Casein kinase (serine/threonine/tyrosine protein kinase)	st	KOG
Cc-male-754	407	0	Cc-male-754	1224	M	*	Male_asb-754	4	CYT		45.956	5.82			407	0.123	0.063	0.865	_	2	ExpAA=0.07 First60=0.00 PredHel=0 Topology=o	0						2	9.1	6.9	5.9		GE10351	1E-139	gi|195502795	494	395	401	56	99	173	0	6	12	1	Cc-male-754	Aminoacylase ACY1	met/aa	KOG
Cc-male-83	174	0	Cc-male-83	525	M	*	Male_asb-83	4	CYT		18.343	7.68			174	0.015	0.233	0.952	_	2	ExpAA=55.62 First60=13.44 PredHel=2 Topology=i61-83o111-133i	2	25.3	16.1	58.6			2	10.3	13.2	6.9		GI23631	2E-084	gi|195107675	310	171	172	85	100	25	2	1	1	1	Cc-male-83	Mitochondrial import inner membrane translocase, subunit TIM17 - 2 predicted membrane helices	pe	KOG
Cc-male-971	187	0	Cc-male-971	564	M	*	Male_asb-971	4	CYT		19.624	9.86			187	0.498	0.071	0.442	M	5	ExpAA=40.31 First60=0.22 PredHel=1 Topology=o136-158i	1	11.8	72.7	15.5		29	3	16	7.5	4.3		GL24273	2E-046	gi|195145422	184	179	184	51	98	90	5	1	1	1	Cc-male-971	succinate dehydrogenase ubiquinone cytochrome b small subunit, mitochondrial	met/energy	SWISSP
Cc-male-SigP-2417	259	0	Cc-male-SigP-2417	780	M	*	Male_asb-2417	3	SIG	16-17	26.283	9.28	24.571	9.27	259	0.021	0.965	0.118	S	1	ExpAA=18.81 First60=18.55 PredHel=1 Topology=i5-24o	1	7.3	90.7	1.9		235	3	23.9	11.6	2.7		alphaTrypsin	1E-112	gi|195485781	403	255	256	77	100	59	3	1	1	1	Cc-male-SigP-2417	alphaTrypsin Drosophila yakuba alphaTrypsin - signalP detected	s/protease	DROSO
Cc-male-SigP-708	320	0	Cc-male-SigP-708	963	M	*	Male_asb-708	3	CYT		35.309	6.71			320	0.117	0.104	0.847	_	2	ExpAA=0.64 First60=0.00 PredHel=0 Topology=o	0						0	10	8.8	3.4		GG12162	1E-109	gi|194907766	394	287	368	62	78	107	0	48	25	1	Cc-male-SigP-708	Uridine phosphorylase	met/nuc	KOG
Cc-male-SigP-857	219	0	Cc-male-SigP-857	660	M	*	Male_asb-857	3	SIG	16-17	23.65	9.51	22.233	9.42	219	0.17	0.605	0.266	S	4	ExpAA=9.93 First60=9.85 PredHel=0 Topology=o	0						1	11.9	8.7	5.5		GH21028	6E-099	gi|195024231	359	217	554	78	39	47	0	337	1	1	Cc-male-SigP-857	Predicted aminopeptidase of the M17 family - signalP detected	s/protease	KOG
Cc-male-SigP-2115	236	0	Cc-male-SigP-2115	711	M	*	Male_asb-2115	3	CYT		25.879	9.1			236	0.199	0.202	0.581	_	4	ExpAA=128.79 First60=21.47 PredHel=6 Topology=i34-53o57-79i91-113o118-140i147-169o174-193i	6	53.4	5.9	40.7			0	12.3	8.9	1.3		GE21316	2E-099	gi|195491246	361	221	243	80	91	44	0	10	13	1	Cc-male-SigP-2115	Bax-mediated apoptosis inhibitor TEGT/BI-1 - 6 predicted membrane helices	imm	KOG
Cc-male-SigP-254	222	0	Cc-male-SigP-254	669	M	*	Male_asb-254	3	CYT		25.388	9.8			222	0.044	0.186	0.804	_	2	ExpAA=22.74 First60=0.01 PredHel=1 Topology=o175-197i	1	9.9	78.8	11.3		25	0	9.5	6.3	5.9	1 | 221 EVSRKKR|Q- 0.719 *ProP* |	GF15058	2E-085	gi|194758741	314	202	527	71	39	58	0	303	1	1	Cc-male-SigP-254	UDP-glucoronosyl and UDP-glucosyl transferase	met/carb	PFAM
Cc-male-SigP-1270	139	0	Cc-male-SigP-1270	420	M	*	Male_asb-1270	3	CYT		15.604	6.12			139	0.065	0.291	0.816	_	3	ExpAA=24.75 First60=1.35 PredHel=1 Topology=i64-86o	1	15.8	38.1	46		53	1	10.1	5.8	3.6		GF14162	1E-065	gi|194761524	246	138	596	87	23	18	1	458	2	1	Cc-male-SigP-1270	Reticulon	pe	KOG
Cc-male-SigP-60	259	0	Cc-male-SigP-60	780	M	*	Male_asb-60	3	SIG	18-19	27.759	6.04	25.868	5.96	259	0.018	0.972	0.088	S	1	ExpAA=0.54 First60=0.53 PredHel=0 Topology=o	0						0	15.1	11.6	5.4		GJ23580	7E-084	gi|195388646	309	251	265	60	95	100	6	9	5	1	Cc-male-SigP-60	Trypsin-like serine protease - signalP detected	s/protease	SMART
Cc-male-SigP-614	150	0	Cc-male-SigP-614	453	M	*	Male_asb-614	3	BL		17.141	9.63			150	0.364	0.362	0.275	M	5	ExpAA=67.13 First60=22.43 PredHel=3 Topology=i33-55o83-105i118-140o	3	44	25.3	30.7			1	12	7.3	8.7		GK14596	2E-073	gi|195435173	273	148	149	89	100	16	1	1	1	1	Cc-male-SigP-614	Conserved plasma membrane protein - 3 predicted membrane helices	uc	CM
Cc-male-SigP-1041	223	0	Cc-male-SigP-1041	672	M	*	Male_asb-1041	3	SIG	19-20	25.185	6.86	23.3	6.67	223	0.033	0.898	0.11	S	2	ExpAA=3.10 First60=3.10 PredHel=0 Topology=o	0						0	13	5.8	2.7		GA13179	6E-067	gi|125772843	253	223	224	54	100	102	1	1	1	1	Cc-male-SigP-1041	Ferritin - signalP detected	tr	KOG
Cc-male-SigP-424	162	0	Cc-male-SigP-424	489	M	*	Male_asb-424	3	CYT		17.488	9.33			162	0.053	0.19	0.909	_	2	ExpAA=54.10 First60=17.71 PredHel=3 Topology=i21-43o58-80i87-104o	3	37.7	45.1	17.3			0	10.5	11.7	4.3		GI18971	3E-064	gi|195122244	243	157	171	72	92	44	1	1	1	1	Cc-male-SigP-424	Conserved plasma membrane protein - 3 predicted membrane helices	uc	CM
Cc-male-SigP-2860	155	0	Cc-male-SigP-2860	468	M	*	Male_asb-2860	3	SIG	16-17	15.436	7.14	13.827	6.82	155	0.028	0.963	0.055	S	1	ExpAA=2.36 First60=1.65 PredHel=0 Topology=o	0						13	15.5	1.9	8.4		GH15608	4E-055	gi|195011937	212	162	163	74	100	42	10	1	1	1	Cc-male-SigP-2860	Larval/pupal cuticle protein H1C - signalP detected - possible mucin - 13 NetOglyc sites	extmat	SWISSP
Cc-male-SigP-2854	96	0	Cc-male-SigP-2854	291	M	*	Male_asb-2854	3	SIG	31-32	11.309	6.53	7.838	6.73	96	0.027	0.849	0.224	S	2	ExpAA=42.21 First60=40.34 PredHel=2 Topology=o10-27i40-62o	2	40.6	45.8	13.5		34	0	10.4	6.3	3.1		GK15938	2E-043	gi|195431852	173	86	627	89	14	9	0	352	2	1	Cc-male-SigP-2854	Conserved plasma membrane protein - signalP detected - 2 predicted membrane helices	uc	CM
Cc-male-SigP-289	245	0.408163	Cc-male-SigP-289	738	M	*	Male_asb-289	3	SIG	22-23	25.864	9.3	23.269	9.19	245	0.223	0.776	0.022	S	3	ExpAA=19.33 First60=19.33 PredHel=1 Topology=o5-24i	1	7.8	2	90.2		221	0	12.7	5.3	0.8		GE10040	6E-047	gi|195501661	186	228	301	48	76	118	5	2	3	1	Cc-male-SigP-289	Extracellular matrix glycoprotein Laminin subunit beta - signalP detected	extmat	KOG
Cc-male-SigP-2716	90	0	Cc-male-SigP-2716	273	M	*	Male_asb-2716	3	BL		10.323	8.27			90	0.018	0.991	0.034	S	1	ExpAA=42.83 First60=42.71 PredHel=2 Topology=o4-26i38-57o	2	45.6	41.1	13.3		33	0	8.9	6.7	7.8		GF23725	6E-042	gi|194751409	168	86	89	81	98	16	0	1	1	1	Cc-male-SigP-2716	Vacuolar H+-ATPase V0 sector, subunit M9.7 (M9.2) - 2 predicted membrane helices	tr	KOG
Cc-male-SigP-2746	173	0	Cc-male-SigP-2746	522	M	*	Male_asb-2746	3	CYT		19.497	6.3			173	0.173	0.088	0.753	_	3	ExpAA=15.43 First60=0.04 PredHel=0 Topology=o	0						1	12.1	4.6	3.5		GJ18218	6E-041	gi|195397957	166	160	172	48	94	84	1	12	12	1	Cc-male-SigP-2746	Protein tyrosine phosphatase IVA1	st	KOG
Cc-male-SigP-405	122	0	Cc-male-SigP-405	369	M	*	Male_asb-405	3	CYT		14.075	9.84			122	0.629	0.056	0.462	M	5	ExpAA=20.34 First60=0.00 PredHel=1 Topology=i75-94o	1	15.6	23	61.5		28	0	13.1	4.9	2.5		GI13515	5E-035	gi|195128041	145	110	130	60	85	44	0	16	12	1	Cc-male-SigP-405	UPF0389 protein CG9231 CG9231	uc	NR-LIGHT
Cc-male-SigP-3263	64	0	Cc-male-SigP-3263	190	M		Male_asb-3263	3	SIG	17-18	6.976	7.01	5.114	7.15	64	0.011	0.994	0.032	S	1	ExpAA=34.11 First60=33.54 PredHel=2 Topology=o10-32i39-61o	2	68.8	20.3	10.9	1	3	0	1.6	.	9.4		GA26324	6E-006	gi|198454243	48.5	830	882	40	94	38	5	0	0	50	Cc-male-SigP-3263	Unknown product - signalP detected - 2 predicted membrane helices	uk	HM
Cc-male-SigP-1090	141	0	Cc-male-SigP-1090	426	M	*	Male_asb-1090	3	SIG	21-22	14.76	5.08	12.441	4.75	141	0.015	0.957	0.074	S	1	ExpAA=0.79 First60=0.79 PredHel=0 Topology=o	0						5	12.8	6.4	7.1		GL16381	7E-028	gi|195164427	121	115	123	52	94	56	5	1	1	1	Cc-male-SigP-1090	Hypothetical secreted protein precursor - signalP detected	s/	HS
Cc-male-SigP-1663	221	0	Cc-male-SigP-1663	666	M	*	Male_asb-1663	3	CYT		24.954	9.48			221	0.187	0.091	0.732	_	3	ExpAA=89.16 First60=13.87 PredHel=4 Topology=i48-70o99-121i133-155o165-187i	4	39.8	17.6	42.5			4	14.9	3.6	1.8		GH12942	1E-024	gi|195093149	112	194	213	32	92	133	6	5	16	1	Cc-male-SigP-1663	Conserved plasma membrane protein - 4 predicted membrane helices	uc	CM
Cc-male-SigP-1576	144	0	Cc-male-SigP-1576	435	M	*	Male_asb-1576	3	SIG	16-17	16.749	4.76	15.018	4.68	144	0.028	0.932	0.138	S	2	ExpAA=0.02 First60=0.02 PredHel=0 Topology=o	0						0	4.9	2.8	3.5		GG12008	4E-021	gi|194906197	99.4	124	151	45	83	70	3	2	1	1	Cc-male-SigP-1576	Insect pheromone/odorant binding protein - signalP detected OBP	s/OBP	SMART
Cc-male-SigP-260	171	5.26316	Cc-male-SigP-260	516	M	*	Male_asb-260	3	SIG	20-21	17.009	8.6	14.844	8.67	171	0.03	0.953	0.089	S	1	ExpAA=0.26 First60=0.06 PredHel=0 Topology=o	0						0	7.6	8.2	2.9		GG19289	2E-015	gi|194893499	80.9	136	150	30	91	95	0	10	3	1	Cc-male-SigP-260	Pheromone-binding protein-related protein 2 - signalP detected OBP	s/OBP	GO
Cc-male-SigP-720	134	0	Cc-male-SigP-720	405	M	*	Male_asb-720	3	CYT		15.679	10.01			134	0.59	0.154	0.17	M	3	ExpAA=16.95 First60=1.92 PredHel=0 Topology=o	0						0	11.9	5.2	8.2		GK14397	6E-009	gi|195453887	58.5	74	101	38	74	46	0	3	56	1	Cc-male-SigP-720	Unknown product	uk	NR-LIGHT
Cc-male-SigP-602	204	0	Cc-male-SigP-602	615	M	*	Male_asb-602	3	SIG	19-20	23.525	9.45	21.295	9.33	204	0.039	0.879	0.061	S	1	ExpAA=0.23 First60=0.23 PredHel=0 Topology=o	0						0	7.8	4.4	11.3		GG16353	2E-005	gi|194900138	48.1	107	927	37	12	55	11	123	49	2	Cc-male-SigP-602	Hypothetical secreted protein precursor - signalP detected	s/	HS
Cc-male-SigP-2922	192	0	Cc-male-SigP-2922	579	M	*	Male_asb-2922	3	BL		21.779	8.96			192	0.266	0.061	0.752	_	3	ExpAA=43.49 First60=0.00 PredHel=2 Topology=o116-138i159-178o	2	21.4	67.7	10.9			4	16.7	3.6	4.2	1 | 85 GPARQQR|KA 0.551 *ProP* |	GF21741	5E-004	gi|194769868	43.5	69	455	27	15	51	0	271	113	1	Cc-male-SigP-2922	Unknown product - 2 predicted membrane helices	uk	HM
Cc-male-SigP-2984	90	0	Cc-male-SigP-2984	273	M	*	Male_asb-2984	3	SIG	18-19	9.778	10.6	7.885	10.6	90	0.089	0.966	0.016	S	1	ExpAA=10.19 First60=10.00 PredHel=0 Topology=o	0						2	18.9	5.6	7.8		GJ11611	2.4	gi|195378412	30	39	2202	40	2	24	0	186	30	1	Cc-male-SigP-2984	Hypothetical secreted protein precursor - signalP detected	s/	HS
Cc-male-SigP-1530	73	0	Cc-male-SigP-1530	222	M	*	Male_asb-1530	3	SIG	26-27	7.892	4.23	4.953	3.85	73	0.016	0.964	0.057	S	1	ExpAA=22.10 First60=22.10 PredHel=1 Topology=i7-29o	1	30.1	60.3	9.6		44	1	16.4	2.7	5.5		GL20343	20	gi|195165152	26.9	54	515	33	11	38	10	244	14	1	Cc-male-SigP-1530	Hypothetical secreted protein precursor - signalP detected	s/	HS
Cc-male-1015	177	0	Cc-male-1015	534	R	*	Male_asb-1015	3	CYT		20.624	9.66			177	0.44	0.023	0.58	_	5	ExpAA=0.00 First60=0.00 PredHel=0 Topology=o	0						0	14.7	2.3	1.7		GI15334	2E-058	gi|195129926	224	141	690	77	21	32	0	549	33	1	Cc-male-1015	LD45147p	uc	NR-LIGHT
Cc-male-1022	59	0	Cc-male-1022	180	M	*	Male_asb-1022	3	CYT		6.51	3.6			59	0.058	0.072	0.931	_	1	ExpAA=0.00 First60=0.00 PredHel=0 Topology=o	0						1	16.9	6.8	5.1		GJ20800	1E-014	gi|195381227	77.4	62	77	61	82	24	8	5	1	1	Cc-male-1022	conserved hypothetical protein Culex quinquefasciatus conserved hypothetical protein	uc	NR-LIGHT
Cc-male-1023	179	0	Cc-male-1023	540	K	*	Male_asb-1023	3	CYT		20.275	4.6			179	0.097	0.068	0.895	_	2	ExpAA=0.10 First60=0.00 PredHel=0 Topology=o	0						0	11.7	3.9	3.4		AT09839p	2E-096	gi|288784881	350	178	259	97	69	5	0	81	1	1	Cc-male-1023	14-3-3epsilon	st	GO
Cc-male-1041	223	0	Cc-male-1041	672	M	*	Male_asb-1041	3	SIG	19-20	25.19	6.86	23.3	6.67	223	0.033	0.898	0.11	S	2	ExpAA=3.10 First60=3.10 PredHel=0 Topology=o	0						0	13	5.8	2.7		GA13179	6E-067	gi|125772843	253	223	224	54	100	102	1	1	1	1	Cc-male-1041	Ferritin - signalP detected	tr	KOG
Cc-male-1042	122	0	Cc-male-1042	369	M	*	Male_asb-1042	3	SIG	-1	13.604	9.55			122	0.308	0.133	0.5	_	5	ExpAA=0.92 First60=0.92 PredHel=0 Topology=o	0						1	8.2	4.9	7.4		GI16846	1E-051	gi|195135579	200	118	124	76	96	28	0	6	4	1	Cc-male-1042	NADH:ubiquinone oxidoreductase, NDUFA5/B13 subunit - signalP detected	met/energy	KOG
Cc-male-1064	250	0	Cc-male-1064	753	H	*	Male_asb-1064	3	CYT		28.86	5.75			250	0.373	0.047	0.736	_	4	ExpAA=0.14 First60=0.08 PredHel=0 Topology=o	0						0	11.2	6.4	2.4		GA10364	2E-073	gi|198453677	275	243	426	53	57	116	4	183	3	1	Cc-male-1064	IP21807p	uc	NR-LIGHT
Cc-male-1066	221	0	Cc-male-1066	660	E		Male_asb-1066	3	CYT		25.365	9.44			221	0.65	0.038	0.534	M	5	ExpAA=0.00 First60=0.00 PredHel=0 Topology=o	0						4	17.2	3.2	3.6	1 | 23 KRVREAR|SL 0.702 *ProP* |	Tes105	2E-008	gi|195116625	58.9	66	1692	40	4	40	0	424	109	1	Cc-male-1066	Unknown product	uk	NR-LIGHT
Cc-male-1077	61	0	Cc-male-1077	186	M	*	Male_asb-1077	3	CYT		6.59	4.53			61	0.065	0.135	0.858	_	2	ExpAA=0.02 First60=0.02 PredHel=0 Topology=o	0						0	11.5	9.8	3.3		GJ10355	2E-026	gi|195395136	116	57	635	94	9	3	0	4	2	1	Cc-male-1077	heat shock 70 kDa protein	pm	CDD
Cc-male-1087	249	0	Cc-male-1087	750	M	*	Male_asb-1087	3	CYT		27.625	6.17			249	0.531	0.052	0.297	M	4	ExpAA=21.44 First60=21.42 PredHel=1 Topology=i13-35o	1	8.8	85.9	5.2		214	0	10.4	5.6	4.4		GK14222	2E-073	gi|195453136	274	306	307	54	100	112	1	1	1	2	Cc-male-1087	Predicted dehydrogenase	detox	KOG
Cc-male-1090	141	0	Cc-male-1090	426	M	*	Male_asb-1090	3	SIG	21-22	14.757	5.08	12.441	4.75	141	0.015	0.957	0.074	S	1	ExpAA=0.79 First60=0.79 PredHel=0 Topology=o	0						5	12.8	6.4	7.1		GL16381	7E-028	gi|195164427	121	115	123	52	94	56	5	1	1	1	Cc-male-1090	Hypothetical secreted protein precursor - signalP detected	s/	HS
Cc-male-1134	200	0	Cc-male-1134	603	A	*	Male_asb-1134	3	CYT		22.017	9.54			200	0.174	0.071	0.746	_	3	ExpAA=0.00 First60=0.00 PredHel=0 Topology=o	0						0	8.5	10	3.5		GF14743	1E-107	gi|194759143	385	196	787	94	25	11	0	591	4	1	Cc-male-1134	Aconitase/homoaconitase (aconitase superfamily)	met/energy	KOG
Cc-male-1147	191	0	Cc-male-1147	576	E	*	Male_asb-1147	3	CYT		20.905	5.96			191	0.067	0.081	0.885	_	1	ExpAA=0.02 First60=0.00 PredHel=0 Topology=o	0						0	7.3	8.4	5.8		GK22496	2.7	gi|195449521	31.2	61	545	30	11	47	6	199	63	1	Cc-male-1147	heat shock protein (Hsp) 31	pm	GO
Cc-male-1188	97	0	Cc-male-1188	294	M	*	Male_asb-1188	3	CYT		10.841	6.07			97	0.071	0.09	0.918	_	1	ExpAA=0.00 First60=0.00 PredHel=0 Topology=o	0						1	16.5	4.1	4.1		roadblock	5E-048	gi|17647873	188	96	97	97	100	2	0	1	1	1	Cc-male-1188	Dynein light chain roadblock-type 2	cs	GO
Cc-male-1192	190	0	Cc-male-1192	573	M	*	Male_asb-1192	3	CYT		21.34	9.75			190	0.396	0.018	0.707	_	4	ExpAA=0.02 First60=0.00 PredHel=0 Topology=o	0						0	14.2	5.8	1.6		ribosomal protein L9, isoform A	2E-095	gi|17137198	347	188	190	93	99	13	0	1	1	1	Cc-male-1192	60S ribosomal protein L9	ps	KOG
Cc-male-1194	106	0	Cc-male-1194	321	M	*	Male_asb-1194	3	CYT		11.791	4.75			106	0.04	0.159	0.93	_	2	ExpAA=0.04 First60=0.03 PredHel=0 Topology=o	0						0	10.4	3.8	3.8		GJ18315	1E-035	gi|195398331	147	105	106	62	100	40	0	1	1	1	Cc-male-1194	Thioredoxin-like protein	pm	KOG
Cc-male-1234	146	0	Cc-male-1234	441	M	*	Male_asb-1234	3	CYT		16.876	5.02			146	0.856	0.028	0.214	M	2	ExpAA=17.47 First60=0.00 PredHel=1 Topology=i75-92o	1	11.6	37	51.4		54	0	15.8	3.4	5.5		GJ14522	3E-055	gi|195400020	212	152	153	69	100	47	7	1	1	1	Cc-male-1234	Uncharacterized conserved protein	uc	KOG
Cc-male-1253	348	0	Cc-male-1253	1047	H	*	Male_asb-1253	3	CYT		40.698	10.05			348	0.174	0.107	0.684	_	3	ExpAA=0.00 First60=0.00 PredHel=0 Topology=o	0						2	11.2	1.1	9.5	1 | 62 MFTRRKR|LL 0.535 *ProP* |	GH20942	3E-081	gi|195053498	301	325	353	49	92	166	7	28	24	1	Cc-male-1253	CG6332, isoform A CG6332, isoform A GH07879p CG6332 CG6332 CG6332 CG6332 CG6332 CG6332 CG6332 CG6332-PA synthetic	uc	NR-LIGHT
Cc-male-1270	188	0	Cc-male-1270	567	A	*	Male_asb-1270	3	BL		20.727	8.62			188	0.028	0.989	0.014	S	1	ExpAA=53.34 First60=28.37 PredHel=2 Topology=i7-29o116-138i	2	23.4	46.3	30.3		50	1	11.7	6.9	3.2		GF14162	2E-086	gi|194761524	317	182	596	87	31	22	1	414	7	1	Cc-male-1270	Reticulon - 2 predicted membrane helices	pe	KOG
Cc-male-1274	138	0	Cc-male-1274	417	M	*	Male_asb-1274	3	CYT		15.301	11.56			138	0.498	0.036	0.626	_	5	ExpAA=0.00 First60=0.00 PredHel=0 Topology=o	0						1	14.5	4.3	4.3		GI12761	3E-059	gi|195125314	225	134	144	84	94	21	0	3	4	1	Cc-male-1274	60S ribosomal protein L28	ps	SWISSP
Cc-male-1300	155	0	Cc-male-1300	468	A	*	Male_asb-1300	3	CYT		17.294	5.29			155	0.202	0.152	0.397	_	5	ExpAA=0.00 First60=0.00 PredHel=0 Topology=o	0						0	14.8	5.2	7.1		GH10293	1E-031	gi|195034724	134	120	128	51	95	59	1	7	32	1	Cc-male-1300	Uncharacterized conserved protein	uc	KOG
Cc-male-1312	233	0	Cc-male-1312	702	H	*	Male_asb-1312	3	CYT		26.824	6.02			233	0.056	0.079	0.921	_	1	ExpAA=0.07 First60=0.00 PredHel=0 Topology=o	0						0	10.3	3.9	4.7		GE22147	2E-085	gi|195494839	314	231	571	61	41	90	1	339	3	1	Cc-male-1312	Pyruvate kinase	met/carb	KOG
Cc-male-1335	220	0	Cc-male-1335	663	M	*	Male_asb-1335	3	CYT		24.953	5.86			220	0.236	0.067	0.709	_	3	ExpAA=0.00 First60=0.00 PredHel=0 Topology=o	0						0	12.3	5	7.7		GI20198	1E-116	gi|195120862	415	219	220	89	100	24	0	1	1	1	Cc-male-1335	Alkyl hydroperoxide reductase, thiol specific antioxidant	pm	KOG
Cc-male-1421	153	0	Cc-male-1421	462	H	*	Male_asb-1421	3	CYT		17.474	5.92			153	0.05	0.063	0.949	_	1	ExpAA=0.08 First60=0.04 PredHel=0 Topology=o	0						0	15	7.8	3.3		GL25651	1E-052	gi|195156245	204	146	357	62	41	55	0	211	7	1	Cc-male-1421	hydrophobic ligand-binding SRPBCC domain of the Hsp90 co-chaperone Aha1 and related proteins	pm	CDD
Cc-male-1437	316	0	Cc-male-1437	951	H	*	Male_asb-1437	3	CYT		35.411	9.78			316	0.208	0.149	0.548	_	4	ExpAA=0.00 First60=0.00 PredHel=0 Topology=o	0						3	16.1	4.7	4.7		SD07102p	6E-030	gi|47058875	130	320	876	31	37	230	39	554	4	1	Cc-male-1437	SD07102p	uc	NR-LIGHT
Cc-male-1462	101	0	Cc-male-1462	306	M	*	Male_asb-1462	3	CYT		11.171	8.1			101	0.14	0.103	0.842	_	2	ExpAA=1.92 First60=1.91 PredHel=0 Topology=o	0						1	16.8	5	2		GJ23924	5E-024	gi|195389680	108	96	101	55	96	43	1	5	6	1	Cc-male-1462	Dynein-associated protein Roadblock	nr	KOG
Cc-male-1530	74	0	Cc-male-1530	225	K	*	Male_asb-1530	3	SIG	27-28	8.026	4.45	4.954	3.85	74	0.017	0.966	0.045	S	1	ExpAA=20.59 First60=20.59 PredHel=1 Topology=i7-29o	1	29.7	60.8	9.5		45	1	16.2	2.7	5.4		GL20343	20	gi|195165152	26.9	54	515	33	11	38	10	244	15	1	Cc-male-1530	Hypothetical secreted protein precursor - signalP detected	s/	HS
Cc-male-1535	110	0	Cc-male-1535	333	M	*	Male_asb-1535	3	CYT		13.031	7.82			110	0.411	0.103	0.338	M	5	ExpAA=0.07 First60=0.07 PredHel=0 Topology=o	0						0	15.5	1.8	10.9		GE21883	2E-009	gi|195493739	60.1	69	76	44	92	43	8	7	35	1	Cc-male-1535	Unknown product	uk	NR-LIGHT
Cc-male-1537	244	0	Cc-male-1537	735	M	*	Male_asb-1537	3	CYT		27.378	9.45			244	0.235	0.067	0.749	_	3	ExpAA=0.01 First60=0.00 PredHel=0 Topology=o	0						3	8.6	7.8	6.1		GI22047	1E-129	gi|195113493	458	243	246	95	99	10	2	3	1	1	Cc-male-1537	40S ribosomal protein S3	ps	KOG
Cc-male-1541	212	0	Cc-male-1541	639	A	*	Male_asb-1541	3	CYT		23.115	6.36			212	0.107	0.069	0.875	_	2	ExpAA=0.01 First60=0.00 PredHel=0 Topology=o	0						3	8	9.9	8		GK25565	1E-108	gi|195446978	390	209	443	86	47	28	1	234	4	1	Cc-male-1541	Chitinase-like	extmat	GO
Cc-male-157	300	0	Cc-male-157	903	M	*	Male_asb-157	3	CYT		34.471	6.38			300	0.162	0.179	0.619	_	3	ExpAA=0.05 First60=0.05 PredHel=0 Topology=o	0						4	12.7	4	6.3		GE26199	1E-023	gi|195500500	109	249	412	33	61	176	21	1	1	1	Cc-male-157	CG5538 CG5538 GH03227p CG5538-PA synthetic construct CG5538-PA	uc	NR-LIGHT
Cc-male-1576	144	0	Cc-male-1576	435	M	*	Male_asb-1576	3	SIG	16-17	16.749	4.76	15.018	4.68	144	0.028	0.932	0.138	S	2	ExpAA=0.02 First60=0.02 PredHel=0 Topology=o	0						0	4.9	2.8	3.5		GG12008	4E-021	gi|194906197	99.4	124	151	45	83	70	3	2	1	1	Cc-male-1576	Insect pheromone/odorant binding protein - signalP detected OBP	s/OBP	SMART
Cc-male-1583	358	0.558659	Cc-male-1583	1071	A		Male_asb-1583	3	CYT		38.36	5.33			358	0.146	0.184	0.744	_	3	ExpAA=0.01 First60=0.00 PredHel=0 Topology=o	0						5	17.3	5	7	1 | 285 EQARRKK|SC 0.642 *ProP* |	GK11262	1E-028	gi|195444719	127	128	456	47	28	68	2	271	232	1	Cc-male-1583	PFTAIRE-interacting factor 1B	uc	NR-LIGHT
Cc-male-1586	56	0	Cc-male-1586	171	M	*	Male_asb-1586	3	CYT		5.256	8.35			56	0.08	0.061	0.92	_	1	ExpAA=0.00 First60=0.00 PredHel=0 Topology=o	0						0	17.9	25	5.4		GE24728	2E-009	gi|195499601	60.1	37	40	81	95	5	0	1	1	2	Cc-male-1586	Unknown product	uk	NR-LIGHT
Cc-male-1587	56	0	Cc-male-1587	171	M	*	Male_asb-1587	3	CYT		5.246	8.35			56	0.08	0.061	0.92	_	1	ExpAA=0.00 First60=0.00 PredHel=0 Topology=o	0						0	17.9	25	5.4		GE24728	2E-009	gi|195499601	60.1	37	40	81	95	5	0	1	1	2	Cc-male-1587	Unknown product	uk	NR-LIGHT
Cc-male-1589	128	0	Cc-male-1589	387	H	*	Male_asb-1589	3	CYT		15.218	9.6			128	0.905	0.017	0.175	M	2	ExpAA=0.00 First60=0.00 PredHel=0 Topology=o	0						0	10.9	3.1	3.9		GH22141	0.21	gi|195029989	33.5	81	1686	25	5	64	4	1044	27	1	Cc-male-1589	Unknown product	uk	NR-LIGHT
Cc-male-1609	101	0	Cc-male-1609	306	M	*	Male_asb-1609	3	BL		11.446	9.21			101	0.911	0.06	0.102	M	1	ExpAA=19.34 First60=0.00 PredHel=1 Topology=i66-83o	1	16.8	17.8	65.3		18	1	14.9	5.9	6.9		GG13613	4E-010	gi|194872011	62.4	85	90	35	96	62	11	1	1	1	Cc-male-1609	Unknown product	uk	NR-LIGHT
Cc-male-1612	266	0	Cc-male-1612	801	M	*	Male_asb-1612	3	CYT		29.691	7.66			266	0.067	0.073	0.929	_	1	ExpAA=0.06 First60=0.01 PredHel=0 Topology=o	0						1	11.7	9.8	3.8		GA11323	3E-089	gi|125776797	327	267	268	59	100	109	2	1	1	1	Cc-male-1612	20S proteasome, regulatory subunit beta type PSMB4/PRE4	prot	KOG
Cc-male-164	209	0.478469	Cc-male-164	630	G	*	Male_asb-164	3	CYT		21.805	4.36			209	0.512	0.043	0.504	M	5	ExpAA=0.00 First60=0.00 PredHel=0 Topology=o	0						47	32.5	3.3	3.3		GF14640	7E-013	gi|194759588	73.2	263	394	26	67	133	6	34	2	9	Cc-male-164	nuclear factor I/X (CCAAT-binding transcription factor)-like, partial - 48 NetOglyc sites	tf	NR-LIGHT
Cc-male-1656	182	0	Cc-male-1656	549	H	*	Male_asb-1656	3	CYT		20.866	6.71			182	0.09	0.131	0.784	_	2	ExpAA=0.30 First60=0.30 PredHel=0 Topology=o	0						0	7.7	5.5	3.8		GI19872	2E-046	gi|195119624	184	172	413	52	42	83	0	233	4	1	Cc-male-1656	Polyprenyl synthetase	met/int	KOG
Cc-male-1663	221	0	Cc-male-1663	666	M	*	Male_asb-1663	3	CYT		24.966	9.48			221	0.187	0.091	0.732	_	3	ExpAA=89.16 First60=13.87 PredHel=4 Topology=i48-70o99-121i133-155o165-187i	4	39.8	17.6	42.5			4	14.9	3.6	1.8		GH12942	1E-024	gi|195093149	112	194	213	32	92	133	6	5	16	1	Cc-male-1663	Conserved plasma membrane protein - 4 predicted membrane helices	uc	CM
Cc-male-1670	193	0	Cc-male-1670	582	M	*	Male_asb-1670	3	CYT		22.103	9.83			193	0.044	0.077	0.946	_	1	ExpAA=0.01 First60=0.00 PredHel=0 Topology=o	0						0	9.3	4.7	5.7		GA15097	1E-101	gi|125772855	366	191	194	95	99	8	0	3	2	1	Cc-male-1670	40S ribosomal protein S7	ps	KOG
Cc-male-1697	304	0	Cc-male-1697	915	G	*	Male_asb-1697	3	CYT		34.727	9.02			304	0.372	0.037	0.73	_	4	ExpAA=0.00 First60=0.00 PredHel=0 Topology=o	0						0	15.5	5.6	5.6		GK23773	2E-022	gi|195433056	105	181	446	35	41	122	17	254	118	1	Cc-male-1697	Unknown product	uk	NR-LIGHT
Cc-male-1698	148	0	Cc-male-1698	447	M	*	Male_asb-1698	3	CYT		17.06	7.8			148	0.137	0.095	0.88	_	2	ExpAA=0.00 First60=0.00 PredHel=0 Topology=o	0						0	6.1	4.7	10.8		GK21341	7E-046	gi|195431070	181	135	144	62	94	53	6	1	1	1	Cc-male-1698	BthD selenoprotein	detox/ox	GO
Cc-male-1706	158	0	Cc-male-1706	477	M	*	Male_asb-1706	3	CYT		17.769	5.49			158	0.375	0.043	0.619	_	4	ExpAA=0.00 First60=0.00 PredHel=0 Topology=o	0						2	10.1	4.4	7		GJ22516	2E-010	gi|195387201	63.9	118	319	32	37	80	6	17	36	1	Cc-male-1706	Unknown product	uk	NR-LIGHT
Cc-male-1732	244	0	Cc-male-1732	735	H	*	Male_asb-1732	3	CYT		26.906	4.74			244	0.045	0.4	0.507	_	5	ExpAA=12.79 First60=12.76 PredHel=0 Topology=o	0						10	17.2	2.9	7.4	1 | 229 VRERLKK|DS 0.501 *ProP* |	GH14892	1E-048	gi|195017914	192	850	1457	42	58	145	21	598	4	2	Cc-male-1732	Ubiquitin-like protein, regulator of apoptosis	st/apoptosis	KOG
Cc-male-1733	244	0	Cc-male-1733	735	T	*	Male_asb-1733	3	CYT		25.824	6.64			244	0.385	0.02	0.764	_	4	ExpAA=2.56 First60=0.10 PredHel=0 Topology=o	0						4	19.7	10.2	2		GJ10960	2E-011	gi|195395674	68.9	137	505	33	27	105	24	245	15	1	Cc-male-1733	histidine kinase, protein kinase, Atypical group, HisK family protein kinase	st	GO
Cc-male-1767	234	0	Cc-male-1767	701	M		Male_asb-1767	3	CYT		26.308	7.21			234	0.883	0.024	0.199	M	2	ExpAA=0.16 First60=0.14 PredHel=0 Topology=o	0						4	12.8	9	5.6		GH22871	2E-084	gi|195056231	311	241	408	68	59	77	16	20	9	1	Cc-male-1767	Myelodysplasia-myeloid leukemia factor 1-interacting protein	tm	PFAM
Cc-male-1768	151	0	Cc-male-1768	456	M	*	Male_asb-1768	3	CYT		17.424	4.66			151	0.078	0.047	0.957	_	1	ExpAA=19.48 First60=0.00 PredHel=1 Topology=i90-112o	1	14.6	25.8	59.6		39	7	15.9	5.3	7.3		GE20667	1E-044	gi|195491535	177	152	158	60	97	61	11	6	4	1	Cc-male-1768	Translocase of outer mitochondrial membrane complex, subunit TOM22	pe	KOG
Cc-male-1770	264	0	Cc-male-1770	795	M	*	Male_asb-1770	3	CYT		29.23	4.72			264	0.103	0.037	0.925	_	1	ExpAA=0.01 First60=0.00 PredHel=0 Topology=o	0						2	14.8	2.3	2.7		GM18026	2E-079	gi|195339693	295	254	259	62	98	98	10	5	6	1	Cc-male-1770	Elongation factor 1 beta/delta chain	tm	KOG
Cc-male-1811	281	0	Cc-male-1811	846	H	*	Male_asb-1811	3	CYT		31.331	6.84			281	0.26	0.038	0.8	_	3	ExpAA=0.01 First60=0.00 PredHel=0 Topology=o	0						2	10	8.5	4.6	1 | 233 TDSRYIR|EV 0.561 *ProP* |	CG6465	1E-125	gi|21356353	447	278	401	75	70	68	0	121	1	1	Cc-male-1811	Aminoacylase ACY1	met/aa	KOG
Cc-male-1816	246	0	Cc-male-1816	741	G	*	Male_asb-1816	3	CYT		27.662	7.06			246	0.042	0.097	0.939	_	1	ExpAA=0.00 First60=0.00 PredHel=0 Topology=o	0						0	11.4	7.7	4.9		GJ24070	1E-134	gi|195390229	475	242	444	99	55	1	0	202	4	1	Cc-male-1816	26S proteasome regulatory complex, ATPase RPT2	prot	KOG
Cc-male-1825	247	0	Cc-male-1825	744	G	*	Male_asb-1825	3	CYT		28.223	10.16			247	0.595	0.063	0.407	M	5	ExpAA=0.14 First60=0.00 PredHel=0 Topology=o	0						0	9.3	5.7	5.3		CG30350	3E-038	gi|24651893	157	239	369	38	65	149	7	130	10	1	Cc-male-1825	Cyclophilin type peptidyl-prolyl cis-trans isomerase	pm	KOG
Cc-male-1875	264	0	Cc-male-1875	795	K	*	Male_asb-1875	3	CYT		31.001	6.17			264	0.522	0.037	0.484	M	5	ExpAA=0.01 First60=0.00 PredHel=0 Topology=o	0						0	9.8	2.7	2.7		GF11600	5E-064	gi|194756024	243	272	412	47	66	142	11	140	1	1	Cc-male-1875	CG13501 CG13501 IP10558p	uc	NR-LIGHT
Cc-male-190	246	0	Cc-male-190	741	M	*	Male_asb-190	3	CYT		28.284	9.48			246	0.09	0.047	0.93	_	1	ExpAA=0.00 First60=0.00 PredHel=0 Topology=o	0						1	9.8	4.1	5.7	1 | 177 RKPRNKK|DF 0.614 *ProP* |	CG5280	4E-060	gi|24661300	230	211	250	57	85	91	6	39	37	1	Cc-male-190	UPF0193 protein EVG1 homolog CG5280	uc	NR-LIGHT
Cc-male-195	295	0	Cc-male-195	888	G	*	Male_asb-195	3	CYT		33.871	9.29			295	0.119	0.511	0.255	S	4	ExpAA=23.41 First60=0.96 PredHel=1 Topology=o264-286i	1	7.5	89.5	3.1		9	0	10.5	5.8	3.7		GG12381	1E-150	gi|194910018	530	299	673	83	45	49	9	374	4	1	Cc-male-195	Predicted Ras related/Rac-GTP binding protein	imm	KOG
Cc-male-1951	280	0	Cc-male-1951	843	G	*	Male_asb-1951	3	CYT		31.139	9.92			280	0.329	0.033	0.779	_	3	ExpAA=0.00 First60=0.00 PredHel=0 Topology=o	0						22	17.1	2.5	7.1		GK17362	8E-007	gi|195428110	53.9	358	1652	23	22	182	22	691	39	2	Cc-male-1951	Unknown product - 22 NetOglyc sites	uk	NR-LIGHT
Cc-male-1952	109	0	Cc-male-1952	330	G	*	Male_asb-1952	3	CYT		13.103	10.09			109	0.14	0.792	0.07	S	2	ExpAA=4.77 First60=4.77 PredHel=0 Topology=o	0						0	8.3	5.5	.		GI19162	0.62	gi|195121562	32	62	1808	26	3	46	2	1049	39	1	Cc-male-1952	Unknown product	uk	NR-LIGHT
Cc-male-1961	141	0	Cc-male-1961	426	H	*	Male_asb-1961	3	CYT		15.627	5.64			141	0.058	0.075	0.947	_	1	ExpAA=0.00 First60=0.00 PredHel=0 Topology=o	0						4	14.9	7.8	6.4		GM14866	2E-018	gi|195338413	90.1	112	163	42	69	65	3	50	30	1	Cc-male-1961	lethal (2) 34Fc	pm	GO
Cc-male-1963	208	0	Cc-male-1963	627	A	*	Male_asb-1963	3	CYT		24.164	9.27			208	0.105	0.127	0.812	_	2	ExpAA=0.41 First60=0.16 PredHel=0 Topology=o	0						0	8.2	5.3	4.3		GF22751	9E-011	gi|194765531	66.2	185	412	27	45	140	7	225	14	1	Cc-male-1963	PIF_Ele1_ORF1 -h 1e-40 -j 4	te	TE-CLASS
Cc-male-2030	203	0	Cc-male-2030	612	Q	*	Male_asb-2030	3	CYT		21.519	9.95			203	0.204	0.022	0.848	_	2	ExpAA=0.00 First60=0.00 PredHel=0 Topology=o	0						0	10.3	3	1.5	1 | 194 RVPRKRR|LA 0.558 *ProP* |	GE10040	8E-057	gi|195501661	219	198	301	62	66	75	3	87	1	1	Cc-male-2030	Myosin-4	cs	GO
Cc-male-2039	454	0	Cc-male-2039	1360	H		Male_asb-2039	3	CYT		50.038	5.22			454	0.071	0.121	0.896	_	2	ExpAA=0.04 First60=0.00 PredHel=0 Topology=o	0						0	10.8	8.4	4.2		GD14113	0.0	gi|195588817	787	452	552	83	82	74	0	31	2	1	Cc-male-2039	Predicted aminopeptidase of the M17 family	pm	KOG
Cc-male-2070	311	0	Cc-male-2070	936	H	*	Male_asb-2070	3	CYT		33.492	5.07			311	0.166	0.031	0.883	_	2	ExpAA=35.87 First60=0.09 PredHel=1 Topology=o187-209i	1	7.1	60.1	32.8		102	10	15.1	5.1	6.4		GF22841	1E-049	gi|194765669	196	273	487	43	56	187	79	214	7	1	Cc-male-2070	Membrane-associated ER protein involved in stress response (contains ubiquitin-like domain)	pm	KOG
Cc-male-2071	194	0	Cc-male-2071	585	M	*	Male_asb-2071	3	CYT		22.231	8.68			194	0.425	0.073	0.545	_	5	ExpAA=0.00 First60=0.00 PredHel=0 Topology=o	0						0	14.4	4.6	2.6		GF13515	3E-097	gi|194756986	353	193	194	90	100	18	0	1	1	1	Cc-male-2071	Transport protein particle (TRAPP) complex subunit	pe	KOG
Cc-male-2082	56	0	Cc-male-2082	171	M	*	Male_asb-2082	3	CYT		5.215	8.5			56	0.095	0.055	0.903	_	1	ExpAA=0.00 First60=0.00 PredHel=0 Topology=o	0						0	16.1	25	7.1		GE24728	3E-009	gi|195499601	59.7	37	40	65	95	13	1	1	1	2	Cc-male-2082	Unknown product	uk	NR-LIGHT
Cc-male-2091	89	0	Cc-male-2091	270	S	*	Male_asb-2091	3	CYT		10.069	7.81			89	0.07	0.253	0.855	_	2	ExpAA=12.23 First60=0.77 PredHel=0 Topology=o	0						2	21.3	3.4	2.2		GI23751	5.1	gi|195117336	28.9	54	824	36	7	35	7	269	5	1	Cc-male-2091	Unknown product	uk	NR-LIGHT
Cc-male-2115	245	0.816327	Cc-male-2115	738	M	*	Male_asb-2115	3	CYT		26.955	9.51			245	0.199	0.202	0.581	_	4	ExpAA=128.59 First60=21.47 PredHel=6 Topology=i34-53o57-79i91-113o118-140i147-169o174-193i	6	51.4	5.7	42.9			0	11.4	8.2	1.2	1 | 244 REERRKR|N- 0.597 *ProP* |	GE21316	1E-102	gi|195491246	370	233	243	79	96	49	1	10	13	1	Cc-male-2115	Bax-mediated apoptosis inhibitor TEGT/BI-1 - 6 predicted membrane helices	imm	KOG
Cc-male-213	64	0	Cc-male-213	195	M	*	Male_asb-213	3	CYT		7.026	10.05			64	0.067	0.059	0.942	_	1	ExpAA=0.00 First60=0.00 PredHel=0 Topology=i	0						0	6.3	12.5	4.7		GH12614	3E-026	gi|195042130	115	63	64	87	100	8	0	1	1	1	Cc-male-213	hypothetical protein	uc	NR-LIGHT
Cc-male-2153	216	0	Cc-male-2153	651	N	*	Male_asb-2153	3	CYT		23.505	7			216	0.059	0.738	0.121	S	2	ExpAA=18.01 First60=18.01 PredHel=1 Topology=i12-31o	1	8.8	85.6	5.6		185	0	11.1	7.4	2.3		GF24995	6E-075	gi|194747145	279	195	223	69	88	59	0	26	20	1	Cc-male-2153	Uridylate kinase/adenylate kinase	met/nuc	KOG
Cc-male-239	279	0	Cc-male-239	840	H	*	Male_asb-239	3	CYT		30.654	4.86			279	0.054	0.111	0.944	_	1	ExpAA=0.00 First60=0.00 PredHel=0 Topology=o	0						2	15.1	6.8	7.5		GF13638	1E-111	gi|194757453	401	255	398	72	64	74	19	132	3	1	Cc-male-239	Uncharacterized conserved protein	uc	KOG
Cc-male-2417	259	0	Cc-male-2417	780	M	*	Male_asb-2417	3	SIG	16-17	26.267	9.28	24.571	9.27	259	0.021	0.965	0.118	S	1	ExpAA=18.81 First60=18.55 PredHel=1 Topology=i5-24o	1	7.3	90.7	1.9		235	3	23.9	11.6	2.7		alphaTrypsin	1E-112	gi|195485781	403	255	256	77	100	59	3	1	1	1	Cc-male-2417	alphaTrypsin Drosophila yakuba alphaTrypsin - signalP detected	s/protease	DROSO
Cc-male-2418	346	0	Cc-male-2418	1041	G	*	Male_asb-2418	3	CYT		37.427	8.02			346	0.228	0.069	0.677	_	3	ExpAA=0.06 First60=0.00 PredHel=0 Topology=o	0						0	10.7	6.4	2.3	1 | 105 AVRRVKK|SD 0.529 *ProP* |	GA18830	0.0	gi|125774917	634	342	557	94	62	18	0	215	4	1	Cc-male-2418	T-complex protein 1	pm	CDD
Cc-male-254	247	0	Cc-male-254	744	P	*	Male_asb-254	3	CYT		28.198	9.6			247	0.165	0.11	0.782	_	2	ExpAA=22.74 First60=0.03 PredHel=1 Topology=o200-222i	1	8.9	81	10.1		25	0	10.1	6.5	6.1	1 | 246 EVSRKKR|Q- 0.719 *ProP* |	IP11804p	8E-098	gi|66771225	355	226	437	70	52	67	0	189	2	1	Cc-male-254	UDP-glucoronosyl and UDP-glucosyl transferase	met/carb	PFAM
Cc-male-260	143	0	Cc-male-260	432	M	*	Male_asb-260	3	SIG	20-21	15.149	6.57	12.973	6.76	143	0.03	0.953	0.089	S	1	ExpAA=0.07 First60=0.07 PredHel=0 Topology=o	0						0	8.4	8.4	2.8		GG19289	1E-015	gi|194893499	80.9	136	150	30	91	95	0	10	3	1	Cc-male-260	Pheromone-binding protein-related protein 2 - signalP detected OBP	s/OBP	GO
Cc-male-2606	167	0	Cc-male-2606	504	A	*	Male_asb-2606	3	CYT		19.63	5.79			167	0.07	0.046	0.953	_	1	ExpAA=0.02 First60=0.00 PredHel=0 Topology=o	0						0	9.6	4.2	2.4		GJ24402	2E-065	gi|195391424	246	159	670	68	24	52	4	511	4	1	Cc-male-2606	M13 family peptidase	pm	KOG
Cc-male-2716	90	0	Cc-male-2716	273	M	*	Male_asb-2716	3	BL		10.321	8.27			90	0.018	0.991	0.034	S	1	ExpAA=42.83 First60=42.71 PredHel=2 Topology=o4-26i38-57o	2	45.6	41.1	13.3		33	0	8.9	6.7	7.8		GF23725	6E-042	gi|194751409	168	86	89	81	98	16	0	1	1	1	Cc-male-2716	Vacuolar H+-ATPase V0 sector, subunit M9.7 (M9.2) - 2 predicted membrane helices	tr	KOG
Cc-male-2717	253	0	Cc-male-2717	757	M		Male_asb-2717	3	CYT		27.057	7.7			253	0.064	0.215	0.789	_	3	ExpAA=3.14 First60=3.06 PredHel=0 Topology=o	0						0	13.4	9.5	2		GJ10125	1E-115	gi|195396003	415	252	255	82	99	45	0	1	1	1	Cc-male-2717	Reductases with broad range of substrate specificities	uc	KOG
Cc-male-2729	59	0	Cc-male-2729	180	I	*	Male_asb-2729	3	CYT		6.621	6.98			59	0.469	0.248	0.173	M	4	ExpAA=0.69 First60=0.69 PredHel=0 Topology=o	0						2	20.3	5.1	8.5		GJ16399	4.1	gi|195397457	29.3	31	1010	34	3	21	0	318	22	1	Cc-male-2729	Unknown product	uk	NR-LIGHT
Cc-male-2731	275	0	Cc-male-2731	828	H	*	Male_asb-2731	3	CYT		31.268	6.78			275	0.057	0.124	0.913	_	2	ExpAA=10.64 First60=0.65 PredHel=0 Topology=o	0						0	8.7	6.9	4		GH11463	2E-058	gi|195034822	225	255	280	46	91	139	7	22	12	1	Cc-male-2731	CG12560 IP09231p CG12560	uc	NR-LIGHT
Cc-male-2735	123	0	Cc-male-2735	372	M	*	Male_asb-2735	3	CYT		14.52	10.95			123	0.081	0.047	0.943	_	1	ExpAA=0.00 First60=0.00 PredHel=0 Topology=o	0						0	8.9	1.6	3.3		GA17966	1E-060	gi|125981069	230	122	123	95	100	6	0	1	1	1	Cc-male-2735	ribosomal protein L35, isoform B ribosomal protein L35, isoform A ribosomal protein L35, isoform B ribosomal protein L35, isoform A	ps	NR-LIGHT
Cc-male-2746	173	0	Cc-male-2746	522	M	*	Male_asb-2746	3	CYT		19.506	6.3			173	0.173	0.088	0.753	_	3	ExpAA=15.43 First60=0.04 PredHel=0 Topology=o	0						1	12.1	4.6	3.5		GJ18218	6E-041	gi|195397957	166	160	172	48	94	84	1	12	12	1	Cc-male-2746	Protein tyrosine phosphatase IVA1	st	KOG
Cc-male-2755	202	0	Cc-male-2755	609	H	*	Male_asb-2755	3	CYT		23.375	6.54			202	0.113	0.025	0.933	_	1	ExpAA=0.00 First60=0.00 PredHel=0 Topology=o	0						0	10.9	3.5	2.5	2 | 108 QYMRERR|LV 0.533 *ProP* | 112 ERRLVKR|SS 0.513 *ProP* |	GH19070	3E-048	gi|195036962	190	196	549	48	36	101	2	352	5	1	Cc-male-2755	CG17083 CG17083 AT03545p	uc	NR-LIGHT
Cc-male-278	287	0	Cc-male-278	864	M	*	Male_asb-278	3	CYT		30.258	10.07			287	0.111	0.058	0.904	_	2	ExpAA=0.00 First60=0.00 PredHel=0 Topology=o	0						2	7.3	2.8	7.3		GG12744	1E-116	gi|194912048	416	299	300	78	100	64	15	1	1	1	Cc-male-278	60S ribosomal protein L22 ribosomal protein Rpl22	ps	NR-LIGHT
Cc-male-2786	298	0	Cc-male-2786	897	G	*	Male_asb-2786	3	CYT		32.267	8.28			298	0.233	0.203	0.34	_	5	ExpAA=0.01 First60=0.00 PredHel=0 Topology=o	0						0	14.1	10.7	2.3		GJ17632	1E-138	gi|195387834	491	281	304	83	93	46	0	23	17	1	Cc-male-2786	Porin/voltage-dependent anion-selective channel protein	tr	KOG
Cc-male-279	103	0	Cc-male-279	312	M	*	Male_asb-279	3	CYT		11.385	11.36			103	0.099	0.062	0.91	_	1	ExpAA=0.00 First60=0.00 PredHel=0 Topology=o	0						0	8.7	16.5	1		histone H4 replacement, isoform C	2E-053	gi|17975542	206	102	103	100	100	0	0	1	1	1	Cc-male-279	Histone H4	nr	GO
Cc-male-2854	193	1.5544	Cc-male-2854	582	G	*	Male_asb-2854	3	CYT		21.095	4.6			193	0.113	0.784	0.19	S	3	ExpAA=41.58 First60=25.77 PredHel=2 Topology=o24-41i54-76o	2	20.2	73.1	6.7			0	10.4	7.8	2.6		GK15938	3E-046	gi|195431852	183	289	627	84	46	15	0	338	2	2	Cc-male-2854	Conserved plasma membrane protein - 2 predicted membrane helices	uc	CM
Cc-male-2860	155	0	Cc-male-2860	468	M	*	Male_asb-2860	3	SIG	16-17	15.431	7.14	13.827	6.82	155	0.028	0.963	0.055	S	1	ExpAA=2.36 First60=1.65 PredHel=0 Topology=o	0						13	15.5	1.9	8.4		GH15608	4E-055	gi|195011937	212	162	163	74	100	42	10	1	1	1	Cc-male-2860	Larval/pupal cuticle protein H1C - signalP detected - possible mucin - 13 NetOglyc sites	extmat	SWISSP
Cc-male-287	322	0	Cc-male-287	969	H	*	Male_asb-287	3	CYT		36.106	5.21			322	0.041	0.084	0.955	_	1	ExpAA=0.04 First60=0.00 PredHel=0 Topology=o	0						8	14.6	4.7	5.9		GG14511	9E-021	gi|194865152	100	306	2479	29	12	224	32	554	18	1	Cc-male-287	CG32295 GH20547p CG32295 CG32295-PA synthetic construct CG32295-PA	uc	NR-LIGHT
Cc-male-2875	330	0	Cc-male-2875	993	A	*	Male_asb-2875	3	CYT		38.037	9.22			330	0.525	0.048	0.546	_	5	ExpAA=0.14 First60=0.00 PredHel=0 Topology=o	0						2	8.5	8.2	6.7	1 | 201 LRARERR|MM 0.651 *ProP* |	GE25686	1E-134	gi|195498304	477	359	747	80	48	60	11	200	4	2	Cc-male-2875	Heterogeneous nuclear ribonucleoprotein R (RRM superfamily)	tm	KOG
Cc-male-2879	125	0	Cc-male-2879	378	M	*	Male_asb-2879	3	CYT		14.69	9.83			125	0.911	0.045	0.11	M	1	ExpAA=0.00 First60=0.00 PredHel=0 Topology=o	0						0	10.4	4.8	4		GI17860	6E-030	gi|195117608	128	106	124	56	86	47	1	17	9	1	Cc-male-2879	NADH:ubiquinone oxidoreductase, NDUFS6/13 kDa subunit	met/energy	KOG
Cc-male-2880	127	0	Cc-male-2880	384	G	*	Male_asb-2880	3	CYT		15.016	9.69			127	0.719	0.049	0.32	M	4	ExpAA=0.00 First60=0.00 PredHel=0 Topology=o	0						0	9.4	5.5	3.9		GK24561	1E-029	gi|195437274	127	99	126	58	79	42	1	21	15	1	Cc-male-2880	NADH:ubiquinone oxidoreductase, NDUFS6/13 kDa subunit	met/energy	KOG
Cc-male-2883	159	0	Cc-male-2883	480	H	*	Male_asb-2883	3	CYT		18.564	10.71			159	0.099	0.024	0.957	_	1	ExpAA=0.00 First60=0.00 PredHel=0 Topology=o	0						0	10.1	7.5	3.1		RE28480p	1E-079	gi|238637972	294	155	161	89	97	16	0	6	4	1	Cc-male-2883	40S ribosomal protein S11	ps	KOG
Cc-male-289	260	6.53846	Cc-male-289	778	M		Male_asb-289	3	SIG	22-23	25.094	9.23	22.507	9.1	260	0.223	0.776	0.022	S	3	ExpAA=19.08 First60=18.99 PredHel=1 Topology=o5-24i	1	7.3	1.9	90.8		236	0	11.2	6.5	0.8		GJ22600	3E-045	gi|195392280	181	249	262	44	95	141	3	2	5	1	Cc-male-289	Extracellular matrix glycoprotein Laminin subunit beta - signalP detected	extmat	KOG
Cc-male-2894	42	0	Cc-male-2894	129	G	*	Male_asb-2894	3	SIG	32-33	4.554	11.71	1.119	12.01	42	0.074	0.773	0.103	S	2	ExpAA=21.32 First60=21.32 PredHel=1 Topology=o15-37i	1	52.4	35.7	11.9		5	1	23.8	4.8	2.4															Cc-male-2894	Hypothetical secreted protein precursor - signalP detected	s/	HS
Cc-male-2901	207	0	Cc-male-2901	624	M	*	Male_asb-2901	3	CYT		23.981	8.99			207	0.597	0.1	0.17	M	3	ExpAA=0.03 First60=0.03 PredHel=0 Topology=o	0						3	10.6	6.3	6.8	2 | 84 IEKRLKR|KF 0.541 *ProP* | 171 TNERKVR|VV 0.511 *ProP* |	GK14166	4E-068	gi|195452854	256	201	202	60	100	81	5	1	1	1	Cc-male-2901	39S ribosomal protein L32, mitochondrial	ps	SWISSP
Cc-male-2915	110	0	Cc-male-2915	327	M		Male_asb-2915	3	CYT		12.83	9.63			110	0.161	0.042	0.897	_	2	ExpAA=0.00 First60=0.00 PredHel=0 Topology=o	0						0	12.7	4.5	1.8		CG34453	7E-027	gi|221330711	118	101	175	50	58	50	0	1	1	1	Cc-male-2915	CG34453 CG34453	uc	NR-LIGHT
Cc-male-2922	208	0	Cc-male-2922	627	N	*	Male_asb-2922	3	CYT		23.552	9.11			208	0.62	0.024	0.471	M	5	ExpAA=43.49 First60=0.00 PredHel=2 Topology=o132-154i175-194o	2	19.7	70.2	10.1			4	16.3	3.4	3.8	1 | 101 GPARQQR|KA 0.551 *ProP* |	GF21741	6E-004	gi|194769868	43.5	69	455	27	15	51	0	271	129	1	Cc-male-2922	Unknown product - 2 predicted membrane helices	uk	HM
Cc-male-2932	133	0	Cc-male-2932	402	K	*	Male_asb-2932	3	CYT		15.567	11.42			133	0.485	0.022	0.719	_	4	ExpAA=0.00 First60=0.00 PredHel=0 Topology=i	0						5	20.3	5.3	2.3	5 | 112 GGRRRRR|GA 0.647 *ProP* | 125 RRSRGRR|SR 0.736 *ProP* | 130 RRSRSRR|RR 0.640 *ProP* | 132 SRSRRRR|R- 0.708 *ProP* | 133 RSRRRRR|-- 0.657 *ProP* |	GE19575	2E-005	gi|195496423	46.6	139	362	26	39	103	10	223	1	1	Cc-male-2932	Unknown product	uk	NR-LIGHT
Cc-male-2937	159	0	Cc-male-2937	480	H	*	Male_asb-2937	3	CYT		18.707	8.79			159	0.603	0.025	0.513	M	5	ExpAA=2.22 First60=0.00 PredHel=0 Topology=o	0						1	12.6	3.8	5		GK10636	2E-041	gi|195425608	167	146	207	52	71	70	1	61	14	1	Cc-male-2937	Dynein light chain	cs	KOG
Cc-male-2961	222	0	Cc-male-2961	669	M	*	Male_asb-2961	3	CYT		25.575	9.55			222	0.397	0.041	0.548	_	5	ExpAA=23.12 First60=0.00 PredHel=1 Topology=o149-171i	1	9.9	67.1	23		51	0	10.8	5	4.1		LP04971p	8E-053	gi|40215753	206	184	230	52	80	95	13	38	23	1	Cc-male-2961	DnaJ-like-60	pm	GO
Cc-male-2971	159	0	Cc-male-2971	480	G	*	Male_asb-2971	3	CYT		17.72	10.44			159	0.12	0.017	0.944	_	1	ExpAA=0.01 First60=0.00 PredHel=0 Topology=o	0						2	15.7	10.1	3.8		GI21737	0.005	gi|195132729	39.7	55	2121	42	3	32	3	579	84	1	Cc-male-2971	Unknown product	uk	NR-LIGHT
Cc-male-2973	144	0	Cc-male-2973	435	M	*	Male_asb-2973	3	CYT		17.347	9.24			144	0.643	0.031	0.434	M	4	ExpAA=0.00 First60=0.00 PredHel=0 Topology=o	0						0	5.6	3.5	6.3		GK14843	8E-068	gi|195434262	254	140	144	80	98	27	1	4	3	1	Cc-male-2973	NADH:ubiquinone oxidoreductase, NDUFB9/B22 subunit	met/energy	KOG
Cc-male-2984	107	0	Cc-male-2984	324	N	*	Male_asb-2984	3	CYT		11.941	9.03			107	0.228	0.138	0.647	_	3	ExpAA=0.68 First60=0.64 PredHel=0 Topology=i	0						0	16.8	6.5	4.7		GK13409	4.0	gi|195451529	29.3	73	448	22	17	57	19	38	33	1	Cc-male-2984	Unknown product	uk	NR-LIGHT
Cc-male-2989	359	0	Cc-male-2989	1080	M	*	Male_asb-2989	3	CYT		38.447	4.81			359	0.04	0.346	0.709	_	4	ExpAA=0.01 First60=0.01 PredHel=0 Topology=o	0						0	11.7	10.3	3.1		GK18410	1E-110	gi|195454448	398	318	334	60	96	137	26	16	13	1	Cc-male-2989	Asparaginase	met/aa	KOG
Cc-male-2993	123	0	Cc-male-2993	372	G	*	Male_asb-2993	3	CYT		14.581	7.01			123	0.132	0.03	0.919	_	2	ExpAA=0.01 First60=0.00 PredHel=0 Topology=o	0						0	10.6	5.7	4.1		replicase polyprotein	2E-004	gi|9629651	43.5	90	1759	32	5	63	2	1635	3	1	Cc-male-2993	protease/RNA-dependent RNA polymerase	pm	NR-LIGHT
Cc-male-2999	107	0	Cc-male-2999	324	M	*	Male_asb-2999	3	CYT		11.762	9.67			107	0.119	0.061	0.898	_	2	ExpAA=0.00 First60=0.00 PredHel=0 Topology=o	0						0	7.5	10.3	4.7		GH11376	9E-043	gi|195034124	171	105	108	69	98	32	0	1	1	1	Cc-male-2999	Cytochrome c-2	met/energy	GO
Cc-male-3027	384	0	Cc-male-3027	1155	M	*	Male_asb-3027	3	CYT		41.437	5.35			384	0.871	0.014	0.243	M	2	ExpAA=0.52 First60=0.34 PredHel=0 Topology=o	0						1	10.2	9.1	3.9		ATPsyn-beta	1E-179	gi|195564346	627	437	439	78	100	94	55	1	1	1	Cc-male-3027	F0F1-type ATP synthase, beta subunit	met/energy	KOG
Cc-male-303	197	0	Cc-male-303	594	H	*	Male_asb-303	3	CYT		21.795	4.69			197	0.123	0.061	0.88	_	2	ExpAA=0.13 First60=0.13 PredHel=0 Topology=o	0						0	13.7	3.6	3.6		GJ18229	3E-062	gi|195397993	236	187	1475	59	13	76	3	1288	7	1	Cc-male-303	Alpha-macroglobulin	pm	KOG
Cc-male-3031	80	0	Cc-male-3031	243	L	*	Male_asb-3031	3	CYT		8.22	9.52			80	0.076	0.187	0.73	_	3	ExpAA=22.22 First60=12.27 PredHel=1 Topology=o49-71i	1	27.5	61.3	11.3		9	6	13.8	10	3.8		GM17671	0.21	gi|195352570	33.5	35	2027	47	2	19	0	32	16	1	Cc-male-3031	Unknown product	uk	NR-LIGHT
Cc-male-31	84	0	Cc-male-31	255	M	*	Male_asb-31	3	CYT		9.373	9.65			84	0.154	0.055	0.833	_	2	ExpAA=2.17 First60=1.76 PredHel=0 Topology=o	0						0	9.5	7.1	8.3		GA10310	4E-046	gi|198462092	182	83	91	100	92	0	0	1	1	1	Cc-male-31	ribosomal protein S27 GF17433 Drosophila ananassae GG12272 Drosophila erecta GH19510 Drosophila grimshawi GI22987 Drosophila mojavensis	ps	DROSO
Cc-male-3128	238	0	Cc-male-3128	717	Q	*	Male_asb-3128	3	CYT		27.437	4.7			238	0.724	0.024	0.372	M	4	ExpAA=0.91 First60=0.00 PredHel=0 Topology=o	0						0	10.9	5.5	2.9		LP08941p	3E-061	gi|21483504	234	154	269	74	58	39	1	112	85	1	Cc-male-3128	Drebrins	cs	KOG
Cc-male-3133	97	0	Cc-male-3133	294	M	*	Male_asb-3133	3	CYT		10.743	8.95			97	0.195	0.137	0.691	_	3	ExpAA=0.00 First60=0.00 PredHel=0 Topology=o	0						0	8.2	7.2	5.2		IP20531p	1E-015	gi|218505967	80.9	93	106	43	89	54	3	13	5	1	Cc-male-3133	selT/selW/selH selenoprotein domain	detox/ox	CDD
Cc-male-3138	131	0	Cc-male-3138	396	M	*	Male_asb-3138	3	CYT		15.108	11.09			131	0.713	0.03	0.293	M	3	ExpAA=0.61 First60=0.20 PredHel=0 Topology=i	0						0	12.2	7.6	2.3		GF13006	5E-067	gi|194754850	251	130	131	94	100	7	0	1	1	1	Cc-male-3138	ribosomal protein S24 GG21778 Drosophila erecta GM15629 Drosophila sechellia GE11854 Drosophila yakuba GD25118 Drosophila simulans	ps	NR-LIGHT
Cc-male-3142	174	0	Cc-male-3142	525	R	*	Male_asb-3142	3	CYT		19.458	5.33			174	0.063	0.086	0.938	_	1	ExpAA=1.01 First60=0.00 PredHel=0 Topology=o	0						0	13.2	8	3.4		GJ22018	2E-046	gi|195382992	184	166	392	51	43	81	1	219	7	1	Cc-male-3142	Isocitrate dehydrogenase, gamma subunit	met/aa	KOG
Cc-male-3155	308	0	Cc-male-3155	927	F	*	Male_asb-3155	3	CYT		35.624	9.05			308	0.679	0.014	0.502	M	5	ExpAA=0.05 First60=0.00 PredHel=0 Topology=o	0						0	14	2.9	4.2		GK19410	3E-027	gi|195430952	122	245	303	33	81	170	24	54	38	1	Cc-male-3155	CG8252 CG8252	uc	NR-LIGHT
Cc-male-3219	55	0	Cc-male-3219	168	M	*	Male_asb-3219	3	CYT		6.391	9.46			55	0.444	0.128	0.342	M	5	ExpAA=11.04 First60=11.04 PredHel=0 Topology=i	0						1	14.5	5.5	.		GJ15078	1E-019	gi|195402545	94.4	54	55	80	100	11	0	1	1	1	Cc-male-3219	Cytochrome b-c1 complex subunit 9	met/energy	SWISSP
Cc-male-3226	240	0	Cc-male-3226	723	G	*	Male_asb-3226	3	CYT		27.287	5.7			240	0.595	0.026	0.486	M	5	ExpAA=0.00 First60=0.00 PredHel=0 Topology=o	0						1	12.1	3.3	7.9		GH14760	4E-013	gi|195019331	74.3	195	518	32	38	137	30	45	5	1	Cc-male-3226	Uncharacterized RUN domain protein	st	KOG
Cc-male-3228	327	0.611621	Cc-male-3228	984	M	*	Male_asb-3228	3	CYT		36.008	5.86			327	0.096	0.198	0.795	_	3	ExpAA=3.19 First60=0.00 PredHel=0 Topology=o	0						0	12.5	8.9	3.1		GK11683	1E-128	gi|195444172	457	299	1261	71	24	86	8	14	5	1	Cc-male-3228	Xanthine dehydrogenase	met/nuc	KOG
Cc-male-3235	291	0	Cc-male-3235	876	F	*	Male_asb-3235	3	CYT		33.064	6.05			291	0.302	0.024	0.84	_	3	ExpAA=0.00 First60=0.00 PredHel=0 Topology=o	0						13	20.6	5.2	4.1	1 | 147 IPHPEKR|GN 0.502 *ProP* |	GJ23898	2E-054	gi|195389604	212	327	631	39	52	201	77	278	19	1	Cc-male-3235	CG14540 CG14540 - 13 NetOglyc sites	uc	NR-LIGHT
Cc-male-3251	255	0	Cc-male-3251	768	G	*	Male_asb-3251	3	CYT		27.089	6.42			255	0.097	0.107	0.861	_	2	ExpAA=0.04 First60=0.04 PredHel=0 Topology=o	0						1	7.5	11.4	6.3		GI12510	1E-106	gi|195125473	383	254	328	74	78	65	0	74	1	1	Cc-male-3251	Succinyl-CoA synthetase, alpha subunit	met/energy	KOG
Cc-male-3263	151	0	Cc-male-3263	456	G	*	Male_asb-3263	3	CYT		16.618	4.1			151	0.087	0.049	0.923	_	1	ExpAA=0.00 First60=0.00 PredHel=0 Topology=o	0						8	6	0.7	25.2		GL22613	6E-029	gi|195167773	125	135	346	48	39	69	11	211	3	4	Cc-male-3263	LISK family protein kinase, protein kinase, TKL group, tyrosine kinase-like protein	st	GO
Cc-male-3279	257	0	Cc-male-3279	774	E	*	Male_asb-3279	3	CYT		29.121	6.68			257	0.268	0.057	0.737	_	3	ExpAA=0.01 First60=0.00 PredHel=0 Topology=o	0						0	13.2	6.2	1.6		GK14711	1E-092	gi|195434729	338	349	425	98	82	3	0	76	3	2	Cc-male-3279	Predicted ATP-dependent RNA helicase FAL1, involved in rRNA maturation, DEAD-box superfamily	ps	KOG
Cc-male-3283	203	0	Cc-male-3283	612	L	*	Male_asb-3283	3	CYT		23.218	10.35			203	0.386	0.054	0.475	_	5	ExpAA=0.00 First60=0.00 PredHel=0 Topology=o	0						6	23.2	3.4	6.4		GA26239	1E-008	gi|198454665	59.3	140	4804	33	3	94	21	4500	57	1	Cc-male-3283	Unknown product	uk	NR-LIGHT
Cc-male-3287	225	0.444444	Cc-male-3287	673	K		Male_asb-3287	3	CYT		23.446	9.91			225	0.057	0.073	0.95	_	1	ExpAA=0.38 First60=0.00 PredHel=0 Topology=o	0						11	23.6	12	3.1		GH24854	3E-009	gi|195048958	61.6	164	598	30	28	113	20	412	28	2	Cc-male-3287	Unknown product - 11 NetOglyc sites	uk	NR-LIGHT
Cc-male-3304	75	0	Cc-male-3304	228	H	*	Male_asb-3304	3	CYT		8.458	8.81			75	0.184	0.075	0.745	_	3	ExpAA=0.00 First60=0.00 PredHel=0 Topology=o	0						0	13.3	1.3	10.7		GJ17576	2E-014	gi|195387644	76.6	50	52	64	98	18	5	2	30	1	Cc-male-3304	CG17376, isoform A GG23579 Drosophila erecta GM13814 Drosophila sechellia GE18401 Drosophila yakuba GD22538 Drosophila simulans CG17376,	uc	NR-LIGHT
Cc-male-3317	152	0	Cc-male-3317	459	M	*	Male_asb-3317	3	CYT		16.909	5.49			152	0.93	0.034	0.066	M	1	ExpAA=1.05 First60=1.05 PredHel=0 Topology=o	0						1	11.8	2	2.6		GL21696	3E-047	gi|195152383	186	142	143	69	100	47	11	1	1	1	Cc-male-3317	Acyl carrier protein/NADH-ubiquinone oxidoreductase, NDUFAB1/SDAP subunit	met/energy	KOG
Cc-male-3339	242	0	Cc-male-3339	729	A	*	Male_asb-3339	3	CYT		26.08	5.83			242	0.102	0.127	0.806	_	2	ExpAA=0.47 First60=0.09 PredHel=0 Topology=o	0						0	9.1	11.2	6.2		GJ14891	1E-103	gi|195402123	373	238	392	74	61	62	0	151	4	1	Cc-male-3339	Pancreatic lipase-like enzymes	met/lipd	CDD
Cc-male-346	157	0	Cc-male-346	474	M	*	Male_asb-346	3	CYT		18.548	9.38			157	0.463	0.047	0.583	_	5	ExpAA=0.00 First60=0.00 PredHel=0 Topology=o	0						0	10.8	3.2	3.2		GI17099	3E-045	gi|195114726	179	154	159	59	97	64	8	4	5	1	Cc-male-346	M phase phosphoprotein 6	nr	KOG
Cc-male-364	210	0	Cc-male-364	633	M	*	Male_asb-364	3	CYT		24.464	5.81			210	0.067	0.064	0.938	_	1	ExpAA=0.00 First60=0.00 PredHel=0 Topology=o	0						1	10	3.8	4.8		Rpb5	1E-114	gi|19922004	410	209	210	97	100	5	0	1	1	1	Cc-male-364	RNA polymerase, 25-kDa subunit (common to polymerases I, II and III)	tm	KOG
Cc-male-382	193	0	Cc-male-382	582	M	*	Male_asb-382	3	CYT		21.427	7.68			193	0.105	0.133	0.828	_	2	ExpAA=41.80 First60=9.71 PredHel=2 Topology=i51-73o83-105i	2	22.8	5.2	72			0	13	5.7	3.1		GJ19154	5E-084	gi|195392780	309	190	193	78	99	42	1	3	4	1	Cc-male-382	Signal peptidase complex subunit 2 - 2 predicted membrane helices	pm	SWISSP
Cc-male-386	181	0	Cc-male-386	546	G	*	Male_asb-386	3	CYT		19.96	8.22			181	0.11	0.175	0.651	_	3	ExpAA=13.38 First60=0.01 PredHel=0 Topology=o	0						2	11	7.2	7.2	2 | 78 FNTRDKR|II 0.500 *ProP* | 133 DPDRSRR|IG 0.560 *ProP* |	GI14007	2E-075	gi|195115202	280	172	274	76	63	40	0	99	9	1	Cc-male-386	Uncharacterized conserved protein	uc	KOG
Cc-male-405	122	0	Cc-male-405	369	M	*	Male_asb-405	3	CYT		14.086	9.84			122	0.629	0.056	0.462	M	5	ExpAA=20.34 First60=0.00 PredHel=1 Topology=i75-94o	1	15.6	23	61.5		28	0	13.1	4.9	2.5		GI13515	5E-035	gi|195128041	145	110	130	60	85	44	0	16	12	1	Cc-male-405	UPF0389 protein CG9231 CG9231	uc	NR-LIGHT
Cc-male-421	144	0	Cc-male-421	435	M	*	Male_asb-421	3	SIG	24-25	14.826	5.53	12.264	5.18	144	0.028	0.94	0.058	S	1	ExpAA=1.51 First60=1.51 PredHel=0 Topology=o	0						1	16.7	8.3	6.3		GH10924	1E-019	gi|195030268	94.4	131	155	34	85	90	8	3	2	1	Cc-male-421	Hypothetical secreted protein precursor - signalP detected	s/	HS
Cc-male-422	130	0	Cc-male-422	393	G	*	Male_asb-422	3	CYT		15.417	6.35			130	0.18	0.04	0.846	_	2	ExpAA=0.00 First60=0.00 PredHel=0 Topology=o	0						0	12.3	5.4	4.6		replicase polyprotein	0.094	gi|9629651	34.7	97	1759	26	6	74	2	1629	4	1	Cc-male-422	protease/RNA-dependent RNA polymerase	pm	NR-LIGHT
Cc-male-424	162	0	Cc-male-424	489	M	*	Male_asb-424	3	CYT		17.487	9.33			162	0.053	0.19	0.909	_	2	ExpAA=54.10 First60=17.71 PredHel=3 Topology=i21-43o58-80i87-104o	3	37.7	45.1	17.3			0	10.5	11.7	4.3		GI18971	3E-064	gi|195122244	243	157	171	72	92	44	1	1	1	1	Cc-male-424	Conserved plasma membrane protein - 3 predicted membrane helices	uc	CM
Cc-male-431	333	0	Cc-male-431	997	M		Male_asb-431	3	CYT		39.699	9.1			333	0.185	0.023	0.892	_	2	ExpAA=0.00 First60=0.00 PredHel=0 Topology=o	0						0	9	1.8	1.5	1 | 197 MASRDKR|LE 0.677 *ProP* |	GL20726	1E-115	gi|195169675	415	329	381	62	87	124	0	4	3	1	Cc-male-431	RIB43A	cs	PFAM
Cc-male-433	165	0	Cc-male-433	498	L	*	Male_asb-433	3	CYT		19.959	8.82			165	0.144	0.091	0.825	_	2	ExpAA=0.00 First60=0.00 PredHel=0 Topology=o	0						0	5.5	2.4	7.9		CG32801	4E-004	gi|24639210	43.5	81	158	34	52	54	4	47	46	1	Cc-male-433	Unknown product	uk	NR-LIGHT
Cc-male-463	111	0	Cc-male-463	336	M	*	Male_asb-463	3	CYT		12.501	4.99			111	0.049	0.11	0.947	_	1	ExpAA=0.01 First60=0.00 PredHel=0 Topology=o	0						0	14.4	6.3	0.9		GI23319	2E-058	gi|195108829	222	110	111	92	100	8	0	1	1	1	Cc-male-463	Dynein light chain 90F	cs	GO
Cc-male-50	222	0	Cc-male-50	664	H		Male_asb-50	3	CYT		24.988	9.49			222	0.116	0.027	0.934	_	1	ExpAA=0.01 First60=0.00 PredHel=0 Topology=o	0						4	23	3.6	4.5		GK13166	0.005	gi|195452564	40.8	125	594	24	21	97	3	454	8	1	Cc-male-50	Unknown product	uk	NR-LIGHT
Cc-male-511	439	3.87244	Cc-male-511	1314	M		Male_asb-511	3	CYT		48.147	4.72			439	0.053	0.15	0.871	_	2	ExpAA=0.29 First60=0.12 PredHel=0 Topology=o	0						0	11.6	4.6	2.7		Heat shock protein 83; AltName: Full=HSP 82 heat shock protein 83	0.0	gi|6016262	771	440	716	89	62	47	2	1	1	1	Cc-male-511	heat shock protein 83	pm	NR-LIGHT
Cc-male-526	205	0	Cc-male-526	618	M	*	Male_asb-526	3	CYT		23.033	4.99			205	0.059	0.074	0.942	_	1	ExpAA=2.34 First60=0.00 PredHel=0 Topology=o	0						0	12.2	8.8	4.4		GE22210	5E-037	gi|195495088	153	212	228	40	93	127	28	10	17	1	Cc-male-526	mRNA splicing protein SMN (survival motor neuron)	tm	KOG
Cc-male-529	142	0	Cc-male-529	429	M	*	Male_asb-529	3	CYT		15.695	5.1			142	0.054	0.088	0.935	_	1	ExpAA=0.00 First60=0.00 PredHel=0 Topology=o	0						2	12.7	4.9	10.6		GI17138	3E-045	gi|195114880	179	143	165	65	87	50	6	22	5	1	Cc-male-529	Transcription initiation factor TFIID subunit 10	tm	SWISSP
Cc-male-532	47	0	Cc-male-532	144	M	*	Male_asb-532	3	CYT		5.352	6.95			47	0.163	0.112	0.671	_	3	ExpAA=0.01 First60=0.01 PredHel=0 Topology=o	0						1	8.5	4.3	6.4		GK22570	20	gi|195449206	26.9	25	778	38	3	16	0	199	22	1	Cc-male-532	Unknown product	uk	NR-LIGHT
Cc-male-573	253	0	Cc-male-573	762	T	*	Male_asb-573	3	CYT		29.067	9.33			253	0.126	0.025	0.937	_	1	ExpAA=0.00 First60=0.00 PredHel=0 Topology=o	0						2	17.8	3.2	4.3	1 | 20 GKSKHKR|SK 0.523 *ProP* |	GA29002	7E-004	gi|198472822	43.9	132	611	26	22	101	13	95	6	1	Cc-male-573	Unknown product	uk	NR-LIGHT
Cc-male-574	250	0	Cc-male-574	753	N	*	Male_asb-574	3	CYT		29.017	8.62			250	0.068	0.185	0.778	_	3	ExpAA=0.10 First60=0.08 PredHel=0 Topology=o	0						0	9.2	3.6	5.6		GJ16005	3E-039	gi|195399357	161	244	308	34	80	161	8	20	1	1	Cc-male-574	Predicted haloacid dehalogenase-like hydrolase	uc	KOG
Cc-male-60	259	0	Cc-male-60	780	M	*	Male_asb-60	3	SIG	18-19	27.757	6.04	25.868	5.96	259	0.018	0.972	0.088	S	1	ExpAA=0.54 First60=0.53 PredHel=0 Topology=o	0						0	15.1	11.6	5.4		GJ23580	7E-084	gi|195388646	309	251	265	60	95	100	6	9	5	1	Cc-male-60	Trypsin-like serine protease - signalP detected	s/protease	SMART
Cc-male-602	222	0	Cc-male-602	669	K	*	Male_asb-602	3	SIG	37-38	25.669	9.84	21.297	9.33	222	0.157	0.383	0.394	_	5	ExpAA=16.15 First60=16.15 PredHel=1 Topology=i20-37o	1	7.7	83.3	9		185	0	8.1	4.5	10.4		GG16353	3E-005	gi|194900138	48.1	107	927	37	12	55	11	123	67	2	Cc-male-602	Hypothetical secreted protein precursor - signalP detected	s/	HS
Cc-male-614	150	0	Cc-male-614	453	M	*	Male_asb-614	3	BL		17.148	9.63			150	0.364	0.362	0.275	M	5	ExpAA=67.13 First60=22.43 PredHel=3 Topology=i33-55o83-105i118-140o	3	44	25.3	30.7			1	12	7.3	8.7		GK14596	2E-073	gi|195435173	273	148	149	89	100	16	1	1	1	1	Cc-male-614	Conserved plasma membrane protein - 3 predicted membrane helices	uc	CM
Cc-male-615	184	0	Cc-male-615	555	A	*	Male_asb-615	3	CYT		21.261	9.61			184	0.355	0.131	0.428	_	5	ExpAA=0.00 First60=0.00 PredHel=0 Topology=o	0						1	10.3	3.3	5.4		GJ23288	4E-088	gi|195386914	322	169	985	94	17	9	0	816	15	1	Cc-male-615	Cullin-3-A	cs	GO
Cc-male-63	138	0	Cc-male-63	417	G	*	Male_asb-63	3	CYT		15.068	9.3			138	0.235	0.045	0.811	_	3	ExpAA=0.00 First60=0.00 PredHel=0 Topology=i	0						14	26.8	4.3	2.9		GF17324	5E-004	gi|194741460	42.4	104	1768	30	6	76	6	1148	9	1	Cc-male-63	Unknown product - 14 NetOglyc sites	uk	NR-LIGHT
Cc-male-651	143	0	Cc-male-651	432	T	*	Male_asb-651	3	CYT		16.502	5.26			143	0.129	0.048	0.87	_	2	ExpAA=19.55 First60=0.00 PredHel=1 Topology=i122-141o	1	13.3	1.4	85.3	1	2	1	12.6	4.9	3.5		GK10686	2E-051	gi|195425367	200	125	133	72	95	35	0	4	16	1	Cc-male-651	Cytochrome b5	met/energy	SWISSP
Cc-male-681	118	0	Cc-male-681	357	M	*	Male_asb-681	3	CYT		14.096	9.02			118	0.106	0.079	0.879	_	2	ExpAA=1.41 First60=0.01 PredHel=0 Topology=o	0						0	5.9	4.2	6.8		GK16501	6E-063	gi|195439306	238	115	119	98	97	2	0	1	1	1	Cc-male-681	GABA(A) receptor-associated protein	st	GO
Cc-male-694	164	0	Cc-male-694	489	I		Male_asb-694	3	CYT		18.571	7.29			164	0.407	0.066	0.602	_	5	ExpAA=0.00 First60=0.00 PredHel=0 Topology=i	0						2	15.9	3	1.8		GI12213	3E-067	gi|195126591	253	332	769	77	43	39	17	18	8	3	Cc-male-694	protein phosphatase 1 regulatory inhibitor subunit 16a	st	NR-LIGHT
Cc-male-708	323	0	Cc-male-708	972	V	*	Male_asb-708	3	CYT		35.669	7.16			323	0.143	0.23	0.614	_	4	ExpAA=0.49 First60=0.00 PredHel=0 Topology=o	0						0	9.9	8.7	3.4		GG12162	1E-109	gi|194907766	394	287	368	62	78	107	0	48	28	1	Cc-male-708	Uridine phosphorylase	met/nuc	KOG
Cc-male-713	155	0	Cc-male-713	468	M	*	Male_asb-713	3	CYT		17.743	4.06			155	0.055	0.071	0.946	_	1	ExpAA=0.00 First60=0.00 PredHel=0 Topology=o	0						1	9.7	5.2	2.6		troponin C at 73F, isoform A	3E-081	gi|24665772	299	154	155	98	100	3	0	1	1	1	Cc-male-713	Calmodulin	st	KOG
Cc-male-718	208	0	Cc-male-718	627	M	*	Male_asb-718	3	CYT		24.522	8.58			208	0.055	0.105	0.922	_	1	ExpAA=0.00 First60=0.00 PredHel=0 Topology=o	0						2	11.5	6.7	4.8		GA13719	4E-085	gi|125986455	313	207	215	68	97	66	0	8	1	1	Cc-male-718	Cytochrome b5 domain-containing protein 1	met/energy	SWISSP
Cc-male-720	134	0	Cc-male-720	405	M	*	Male_asb-720	3	CYT		15.658	10.01			134	0.59	0.154	0.17	M	3	ExpAA=16.95 First60=1.92 PredHel=0 Topology=o	0						0	11.9	5.2	8.2		GK14397	6E-009	gi|195453887	58.5	74	101	38	74	46	0	3	56	1	Cc-male-720	Unknown product	uk	NR-LIGHT
Cc-male-777	156	0	Cc-male-777	471	G	*	Male_asb-777	3	CYT		16.941	4.7			156	0.51	0.031	0.548	_	5	ExpAA=0.00 First60=0.00 PredHel=0 Topology=o	0						16	21.8	3.8	7.1		CG7218	5E-023	gi|21357121	105	108	676	52	16	61	24	551	25	1	Cc-male-777	Protein TAPT1 homolog CG7218 - 17 NetOglyc sites	uc	NR-LIGHT
Cc-male-81	49	0	Cc-male-81	150	G	*	Male_asb-81	3	BL	44-45	6.241	8.63	0.58	8.75	49	0.05	0.988	0.008	S	1	ExpAA=39.10 First60=39.10 PredHel=2 Topology=o4-23i25-47o	2	83.7	12.2	4.1	1	2	0	2	6.1	.		GI21743	3E-005	gi|195132757	46.2	182	233	45	79	20	0	0	0	67	Cc-male-81	Unknown product - signalP detected - 2 predicted membrane helices	uk	HM
Cc-male-838	177	0	Cc-male-838	534	H	*	Male_asb-838	3	CYT		20.11	5.83			177	0.131	0.047	0.91	_	2	ExpAA=0.00 First60=0.00 PredHel=0 Topology=o	0						2	12.4	3.4	3.4		GF11060	7E-068	gi|194758124	255	161	535	77	30	39	15	374	3	1	Cc-male-838	Adh transcription factor 1	tm	GO
Cc-male-841	237	0	Cc-male-841	714	H	*	Male_asb-841	3	CYT		27.23	5.81			237	0.076	0.153	0.836	_	2	ExpAA=5.48 First60=5.41 PredHel=0 Topology=o	0						1	11	4.6	5.5		GK15643	4E-081	gi|195431826	300	229	499	62	46	86	2	270	5	1	Cc-male-841	Cytochrome P450 CYP3/CYP5/CYP6/CYP9 subfamilies	detox	KOG
Cc-male-850	123	0	Cc-male-850	372	A	*	Male_asb-850	3	SIG	24-25	13.644	8.84	11.241	8.26	123	0.036	0.895	0.061	S	1	ExpAA=15.32 First60=15.32 PredHel=0 Topology=o	0						0	13.8	4.9	2.4		GJ17926	6E-058	gi|195398279	221	119	614	94	20	7	0	495	4	1	Cc-male-850	Conserved secreted protein precursor - signalP detected	s/	CS
Cc-male-857	228	0	Cc-male-857	687	G	*	Male_asb-857	3	BL	25-26	24.656	9.49	22.235	9.42	228	0.179	0.268	0.345	_	5	ExpAA=10.72 First60=10.64 PredHel=0 Topology=o	0						1	11.8	9.2	5.3		GF10596	1E-101	gi|194750999	367	224	522	74	43	57	0	298	4	1	Cc-male-857	Predicted aminopeptidase of the M17 family - signalP detected	s/protease	KOG
Cc-male-877	54	0	Cc-male-877	165	A	*	Male_asb-877	3	BL		5.977	11.71			54	0.382	0.507	0.036	S	5	ExpAA=22.81 First60=22.81 PredHel=1 Topology=o15-37i	1	40.7	27.8	31.5		17	0	20.4	7.4	7.4		TPA: TPA_exp: ATP synthase F0 subunit 6	9E-018	gi|190710440	87.8	45	224	89	21	5	0	64	9	1	Cc-male-877	ATP synthase F0 subunit 6 Ceratitis capitata H+-transporting ATP synthase subunit 6	uc	NR-LIGHT
Cc-male-927	274	1.82482	Cc-male-927	825	K	*	Male_asb-927	3	CYT		31.564	9.23			274	0.182	0.037	0.828	_	2	ExpAA=0.17 First60=0.00 PredHel=0 Topology=o	0						0	10.6	3.6	4.4		GI21103	6E-097	gi|195124081	353	316	384	63	83	94	0	49	20	2	Cc-male-927	Serine/threonine phosphatase 2C containing leucine-rich repeats, similar to SCN circadian oscillatory protein (SCOP)	st	KOG
Cc-male-928	263	0	Cc-male-928	792	M	*	Male_asb-928	3	CYT		28.284	5.86			263	0.107	0.209	0.64	_	3	ExpAA=11.27 First60=11.21 PredHel=0 Topology=o	0						0	11	8.4	2.7		GJ10125	1E-096	gi|195396003	352	254	255	67	100	85	8	1	1	1	Cc-male-928	Reductases with broad range of substrate specificities	uc	KOG
Cc-male-929	318	0.314465	Cc-male-929	957	E	*	Male_asb-929	3	CYT		34.944	6.98			318	0.029	0.427	0.684	_	4	ExpAA=21.08 First60=20.70 PredHel=1 Topology=i7-29o	1	6.9	90.9	2.2		289	2	12.3	7.2	4.1		GL19158	1E-085	gi|195146792	316	310	335	50	93	156	2	4	5	1	Cc-male-929	Malate dehydrogenase	met/energy	KOG
Cc-male-965	266	0	Cc-male-965	801	M	*	Male_asb-965	3	CYT		30.402	6.36			266	0.804	0.034	0.199	M	2	ExpAA=0.11 First60=0.11 PredHel=0 Topology=o	0						11	9.8	3.8	7.1		GA11380	1E-119	gi|125977414	428	265	266	79	100	54	2	1	1	1	Cc-male-965	NADH-ubiquinone oxidoreductase, NDUFS3/30 kDa subunit - 11 NetOglyc sites	met/energy	KOG
Cc-male-974	197	0	Cc-male-974	594	G	*	Male_asb-974	3	CYT		22.108	6.53			197	0.061	0.209	0.714	_	3	ExpAA=0.43 First60=0.09 PredHel=0 Topology=o	0						0	8.1	7.6	3		GK25813	2E-061	gi|195447992	234	201	354	57	57	86	10	146	2	1	Cc-male-974	Predicted inosine-uridine preferring nucleoside hydrolase	met/nuc	KOG
Cc-male-98	225	0	Cc-male-98	678	E	*	Male_asb-98	3	CYT		25.872	5.89			225	0.059	0.188	0.751	_	3	ExpAA=1.45 First60=1.42 PredHel=0 Topology=o	0						0	7.6	4.9	7.6		GD15240	8E-070	gi|195551870	262	220	519	54	43	102	3	297	1	1	Cc-male-98	Cytochrome P450 CYP3/CYP5/CYP6/CYP9 subfamilies	detox	KOG
Cc-male-SigP-212	341	0	Cc-male-SigP-212	1026	M	*	Male_asb-212	2	SIG	20-21	38.212	6.2	35.983	5.46	341	0.203	0.288	0.314	_	5	ExpAA=1.04 First60=0.98 PredHel=0 Topology=o	0						2	11.4	7.9	4.1		GI17353	1E-135	gi|195115675	482	330	344	70	96	99	4	1	1	1	Cc-male-SigP-212	Pancreatic lipase-like enzymes - signalP detected	s/met/lipd Pancreatic	CDD
Cc-male-SigP-1392	270	0.37037	Cc-male-SigP-1392	809	M		Male_asb-1392	2	CYT		30.934	9.46			270	0.036	0.714	0.548	S	5	ExpAA=146.24 First60=44.49 PredHel=6 Topology=i12-34o38-60i129-151o181-203i210-229o244-266i	6	47.8	18.1	34.1			0	14.1	5.2	3.7		GK14248	1E-118	gi|195453240	422	262	601	76	44	63	1	252	1	1	Cc-male-SigP-1392	mfs transporter Aedes aegypti mfs transporter - 6 predicted membrane helices	tr	NR-LIGHT
Cc-male-SigP-820	169	0	Cc-male-SigP-820	505	M		Male_asb-820	2	SIG	41-42	18.724	9.47	14.493	9.44	169	0.01	0.985	0.05	S	1	ExpAA=62.88 First60=23.16 PredHel=2 Topology=o15-37i63-85o	2	26	58.6	15.4		84	0	20.7	0.6	3		GJ12091	6.0	gi|195376733	29.6	55	694	26	8	50	12	327	78	1	Cc-male-SigP-820	Unknown product - signalP detected - 2 predicted membrane helices	uk	HM
Cc-male-SigP-2016	274	0	Cc-male-SigP-2016	825	M	*	Male_asb-2016	2	CYT		29.73	5.79			274	0.05	0.111	0.934	_	1	ExpAA=0.13 First60=0.00 PredHel=0 Topology=o	0						1	12	8.8	4.7		GG20677	1E-103	gi|194882249	373	270	289	66	94	91	0	16	2	1	Cc-male-SigP-2016	Methylthioadenosine phosphorylase MTAP	met/nuc	KOG
Cc-male-SigP-561	183	0	Cc-male-SigP-561	552	M	*	Male_asb-561	2	SIG	19-20	20.82	9.54	18.738	9.7	183	0.028	0.943	0.056	S	1	ExpAA=44.59 First60=22.95 PredHel=2 Topology=o5-27i87-106o	2	22.4	44.8	32.8		77	1	14.2	7.7	2.7		GK24167	4E-097	gi|195438461	352	182	183	95	100	8	0	1	1	1	Cc-male-SigP-561	Conserved plasma membrane protein - signalP detected - 2 predicted membrane helices	uc	CM
Cc-male-SigP-2077	182	0	Cc-male-SigP-2077	545	M		Male_asb-2077	2	CYT		21.05	8.87			182	0.222	0.137	0.668	_	3	ExpAA=13.67 First60=12.64 PredHel=0 Topology=o	0						0	12.1	5.5	3.8		GJ11253	2E-090	gi|195379722	330	181	1887	86	10	25	0	1495	1	1	Cc-male-SigP-2077	Phosphoinositide 3-kinase	st	KOG
Cc-male-SigP-1160	119	0	Cc-male-SigP-1160	360	M	*	Male_asb-1160	2	CYT		12.771	7.77			119	0.043	0.165	0.84	_	2	ExpAA=0.02 First60=0.02 PredHel=0 Topology=o	0						0	9.2	6.7	3.4		CG7033, isoform A	3E-053	gi|18858175	205	118	535	89	22	13	0	417	1	1	Cc-male-SigP-1160	TCP-1 (CTT or eukaryotic type II) chaperonin family	pm	CDD
Cc-male-SigP-1523	255	0	Cc-male-SigP-1523	768	M	*	Male_asb-1523	2	SIG	20-21	28.137	8.79	26.027	8.83	255	0.014	0.952	0.121	S	1	ExpAA=2.58 First60=2.55 PredHel=0 Topology=o	0						0	14.9	4.7	2.7		GI15747	9E-079	gi|195131357	292	249	256	52	98	118	3	3	4	1	Cc-male-SigP-1523	antigen 5-related antigen 5-related LP06338p Ag5r-PA synthetic construct Ag5r-PA - signalP detected	s/antigen5	NR-LIGHT
Cc-male-SigP-582	158	0	Cc-male-SigP-582	477	M	*	Male_asb-582	2	CYT		16.18	6.53			158	0.014	0.684	0.709	_	5	ExpAA=91.84 First60=26.80 PredHel=4 Topology=o13-35i56-78o93-115i135-157o	4	55.7	18.4	25.9			0	10.1	14.6	3.8		GK19648	2E-078	gi|195429515	290	156	159	95	99	7	0	3	2	1	Cc-male-SigP-582	V-type proton ATPase 16 kDa proteolipid subunit - 4 predicted membrane helices	tr	NR-LIGHT
Cc-male-SigP-3218	248	0	Cc-male-SigP-3218	747	M	*	Male_asb-3218	2	SIG	17-18	27.274	4.77	25.339	4.65	248	0.236	0.883	0.012	S	2	ExpAA=1.65 First60=0.74 PredHel=0 Topology=o	0						0	15.3	6.9	3.6		GM22528	4E-071	gi|195355415	267	233	276	58	85	97	2	9	6	1	Cc-male-SigP-3218	Trypsin-like serine protease - signalP detected	s/protease	SMART
Cc-male-SigP-2511	127	0	Cc-male-SigP-2511	384	M	*	Male_asb-2511	2	SIG	20-21	14.013	4.43	11.886	4.43	127	0.009	0.989	0.039	S	1	ExpAA=60.63 First60=38.46 PredHel=3 Topology=o5-24i31-53o63-85i	3	49.6	11.8	38.6			0	12.6	7.9	3.1		GJ12524	1E-045	gi|195375217	180	112	478	75	24	28	0	366	1	1	Cc-male-SigP-2511	Predicted sugar transporter - signalP detected - 3 predicted membrane helices	tr	KOG
Cc-male-SigP-2996	289	0	Cc-male-SigP-2996	870	M	*	Male_asb-2996	2	CYT		31.363	7.01			289	0.017	0.159	0.965	_	1	ExpAA=0.03 First60=0.01 PredHel=0 Topology=o	0						0	12.5	5.5	6.2		GE25523	3E-062	gi|195497570	238	266	336	47	79	142	4	68	1	1	Cc-male-SigP-2996	NAD-dependent malate dehydrogenase	met/energy	KOG
Cc-male-SigP-1529	42	0	Cc-male-SigP-1529	129	M	*	Male_asb-1529	2	BL	24-25	4.917	5.94	2.07	5.24	42	0.029	0.922	0.095	S	1	ExpAA=19.63 First60=19.63 PredHel=1 Topology=i5-22o	1	40.5	47.6	11.9		20	0	16.7	.	7.1		GM10716	26	gi|195343367	26.6	31	925	40	3	19	0	459	9	1	Cc-male-SigP-1529	Hypothetical secreted protein precursor - signalP detected	s/	HS
Cc-male-SigP-3289	210	0	Cc-male-SigP-3289	633	M	*	Male_asb-3289	2	SIG	20-21	21.947	6.01	19.831	5.9	210	0.016	0.96	0.07	S	1	ExpAA=2.76 First60=1.64 PredHel=0 Topology=o	0						0	15.2	13.3	2.9		GF12396	1E-070	gi|194752920	265	196	210	62	94	75	5	4	7	1	Cc-male-SigP-3289	Cu/Zn-superoxide dismutase - signalP detected	detox/ox	NR-LIGHT
Cc-male-SigP-2913	114	0	Cc-male-SigP-2913	339	M		Male_asb-2913	2	SIG	19-20	13.369	7.05	11.101	6.13	114	0.17	0.526	0.228	S	4	ExpAA=0.46 First60=0.41 PredHel=0 Topology=o	0						0	7.9	7.9	2.6		NADH dehydrogenase subunit 2	1.8	gi|110189369	30.4	35	341	45	11	20	1	213	75	1	Cc-male-SigP-2913	Hypothetical secreted protein precursor - signalP detected	s/	HS
Cc-male-SigP-861	175	0	Cc-male-SigP-861	528	M	*	Male_asb-861	2	BL	33-34	19.43	5.9	15.743	5.37	175	0.01	0.991	0.063	S	1	ExpAA=74.91 First60=29.57 PredHel=3 Topology=i5-27o55-77i90-112o	3	37.7	52	10.3			0	12	12	1.1		GI13768	4E-058	gi|195129005	223	154	162	63	96	60	9	7	8	1	Cc-male-SigP-861	Conserved plasma membrane protein - signalP detected - 3 predicted membrane helices	uc	CM
Cc-male-SigP-1799	151	0	Cc-male-SigP-1799	456	M	*	Male_asb-1799	2	SIG	21-22	16.713	6.71	14.361	6.13	151	0.022	0.942	0.072	S	1	ExpAA=19.03 First60=19.00 PredHel=1 Topology=i5-24o	1	12.6	84.1	3.3		127	0	13.9	4.6	4		GK24197	7E-057	gi|195438347	218	145	149	72	98	40	1	4	5	1	Cc-male-SigP-1799	ecdysteroid regulated 16 kDa Tribolium castaneum hypothetical protein TcasGA2_TC008202 - signalP detected	s/met/lipd ecdysteroid	NR-LIGHT
Cc-male-SigP-958	192	0	Cc-male-SigP-958	579	M	*	Male_asb-958	2	BL	29-30	22.004	9.02	18.837	8.89	192	0.009	0.975	0.152	S	1	ExpAA=101.81 First60=24.54 PredHel=4 Topology=i7-29o60-82i120-142o157-179i	4	45.8	24	30.2			0	12	8.9	2.6		GG15466	8E-045	gi|194868719	179	188	412	46	46	102	1	217	1	1	Cc-male-SigP-958	Amino acid transporters - 4 predicted membrane helices	tr	KOG
Cc-male-SigP-704	131	0	Cc-male-SigP-704	396	M	*	Male_asb-704	2	SIG	26-27	14.755	9.78	11.78	9.76	131	0.025	0.946	0.05	S	1	ExpAA=6.11 First60=6.11 PredHel=0 Topology=o	0						0	15.3	7.6	4.6		GI10208	3E-037	gi|195111666	152	108	216	71	50	32	3	6	10	1	Cc-male-SigP-704	Uncharacterized secreted protein SDF2 (Stromal cell-derived factor 2), contains MIR - signalP detected	s/	KOG
Cc-male-SigP-751	136	0	Cc-male-SigP-751	411	M	*	Male_asb-751	2	BL		15.495	8.54			136	0.102	0.152	0.837	_	2	ExpAA=43.16 First60=20.46 PredHel=2 Topology=o33-55i68-90o	2	32.4	58.1	9.6			0	15.4	3.7	5.9		GE21752	3E-053	gi|195493196	205	123	127	78	98	27	0	1	7	1	Cc-male-SigP-751	Conserved plasma membrane protein - 2 predicted membrane helices	uc	CM
Cc-male-SigP-3022	208	0	Cc-male-SigP-3022	627	M	*	Male_asb-3022	2	SIG	23-24	23.13	5.96	20.845	5.96	208	0.042	0.935	0.039	S	1	ExpAA=13.00 First60=12.24 PredHel=0 Topology=o	0						0	13.9	4.8	4.8	1 | 120 SNSCSKR|GI 0.559 *ProP* |	GJ22827	4E-051	gi|195391502	200	199	211	49	95	101	9	8	8	1	Cc-male-SigP-3022	Cellular repressor of transcription - signalP detected	tm	KOG
Cc-male-SigP-1290	209	0	Cc-male-SigP-1290	630	M	*	Male_asb-1290	2	SIG	28-29	23.222	7.05	19.965	6.15	209	0.053	0.716	0.168	S	3	ExpAA=3.25 First60=3.16 PredHel=0 Topology=o	0						1	14.8	7.2	1.9		GE20818	3E-045	gi|195490918	181	164	500	51	33	80	1	336	32	1	Cc-male-SigP-1290	Animal peptidoglycan recognition proteins homologous to Bacteriophage T3 lysozyme - signalP detected	s/imm Animal	SMART
Cc-male-SigP-2367	174	0	Cc-male-SigP-2367	525	M	*	Male_asb-2367	2	CYT		19.104	6.27			174	0.017	0.717	0.601	S	5	ExpAA=84.17 First60=20.39 PredHel=4 Topology=i7-29o59-81i93-115o130-149i	4	48.9	25.9	25.3			0	9.2	12.6	2.3		GF25311	1E-045	gi|194748413	181	157	162	51	98	76	0	3	8	1	Cc-male-SigP-2367	ryanodine receptor-like protein - 4 predicted membrane helices	st	NR-LIGHT
Cc-male-SigP-2366	232	0	Cc-male-SigP-2366	693	M		Male_asb-2366	2	CYT		26.972	8.97			232	0.137	0.254	0.693	_	3	ExpAA=77.46 First60=2.72 PredHel=3 Topology=o55-77i112-130o140-162i	3	26.7	28	45.3			0	13.8	4.7	3.4		GK10154	7E-042	gi|195448665	169	186	187	40	100	112	0	1	1	1	Cc-male-SigP-2366	Conserved plasma membrane protein - 3 predicted membrane helices	uc	CM
Cc-male-SigP-2064	210	0	Cc-male-SigP-2064	633	M	*	Male_asb-2064	2	BL		25.288	6.09			210	0.03	0.849	0.28	S	3	ExpAA=42.40 First60=19.75 PredHel=2 Topology=i21-40o63-85i	2	19.5	11	69.5			0	8.6	1	1.9		GK20350	2E-040	gi|195441555	164	203	210	40	97	123	4	5	4	1	Cc-male-SigP-2064	Conserved plasma membrane protein - 2 predicted membrane helices	uc	CM
Cc-male-SigP-1143	104	0	Cc-male-SigP-1143	315	M	*	Male_asb-1143	2	BL		11.964	8.55			104	0.025	0.469	0.908	_	3	ExpAA=22.99 First60=22.99 PredHel=1 Topology=o32-54i	1	21.2	30.8	48.1		50	0	7.7	4.8	3.8		GK20809	3E-031	gi|195426300	132	103	1058	65	10	36	3	955	2	1	Cc-male-SigP-1143	RE72245p	uc	NR-LIGHT
Cc-male-SigP-3143	269	0	Cc-male-SigP-3143	810	M	*	Male_asb-3143	2	SIG	24-25	31.256	6.78	28.796	7.21	269	0.015	0.961	0.068	S	1	ExpAA=15.23 First60=15.22 PredHel=1 Topology=i2-24o	1	8.2	91.1	0.7		245	0	8.9	5.6	4.5		GH12214	1E-035	gi|195040934	149	220	256	38	86	141	14	33	44	1	Cc-male-SigP-3143	SCP_euk: SCP-like extracellular protein domain - signalP detected	s/antigen5	CDD
Cc-male-SigP-1004	154	0	Cc-male-SigP-1004	465	M	*	Male_asb-1004	2	BL	25-26	17.614	9.08	14.707	9.21	154	0.011	0.99	0.031	S	1	ExpAA=29.80 First60=29.30 PredHel=1 Topology=i12-34o	1	14.3	77.9	7.8		120	0	15.6	5.2	2.6		GG23422	2.2	gi|194863248	30.8	85	508	26	17	64	14	215	76	1	Cc-male-SigP-1004	Hypothetical secreted protein precursor - signalP detected	s/	HS
Cc-male-SigP-262	163	0	Cc-male-SigP-262	492	M	*	Male_asb-262	2	SIG	31-32	18.194	6.25	14.703	5.13	163	0.033	0.96	0.03	S	1	ExpAA=21.72 First60=21.71 PredHel=1 Topology=i13-35o	1	13.5	78.5	8		128	0	11.7	7.4	5.5		GF20289	2E-030	gi|194762626	130	138	165	46	84	75	5	10	18	1	Cc-male-SigP-262	Hypothetical secreted protein precursor - signalP detected	s/	HS
Cc-male-SigP-277	276	0.724638	Cc-male-SigP-277	825	M		Male_asb-277	2	BL	27-28	31.282	6.45	28.097	5.88	276	0.074	0.868	0.033	S	2	ExpAA=11.05 First60=9.63 PredHel=0 Topology=o	0						0	11.6	6.9	2.9		GA25398	5E-029	gi|198476294	127	207	368	34	57	143	14	121	63	1	Cc-male-SigP-277	Ficolin - signalP detected	s/imm Ficolin	KOG
Cc-male-SigP-472	100	0	Cc-male-SigP-472	303	M	*	Male_asb-472	2	CYT		11.433	9.3			100	0.788	0.125	0.103	M	2	ExpAA=11.30 First60=6.94 PredHel=0 Topology=o	0						4	20	6	3		GH11528	2E-025	gi|195035247	113	87	91	54	97	43	7	1	1	1	Cc-male-SigP-472	CG40002 CR40472 CG40002 RH18150p CR40472	uc	NR-LIGHT
Cc-male-SigP-3150	134	0	Cc-male-SigP-3150	405	M	*	Male_asb-3150	2	SIG	18-19	14.806	6.82	12.921	7.06	134	0.038	0.898	0.052	S	1	ExpAA=9.69 First60=9.69 PredHel=0 Topology=o	0						0	9	9	4.5		GA12941	1E-025	gi|198451489	114	128	136	51	95	64	7	1	1	1	Cc-male-SigP-3150	Hypothetical secreted protein precursor - signalP detected	s/	HS
Cc-male-SigP-1664	216	0	Cc-male-SigP-1664	651	M	*	Male_asb-1664	2	CYT		24.402	9.54			216	0.455	0.13	0.52	_	5	ExpAA=89.93 First60=18.89 PredHel=4 Topology=i43-65o94-116i128-150o160-182i	4	40.7	18.1	41.2			1	15.3	3.7	0.9		GH12942	1E-023	gi|195093149	108	194	213	31	92	134	6	5	11	1	Cc-male-SigP-1664	Conserved plasma membrane protein - 4 predicted membrane helices	uc	CM
Cc-male-SigP-2568	129	0	Cc-male-SigP-2568	384	M		Male_asb-2568	2	SIG	19-20	14.047	7.97	11.831	8.9	129	0.082	0.877	0.075	S	2	ExpAA=3.09 First60=3.00 PredHel=0 Topology=o	0						1	10.1	14.7	3.9		CG17549, isoform B	7E-024	gi|24585186	108	233	262	39	89	100	37	1	1	3	Cc-male-SigP-2568	Hypothetical secreted protein precursor - signalP detected	s/	HS
Cc-male-SigP-2627	63	0	Cc-male-SigP-2627	192	M	*	Male_asb-2627	2	SIG	23-24	6.757	10.55	4.237	11.07	63	0.034	0.924	0.067	S	1	ExpAA=17.23 First60=17.23 PredHel=1 Topology=i7-26o	1	30.2	58.7	11.1		37	1	7.9	7.9	.		GF18829	3E-022	gi|194746175	102	62	63	77	100	14	0	1	1	1	Cc-male-SigP-2627	Cecropin-1 - signalP detected	s/imm Cecropin-1	NR-LIGHT
Cc-male-SigP-329	131	0	Cc-male-SigP-329	396	M	*	Male_asb-329	2	CYT		15.706	5.24			131	0.023	0.453	0.741	_	4	ExpAA=0.00 First60=0.00 PredHel=0 Topology=i	0						0	14.5	2.3	1.5	1 | 127 SRNRVRR|RS 0.604 *ProP* |	GF14532	4E-016	gi|194760057	82.4	98	956	34	10	65	0	131	3	1	Cc-male-SigP-329	yuri gagarin, isoform L yuri gagarin, isoform L	uc	NR-LIGHT
Cc-male-SigP-2567	248	0.806452	Cc-male-SigP-2567	747	M	*	Male_asb-2567	2	CYT		27.679	9.01			248	0.192	0.019	0.888	_	2	ExpAA=45.22 First60=0.00 PredHel=2 Topology=i203-225o229-246i	2	15.7	1.6	82.7			6	23	3.6	3.6	1 | 125 TESRFRR|MP 0.619 *ProP* |	GJ18863	6E-018	gi|195393326	90.5	331	1030	27	32	164	26	690	2	2	Cc-male-SigP-2567	Conserved plasma membrane protein - 2 predicted membrane helices	uc	CM
Cc-male-SigP-1261	133	0	Cc-male-SigP-1261	402	M	*	Male_asb-1261	2	SIG	18-19	14.058	6.2	12.113	4.96	133	0.054	0.935	0.045	S	1	ExpAA=5.44 First60=5.43 PredHel=0 Topology=o	0						3	12	5.3	6.8		GA12884	4E-018	gi|125775221	89	108	169	43	64	66	15	57	23	1	Cc-male-SigP-1261	Hypothetical secreted protein precursor - signalP detected	s/	HS
Cc-male-SigP-1448	98	0	Cc-male-SigP-1448	297	M	*	Male_asb-1448	2	SIG	23-24	10.999	11.73	8.878	11.73	98	0.068	0.831	0.126	S	2	ExpAA=7.75 First60=7.74 PredHel=0 Topology=o	0						0	11.2	4.1	3.1	1 | 73 ETVRKRR|AA 0.581 *ProP* |	pangolin, isoform J	4.0	gi|161076317	29.3	72	1192	25	6	55	4	99	25	1	Cc-male-SigP-1448	Hypothetical secreted protein precursor - signalP detected	s/	HS
Cc-male-SigP-2078	156	0	Cc-male-SigP-2078	471	M	*	Male_asb-2078	2	SIG	27-28	18.091	5.22	15.17	6.03	156	0.013	0.989	0.029	S	1	ExpAA=90.33 First60=42.12 PredHel=4 Topology=i12-34o39-61i74-96o121-143i	4	56.4	19.2	24.4			0	10.3	3.2	1.9		GK22410	2E-010	gi|195449936	64.3	144	164	24	88	110	2	2	3	1	Cc-male-SigP-2078	Unknown product - signalP detected - 4 predicted membrane helices	uk	HM
Cc-male-SigP-1019	52	0	Cc-male-SigP-1019	155	M		Male_asb-1019	2	SIG	19-20	4.897	6.51	2.729	5.4	52	0.021	0.958	0.052	S	1	ExpAA=16.35 First60=16.35 PredHel=1 Topology=i3-20o	1	32.7	61.5	5.8		32	0	.	36.5	13.5		GK17506	2E-008	gi|195428631	57	39	137	65	29	14	8	29	20	2	Cc-male-SigP-1019	Androgen receptor - signalP detected	tf	GO
Cc-male-SigP-849	103	0	Cc-male-SigP-849	312	M	*	Male_asb-849	2	BL		11.961	10.16			103	0.725	0.183	0.144	M	3	ExpAA=39.01 First60=18.61 PredHel=2 Topology=i21-39o74-93i	2	35.9	34	30.1			0	10.7	2.9	.		GK25620	1.4	gi|195447186	30.8	77	1186	29	7	56	1	776	4	1	Cc-male-SigP-849	Unknown product - 2 predicted membrane helices	uk	HM
Cc-male-SigP-3136	114	1.75439	Cc-male-SigP-3136	345	M	*	Male_asb-3136	2	CYT		13.373	9.73			114	0.627	0.022	0.473	M	5	ExpAA=0.00 First60=0.00 PredHel=0 Topology=o	0						5	19.3	0.9	5.3		GH16406	2E-006	gi|195016139	50.4	687	1062	30	65	72	14	30	8	3	Cc-male-SigP-3136	Unknown product	uk	NR-LIGHT
Cc-male-SigP-1695	146	0	Cc-male-SigP-1695	441	M	*	Male_asb-1695	2	SIG	22-23	14.287	4.83	11.978	4.4	146	0.028	0.967	0.042	S	1	ExpAA=18.62 First60=18.50 PredHel=1 Topology=i7-29o	1	15.1	80.1	4.8		117	22	26	5.5	8.2		GA20537	3E-005	gi|198451634	47	96	233	36	42	62	10	105	57	1	Cc-male-SigP-1695	Hypothetical secreted mucin - signalP detected - possible mucin - 22 NetOglyc sites	s/mucin	HMUC
Cc-male-SigP-3272	253	0	Cc-male-SigP-3272	762	M	*	Male_asb-3272	2	SIG	18-19	29.133	5.45	27.263	5.35	253	0.017	0.966	0.071	S	1	ExpAA=1.12 First60=1.12 PredHel=0 Topology=o	0						0	8.7	5.1	2.8	1 | 53 HTQRTRR|EA 0.592 *ProP* |	GH15785	5E-004	gi|195055213	44.3	169	183	21	93	144	19	8	53	1	Cc-male-SigP-3272	Hypothetical secreted protein precursor - signalP detected	s/	HS
Cc-male-SigP-162	224	0	Cc-male-SigP-162	671	M		Male_asb-162	2	SIG	21-22	24.838	4.98	22.728	4.91	224	0.028	0.937	0.068	S	1	ExpAA=1.04 First60=1.04 PredHel=0 Topology=o	0						0	8.9	3.1	0.9		GF13100	0.005	gi|194755240	40.8	172	2338	25	7	141	32	1371	5	1	Cc-male-SigP-162	Hypothetical secreted protein precursor - signalP detected	s/	HS
Cc-male-SigP-1613	246	0	Cc-male-SigP-1613	741	M	*	Male_asb-1613	2	SIG	27-28	29.083	8.83	26.182	6.73	246	0.126	0.864	0.019	S	2	ExpAA=0.81 First60=0.68 PredHel=0 Topology=o	0						0	9.8	2.4	2.4		GH21136	0.016	gi|195025212	39.3	186	199	23	94	166	32	10	12	1	Cc-male-SigP-1613	Hypothetical secreted protein precursor - signalP detected	s/	HS
Cc-male-SigP-359	105	0	Cc-male-SigP-359	314	M		Male_asb-359	2	SIG	16-17	11.789	10.52	10.084	10.55	105	0.015	0.955	0.266	S	2	ExpAA=17.72 First60=7.28 PredHel=0 Topology=o	0						0	10.5	6.7	1.9		Gr39a	34	gi|198472859	26.2	53	758	25	7	40	2	215	6	1	Cc-male-SigP-359	Hypothetical secreted protein precursor - signalP detected	s/	HS
Cc-male-SigP-2912	115	0	Cc-male-SigP-2912	348	M	*	Male_asb-2912	2	SIG	22-23	12.548	4.52	10.045	4.31	115	0.031	0.945	0.039	S	1	ExpAA=16.64 First60=16.64 PredHel=1 Topology=i5-22o	1	14.8	80.9	4.3		93	1	12.2	3.5	5.2		hypothetical protein CG1703	0.094	gi|193883124	34.7	84	214	34	40	58	4	58	23	1	Cc-male-SigP-2912	Hypothetical secreted protein precursor - signalP detected	s/	HS
Cc-male-SigP-3137	154	0	Cc-male-SigP-3137	465	M	*	Male_asb-3137	2	SIG	20-21	17.781	8.38	15.588	8.46	154	0.043	0.914	0.092	S	1	ExpAA=0.33 First60=0.32 PredHel=0 Topology=o	0						0	12.3	3.2	1.3		GL24281	0.11	gi|195145446	35	56	533	33	11	38	0	26	6	1	Cc-male-SigP-3137	Hypothetical secreted protein precursor - signalP detected	s/	HS
Cc-male-SigP-2733	129	16.2791	Cc-male-SigP-2733	390	H	*	Male_asb-2733	2	BL		11.391	5.11			129	0.071	0.305	0.807	_	3	ExpAA=21.82 First60=21.82 PredHel=1 Topology=o30-52i	1	17.1	23.3	59.7		77	1	10.9	1.6	0.8	1 | 62 EMSRLPR|DE 0.559 *ProP* |	GK22108	1.4	gi|195436316	30.8	60	672	30	9	43	2	569	65	1	Cc-male-SigP-2733	Unknown product	uk	NR-LIGHT
Cc-male-SigP-839	61	0	Cc-male-SigP-839	181	M		Male_asb-839	2	SIG	26-27	7.132	6.53	4.148	5.62	61	0.009	0.985	0.047	S	1	ExpAA=22.12 First60=22.12 PredHel=1 Topology=i7-29o	1	36.1	52.5	11.5		32	0	4.9	.	1.6		GK12581	4.0	gi|195439766	29.3	34	750	37	5	22	0	87	8	1	Cc-male-SigP-839	Hypothetical secreted protein precursor - signalP detected	s/	HS
Cc-male-SigP-836	56	0	Cc-male-SigP-836	171	M	*	Male_asb-836	2	SIG	36-37	6.343	6.94	2.335	7.08	56	0.005	0.989	0.073	S	1	ExpAA=23.10 First60=23.10 PredHel=1 Topology=i7-29o	1	39.3	48.2	12.5		27	2	16.1	.	1.8		GI12633	4.1	gi|195125025	29.3	45	873	32	5	33	3	249	1	1	Cc-male-SigP-836	Hypothetical secreted protein precursor - signalP detected	s/	HS
Cc-male-SigP-84	125	0	Cc-male-SigP-84	378	M	*	Male_asb-84	2	CYT		14.395	8.24			125	0.245	0.208	0.61	_	4	ExpAA=5.97 First60=0.88 PredHel=0 Topology=o	0						0	12.8	4.8	5.6		GG24448	20	gi|194855425	26.9	37	527	34	7	25	0	204	85	1	Cc-male-SigP-84	Unknown product	uk	NR-LIGHT
Cc-male-SigP-97	150	0	Cc-male-SigP-97	453	M	*	Male_asb-97	2	CYT		17.754	8.76			150	0.003	0.935	0.717	S	4	ExpAA=38.64 First60=20.19 PredHel=2 Topology=i13-32o63-85i	2	27.3	20.7	52		65	2	8.7	2.7	4.7		CG40155	0.89	gi|281366789	32	42	214	41	20	28	5	156	45	1	Cc-male-SigP-97	Unknown product - 2 predicted membrane helices	uk	HM
Cc-male-SigP-2983	90	0	Cc-male-SigP-2983	273	M	*	Male_asb-2983	2	SIG	17-18	9.636	10.96	7.831	10.96	90	0.078	0.968	0.018	S	1	ExpAA=24.64 First60=24.53 PredHel=0 Topology=o	0						1	20	7.8	6.7		GJ11611	15	gi|195378412	27.3	39	2202	37	2	25	0	186	30	1	Cc-male-SigP-2983	Hypothetical secreted protein precursor - signalP detected	s/	HS
Cc-male-1001	202	0	Cc-male-1001	609	G	*	Male_asb-1001	2	CYT		23.419	8.24			202	0.1	0.084	0.793	_	2	ExpAA=0.14 First60=0.14 PredHel=0 Topology=o	0						0	11.4	6.9	5		hypothetical protein DVIR88_6g0030	1E-102	gi|263359657	369	197	732	87	27	24	0	530	4	1	Cc-male-1001	Peroxisomal long-chain acyl-CoA transporter, ABC superfamily	tr	KOG
Cc-male-1004	116	0	Cc-male-1004	351	M	*	Male_asb-1004	2	CYT		12.872	5.18			116	0.058	0.072	0.944	_	1	ExpAA=0.03 First60=0.03 PredHel=0 Topology=o	0						1	11.2	6	5.2	1 | 84 AGGRAKR|AY 0.555 *ProP* |	GJ14403	6E-033	gi|195399624	138	106	111	59	96	43	0	3	5	1	Cc-male-1004	Member of the Rhodanese Homology Domain superfamily	pm	CDD
Cc-male-1006	200	0	Cc-male-1006	603	H	*	Male_asb-1006	2	SIG	18-19	21.672	4.14	19.881	4.09	200	0.019	0.947	0.109	S	1	ExpAA=5.32 First60=5.19 PredHel=0 Topology=o	0						4	18.5	4	6		GI12838	9E-066	gi|195125585	248	177	209	69	85	55	6	6	1	1	Cc-male-1006	Hypothetical secreted protein precursor - signalP detected	s/	HS
Cc-male-101	166	0	Cc-male-101	501	R	*	Male_asb-101	2	CYT		18.631	9.49			166	0.03	0.053	0.977	_	1	ExpAA=0.09 First60=0.00 PredHel=0 Topology=i	0						0	22.3	1.8	6.6		GG24524	7E-020	gi|194854718	95.9	156	265	37	59	99	15	106	20	1	Cc-male-101	CG3557 CG3557 GH20409p CG3557-PA synthetic construct CG3557-PA	uc	NR-LIGHT
Cc-male-1016	237	0	Cc-male-1016	714	G	*	Male_asb-1016	2	CYT		25.905	6.5			237	0.187	0.056	0.805	_	2	ExpAA=2.72 First60=1.34 PredHel=0 Topology=o	0						0	7.2	8.9	3.4		GD18581	9E-099	gi|195572423	358	232	507	79	46	48	1	259	4	1	Cc-male-1016	Succinyl-CoA synthetase, beta subunit	met/energy	KOG
Cc-male-1017	274	0	Cc-male-1017	825	S	*	Male_asb-1017	2	SIG	32-33	30.242	7.04	27.163	6.65	274	0.069	0.666	0.261	S	3	ExpAA=22.82 First60=7.18 PredHel=0 Topology=o	0						0	13.1	8	6.2		GI13337	1E-143	gi|195127393	506	272	307	89	89	30	0	35	2	1	Cc-male-1017	Cytochrome c1 - signalP detected	met/energy	KOG
Cc-male-1018	207	0	Cc-male-1018	624	H	*	Male_asb-1018	2	CYT		23.036	6.24			207	0.191	0.059	0.85	_	2	ExpAA=0.01 First60=0.00 PredHel=0 Topology=o	0						2	10.1	8.2	8.7		GF14208	6E-082	gi|194761316	302	190	260	74	73	48	2	69	18	1	Cc-male-1018	Phosphatidylethanolamine-binding protein 1	s/protinh	GO
Cc-male-104	198	0	Cc-male-104	593	N		Male_asb-104	2	BL		21.342	9.45			198	0.469	0.102	0.375	M	5	ExpAA=2.58 First60=0.36 PredHel=0 Topology=o	0						1	12.6	10.1	8.1		CG7414, isoform B	4E-099	gi|221513524	359	192	697	84	28	30	0	175	2	1	Cc-male-104	Predicted translation initiation factor related to eIF-3a - signalP detected	ps	KOG
Cc-male-1047	182	0	Cc-male-1047	549	A	*	Male_asb-1047	2	CYT		18.957	4.51			182	0.285	0.054	0.586	_	4	ExpAA=0.01 First60=0.00 PredHel=0 Topology=o	0						3	11.5	12.6	2.2		GL21825	1E-080	gi|195151933	298	182	256	84	71	28	4	74	4	1	Cc-male-1047	Vacuolar assembly/sorting protein DID4	pe	KOG
Cc-male-1048	87	0	Cc-male-1048	264	M	*	Male_asb-1048	2	CYT		10.822	11.33			87	0.232	0.094	0.706	_	3	ExpAA=0.00 First60=0.00 PredHel=0 Topology=o	0						0	8	1.1	8		GD21626	5E-005	gi|195580713	45.4	59	463	31	13	42	1	384	3	1	Cc-male-1048	Unknown product	uk	NR-LIGHT
Cc-male-1049	161	2.48447	Cc-male-1049	481	L		Male_asb-1049	2	CYT		16.999	6.64			161	0.107	0.044	0.892	_	2	ExpAA=1.39 First60=0.00 PredHel=0 Topology=o	0						0	10.6	11.8	4.3	1 | 151 YLFRVSR|DV 0.519 *ProP* |	GJ11597	9E-069	gi|195378452	258	161	820	76	20	40	32	498	1	1	Cc-male-1049	FB-FBGN0259099 - SYMBOL:CG42247 SPECIES:7227 "DROSOPHILA MELANOGASTER" GO:0008017 "MICROTUBULE BINDING" EVIDENCE=ISS;NAS GO:0007017 "MICROTUBULE-BASED PROCESS" EVIDENCE=NAS GO:0023034 "INTRACELLULAR SIGNALING PATHWAY" EVIDENCE=IEA	cs	GO
Cc-male-1055	261	0	Cc-male-1055	786	S	*	Male_asb-1055	2	CYT		31.58	9.81			261	0.543	0.037	0.562	_	5	ExpAA=0.00 First60=0.00 PredHel=0 Topology=o	0						0	11.1	0.8	5.4	2 | 30 YRSRKLR|QA 0.534 *ProP* | 102 KKRRRSR|SV 0.777 *ProP* |	GG16971	8E-016	gi|194902922	83.6	219	382	30	58	107	9	140	99	2	Cc-male-1055	transcription factor Zfp319	tf	NR-LIGHT
Cc-male-1056	228	0	Cc-male-1056	687	H	*	Male_asb-1056	2	CYT		26.685	6.78			228	0.069	0.185	0.829	_	2	ExpAA=4.65 First60=4.64 PredHel=0 Topology=o	0						0	10.1	3.5	4.8		GJ15119	2E-095	gi|195402689	347	211	438	80	48	42	1	213	3	1	Cc-male-1056	RAS signaling inhibitor ST5	st	KOG
Cc-male-1067	138	0	Cc-male-1067	417	H	*	Male_asb-1067	2	CYT		15.638	9.06			138	0.051	0.287	0.769	_	3	ExpAA=0.11 First60=0.11 PredHel=0 Topology=o	0						0	8.7	7.2	2.9		GI13499	5E-052	gi|195115497	201	125	476	72	26	35	0	348	5	1	Cc-male-1067	NADH:ubiquinone oxidoreductase, NDUFV1/51kDa subunit	met/energy	KOG
Cc-male-1076	46	10.8696	Cc-male-1076	141	X	*	Male_asb-1076	2	BL	33-34	5.066	9.5	1.541	8.26	46	0.135	0.606	0.101	S	3	ExpAA=22.95 First60=22.95 PredHel=1 Topology=i20-42o	1	47.8	8.7	43.5	1	4	0	6.5	.	.		ATPase 8	58	gi|186911206	25.4	16	53	58	32	7	0	11	21	1	Cc-male-1076	Hypothetical secreted protein precursor - signalP detected	s/	HS
Cc-male-1089	83	0	Cc-male-1089	252	M	*	Male_asb-1089	2	BL		9.534	9.44			83	0.152	0.245	0.399	_	5	ExpAA=21.57 First60=21.57 PredHel=1 Topology=o15-37i	1	26.5	18.1	55.4		46	0	10.8	6	9.6		GM22495	2E-040	gi|195355741	163	82	83	90	100	8	0	1	1	1	Cc-male-1089	Hypothetical secreted protein precursor - signalP detected	s/	HS
Cc-male-1092	288	0	Cc-male-1092	862	H		Male_asb-1092	2	CYT		31.502	9.84			288	0.109	0.053	0.894	_	2	ExpAA=0.16 First60=0.16 PredHel=0 Topology=o	0						9	22.9	4.9	5.2	2 | 218 LNFRIRK|SV 0.553 *ProP* | 230 DLRRTRR|DN 0.708 *ProP* |	GG21087	7E-006	gi|194880486	50.8	135	504	29	27	128	57	35	84	1	Cc-male-1092	Unknown product	uk	NR-LIGHT
Cc-male-1097	217	0	Cc-male-1097	654	M	*	Male_asb-1097	2	CYT		23.248	4.76			217	0.073	0.051	0.946	_	1	ExpAA=0.00 First60=0.00 PredHel=0 Topology=o	0						6	12.9	6.5	2.8		GF13093	2E-094	gi|194755212	343	214	217	82	99	37	1	3	4	1	Cc-male-1097	Transcription factor containing NAC and TS-N	tf	KOG
Cc-male-111	151	0	Cc-male-111	456	M	*	Male_asb-111	2	CYT		17.183	5.7			151	0.501	0.048	0.481	M	5	ExpAA=0.01 First60=0.01 PredHel=0 Topology=o	0						2	14.6	4	9.3		ubiquitin conjugating enzyme, isoform A	5E-086	gi|24644103	315	150	151	100	100	0	0	1	1	1	Cc-male-111	Ubiquitin-protein ligase	pm	KOG
Cc-male-1111	148	0	Cc-male-1111	447	I	*	Male_asb-1111	2	SIG	18-19	17.468	6.09	15.455	5.92	148	0.032	0.93	0.118	S	1	ExpAA=0.06 First60=0.06 PredHel=0 Topology=o	0						0	10.1	2.7	2.7		GJ20825	1.5	gi|195381133	31.2	88	718	28	12	65	9	512	44	1	Cc-male-1111	Hypothetical secreted protein precursor - signalP detected	s/	HS
Cc-male-1113	212	0	Cc-male-1113	639	M	*	Male_asb-1113	2	CYT		24.126	5.37			212	0.103	0.046	0.907	_	1	ExpAA=0.02 First60=0.00 PredHel=0 Topology=o	0						0	11.8	7.1	3.8		GH11652	1E-100	gi|195035671	363	211	212	79	100	43	0	1	1	1	Cc-male-1113	Thioredoxin-like protein	pm	KOG
Cc-male-1120	272	0	Cc-male-1120	819	H	*	Male_asb-1120	2	CYT		30.525	4.7			272	0.057	0.075	0.952	_	1	ExpAA=0.00 First60=0.00 PredHel=0 Topology=o	0						4	14	5.9	5.1		GI12848	1E-107	gi|195125627	386	272	761	67	36	89	9	489	3	1	Cc-male-1120	Molecular chaperone SEC63, endoplasmic reticulum translocon component	pe	KOG
Cc-male-1133	62	1.6129	Cc-male-1133	189	P	*	Male_asb-1133	2	CYT		6.618	5			62	0.391	0.046	0.576	_	5	ExpAA=0.01 First60=0.01 PredHel=0 Topology=o	0						4	21	6.5	9.7		GK17957	44	gi|195442053	25.8	30	647	45	5	17	2	557	9	1	Cc-male-1133	Drosophila persimilis ribosomal RNA (Dper\28SrRNA:GL28069), rRNA	ps	RRNA
Cc-male-1139	217	0	Cc-male-1139	654	H	*	Male_asb-1139	2	CYT		25.493	8.66			217	0.7	0.051	0.224	M	3	ExpAA=0.00 First60=0.00 PredHel=0 Topology=o	0						1	7.8	3.7	3.2		GI13582	7E-073	gi|195128289	272	186	212	71	88	54	0	23	7	1	Cc-male-1139	Probable 28S ribosomal protein S26, mitochondrial	ps	SWISSP
Cc-male-1140	183	0	Cc-male-1140	547	M		Male_asb-1140	2	CYT		21.44	4.89			183	0.06	0.126	0.916	_	2	ExpAA=0.03 First60=0.00 PredHel=0 Topology=o	0						1	10.4	2.2	3.8		GJ23797	3E-090	gi|195389234	330	181	195	89	93	19	1	1	1	1	Cc-male-1140	FB-FBGN0037893 - SYMBOL:CG6719 SPECIES:7227 "DROSOPHILA MELANOGASTER" GO:0006458 "'DE NOVO' PROTEIN FOLDING" EVIDENCE=ISS GO:0016272 "PREFOLDIN COMPLEX" EVIDENCE=ISS GO:0051087 "CHAPERONE BINDING" EVIDENCE=ISS	pm	GO
Cc-male-1141	248	0.806452	Cc-male-1141	743	M		Male_asb-1141	2	CYT		27.389	8.88			248	0.057	0.095	0.942	_	1	ExpAA=0.01 First60=0.00 PredHel=0 Topology=o	0						0	11.7	6	3.2	1 | 53 IRPRCLR|DV 0.558 *ProP* |	GF13782	1E-104	gi|194758048	375	247	366	72	68	67	0	1	1	1	Cc-male-1141	Glycolate oxidase	met/energy	KOG
Cc-male-1142	183	0	Cc-male-1142	546	H		Male_asb-1142	2	CYT		20.571	9.69			183	0.03	0.106	0.961	_	1	ExpAA=0.09 First60=0.09 PredHel=0 Topology=o	0						0	11.5	8.2	8.2		GI13558	5E-060	gi|195128205	229	172	694	62	25	67	10	359	3	1	Cc-male-1142	FB-FBGN0037135 - SYMBOL:CG7414 SPECIES:7227 "DROSOPHILA MELANOGASTER" GO:0004252 "SERINE-TYPE ENDOPEPTIDASE ACTIVITY" EVIDENCE=IEA GO:0006508 "PROTEOLYSIS" EVIDENCE=IEA GO:0003743 "TRANSLATION INITIATION FACTOR ACTIVITY" EVIDENCE=ISS	pm	GO
Cc-male-1143	138	0	Cc-male-1143	417	K	*	Male_asb-1143	2	CYT		16.015	7.09			138	0.036	0.177	0.924	_	2	ExpAA=23.01 First60=0.03 PredHel=1 Topology=o66-88i	1	15.9	47.8	36.2		50	0	6.5	4.3	2.9		GA19154	1E-038	gi|198460216	157	125	1059	61	12	51	8	934	7	1	Cc-male-1143	RE72245p	uc	NR-LIGHT
Cc-male-1144	169	0.591716	Cc-male-1144	510	M	*	Male_asb-1144	2	CYT		19.688	5.26			169	0.036	0.15	0.949	_	2	ExpAA=0.00 First60=0.00 PredHel=0 Topology=o	0						8	16	1.8	5.3		GH14760	3E-014	gi|195019331	77.4	115	518	37	22	73	5	26	12	1	Cc-male-1144	Uncharacterized RUN domain protein	st	KOG
Cc-male-1145	308	0.324675	Cc-male-1145	927	G	*	Male_asb-1145	2	CYT		33.968	5.73			308	0.249	0.06	0.693	_	3	ExpAA=1.11 First60=0.52 PredHel=0 Topology=o	0						0	12.7	8.1	4.2		GE22109	1E-125	gi|195494715	449	302	315	69	96	92	0	3	4	1	Cc-male-1145	p-Nitrophenyl phosphatase	tr	KOG
Cc-male-1146	231	0	Cc-male-1146	696	M	*	Male_asb-1146	2	CYT		25.742	5.7			231	0.038	0.234	0.806	_	3	ExpAA=0.01 First60=0.00 PredHel=0 Topology=o	0						2	12.6	5.6	6.9		GS1-like, isoform B	4E-079	gi|116008157	293	222	231	61	97	85	0	7	5	1	Cc-male-1146	Predicted haloacid-halidohydrolase	uc	KOG
Cc-male-1160	183	0	Cc-male-1160	552	G	*	Male_asb-1160	2	CYT		19.522	6.21			183	0.088	0.096	0.84	_	2	ExpAA=0.01 First60=0.01 PredHel=0 Topology=o	0						0	10.9	8.2	2.2		GF19192	2E-087	gi|194769326	320	179	533	90	34	17	0	354	4	1	Cc-male-1160	TCP-1 (CTT or eukaryotic type II) chaperonin family	pm	CDD
Cc-male-1164	179	0	Cc-male-1164	540	G	*	Male_asb-1164	2	CYT		20.335	8.48			179	0.155	0.038	0.865	_	2	ExpAA=0.01 First60=0.00 PredHel=0 Topology=o	0						0	6.1	7.8	2.8		GH11803	6E-089	gi|195044987	325	177	397	87	45	23	0	220	2	1	Cc-male-1164	Predicted GTP-binding protein (ODN superfamily)	uc	KOG
Cc-male-1166	204	0	Cc-male-1166	615	H	*	Male_asb-1166	2	CYT		22.733	5.65			204	0.064	0.202	0.856	_	2	ExpAA=0.09 First60=0.00 PredHel=0 Topology=o	0						0	13.2	8.8	5.4		GD19140	7E-069	gi|195570211	259	199	274	59	73	81	0	67	3	1	Cc-male-1166	Trypsin-like serine protease	pm	SMART
Cc-male-1167	284	0.352113	Cc-male-1167	855	A	*	Male_asb-1167	2	CYT		31.313	5.57			284	0.324	0.076	0.645	_	4	ExpAA=0.05 First60=0.01 PredHel=0 Topology=o	0						0	11.6	7.7	1.1		GM17120	1E-116	gi|195344716	417	271	318	72	86	75	2	32	4	1	Cc-male-1167	Mitochondrial translation elongation factor EF-Tsmt, catalyzes nucleotide exchange on EF-Tumt	ps	KOG
Cc-male-1168	306	0	Cc-male-1168	921	K	*	Male_asb-1168	2	BL	18-19	32.969	9.51	30.886	9.39	306	0.146	0.432	0.428	S	5	ExpAA=0.16 First60=0.00 PredHel=0 Topology=o	0						0	15.4	7.5	1.6		GH15276	1E-121	gi|195014113	434	268	325	82	83	46	0	57	38	1	Cc-male-1168	Conserved secreted protein precursor - signalP detected	s/	CS
Cc-male-1179	106	0	Cc-male-1179	321	T	*	Male_asb-1179	2	CYT		12.242	6.26			106	0.031	0.172	0.954	_	2	ExpAA=0.00 First60=0.00 PredHel=0 Topology=o	0						0	17	1.9	1.9		GF12901	6E-050	gi|194754411	194	105	387	92	27	8	0	282	1	1	Cc-male-1179	Eukaryotic translation initiation factor 3 subunit M	ps	DROSO
Cc-male-1180	308	0	Cc-male-1180	927	M	*	Male_asb-1180	2	CYT		35.21	4.65			308	0.069	0.075	0.933	_	1	ExpAA=0.00 First60=0.00 PredHel=0 Topology=o	0						2	14.3	3.6	6.2	1 | 256 LRQRRRR|QL 0.701 *ProP* |	GJ24045	5E-045	gi|195390119	181	251	305	38	83	155	18	46	75	1	Cc-male-1180	Aprataxin and PNK-like factor	met/nuc	NR-LIGHT
Cc-male-1189	121	0	Cc-male-1189	366	A	*	Male_asb-1189	2	CYT		13.637	10.02			121	0.451	0.015	0.652	_	4	ExpAA=0.19 First60=0.18 PredHel=0 Topology=o	0						0	10.7	8.3	2.5		GJ16217	6E-060	gi|195401030	228	120	412	90	29	11	0	292	1	1	Cc-male-1189	S-adenosylmethionine synthetase	met/int	KOG
Cc-male-1193	232	0	Cc-male-1193	699	A	*	Male_asb-1193	2	CYT		25.481	11.16			232	0.268	0.037	0.765	_	3	ExpAA=0.02 First60=0.00 PredHel=0 Topology=o	0						4	17.7	5.2	6.5		GK11338	2E-026	gi|195444439	118	231	320	34	73	155	33	44	21	1	Cc-male-1193	FI06481p	uc	NR-LIGHT
Cc-male-1196	203	0	Cc-male-1196	612	H	*	Male_asb-1196	2	CYT		22.653	6.47			203	0.068	0.068	0.934	_	1	ExpAA=0.06 First60=0.01 PredHel=0 Topology=o	0						0	10.3	6.9	3.9		GJ11853	3E-087	gi|195377613	320	201	428	75	47	49	0	227	2	1	Cc-male-1196	DNA/RNA non-specific endonuclease	met/nuc	CDD
Cc-male-120	49	0	Cc-male-120	150	A	*	Male_asb-120	2	CYT		6.129	9.78			49	0.12	0.828	0.034	S	2	ExpAA=14.80 First60=14.80 PredHel=0 Topology=o	0						0	6.1	.	.		GG23701	12	gi|194861865	27.7	31	64	43	50	18	0	4	11	1	Cc-male-120	Unknown product	uk	NR-LIGHT
Cc-male-1200	106	0	Cc-male-1200	321	M	*	Male_asb-1200	2	CYT		12.583	10.18			106	0.598	0.037	0.346	M	4	ExpAA=0.00 First60=0.00 PredHel=0 Topology=o	0						0	10.4	4.7	3.8		GA13270	6E-041	gi|125982962	164	105	106	72	100	29	0	1	1	1	Cc-male-1200	EG:63B12.11	uc	NR-LIGHT
Cc-male-1205	278	0	Cc-male-1205	837	L	*	Male_asb-1205	2	CYT		31.016	5.92			278	0.415	0.105	0.358	M	5	ExpAA=0.08 First60=0.00 PredHel=0 Topology=o	0						0	11.9	6.1	3.6		GD23468	1E-103	gi|195577283	372	269	273	64	99	95	0	4	9	1	Cc-male-1205	Trehalose-6-phosphatase Carbohydrate transport and metabolism	met/carb	CDD
Cc-male-1207	142	0	Cc-male-1207	425	M		Male_asb-1207	2	CYT		16.976	10.27			142	0.356	0.026	0.779	_	3	ExpAA=0.01 First60=0.00 PredHel=0 Topology=o	0						0	9.2	2.1	4.2		GF21208	0.21	gi|194763353	33.9	100	375	26	27	78	9	39	38	1	Cc-male-1207	Unknown product	uk	NR-LIGHT
Cc-male-1208	136	0	Cc-male-1208	407	M		Male_asb-1208	2	CYT		15.682	6.51			136	0.646	0.022	0.56	M	5	ExpAA=0.00 First60=0.00 PredHel=0 Topology=o	0						4	14.7	0.7	5.9	1 | 24 HRSRLRR|KH 0.556 *ProP* |	GK24154	0.18	gi|195438513	33.9	63	253	30	25	46	2	151	8	1	Cc-male-1208	Unknown product	uk	NR-LIGHT
Cc-male-1209	153	0	Cc-male-1209	462	M	*	Male_asb-1209	2	CYT		15.764	5.94			153	0.076	0.117	0.839	_	2	ExpAA=0.00 First60=0.00 PredHel=0 Topology=o	0						0	11.1	16.3	3.3		superoxide dismutase	1E-069	gi|195441604	261	152	153	80	100	30	0	1	1	1	Cc-male-1209	Superoxide dismutase Cu-Zn	detox/ox	SWISSP
Cc-male-1222	274	0	Cc-male-1222	825	N	*	Male_asb-1222	2	CYT		31.459	6.13			274	0.129	0.102	0.792	_	2	ExpAA=0.11 First60=0.02 PredHel=0 Topology=o	0						0	11.7	4.4	2.6		GG22668	1E-055	gi|194884015	216	229	419	43	55	129	0	188	1	1	Cc-male-1222	Polyprenyl synthetase	met/int	KOG
Cc-male-1233	239	0	Cc-male-1233	715	H		Male_asb-1233	2	CYT		25.684	4.13			239	0.072	0.067	0.939	_	1	ExpAA=0.00 First60=0.00 PredHel=0 Topology=o	0						11	21.8	5	5.9		GJ20050	4E-014	gi|195384024	77.8	141	1344	34	11	127	51	304	14	1	Cc-male-1233	smad anchor for receptor activation, isoform A smad anchor for receptor activation, isoform B smad anchor for receptor activation Smad - 11 NetOglyc sites	st	NR-LIGHT
Cc-male-1241	226	7.9646	Cc-male-1241	681	M	*	Male_asb-1241	2	CYT		22.51	9.64			226	0.617	0.071	0.291	M	4	ExpAA=25.71 First60=8.50 PredHel=0 Topology=o	0						0	10.2	7.1	6.6		GJ21650	2E-088	gi|195381615	324	222	223	72	100	63	3	1	1	1	Cc-male-1241	NADH-ubiquinone oxidoreductase, NUFS7/PSST/20 kDa subunit	met/energy	KOG
Cc-male-1254	255	6.27451	Cc-male-1254	768	K	*	Male_asb-1254	2	CYT		26.764	6.14			255	0.129	0.074	0.878	_	2	ExpAA=1.33 First60=0.65 PredHel=0 Topology=o	0						7	13.3	5.5	5.1		GE19293	1E-073	gi|195475098	275	235	312	56	76	104	4	67	1	1	Cc-male-1254	Phosphatidylinositol transfer protein SEC14	met/lipd	KOG
Cc-male-1255	254	0	Cc-male-1255	765	G	*	Male_asb-1255	2	CYT		28.189	7.17			254	0.065	0.213	0.782	_	3	ExpAA=2.19 First60=0.40 PredHel=0 Topology=o	0						0	11	9.1	4.3		GH19829	1E-135	gi|195029649	481	250	1100	92	23	18	0	850	4	1	Cc-male-1255	ATP-citrate lyase	met/energy	KOG
Cc-male-1258	189	0	Cc-male-1258	570	H	*	Male_asb-1258	2	CYT		21.611	9.62			189	0.094	0.075	0.886	_	2	ExpAA=0.03 First60=0.00 PredHel=0 Topology=o	0						0	6.9	6.3	4.8	1 | 119 ILSFAKR|YV 0.609 *ProP* |	GD10604	4E-035	gi|195581671	146	159	369	45	43	89	2	209	22	1	Cc-male-1258	Cyclophilin type peptidyl-prolyl cis-trans isomerase	pm	KOG
Cc-male-1261	155	0	Cc-male-1261	468	V	*	Male_asb-1261	2	SIG	40-41	16.703	8.97	12.115	4.96	155	0.007	0.973	0.208	S	2	ExpAA=21.83 First60=21.81 PredHel=1 Topology=o15-37i	1	14.2	9.7	76.1		118	3	11.6	4.5	6.5		GA12884	7E-018	gi|125775221	89	108	169	43	64	66	15	57	45	1	Cc-male-1261	Hypothetical secreted protein precursor - signalP detected	s/	HS
Cc-male-1263	215	0.930233	Cc-male-1263	648	M	*	Male_asb-1263	2	CYT		23.994	6.84			215	0.138	0.064	0.851	_	2	ExpAA=0.00 First60=0.00 PredHel=0 Topology=o	0						0	13.5	6	5.6		GF21201	5E-089	gi|194763325	326	216	217	72	100	59	2	1	1	1	Cc-male-1263	Mediator complex subunit 18	tm	GO
Cc-male-1267	158	0	Cc-male-1267	477	N	*	Male_asb-1267	2	CYT		17.52	4.1			158	0.342	0.046	0.667	_	4	ExpAA=0.00 First60=0.00 PredHel=0 Topology=o	0						0	11.4	6.3	5.7		GA12588	3E-016	gi|198459654	83.6	174	650	32	27	119	41	285	8	1	Cc-male-1267	AT22779p	uc	NR-LIGHT
Cc-male-1287	123	0	Cc-male-1287	372	G	*	Male_asb-1287	2	CYT		13.603	6.78			123	0.216	0.022	0.906	_	2	ExpAA=0.01 First60=0.00 PredHel=0 Topology=o	0						0	13.8	8.1	4.1		GK12121	2E-048	gi|195440426	189	119	506	75	24	30	0	386	3	1	Cc-male-1287	Catalase	detox/ox	GO
Cc-male-1288	112	0	Cc-male-1288	339	M	*	Male_asb-1288	2	BL		11.497	4.22			112	0.019	0.914	0.246	S	2	ExpAA=0.20 First60=0.11 PredHel=0 Topology=o	0						1	8.9	10.7	5.4		GJ17775	6E-049	gi|195388324	191	111	112	84	100	17	0	1	1	1	Cc-male-1288	acidic ribosomal protein - signalP detected	ps	NR-LIGHT
Cc-male-1290	220	0	Cc-male-1290	663	G	*	Male_asb-1290	2	BL	39-40	24.422	7.2	19.967	6.15	220	0.035	0.268	0.898	_	2	ExpAA=11.38 First60=11.33 PredHel=0 Topology=o	0						1	15	7.3	2.3		GE20818	3E-045	gi|195490918	181	164	500	51	33	80	1	336	43	1	Cc-male-1290	Animal peptidoglycan recognition proteins homologous to Bacteriophage T3 lysozyme	imm	SMART
Cc-male-1299	165	0	Cc-male-1299	498	A	*	Male_asb-1299	2	CYT		18.716	8.98			165	0.561	0.139	0.27	M	4	ExpAA=0.02 First60=0.01 PredHel=0 Topology=o	0						0	10.9	1.8	5.5		GA11266	8E-055	gi|198451018	211	583	660	63	88	61	4	76	2	3	Cc-male-1299	Ankyrin repeat protein	uc	KOG
Cc-male-1308	265	0	Cc-male-1308	798	M	*	Male_asb-1308	2	CYT		29.715	8.35			265	0.081	0.105	0.879	_	2	ExpAA=0.00 First60=0.00 PredHel=0 Topology=o	0						0	9.4	6.4	4.9		GG10720	1E-110	gi|194863738	395	264	265	76	100	64	4	1	1	1	Cc-male-1308	U2-associated snRNP A' protein	tm	KOG
Cc-male-1316	186	0	Cc-male-1316	561	M	*	Male_asb-1316	2	CYT		19.995	8.93			186	0.59	0.087	0.251	M	4	ExpAA=0.06 First60=0.00 PredHel=0 Topology=o	0						0	15.1	8.1	6.5	1 | 153 GGLRSKR|FS 0.661 *ProP* |	GK11833	2E-075	gi|195444791	280	178	185	75	97	45	2	6	5	1	Cc-male-1316	Alkyl hydroperoxide reductase/peroxiredoxin	pm	KOG
Cc-male-136	152	0	Cc-male-136	459	G	*	Male_asb-136	2	CYT		17.587	8.58			152	0.073	0.044	0.946	_	1	ExpAA=0.00 First60=0.00 PredHel=0 Topology=o	0						0	11.8	5.9	6.6		GA17612	5E-061	gi|198476397	232	149	408	72	37	42	0	258	3	1	Cc-male-136	mRNA cap methyltransferase	tm	KOG
Cc-male-1360	152	0	Cc-male-1360	459	M	*	Male_asb-1360	2	CYT		16.667	9.03			152	0.175	0.052	0.827	_	2	ExpAA=0.09 First60=0.09 PredHel=0 Topology=o	0						0	9.2	14.5	3.9		CG3800	6E-078	gi|24658883	288	162	165	79	99	33	13	3	1	1	Cc-male-1360	Cellular nucleic acid-binding protein	tm	GO
Cc-male-1361	231	0.4329	Cc-male-1361	696	F	*	Male_asb-1361	2	CYT		27.724	9.39			231	0.202	0.05	0.789	_	3	ExpAA=0.00 First60=0.00 PredHel=0 Topology=o	0						0	10.4	1.3	5.6		CG7251	4E-034	gi|116811555	144	229	313	31	73	162	37	79	13	1	Cc-male-1361	Microtubule-associated protein 9	cs	GO
Cc-male-1364	147	0	Cc-male-1364	444	E	*	Male_asb-1364	2	CYT		17.453	9.32			147	0.272	0.056	0.763	_	3	ExpAA=0.01 First60=0.00 PredHel=0 Topology=o	0						1	8.2	3.4	3.4	1 | 19 WRVRSRR|RD 0.500 *ProP* |	GJ16454	1E-061	gi|195397259	234	154	165	72	94	43	10	11	3	1	Cc-male-1364	U1-like Zn-finger-containing protein, probabl erole in RNA processing/splicing	tm	KOG
Cc-male-1365	187	5.88235	Cc-male-1365	563	H	*	Male_asb-1365	2	CYT		20.2	5.38			187	0.053	0.055	0.958	_	1	ExpAA=0.01 First60=0.00 PredHel=0 Topology=o	0						0	9.6	5.3	3.7		GK25238	7E-052	gi|195447478	202	176	197	59	90	73	5	13	10	1	Cc-male-1365	CG14434-PA CG14434-PA	uc	NR-LIGHT
Cc-male-1366	214	0	Cc-male-1366	645	M	*	Male_asb-1366	2	CYT		23.888	5.28			214	0.03	0.108	0.955	_	1	ExpAA=0.00 First60=0.00 PredHel=0 Topology=o	0						1	10.7	6.1	2.3		GA19662	5E-085	gi|125987153	313	215	216	72	100	59	5	1	1	1	Cc-male-1366	Glutaredoxin-related protein	pm	KOG
Cc-male-1373	45	0	Cc-male-1373	138	A	*	Male_asb-1373	2	CYT		4.989	9.78			45	0.601	0.033	0.455	M	5	ExpAA=0.00 First60=0.00 PredHel=0 Topology=o	0						0	13.3	8.9	2.2		GH06606p	9E-005	gi|25009978	44.7	41	733	47	6	22	0	482	1	1	Cc-male-1373	Unknown product	uk	NR-LIGHT
Cc-male-1377	169	0	Cc-male-1377	510	K	*	Male_asb-1377	2	CYT		19.788	5.38			169	0.087	0.085	0.888	_	1	ExpAA=0.00 First60=0.00 PredHel=0 Topology=o	0						2	14.2	2.4	1.8		GL16104	1E-011	gi|195170516	68.6	145	274	31	53	100	12	70	10	1	Cc-male-1377	Unknown product	uk	NR-LIGHT
Cc-male-1392	278	0.359712	Cc-male-1392	833	H		Male_asb-1392	2	CYT		31.747	9.36			278	0.063	0.573	0.705	_	5	ExpAA=146.11 First60=37.57 PredHel=6 Topology=i20-42o46-68i137-159o189-211i218-237o252-274i	6	46.4	17.6	36			0	13.7	5.4	4		GK14248	1E-121	gi|195453240	433	269	601	75	45	66	1	245	2	1	Cc-male-1392	mfs transporter Aedes aegypti mfs transporter - 6 predicted membrane helices	tr	NR-LIGHT
Cc-male-140	155	0	Cc-male-140	468	M	*	Male_asb-140	2	CYT		17.534	4.23			155	0.052	0.109	0.922	_	1	ExpAA=0.03 First60=0.03 PredHel=0 Topology=o	0						0	6.5	6.5	4.5		GI10745	8E-078	gi|195113609	288	153	154	88	100	17	0	1	2	1	Cc-male-140	Myosin alkali light chain 1	cs	GO
Cc-male-1400	213	0	Cc-male-1400	637	H		Male_asb-1400	2	CYT		23.884	8.3			213	0.06	0.034	0.956	_	1	ExpAA=0.02 First60=0.00 PredHel=0 Topology=o	0						1	11.3	7.5	8	1 | 98 GSSRVHR|FL 0.664 *ProP* |	GF24524	1E-102	gi|194748274	368	209	456	80	46	40	0	218	4	1	Cc-male-1400	Diphthamide biosynthesis protein	ps	KOG
Cc-male-1401	280	1.78571	Cc-male-1401	839	M		Male_asb-1401	2	CYT		29.611	9.46			280	0.264	0.042	0.72	_	3	ExpAA=62.92 First60=5.65 PredHel=3 Topology=i80-102o112-134i212-231o	3	22.5	21.1	56.4			2	11.8	10.4	6.4		GE15031	1E-117	gi|195470863	419	300	306	72	98	77	0	4	1	3	Cc-male-1401	Mitochondrial carnitine-acylcarnitine carrier protein - 3 predicted membrane helices	met/energy	KOG
Cc-male-1402	133	0	Cc-male-1402	402	A	*	Male_asb-1402	2	CYT		15.57	10			133	0.055	0.561	0.61	_	5	ExpAA=7.46 First60=7.46 PredHel=0 Topology=o	0						0	9.8	4.5	2.3	1 | 104 EENRIKR|EI 0.595 *ProP* |	IP16240p	0.005	gi|115646460	38.9	61	1335	30	5	43	0	767	71	1	Cc-male-1402	Unknown product	uk	NR-LIGHT
Cc-male-1410	158	0.632911	Cc-male-1410	477	I	*	Male_asb-1410	2	CYT		17.534	5.16			158	0.783	0.035	0.219	M	3	ExpAA=0.03 First60=0.00 PredHel=0 Topology=o	0						3	9.5	8.2	10.1		GG17679	7E-031	gi|194896216	132	146	148	48	99	80	14	2	10	1	Cc-male-1410	MIP04942p	uc	NR-LIGHT
Cc-male-1438	49	0	Cc-male-1438	150	Y	*	Male_asb-1438	2	SIG	16-17	5.436	9.5	3.497	9.56	49	0.326	0.545	0.097	S	4	ExpAA=0.01 First60=0.01 PredHel=0 Topology=o	0						0	10.2	.	.		GJ17085	0.033	gi|195401761	36.2	29	1704	46	2	16	0	8	4	1	Cc-male-1438	Hypothetical secreted protein precursor - signalP detected	s/	HS
Cc-male-144	151	0	Cc-male-144	456	R	*	Male_asb-144	2	CYT		17.443	6.96			151	0.071	0.083	0.887	_	1	ExpAA=0.00 First60=0.00 PredHel=0 Topology=o	0						3	13.2	4	.		GF11508	2E-024	gi|194756352	110	112	244	47	46	60	1	57	1	1	Cc-male-144	Unknown product	uk	NR-LIGHT
Cc-male-1441	141	2.83688	Cc-male-1441	426	H	*	Male_asb-1441	2	CYT		15.068	5.84			141	0.072	0.09	0.931	_	1	ExpAA=0.00 First60=0.00 PredHel=0 Topology=o	0						2	13.5	5	7.8		GF13352	2E-038	gi|194756300	156	143	264	58	55	61	12	121	4	1	Cc-male-1441	anon2C9 IP16103p	uc	NR-LIGHT
Cc-male-1448	131	1.52672	Cc-male-1448	396	D	*	Male_asb-1448	2	CYT		14.064	8.68			131	0.166	0.026	0.845	_	2	ExpAA=0.02 First60=0.00 PredHel=0 Topology=o	0						3	21.4	6.9	4.6	1 | 106 ETVRKRR|AA 0.581 *ProP* |	GJ23382	3E-017	gi|195389384	86.3	98	353	46	28	61	16	246	1	1	Cc-male-1448	sex-specific enzyme 2 sex-specific enzyme 2 GH15759p sxe2-PA synthetic construct sxe2-PA	uc	NR-LIGHT
Cc-male-145	179	0	Cc-male-145	540	G	*	Male_asb-145	2	CYT		20.903	6.18			179	0.061	0.075	0.886	_	1	ExpAA=0.00 First60=0.00 PredHel=0 Topology=o	0						0	16.2	3.4	5		GH13354	8E-025	gi|195050749	112	155	417	35	37	116	24	262	2	1	Cc-male-145	Alpha-amylase	met/carb	KOG
Cc-male-1460	415	0.240964	Cc-male-1460	1248	A	*	Male_asb-1460	2	CYT		48.731	9.71			415	0.627	0.02	0.539	M	5	ExpAA=0.01 First60=0.00 PredHel=0 Topology=o	0						0	10.1	1.7	5.5	1 | 91 ARARKKK|LH 0.521 *ProP* |	GK21096	6E-092	gi|195443042	337	414	667	44	62	234	25	252	4	1	Cc-male-1460	CG3345 GH27858p CG3345 CG3345-PA synthetic construct CG3345-PA	uc	NR-LIGHT
Cc-male-1463	255	0	Cc-male-1463	768	M	*	Male_asb-1463	2	CYT		28.578	6.33			255	0.181	0.069	0.752	_	3	ExpAA=0.00 First60=0.00 PredHel=0 Topology=o	0						0	9.8	8.2	5.9		GG11648	1E-126	gi|194906486	451	254	255	83	100	41	0	1	1	1	Cc-male-1463	Phosphoglycerate mutase	met/carb	KOG
Cc-male-1485	215	0	Cc-male-1485	648	M	*	Male_asb-1485	2	BL		26.151	12.09			215	0.474	0.05	0.527	_	5	ExpAA=0.01 First60=0.00 PredHel=0 Topology=o	0						0	9.3	5.6	6.5	13 | 66 ARPRRRR|CA 0.555 *ProP* | 74 APKRKRR|SC 0.703 *ProP* | 83 APRRRKR|RS 0.637 *ProP* | 84 PRRRKRR|SC 0.767 *ProP* | 93 APRRRKR|RS 0.570 *ProP* | 94 PRRRKRR|SC 0.802 *ProP* | 113 KRRRPKR|RR 0.586 *ProP* | 121 RSCRPKR|SR 0.645 *ProP* | 126 KRSRPRR|RP 0.572 *ProP* | 137 CSRRRKR|CM 0.771 *ProP* | 202 KSKRKKR|SR 0.714 *ProP* | 207 KRSRICR|SF 0.757 *ProP* | 213 RSFRKKR|RC 0.627 *ProP* |	GK18077	5E-041	gi|195437083	166	220	235	40	94	132	31	12	4	3	Cc-male-1485	Male-specific-transcript-35Ba Male-specific-transcript-35Ba	uc	NR-LIGHT
Cc-male-1489	107	0	Cc-male-1489	324	V	*	Male_asb-1489	2	CYT		11.719	6.11			107	0.111	0.064	0.865	_	2	ExpAA=0.02 First60=0.02 PredHel=0 Topology=o	0						0	15.9	8.4	1.9		GJ22192	6E-038	gi|195383588	154	117	1008	61	12	45	11	889	1	1	Cc-male-1489	Transcription factor	tf	KOG
Cc-male-1494	108	0	Cc-male-1494	327	M	*	Male_asb-1494	2	CYT		11.973	4.32			108	0.062	0.149	0.883	_	2	ExpAA=0.00 First60=0.00 PredHel=0 Topology=o	0						2	20.4	3.7	3.7		CG13751	8E-006	gi|19921844	48.1	67	77	38	88	45	5	10	27	1	Cc-male-1494	Unknown product	uk	NR-LIGHT
Cc-male-1513	233	0	Cc-male-1513	702	M	*	Male_asb-1513	2	CYT		26.54	6.31			233	0.102	0.333	0.399	_	5	ExpAA=0.63 First60=0.17 PredHel=0 Topology=o	0						0	10.3	3.4	5.2		GD10633	7E-080	gi|195581790	296	223	226	63	99	83	3	1	1	1	Cc-male-1513	Glutathione S-transferase	pm	KOG
Cc-male-1516	112	0	Cc-male-1516	339	H	*	Male_asb-1516	2	CYT		12.156	6.04			112	0.408	0.124	0.298	M	5	ExpAA=0.05 First60=0.03 PredHel=0 Topology=o	0						1	14.3	6.3	4.5		GI15724	5E-037	gi|195114220	151	96	1188	76	8	23	0	1091	5	1	Cc-male-1516	Beta-tubulin folding cofactor D	pm	KOG
Cc-male-1520	195	0	Cc-male-1520	588	M	*	Male_asb-1520	2	CYT		22.35	6.55			195	0.109	0.066	0.871	_	2	ExpAA=0.00 First60=0.00 PredHel=0 Topology=o	0						0	8.2	5.6	3.1		GI12318	9E-095	gi|195126192	345	195	196	83	100	32	7	1	1	1	Cc-male-1520	Subunit of the major N alpha-acetyltransferase	uc	KOG
Cc-male-1522	87	0	Cc-male-1522	264	M	*	Male_asb-1522	2	CYT		10.12	8.86			87	0.484	0.085	0.38	M	5	ExpAA=0.16 First60=0.15 PredHel=0 Topology=i	0						0	9.2	5.7	.		GK19209	5E-019	gi|195445112	92	75	135	48	56	39	1	53	8	1	Cc-male-1522	odorant-binding protein 99d OBP	s/OBP	DROSO
Cc-male-1523	255	0	Cc-male-1523	768	M	*	Male_asb-1523	2	SIG	20-21	28.114	8.79	26.027	8.83	255	0.014	0.952	0.121	S	1	ExpAA=2.58 First60=2.55 PredHel=0 Topology=o	0						0	14.9	4.7	2.7		GI15747	9E-079	gi|195131357	292	249	256	52	98	118	3	3	4	1	Cc-male-1523	antigen 5-related antigen 5-related LP06338p Ag5r-PA synthetic construct Ag5r-PA - signalP detected	s/antigen5	NR-LIGHT
Cc-male-1527	156	0	Cc-male-1527	471	M	*	Male_asb-1527	2	CYT		17.809	11.07			156	0.095	0.09	0.855	_	2	ExpAA=0.00 First60=0.00 PredHel=0 Topology=o	0						1	11.5	5.8	3.8	1 | 74 TKKRTRR|TQ 0.570 *ProP* |	GF21662	4E-078	gi|194765833	289	154	155	94	100	9	1	1	1	1	Cc-male-1527	60S ribosomal protein L24	ps	SWISSP
Cc-male-1528	144	0	Cc-male-1528	435	H	*	Male_asb-1528	2	CYT		16.249	6.09			144	0.065	0.069	0.934	_	1	ExpAA=4.10 First60=0.02 PredHel=0 Topology=o	0						0	13.9	7.6	5.6		GL23756	1E-077	gi|195143563	286	138	371	100	37	0	0	233	6	1	Cc-male-1528	Actin	cs	KOG
Cc-male-1529	133	0	Cc-male-1529	402	H	*	Male_asb-1529	2	CYT		14.936	6.34			133	0.154	0.058	0.843	_	2	ExpAA=3.43 First60=0.65 PredHel=0 Topology=o	0						0	15	8.3	5.3		actin 57B, isoform C	2E-071	gi|281363856	266	131	360	97	37	3	0	229	2	1	Cc-male-1529	Actin	cs	KOG
Cc-male-1542	156	5.76923	Cc-male-1542	471	K	*	Male_asb-1542	2	CYT		14.127	4.32			156	0.059	0.147	0.884	_	2	ExpAA=0.00 First60=0.00 PredHel=0 Topology=o	0						5	6.4	16	25		GF18878	7E-068	gi|194746392	254	339	341	71	100	41	14	2	4	10	Cc-male-1542	sperm protein	uc	NR-LIGHT
Cc-male-1543	159	0	Cc-male-1543	480	K	*	Male_asb-1543	2	CYT		15.464	7.2			159	0.046	0.094	0.931	_	1	ExpAA=0.00 First60=0.00 PredHel=0 Topology=o	0						5	6.9	18.2	25.8		GF18878	2E-070	gi|194746392	263	339	341	73	100	39	13	2	6	9	Cc-male-1543	sperm protein	uc	NR-LIGHT
Cc-male-1553	220	0	Cc-male-1553	663	G	*	Male_asb-1553	2	CYT		23.759	4.87			220	0.099	0.119	0.799	_	2	ExpAA=0.10 First60=0.00 PredHel=0 Topology=o	0						1	10	13.6	7.3		GE23596	1E-115	gi|195474504	414	216	392	89	55	22	0	176	4	1	Cc-male-1553	cathD cathepsin D precursor cathD SD07085p cathD-PA	pm	DROSO
Cc-male-1554	327	0	Cc-male-1554	984	H	*	Male_asb-1554	2	CYT		35.447	5.05			327	0.071	0.056	0.934	_	1	ExpAA=0.39 First60=0.00 PredHel=0 Topology=o	0						0	11.6	11.9	6.4		GD10217	1E-173	gi|195581342	606	323	324	88	100	38	0	1	4	1	Cc-male-1554	cathD cathepsin D precursor cathD SD07085p cathD-PA	pm	NR-LIGHT
Cc-male-1561	122	0	Cc-male-1561	369	H	*	Male_asb-1561	2	CYT		12.035	8.46			122	0.047	0.148	0.874	_	2	ExpAA=0.00 First60=0.00 PredHel=0 Topology=o	0						0	7.4	18.9	23		GF18879	5E-035	gi|194746394	145	286	288	60	100	43	13	2	6	9	Cc-male-1561	Uncharacterized conserved protein, contains laminin, cadherin and EGF	st	KOG
Cc-male-1582	237	0	Cc-male-1582	714	H	*	Male_asb-1582	2	CYT		26.457	5.98			237	0.106	0.032	0.922	_	1	ExpAA=0.01 First60=0.00 PredHel=0 Topology=o	0						5	15.6	3.8	4.6	1 | 88 EQARRKK|SC 0.642 *ProP* |	GI23949	4E-038	gi|195107619	157	184	278	44	67	107	12	94	35	1	Cc-male-1582	PFTAIRE-interacting factor 1B	uc	NR-LIGHT
Cc-male-1591	210	0	Cc-male-1591	633	G	*	Male_asb-1591	2	CYT		24.418	7.76			210	0.217	0.04	0.716	_	3	ExpAA=0.00 First60=0.00 PredHel=0 Topology=o	0						0	6.7	2.4	2.9		GI24165	2E-021	gi|195108433	101	176	299	30	59	138	22	119	9	1	Cc-male-1591	Nucleotide excision repair factor NEF2, RAD23 component	nr	KOG
Cc-male-1594	174	0	Cc-male-1594	525	A	*	Male_asb-1594	2	CYT		19.908	9.26			174	0.746	0.019	0.373	M	4	ExpAA=34.63 First60=0.01 PredHel=2 Topology=i88-105o130-152i	2	22.4	14.4	63.2			0	11.5	5.2	5.7		GI12537	3E-021	gi|195125381	100	93	216	49	44	48	1	106	54	1	Cc-male-1594	Conserved plasma membrane protein - 2 predicted membrane helices	uc	CM
Cc-male-1595	163	0	Cc-male-1595	492	Y	*	Male_asb-1595	2	CYT		19.048	9.05			163	0.248	0.046	0.818	_	3	ExpAA=33.89 First60=0.04 PredHel=0 Topology=o	0						1	10.4	3.7	5.5		GI12537	4E-021	gi|195125381	99.8	98	216	48	46	52	1	101	38	1	Cc-male-1595	CG32298 CG32298 IP08610p	uc	NR-LIGHT
Cc-male-1599	282	0	Cc-male-1599	849	M	*	Male_asb-1599	2	CYT		30.712	6.66			282	0.164	0.043	0.89	_	2	ExpAA=0.05 First60=0.00 PredHel=0 Topology=o	0						1	12.8	10.3	3.2		proteasome beta2 subunit	1E-117	gi|24664391	419	250	272	80	92	48	0	1	1	1	Cc-male-1599	20S proteasome, regulatory subunit beta type PSMB7/PSMB10/PUP1	prot	KOG
Cc-male-1610	101	0	Cc-male-1610	306	M	*	Male_asb-1610	2	BL		11.453	8.85			101	0.896	0.077	0.1	M	2	ExpAA=19.27 First60=0.00 PredHel=1 Topology=i66-83o	1	16.8	17.8	65.3		18	1	14.9	6.9	6.9		GG13613	9E-010	gi|194872011	61.2	85	90	35	96	62	11	1	1	1	Cc-male-1610	Unknown product	uk	NR-LIGHT
Cc-male-1613	254	0	Cc-male-1613	765	T	*	Male_asb-1613	2	SIG	35-36	29.942	9.03	26.183	6.73	254	0.096	0.554	0.199	S	4	ExpAA=3.12 First60=2.85 PredHel=0 Topology=o	0						2	11	2.4	2.4		GH21136	0.017	gi|195025212	39.3	186	199	23	94	166	32	10	20	1	Cc-male-1613	Hypothetical secreted protein precursor - signalP detected	s/	HS
Cc-male-1616	219	0	Cc-male-1616	660	T	*	Male_asb-1616	2	CYT		26.123	6.05			219	0.172	0.064	0.773	_	2	ExpAA=0.01 First60=0.00 PredHel=0 Topology=o	0						0	11	1.4	2.3		GH21136	0.002	gi|195025212	42.4	174	199	24	88	154	31	22	12	1	Cc-male-1616	Unknown product	uk	NR-LIGHT
Cc-male-1617	204	0	Cc-male-1617	615	F	*	Male_asb-1617	2	CYT		23.254	10.77			204	0.074	0.084	0.899	_	1	ExpAA=0.00 First60=0.00 PredHel=0 Topology=o	0						4	18.1	5.9	5.9	1 | 143 KRLRRRR|SL 0.695 *ProP* |	GJ22814	2E-007	gi|195391558	55.1	82	274	39	30	53	4	3	44	1	Cc-male-1617	Unknown product	uk	NR-LIGHT
Cc-male-162	249	0	Cc-male-162	746	H		Male_asb-162	2	CYT		27.985	5.26			249	0.085	0.267	0.819	_	3	ExpAA=14.31 First60=14.31 PredHel=0 Topology=o	0						0	8.4	2.8	1.2		GF13100	0.006	gi|194755240	40.8	172	2338	25	7	141	32	1371	30	1	Cc-male-162	Unknown product	uk	NR-LIGHT
Cc-male-1624	114	0	Cc-male-1624	345	M	*	Male_asb-1624	2	CYT		13.84	8.54			114	0.052	0.022	0.971	_	1	ExpAA=0.05 First60=0.00 PredHel=0 Topology=o	0						0	11.4	3.5	5.3		CG34107	1E-050	gi|116007992	197	113	114	76	100	27	0	1	1	1	Cc-male-1624	CG34107 CG34107	uc	NR-LIGHT
Cc-male-1629	229	0	Cc-male-1629	690	F	*	Male_asb-1629	2	SIG	17-18	25.356	5.14	23.472	5.14	229	0.055	0.893	0.116	S	2	ExpAA=0.13 First60=0.13 PredHel=0 Topology=o	0						4	21	4.4	3.1		GG10639	2E-069	gi|194863467	261	581	599	71	97	54	1	11	2	2	Cc-male-1629	Maltase 1 - signalP detected	s/met/carb Maltase	SWISSP
Cc-male-1634	261	0	Cc-male-1634	786	M	*	Male_asb-1634	2	CYT		30.528	10.83			261	0.171	0.038	0.889	_	2	ExpAA=0.04 First60=0.00 PredHel=0 Topology=o	0						1	6.1	4.6	4.2		GJ17944	1E-122	gi|195398229	437	241	252	88	96	27	0	4	10	1	Cc-male-1634	60S ribosomal protein L7	ps	KOG
Cc-male-1643	151	0	Cc-male-1643	456	H	*	Male_asb-1643	2	CYT		17.934	8.74			151	0.096	0.109	0.783	_	2	ExpAA=0.00 First60=0.00 PredHel=0 Topology=o	0						0	8.6	2	4		GD16869	1E-010	gi|195575155	64.7	123	264	30	47	92	13	141	23	1	Cc-male-1643	Unknown product	uk	NR-LIGHT
Cc-male-1646	130	0	Cc-male-1646	393	K	*	Male_asb-1646	2	CYT		15.238	9.19			130	0.107	0.083	0.864	_	2	ExpAA=0.00 First60=0.00 PredHel=0 Topology=i	0						0	10	3.1	10		GK15752	2E-025	gi|195431393	113	122	216	44	57	71	5	72	1	1	Cc-male-1646	CG8701 CG8701 GH07855p CG8701-PA synthetic construct CG8701-PA	uc	NR-LIGHT
Cc-male-1650	189	0	Cc-male-1650	570	G	*	Male_asb-1650	2	CYT		21.515	8.5			189	0.195	0.053	0.792	_	3	ExpAA=0.03 First60=0.00 PredHel=0 Topology=o	0						3	14.8	3.7	5.3		GI13389	9E-036	gi|195127599	149	162	265	46	62	88	7	79	4	1	Cc-male-1650	CG14101 CG42529 CG14101 CG42529	uc	NR-LIGHT
Cc-male-1655	260	0	Cc-male-1655	783	G	*	Male_asb-1655	2	CYT		29.942	6.07			260	0.062	0.598	0.416	S	5	ExpAA=0.05 First60=0.02 PredHel=0 Topology=o	0						0	6.9	5.8	3.1		GK22106	1E-073	gi|195436322	275	253	411	51	62	122	0	150	1	1	Cc-male-1655	Polyprenyl synthetase	met/int	KOG
Cc-male-1657	179	0	Cc-male-1657	540	A	*	Male_asb-1657	2	CYT		20.475	7.77			179	0.142	0.117	0.72	_	3	ExpAA=0.21 First60=0.21 PredHel=0 Topology=o	0						0	7.3	5	4.5		GJ15042	3E-043	gi|195402409	173	162	415	52	39	78	0	245	11	1	Cc-male-1657	Polyprenyl synthetase	met/int	KOG
Cc-male-1664	216	0	Cc-male-1664	651	M	*	Male_asb-1664	2	CYT		24.423	9.54			216	0.455	0.13	0.52	_	5	ExpAA=89.93 First60=18.89 PredHel=4 Topology=i43-65o94-116i128-150o160-182i	4	40.7	18.1	41.2			1	15.3	3.7	0.9		GH12942	1E-023	gi|195093149	108	194	213	31	92	134	6	5	11	1	Cc-male-1664	Conserved plasma membrane protein - 4 predicted membrane helices	uc	CM
Cc-male-1675	267	0	Cc-male-1675	804	S	*	Male_asb-1675	2	CYT		31.526	9.47			267	0.181	0.047	0.848	_	2	ExpAA=0.00 First60=0.00 PredHel=0 Topology=o	0						0	13.1	3	2.2	1 | 250 HLNRMKR|EF 0.570 *ProP* |	GI18016	1.3	gi|195118192	33.1	99	484	28	21	74	7	79	80	1	Cc-male-1675	Unknown product	uk	NR-LIGHT
Cc-male-1679	127	0	Cc-male-1679	384	M	*	Male_asb-1679	2	CYT		13.904	6.89			127	0.641	0.035	0.384	M	4	ExpAA=11.20 First60=11.20 PredHel=0 Topology=o	0						4	17.3	5.5	3.1		GJ15934	1E-009	gi|195399109	60.8	41	319	71	13	12	2	6	4	1	Cc-male-1679	Unknown product	uk	NR-LIGHT
Cc-male-1683	44	0	Cc-male-1683	135	K	*	Male_asb-1683	2	CYT		5.285	9.61			44	0.264	0.052	0.716	_	3	ExpAA=0.66 First60=0.66 PredHel=0 Topology=i	0						0	9.1	2.3	2.3		GM16910	15	gi|195356866	27.3	46	173	38	27	29	9	22	1	1	Cc-male-1683	Unknown product	uk	NR-LIGHT
Cc-male-1689	165	0	Cc-male-1689	498	N	*	Male_asb-1689	2	CYT		17.47	4.92			165	0.197	0.092	0.75	_	3	ExpAA=0.06 First60=0.02 PredHel=0 Topology=o	0						4	15.2	9.1	9.1		CG10600, isoform B	0.080	gi|221476138	35.8	94	1406	29	7	68	2	1168	8	1	Cc-male-1689	Unknown product	uk	NR-LIGHT
Cc-male-1695	152	0	Cc-male-1695	459	A	*	Male_asb-1695	2	SIG	28-29	14.836	5.53	11.978	4.4	152	0.244	0.858	0.014	S	2	ExpAA=20.39 First60=20.16 PredHel=1 Topology=i13-35o	1	14.5	77	8.6		117	22	26.3	5.9	7.9		GA20537	3E-005	gi|198451634	47	96	233	36	42	62	10	105	63	1	Cc-male-1695	Hypothetical secreted mucin - signalP detected - possible mucin - 22 NetOglyc sites	s/mucin	HMUC
Cc-male-1699	148	0	Cc-male-1699	447	M	*	Male_asb-1699	2	CYT		17.032	7.8			148	0.146	0.083	0.881	_	2	ExpAA=0.00 First60=0.00 PredHel=0 Topology=o	0						0	6.8	4.7	10.1		GK21341	6E-045	gi|195431070	178	132	144	63	92	51	5	4	5	1	Cc-male-1699	BthD selenoprotein	detox/ox	GO
Cc-male-170	156	0	Cc-male-170	471	M	*	Male_asb-170	2	CYT		17.934	9.92			156	0.808	0.031	0.265	M	3	ExpAA=0.00 First60=0.00 PredHel=0 Topology=o	0						0	13.5	5.1	4.5		GJ23236	2E-062	gi|195389977	236	135	155	79	88	28	0	20	21	1	Cc-male-170	mitochondrial ribosomal protein S18A mitochondrial ribosomal protein S18A FI06460p	ps	NR-LIGHT
Cc-male-1700	119	0	Cc-male-1700	360	H	*	Male_asb-1700	2	CYT		13.114	4.53			119	0.102	0.383	0.584	_	4	ExpAA=14.68 First60=14.63 PredHel=0 Topology=o	0						0	10.1	6.7	7.6		GF18099	5E-035	gi|194743202	145	109	814	62	14	41	0	703	4	1	Cc-male-1700	NADP+-dependent malic enzyme	met/energy	KOG
Cc-male-1703	55	0	Cc-male-1703	168	H	*	Male_asb-1703	2	CYT		5.991	7.16			55	0.037	0.869	0.17	S	2	ExpAA=40.42 First60=40.42 PredHel=2 Topology=i7-29o34-53i	2	74.5	9.1	16.4	1	2	1	16.4	3.6	1.8		GJ14112	19	gi|195384776	26.9	46	275	29	17	36	4	54	2	1	Cc-male-1703	Unknown product - 2 predicted membrane helices	uk	HM
Cc-male-1707	178	0	Cc-male-1707	537	A	*	Male_asb-1707	2	CYT		19.898	7.02			178	0.224	0.049	0.803	_	3	ExpAA=0.04 First60=0.04 PredHel=0 Topology=o	0						6	10.7	5.1	7.3		GA25679	1E-011	gi|198474863	68.6	131	326	35	40	85	21	9	45	1	Cc-male-1707	Unknown product	uk	NR-LIGHT
Cc-male-171	135	0	Cc-male-171	408	G	*	Male_asb-171	2	CYT		15.527	4.47			135	0.197	0.076	0.716	_	3	ExpAA=0.00 First60=0.00 PredHel=0 Topology=o	0						0	10.4	4.4	3.7		pimples	0.016	gi|34452191	37.4	27	199	53	14	13	0	102	23	1	Cc-male-171	Unknown product	uk	NR-LIGHT
Cc-male-173	66	0	Cc-male-173	201	M	*	Male_asb-173	2	SIG	17-18	6.639	5.19	4.7	5.18	66	0.023	0.945	0.071	S	1	ExpAA=16.63 First60=16.63 PredHel=1 Topology=i2-19o	1	25.8	71.2	3		47	0	25.8	10.6	1.5		GI15643	0.004	gi|195130999	39.3	161	164	45	99	23	0	0	0	21	Cc-male-173	Hypothetical secreted protein precursor - signalP detected	s/	HS
Cc-male-1731	196	0	Cc-male-1731	591	G	*	Male_asb-1731	2	CYT		22.363	8.61			196	0.206	0.069	0.635	_	3	ExpAA=0.00 First60=0.00 PredHel=0 Topology=o	0						0	10.2	8.2	4.6		GF15732	1E-105	gi|194761608	379	193	531	89	37	21	0	338	3	1	Cc-male-1731	Uncharacterized conserved protein with TLDc domain	uc	KOG
Cc-male-174	254	0	Cc-male-174	765	A	*	Male_asb-174	2	CYT		29.062	5.45			254	0.09	0.052	0.941	_	1	ExpAA=0.03 First60=0.00 PredHel=0 Topology=o	0						0	9.4	5.9	4.3		GJ21804	1E-098	gi|195382223	358	250	593	67	42	83	2	343	4	1	Cc-male-174	CG13868, isoform A CG13868, isoform B CG13868, isoform A CG13868, isoform B	uc	NR-LIGHT
Cc-male-175	117	4.2735	Cc-male-175	354	M	*	Male_asb-175	2	CYT		12.912	6.64			117	0.059	0.065	0.954	_	1	ExpAA=0.00 First60=0.00 PredHel=0 Topology=o	0						0	6	6	2.6		GJ17525	7E-037	gi|195387421	151	114	118	68	97	36	3	1	1	1	Cc-male-175	cAMP responsive element binding protein-like 2	tf	GO
Cc-male-1772	183	0	Cc-male-1772	552	M	*	Male_asb-1772	2	CYT		21.152	9.47			183	0.113	0.062	0.898	_	2	ExpAA=0.07 First60=0.03 PredHel=0 Topology=o	0						4	12.6	4.4	3.8		GI22452	2E-025	gi|195111990	114	128	131	44	98	71	0	2	36	1	Cc-male-1772	Fatty acid-binding protein FABP	met/lipd	KOG
Cc-male-1773	270	1.48148	Cc-male-1773	808	H		Male_asb-1773	2	CYT		29.399	4.45			270	0.073	0.076	0.908	_	1	ExpAA=0.07 First60=0.00 PredHel=0 Topology=o	0						1	10.7	4.8	4.1		GM23834	7E-055	gi|195330284	213	224	396	47	57	119	3	167	33	1	Cc-male-1773	Mannose-6-phosphate isomerase	met/carb	KOG
Cc-male-1774	177	0	Cc-male-1774	534	E	*	Male_asb-1774	2	CYT		20.153	4.96			177	0.052	0.072	0.938	_	1	ExpAA=0.00 First60=0.00 PredHel=0 Topology=o	0						2	10.7	1.1	4.5		GJ21078	6E-030	gi|195380219	129	230	399	42	58	103	26	169	5	2	Cc-male-1774	NFkappaB essential modulator Culex quinquefasciatus NFkappaB essential modulator	uc	NR-LIGHT
Cc-male-1781	89	0	Cc-male-1781	270	M	*	Male_asb-1781	2	BL		10.161	9.52			89	0.532	0.079	0.42	M	5	ExpAA=13.98 First60=7.42 PredHel=0 Topology=o	0						0	9	6.7	5.6		GF10534	2E-036	gi|194750719	150	88	89	80	100	17	0	1	1	1	Cc-male-1781	UcrQ family - signalP detected	met/energy	PFAM
Cc-male-1785	248	0	Cc-male-1785	747	I	*	Male_asb-1785	2	CYT		28.756	9.62			248	0.154	0.068	0.819	_	2	ExpAA=0.00 First60=0.00 PredHel=0 Topology=o	0						11	11.3	4	6.9		GK15243	2E-072	gi|195434080	271	220	246	64	90	84	19	13	1	1	Cc-male-1785	CG14921 CG14921 AT10515p CG14921-PA synthetic construct CG14921-PA - 11 NetOglyc sites	uc	NR-LIGHT
Cc-male-1787	187	0	Cc-male-1787	564	M	*	Male_asb-1787	2	CYT		21.643	8.73			187	0.088	0.083	0.867	_	2	ExpAA=0.00 First60=0.00 PredHel=0 Topology=o	0						5	12.8	3.2	3.2		GJ13675	2E-076	gi|195378174	284	183	401	72	46	51	1	217	1	1	Cc-male-1787	MYND Zn-finger and ankyrin repeat protein	uc	KOG
Cc-male-1797	150	0	Cc-male-1797	453	M	*	Male_asb-1797	2	CYT		17.206	4.65			150	0.047	0.083	0.939	_	1	ExpAA=0.00 First60=0.00 PredHel=0 Topology=o	0						0	8.7	8	2.7		GF25165	2E-079	gi|194747822	293	148	149	95	100	7	1	1	1	1	Cc-male-1797	RNA polymerase subunit 8	tm	KOG
Cc-male-1799	151	0	Cc-male-1799	456	M	*	Male_asb-1799	2	SIG	21-22	16.693	6.71	14.361	6.13	151	0.022	0.942	0.072	S	1	ExpAA=19.03 First60=19.00 PredHel=1 Topology=i5-24o	1	12.6	84.1	3.3		127	0	13.9	4.6	4		GK24197	7E-057	gi|195438347	218	145	149	72	98	40	1	4	5	1	Cc-male-1799	ecdysteroid regulated 16 kDa Tribolium castaneum hypothetical protein TcasGA2_TC008202 - signalP detected	s/met/lipd ecdysteroid	NR-LIGHT
Cc-male-1808	72	0	Cc-male-1808	219	L	*	Male_asb-1808	2	CYT		8.041	9.51			72	0.21	0.042	0.856	_	2	ExpAA=0.00 First60=0.00 PredHel=0 Topology=o	0						4	16.7	.	8.3		GE17026	0.008	gi|195478033	38.1	61	812	35	8	34	1	249	18	4	Cc-male-1808	Unknown product	uk	NR-LIGHT
Cc-male-1809	157	0	Cc-male-1809	474	K	*	Male_asb-1809	2	CYT		18.419	9.72			157	0.235	0.045	0.764	_	3	ExpAA=0.03 First60=0.03 PredHel=0 Topology=i	0						0	11.5	3.2	5.7		GK18501	1E-048	gi|195435722	191	155	873	57	18	67	3	718	1	1	Cc-male-1809	AAA+-type ATPase	pm	KOG
Cc-male-1810	115	0	Cc-male-1810	348	M	*	Male_asb-1810	2	CYT		13.309	9.77			115	0.234	0.022	0.87	_	2	ExpAA=0.00 First60=0.00 PredHel=0 Topology=o	0						0	11.3	3.5	2.6		GJ21609	4E-010	gi|195381485	62.4	78	933	35	8	51	2	24	22	1	Cc-male-1810	Unknown product	uk	NR-LIGHT
Cc-male-1814	234	0	Cc-male-1814	705	G	*	Male_asb-1814	2	CYT		25.199	8.15			234	0.095	0.072	0.896	_	1	ExpAA=1.06 First60=0.00 PredHel=0 Topology=o	0						0	12	9.8	2.6	1 | 125 GTQRLTR|VV 0.575 *ProP* |	GI20973	1E-114	gi|195123627	409	229	293	88	78	26	0	63	4	1	Cc-male-1814	Enoyl-CoA hydratase	met/lipd	KOG
Cc-male-1815	230	0.434783	Cc-male-1815	693	M	*	Male_asb-1815	2	CYT		26.043	6.32			230	0.081	0.059	0.916	_	1	ExpAA=0.00 First60=0.00 PredHel=0 Topology=o	0						0	9.1	7	5.7		CG6084, isoform A	1E-104	gi|24662781	377	220	316	79	70	45	0	1	1	1	Cc-male-1815	Aldo/keto reductase family	tr	PFAM
Cc-male-1824	84	15.4762	Cc-male-1824	255	G	*	Male_asb-1824	2	CYT		7.614	8.73			84	0.147	0.083	0.75	_	2	ExpAA=0.00 First60=0.00 PredHel=0 Topology=o	0						2	11.9	6	3.6		GF12842	1E-010	gi|194754197	64.3	57	243	53	24	27	2	148	18	1	Cc-male-1824	Unknown product	uk	NR-LIGHT
Cc-male-183	228	0	Cc-male-183	687	M	*	Male_asb-183	2	CYT		26.576	9.75			228	0.652	0.02	0.467	M	5	ExpAA=0.01 First60=0.00 PredHel=0 Topology=o	0						0	7.9	3.5	2.6	1 | 203 DFYRLKR|SQ 0.672 *ProP* |	GH22755	8E-057	gi|195057161	219	222	340	49	66	112	0	3	2	1	Cc-male-183	Vacuolar H+-ATPase V1 sector, subunit D	tr	KOG
Cc-male-1878	242	0	Cc-male-1878	729	R	*	Male_asb-1878	2	CYT		27.758	9.34			242	0.269	0.03	0.792	_	3	ExpAA=0.00 First60=0.00 PredHel=0 Topology=o	0						1	10.7	2.9	7.9		tubulin tyrosine ligase-like 3B	1E-072	gi|221473253	272	264	756	55	35	119	27	492	1	1	Cc-male-1878	Tubulin glycylase 3B	cs	DROSO
Cc-male-1894	112	0	Cc-male-1894	339	M	*	Male_asb-1894	2	CYT		12.354	5.53			112	0.09	0.069	0.902	_	1	ExpAA=0.02 First60=0.00 PredHel=0 Topology=o	0						1	8.9	8.9	4.5		GI14941	4E-049	gi|195114518	192	109	110	89	100	12	2	1	1	1	Cc-male-1894	Small Nuclear ribonucleoprotein splicing factor	tm	KOG
Cc-male-1910	151	0	Cc-male-1910	456	G	*	Male_asb-1910	2	CYT		16.853	9.94			151	0.557	0.032	0.529	M	5	ExpAA=0.01 First60=0.00 PredHel=0 Topology=o	0						0	11.9	7.3	2		GJ15820	7E-075	gi|195398679	278	148	239	93	62	9	0	91	3	1	Cc-male-1910	Predicted RNA-binding protein Pno1p interacting with Nob1p and involved in 26S proteasome assembly	prot	KOG
Cc-male-1932	142	20.4225	Cc-male-1932	429	G	*	Male_asb-1932	2	CYT		13.578	9.85			142	0.057	0.413	0.637	_	4	ExpAA=3.63 First60=3.53 PredHel=0 Topology=i	0						0	2.1	2.1	.		GH22799	1E-024	gi|195056605	111	108	363	44	30	60	1	255	35	1	Cc-male-1932	CG13168, isoform C CG13168, isoform C	uc	NR-LIGHT
Cc-male-1933	265	0	Cc-male-1933	792	G		Male_asb-1933	2	CYT		29.268	9.85			265	0.199	0.08	0.749	_	3	ExpAA=63.02 First60=0.17 PredHel=2 Topology=i175-197o212-234i	2	16.6	5.7	77.7			0	11.7	10.2	3.8		stress-sensitive B, isoform C	1E-142	gi|24641090	504	279	312	93	90	17	0	15	4	2	Cc-male-1933	Mitochondrial ADP/ATP carrier - 2 predicted membrane helices	met/energy	KOG
Cc-male-194	306	0.980392	Cc-male-194	921	D	*	Male_asb-194	2	CYT		34.507	6.54			306	0.103	0.1	0.885	_	2	ExpAA=1.47 First60=1.31 PredHel=0 Topology=o	0						0	12.4	4.6	6.2		GH15995	1E-101	gi|195012390	367	302	760	57	40	131	3	388	1	1	Cc-male-194	Cytoplasmic dynein intermediate chain	cs	KOG
Cc-male-1953	203	0	Cc-male-1953	612	H	*	Male_asb-1953	2	CYT		22.625	7.92			203	0.293	0.018	0.826	_	3	ExpAA=0.17 First60=0.00 PredHel=0 Topology=o	0						0	14.3	5.9	3.9		GK14086	6E-095	gi|195452434	345	199	306	87	65	26	1	107	5	1	Cc-male-1953	Translation initiation factor 2B, alpha subunit (eIF-2Balpha/GCN3)	ps	KOG
Cc-male-1954	156	0	Cc-male-1954	471	H	*	Male_asb-1954	2	CYT		17.338	5.97			156	0.061	0.109	0.882	_	2	ExpAA=0.00 First60=0.00 PredHel=0 Topology=o	0						0	11.5	9.6	4.5		GH12401	3E-081	gi|195039579	299	153	369	92	42	11	0	216	3	1	Cc-male-1954	Glutamine synthetase	met/aa	KOG
Cc-male-1959	169	0	Cc-male-1959	510	M	*	Male_asb-1959	2	CYT		18.381	5.26			169	0.754	0.02	0.381	M	4	ExpAA=0.01 First60=0.01 PredHel=0 Topology=o	0						1	15.4	5.9	1.8		GF25062	4E-054	gi|194747421	209	135	152	77	89	30	2	17	36	1	Cc-male-1959	Ferredoxin	met/energy	KOG
Cc-male-1960	344	0.581395	Cc-male-1960	1035	F	*	Male_asb-1960	2	CYT		39.859	7.81			344	0.445	0.011	0.755	_	4	ExpAA=0.00 First60=0.00 PredHel=0 Topology=o	0						0	8.1	8.1	3.8	2 | 17 NAQRAKR|EL 0.594 *ProP* | 343 PWERRRR|F- 0.534 *ProP* |	GA27079	1E-153	gi|198451057	540	664	714	73	93	98	23	49	1	9	Cc-male-1960	RNA-binding protein p54nrb (RRM superfamily)	tm	KOG
Cc-male-1962	237	0	Cc-male-1962	714	H	*	Male_asb-1962	2	CYT		27.294	7.82			237	0.126	0.039	0.925	_	2	ExpAA=0.01 First60=0.00 PredHel=0 Topology=o	0						1	13.1	4.2	5.1	1 | 203 SLARCKR|IA 0.691 *ProP* |	GJ11527	5E-035	gi|195378670	147	200	780	40	26	132	21	20	5	1	Cc-male-1962	CG32425, isoform F SD09829p CG32425, isoform F	uc	NR-LIGHT
Cc-male-2016	274	0	Cc-male-2016	825	M	*	Male_asb-2016	2	CYT		29.718	5.79			274	0.05	0.111	0.934	_	1	ExpAA=0.13 First60=0.00 PredHel=0 Topology=o	0						1	12	8.8	4.7		GG20677	1E-103	gi|194882249	373	270	289	66	94	91	0	16	2	1	Cc-male-2016	Methylthioadenosine phosphorylase MTAP	met/nuc	KOG
Cc-male-2017	271	1.84502	Cc-male-2017	810	M		Male_asb-2017	2	CYT		31.212	9.97			271	0.403	0.222	0.187	M	5	ExpAA=0.05 First60=0.03 PredHel=0 Topology=o	0						0	11.4	4.4	3.3	1 | 257 IFMRFRR|DY 0.701 *ProP* |	GI18512	1E-073	gi|195124157	275	208	315	62	66	83	11	30	43	1	Cc-male-2017	CG3092 CG3092 GH07743p	uc	NR-LIGHT
Cc-male-2026	252	0	Cc-male-2026	759	G	*	Male_asb-2026	2	CYT		27.265	7.08			252	0.201	0.246	0.478	_	4	ExpAA=0.25 First60=0.21 PredHel=0 Topology=o	0						1	11.1	10.3	5.2		GI24370	1E-113	gi|195109220	405	247	420	72	59	67	0	173	4	1	Cc-male-2026	CLIP-domain serine protease subfamily A (AGAP011780-PA) Anopheles gambiae str. PEST CLIP-domain serine protease subfamily A (AGAP011780-PA)	pm	NR-LIGHT
Cc-male-2040	129	0.775194	Cc-male-2040	390	G	*	Male_asb-2040	2	CYT		14.563	4.32			129	0.073	0.33	0.613	_	4	ExpAA=0.00 First60=0.00 PredHel=0 Topology=o	0						2	13.2	4.7	5.4		GF20989	5E-017	gi|194763657	85.5	84	907	43	9	49	1	786	12	1	Cc-male-2040	CG2233 CG2233 GH20802p CG2233-PA synthetic construct CG2233-PA	uc	NR-LIGHT
Cc-male-2055	254	0	Cc-male-2055	765	M	*	Male_asb-2055	2	CYT		27.998	9.76			254	0.071	0.052	0.94	_	1	ExpAA=0.00 First60=0.00 PredHel=0 Topology=o	0						4	15.4	6.7	6.7		GH21036	3E-017	gi|195024288	88.2	166	167	30	100	176	87	1	1	1	Cc-male-2055	Unknown product	uk	NR-LIGHT
Cc-male-2064	210	0	Cc-male-2064	633	M	*	Male_asb-2064	2	BL		25.264	6.09			210	0.03	0.849	0.28	S	3	ExpAA=42.40 First60=19.75 PredHel=2 Topology=i21-40o63-85i	2	19.5	11	69.5			0	8.6	1	1.9		GK20350	2E-040	gi|195441555	164	203	210	40	97	123	4	5	4	1	Cc-male-2064	Conserved plasma membrane protein - 2 predicted membrane helices	uc	CM
Cc-male-2069	138	0	Cc-male-2069	417	H	*	Male_asb-2069	2	CYT		16.003	6.48			138	0.272	0.041	0.768	_	3	ExpAA=0.00 First60=0.00 PredHel=0 Topology=o	0						0	9.4	5.1	5.1		GJ14577	6E-075	gi|195400242	278	136	490	100	28	0	0	354	2	1	Cc-male-2069	Vacuolar H+-ATPase V1 sector, subunit B	tr	KOG
Cc-male-2072	242	0	Cc-male-2072	729	H	*	Male_asb-2072	2	CYT		27.768	8.77			242	0.052	0.131	0.901	_	2	ExpAA=0.25 First60=0.24 PredHel=0 Topology=o	0						0	13.2	3.7	4.1		GJ20633	3E-090	gi|195381843	330	219	517	72	43	62	8	294	2	1	Cc-male-2072	Probable cytochrome P450 4ad1	detox/ox	SWISSP
Cc-male-2077	186	0	Cc-male-2077	557	H		Male_asb-2077	2	CYT		21.495	8.36			186	0.089	0.1	0.879	_	2	ExpAA=14.24 First60=12.50 PredHel=0 Topology=o	0						0	11.8	5.4	3.8		GJ11253	3E-091	gi|195379722	333	183	1887	85	10	26	0	1493	3	1	Cc-male-2077	Phosphoinositide 3-kinase	st	KOG
Cc-male-2078	156	0	Cc-male-2078	471	M	*	Male_asb-2078	2	SIG	27-28	18.08	5.22	15.17	6.03	156	0.013	0.989	0.029	S	1	ExpAA=90.33 First60=42.12 PredHel=4 Topology=i12-34o39-61i74-96o121-143i	4	56.4	19.2	24.4			0	10.3	3.2	1.9		GK22410	2E-010	gi|195449936	64.3	144	164	24	88	110	2	2	3	1	Cc-male-2078	Unknown product - signalP detected - 4 predicted membrane helices	uk	HM
Cc-male-2083	194	0	Cc-male-2083	585	A	*	Male_asb-2083	2	CYT		24.042	6.48			194	0.115	0.046	0.911	_	2	ExpAA=0.00 First60=0.00 PredHel=0 Topology=o	0						0	2.1	1.5	1	1 | 93 REERERR|KL 0.614 *ProP* |	GG10368	2E-027	gi|194903938	121	423	466	35	91	124	5	18	2	4	Cc-male-2083	CG7352, isoform C CG7352, isoform C	uc	NR-LIGHT
Cc-male-2096	183	0.546448	Cc-male-2096	552	H	*	Male_asb-2096	2	CYT		20.357	9.69			183	0.105	0.186	0.759	_	3	ExpAA=6.17 First60=3.03 PredHel=0 Topology=o	0						0	8.7	7.1	2.7		GH21648	2E-042	gi|195053742	171	171	328	51	52	83	1	157	11	1	Cc-male-2096	Enoyl-CoA hydratase	met/lipd	KOG
Cc-male-212	341	0	Cc-male-212	1026	M	*	Male_asb-212	2	SIG	20-21	38.209	6.2	35.983	5.46	341	0.203	0.288	0.314	_	5	ExpAA=1.04 First60=0.98 PredHel=0 Topology=o	0						2	11.4	7.9	4.1		GI17353	1E-135	gi|195115675	482	330	344	70	96	99	4	1	1	1	Cc-male-212	Pancreatic lipase-like enzymes - signalP detected	s/met/lipd Pancreatic	CDD
Cc-male-2140	258	0	Cc-male-2140	777	M	*	Male_asb-2140	2	CYT		29.152	9.74			258	0.147	0.058	0.833	_	2	ExpAA=20.75 First60=0.00 PredHel=1 Topology=i195-217o	1	8.5	15.9	75.6		41	8	18.6	4.7	7.4		GJ20530	0.15	gi|195382221	36.2	144	1865	24	8	119	33	215	55	1	Cc-male-2140	Unknown product	uk	NR-LIGHT
Cc-male-2152	289	0.692041	Cc-male-2152	864	H		Male_asb-2152	2	CYT		32.762	6.29			289	0.041	0.103	0.953	_	1	ExpAA=0.00 First60=0.00 PredHel=0 Topology=o	0						0	13.8	4.2	6.6		GI16512	3E-066	gi|195114044	251	279	1442	47	19	150	11	284	1	1	Cc-male-2152	Alpha-macroglobulin	pm	KOG
Cc-male-2155	183	0	Cc-male-2155	552	M	*	Male_asb-2155	2	CYT		19.226	7.95			183	0.223	0.049	0.785	_	3	ExpAA=0.04 First60=0.00 PredHel=0 Topology=o	0						7	15.8	7.1	5.5	1 | 26 TPRRKKK|IV 0.725 *ProP* |	GH21765	2E-074	gi|195028590	277	166	181	86	92	22	7	1	1	1	Cc-male-2155	basic transcription factor 3-like 4	tf	GO
Cc-male-2167	51	0	Cc-male-2167	156	M	*	Male_asb-2167	2	CYT		6.335	12.55			51	0.717	0.017	0.469	M	4	ExpAA=0.00 First60=0.00 PredHel=0 Topology=i	0						0	9.8	2	2		GH21710	1E-023	gi|195028404	107	50	75	98	68	1	0	25	1	1	Cc-male-2167	60S ribosomal protein L39	ps	SWISSP
Cc-male-2182	128	0	Cc-male-2182	387	T	*	Male_asb-2182	2	CYT		15.154	10			128	0.177	0.059	0.86	_	2	ExpAA=0.00 First60=0.00 PredHel=0 Topology=o	0						0	10.2	1.6	0.8	1 | 16 ARGRCNR|DI 0.508 *ProP* |	GK17829	2E-014	gi|195442127	76.6	121	665	35	18	79	0	543	2	1	Cc-male-2182	Unknown product	uk	NR-LIGHT
Cc-male-2232	245	0	Cc-male-2232	738	M	*	Male_asb-2232	2	CYT		27.501	9.53			245	0.059	0.063	0.953	_	1	ExpAA=2.43 First60=0.00 PredHel=0 Topology=o	0						4	10.2	8.6	6.5		GG12777	3E-052	gi|194911817	204	181	198	50	92	99	25	2	46	1	Cc-male-2232	CG12470 GM19054 Drosophila sechellia GD16498 Drosophila simulans EG:BACR37P7.5 CG12470 AT18705p GM19054 Drosophila sechellia GD16498	uc	NR-LIGHT
Cc-male-2252	306	0	Cc-male-2252	921	H	*	Male_asb-2252	2	CYT		33.431	7.96			306	0.162	0.018	0.939	_	2	ExpAA=0.43 First60=0.01 PredHel=0 Topology=o	0						3	18.3	8.8	4.9		GI20919	6E-091	gi|195123446	333	305	402	53	76	142	6	93	3	1	Cc-male-2252	Trypsin-like serine protease	pm	SMART
Cc-male-2282	138	0	Cc-male-2282	417	G	*	Male_asb-2282	2	CYT		15.905	7.8			138	0.135	0.107	0.76	_	2	ExpAA=0.00 First60=0.00 PredHel=0 Topology=o	0						0	8	7.2	4.3		GA17719	4E-058	gi|125980851	222	134	513	77	26	31	0	379	4	1	Cc-male-2282	Proteins containing the FAD binding domain	met/energy	KOG
Cc-male-2297	322	0	Cc-male-2297	965	G		Male_asb-2297	2	CYT		36.47	7.62			322	0.093	0.639	0.301	S	4	ExpAA=3.73 First60=3.73 PredHel=0 Topology=o	0						0	11.8	3.7	4.3		GI19563	1E-105	gi|195120023	381	316	866	59	37	128	1	470	4	1	Cc-male-2297	CG13326 CG13326 GH11924p CG13326-PA	uc	NR-LIGHT
Cc-male-2318	234	0	Cc-male-2318	700	M	*	Male_asb-2318	2	CYT		25.718	9.72			234	0.282	0.049	0.695	_	3	ExpAA=0.12 First60=0.00 PredHel=0 Topology=o	0						0	16.2	10.3	3		GA19718	1E-114	gi|198467416	409	239	854	86	28	33	6	1	1	1	Cc-male-2318	C2 domain found in Rab11-family interacting proteins (FIP) class I	pe	CDD
Cc-male-2319	213	0	Cc-male-2319	642	M	*	Male_asb-2319	2	CYT		23.689	5.98			213	0.049	0.247	0.798	_	3	ExpAA=0.35 First60=0.35 PredHel=0 Topology=o	0						1	13.1	8.9	1.9		Rab-protein 2	1E-118	gi|17137088	422	212	213	98	100	4	0	1	1	1	Cc-male-2319	GTPase Rab2, small G protein superfamily	pe	KOG
Cc-male-2324	80	0	Cc-male-2324	243	T	*	Male_asb-2324	2	CYT		9.132	9.66			80	0.46	0.031	0.66	_	5	ExpAA=0.00 First60=0.00 PredHel=0 Topology=o	0						0	8.8	2.5	6.3		GG12977	0.002	gi|194913863	40.4	77	382	33	20	52	10	132	6	1	Cc-male-2324	Unknown product	uk	NR-LIGHT
Cc-male-2343	50	0	Cc-male-2343	153	A	*	Male_asb-2343	2	BL		5.363	7.03			50	0.045	0.805	0.261	S	3	ExpAA=22.19 First60=22.19 PredHel=1 Topology=i21-43o	1	44	14	42		7	0	16	6	2		GA19738	34	gi|198476710	26.2	27	2029	43	1	17	2	1837	21	1	Cc-male-2343	Hypothetical secreted protein precursor - signalP detected	s/	HS
Cc-male-2344	213	0	Cc-male-2344	642	G	*	Male_asb-2344	2	CYT		23.894	5.33			213	0.129	0.487	0.346	S	5	ExpAA=1.93 First60=1.74 PredHel=0 Topology=o	0						0	8.9	5.6	3.8		GH11940	7E-070	gi|195043663	262	203	343	61	59	79	5	137	4	1	Cc-male-2344	Predicted inosine-uridine preferring nucleoside hydrolase	met/nuc	KOG
Cc-male-2345	152	0	Cc-male-2345	459	H	*	Male_asb-2345	2	CYT		17.392	9.51			152	0.277	0.018	0.895	_	2	ExpAA=36.78 First60=0.74 PredHel=2 Topology=o79-101i114-133o	2	27	64.5	8.6			1	11.8	5.3	3.3		GA20577	4E-044	gi|198471776	176	142	161	58	89	60	2	16	5	1	Cc-male-2345	Mitochondrial 18 KDa protein (MTP18) - 2 predicted membrane helices	tr	PFAM
Cc-male-2346	64	0	Cc-male-2346	195	M	*	Male_asb-2346	2	SIG	19-20	7.144	8.82	4.955	8.48	64	0.023	0.956	0.044	S	1	ExpAA=19.35 First60=19.35 PredHel=1 Topology=o4-26i	1	34.4	6.3	59.4		38	0	4.7	9.4	4.7		GI10126	1E-011	gi|195111382	67.4	59	60	48	100	32	2	1	1	1	Cc-male-2346	Hypothetical secreted protein precursor - signalP detected	s/	HS
Cc-male-2364	115	5.21739	Cc-male-2364	348	M	*	Male_asb-2364	2	CYT		12.428	5.91			115	0.488	0.037	0.545	_	5	ExpAA=0.00 First60=0.00 PredHel=0 Topology=o	0						0	6.1	7	1.7		GF12971	1E-051	gi|194754723	200	115	137	89	85	12	1	22	1	1	Cc-male-2364	Small Nuclear ribonucleoprotein splicing factor	tm	KOG
Cc-male-2365	190	0	Cc-male-2365	573	T	*	Male_asb-2365	2	CYT		21.415	10.46			190	0.609	0.024	0.515	M	5	ExpAA=0.00 First60=0.00 PredHel=0 Topology=o	0						7	14.2	5.3	6.8		GG13059	1E-066	gi|194898897	251	192	382	61	51	75	7	190	2	1	Cc-male-2365	Uncharacterized conserved protein	uc	KOG
Cc-male-2366	232	0	Cc-male-2366	693	M		Male_asb-2366	2	CYT		26.987	8.97			232	0.137	0.254	0.693	_	3	ExpAA=77.46 First60=2.72 PredHel=3 Topology=o55-77i112-130o140-162i	3	26.7	28	45.3			0	13.8	4.7	3.4		GK10154	7E-042	gi|195448665	169	186	187	40	100	112	0	1	1	1	Cc-male-2366	Conserved plasma membrane protein - 3 predicted membrane helices	uc	CM
Cc-male-2367	174	0	Cc-male-2367	525	M	*	Male_asb-2367	2	CYT		19.111	6.27			174	0.017	0.717	0.601	S	5	ExpAA=84.17 First60=20.39 PredHel=4 Topology=i7-29o59-81i93-115o130-149i	4	48.9	25.9	25.3			0	9.2	12.6	2.3		GF25311	1E-045	gi|194748413	181	157	162	51	98	76	0	3	8	1	Cc-male-2367	ryanodine receptor-like protein - 4 predicted membrane helices	st	NR-LIGHT
Cc-male-2371	149	0	Cc-male-2371	450	M	*	Male_asb-2371	2	CYT		17.063	5.93			149	0.1	0.118	0.852	_	2	ExpAA=0.03 First60=0.03 PredHel=0 Topology=o	0						0	10.7	4.7	3.4		GK22694	4E-073	gi|195449633	272	147	150	88	99	17	0	3	2	1	Cc-male-2371	Calmodulin	st	KOG
Cc-male-2372	184	2.71739	Cc-male-2372	551	H		Male_asb-2372	2	CYT		20.231	9.42			184	0.095	0.038	0.933	_	1	ExpAA=0.00 First60=0.00 PredHel=0 Topology=o	0						0	9.2	10.9	3.8		GJ15963	2E-059	gi|195385613	227	192	482	64	40	70	25	145	3	1	Cc-male-2372	Predicted RNA-binding protein	uc	KOG
Cc-male-2377	49	0	Cc-male-2377	150	M	*	Male_asb-2377	2	CYT		5.863	6.52			49	0.04	0.403	0.658	_	4	ExpAA=0.01 First60=0.01 PredHel=0 Topology=i	0						1	12.2	2	4.1		GK17576	57	gi|195428920	25.4	19	1048	50	2	10	0	164	30	1	Cc-male-2377	Unknown product	uk	NR-LIGHT
Cc-male-24	299	0	Cc-male-24	900	G	*	Male_asb-24	2	CYT		32.919	8.24			299	0.157	0.089	0.834	_	2	ExpAA=0.26 First60=0.00 PredHel=0 Topology=o	0						0	9.7	9.7	4		GG14331	1E-151	gi|194865838	535	294	555	87	53	38	0	259	1	1	Cc-male-24	Predicted aminopeptidase of the M17 family	pm	KOG
Cc-male-2406	93	0	Cc-male-2406	282	M	*	Male_asb-2406	2	CYT		10.348	9.85			93	0.751	0.091	0.176	M	3	ExpAA=11.97 First60=0.02 PredHel=0 Topology=o	0						0	12.9	7.5	3.2		GF16667	2E-030	gi|194744215	129	88	89	71	100	25	2	1	6	1	Cc-male-2406	FB-FBGN0040529 - SYMBOL:CG9603 SPECIES:7227 "DROSOPHILA MELANOGASTER" GO:0005751 "MITOCHONDRIAL RESPIRATORY CHAIN COMPLEX IV" EVIDENCE=ISS GO:0004129 "CYTOCHROME-C OXIDASE ACTIVITY" EVIDENCE=ISS	met/energy	GO
Cc-male-2415	95	0	Cc-male-2415	288	M	*	Male_asb-2415	2	SIG	18-19	10.438	5.83	8.468	4.88	95	0.849	0.078	0.101	M	2	ExpAA=20.47 First60=11.30 PredHel=1 Topology=i50-69o	1	20	27.4	52.6		26	0	11.6	8.4	6.3		GA14609	6E-025	gi|125808456	111	95	96	57	100	41	3	1	1	1	Cc-male-2415	Conserved secreted protein precursor - signalP detected	s/	CS
Cc-male-2416	131	0	Cc-male-2416	396	M	*	Male_asb-2416	2	CYT		14.953	5.16			131	0.06	0.076	0.929	_	1	ExpAA=0.00 First60=0.00 PredHel=0 Topology=o	0						0	13.7	3.8	3.8		GF14499	3E-028	gi|194760179	122	103	163	51	64	50	0	13	11	1	Cc-male-2416	Uncharacterized conserved protein	uc	KOG
Cc-male-2420	212	0	Cc-male-2420	639	G	*	Male_asb-2420	2	CYT		22.711	4.43			212	0.041	0.106	0.925	_	1	ExpAA=0.00 First60=0.00 PredHel=0 Topology=o	0						12	22.6	4.7	6.1		GF23763	3E-025	gi|194751249	114	209	350	32	60	144	18	32	7	2	Cc-male-2420	IP21601p - 13 NetOglyc sites	uc	NR-LIGHT
Cc-male-2429	52	0	Cc-male-2429	159	A	*	Male_asb-2429	2	SIG	32-33	6.171	6.54	2.357	6.26	52	0.019	0.989	0.023	S	1	ExpAA=36.85 First60=36.85 PredHel=2 Topology=i5-27o32-51i	2	78.8	9.6	11.5	1	1	0	7.7	.	.		GA17264	3.0	gi|198467625	29.6	34	955	35	4	24	2	278	7	1	Cc-male-2429	Unknown product - signalP detected - 2 predicted membrane helices	uk	HM
Cc-male-2430	195	0	Cc-male-2430	588	R	*	Male_asb-2430	2	SIG	29-30	20.746	8.38	17.953	7.89	195	0.039	0.711	0.319	S	4	ExpAA=15.98 First60=15.80 PredHel=0 Topology=o	0						0	9.7	9.2	3.1		GL12569	2E-085	gi|195157764	313	191	360	80	53	38	0	167	4	1	Cc-male-2430	Sorbitol dehydrogenase - signalP detected	detox	KOG
Cc-male-2431	218	0	Cc-male-2431	657	A	*	Male_asb-2431	2	CYT		24.53	5.6			218	0.043	0.778	0.392	S	4	ExpAA=19.31 First60=0.04 PredHel=1 Topology=o195-212i	1	7.8	89.4	2.8		6	0	13.3	5.5	1.8		GF23728	3E-065	gi|194751395	247	205	227	59	91	84	4	22	15	1	Cc-male-2431	Uncharacterized conserved protein	uc	KOG
Cc-male-2432	176	0	Cc-male-2432	531	M	*	Male_asb-2432	2	CYT		19.31	9.3			176	0.065	0.158	0.919	_	2	ExpAA=29.79 First60=7.23 PredHel=0 Topology=o	0						0	13.6	10.2	1.1		GH13545	4E-063	gi|195050578	239	154	157	69	99	47	0	2	21	1	Cc-male-2432	Predicted membrane protein	uc	KOG
Cc-male-2433	194	0	Cc-male-2433	585	H	*	Male_asb-2433	2	BL		22.21	10.31			194	0.817	0.017	0.272	M	3	ExpAA=54.00 First60=19.04 PredHel=2 Topology=i41-63o78-95i	2	20.1	7.7	72.2			0	13.9	3.1	2.6		GD10421	3E-097	gi|195581006	353	191	878	93	22	12	0	687	3	1	Cc-male-2433	homeodomain transcription factor - 2 predicted membrane helices	tf	SWISSP
Cc-male-2436	87	0	Cc-male-2436	259	E		Male_asb-2436	2	CYT		10.004	8.95			87	0.448	0.202	0.345	M	5	ExpAA=0.01 First60=0.00 PredHel=0 Topology=o	0						2	19.5	4.6	4.6		GA23516	1.8	gi|198465321	30.4	28	119	48	24	15	0	30	30	1	Cc-male-2436	Unknown product	uk	NR-LIGHT
Cc-male-2444	278	0	Cc-male-2444	837	E	*	Male_asb-2444	2	CYT		31.82	4.73			278	0.042	0.075	0.95	_	1	ExpAA=0.00 First60=0.00 PredHel=0 Topology=o	0						0	11.2	5.4	4.7		MIP06315p	1E-111	gi|224177590	402	247	441	68	56	87	27	162	1	1	Cc-male-2444	Nocturnin	tm	GO
Cc-male-2445	68	0	Cc-male-2445	207	G	*	Male_asb-2445	2	CYT		7.656	11.55			68	0.242	0.042	0.8	_	3	ExpAA=0.00 First60=0.00 PredHel=0 Topology=o	0						4	17.6	2.9	8.8		GE26099	8E-017	gi|195500068	84.7	57	501	70	12	17	0	444	11	1	Cc-male-2445	CG17230, isoform A CG17230, isoform B CG17230, isoform A CG17230, isoform B GH24095p	uc	NR-LIGHT
Cc-male-2454	273	0.732601	Cc-male-2454	817	A		Male_asb-2454	2	CYT		31.232	10			273	0.415	0.036	0.638	_	4	ExpAA=7.55 First60=0.03 PredHel=0 Topology=o	0						5	12.5	5.9	6.2	1 | 16 ERERARR|AL 0.514 *ProP* |	GA21167	2E-096	gi|198464468	351	249	511	66	49	85	0	109	24	1	Cc-male-2454	The Peptidase M14 Carboxypeptidase (CP) A/B subfamily is one of two main M14 CP subfamilies defined by sequence and structural homology	pm	CDD
Cc-male-2455	64	0	Cc-male-2455	189	P		Male_asb-2455	2	CYT		7.397	6.08			64	0.168	0.067	0.755	_	3	ExpAA=0.02 First60=0.02 PredHel=0 Topology=i	0						0	10.9	4.7	6.3		GJ23311	3E-015	gi|195389672	79.3	51	365	69	14	16	0	183	10	1	Cc-male-2455	Uncharacterized conserved protein	uc	KOG
Cc-male-2456	167	0	Cc-male-2456	504	H	*	Male_asb-2456	2	CYT		17.982	5.4			167	0.043	0.326	0.781	_	3	ExpAA=0.43 First60=0.43 PredHel=0 Topology=o	0						0	12.6	7.2	3		GI19145	2E-055	gi|195121612	213	157	296	67	53	51	0	139	10	1	Cc-male-2456	Exosome complex exonuclease RRP42	met/nuc	GO
Cc-male-2464	157	0	Cc-male-2464	474	H	*	Male_asb-2464	2	CYT		16.654	8.02			157	0.122	0.067	0.859	_	2	ExpAA=3.53 First60=0.19 PredHel=0 Topology=o	0						0	10.8	8.9	4.5		GE10146	6E-047	gi|195502039	185	152	257	60	60	61	0	105	5	1	Cc-male-2464	Reductases with broad range of substrate specificities	uc	KOG
Cc-male-2465	234	0	Cc-male-2465	700	G		Male_asb-2465	2	CYT		26.09	8.86			234	0.151	0.085	0.815	_	2	ExpAA=0.11 First60=0.00 PredHel=0 Topology=o	0						1	12	3	4.3		GJ22789	1E-112	gi|195391644	404	230	394	87	59	28	0	34	4	1	Cc-male-2465	Transcription factor NFAT, subunit NF45	tf	KOG
Cc-male-2473	141	0	Cc-male-2473	426	M	*	Male_asb-2473	2	CYT		16.816	9.19			141	0.304	0.049	0.662	_	4	ExpAA=0.00 First60=0.00 PredHel=0 Topology=o	0						3	9.2	8.5	6.4		GK24493	1E-072	gi|195437282	270	140	141	80	100	27	0	1	1	1	Cc-male-2473	NADH:ubiquinone oxidoreductase, B17.2 subunit	met/energy	KOG
Cc-male-2496	91	0	Cc-male-2496	276	R	*	Male_asb-2496	2	CYT		10.487	11.49			91	0.781	0.027	0.338	M	3	ExpAA=0.05 First60=0.00 PredHel=0 Topology=i	0						0	14.3	1.1	1.1		GI22870	6.9	gi|195110507	28.5	23	210	41	11	14	0	73	14	1	Cc-male-2496	Unknown product	uk	NR-LIGHT
Cc-male-2503	89	0	Cc-male-2503	270	M	*	Male_asb-2503	2	BL		10.045	9.3			89	0.678	0.09	0.186	M	3	ExpAA=19.87 First60=19.72 PredHel=1 Topology=i40-59o	1	21.3	33.7	44.9		30	1	11.2	1.1	6.7		GI20527	3E-007	gi|195122100	53.1	59	65	52	92	29	2	3	6	1	Cc-male-2503	Unknown product	uk	NR-LIGHT
Cc-male-251	69	0	Cc-male-251	204	Q		Male_asb-251	2	CYT		7.643	4.55			69	0.382	0.049	0.647	_	4	ExpAA=0.00 First60=0.00 PredHel=0 Topology=o	0						4	21.7	7.2	8.7	1 | 19 LYQRVKR|KI 0.718 *ProP* |	GH16818	0.001	gi|195019575	41.2	63	367	39	17	39	18	95	21	1	Cc-male-251	Unknown product	uk	NR-LIGHT
Cc-male-2510	94	0	Cc-male-2510	285	M	*	Male_asb-2510	2	CYT		10.609	9.67			94	0.079	0.078	0.923	_	1	ExpAA=0.00 First60=0.00 PredHel=0 Topology=i	0						0	11.7	3.2	4.3		GF14674	5E-041	gi|194759460	165	96	97	76	100	23	3	1	1	1	Cc-male-2510	Microtubule-associated protein CRIPT	cs	KOG
Cc-male-2511	189	0	Cc-male-2511	570	G	*	Male_asb-2511	2	CYT		20.677	4.94			189	0.04	0.687	0.351	S	4	ExpAA=107.16 First60=41.36 PredHel=5 Topology=o10-28i35-57o67-86i93-115o125-147i	5	54.5	15.9	29.6			0	13.8	7.9	3.2		GJ12524	2E-072	gi|195375217	270	173	478	74	36	45	0	305	2	1	Cc-male-2511	Predicted sugar transporter - 5 predicted membrane helices	tr	KOG
Cc-male-2512	263	0	Cc-male-2512	792	M	*	Male_asb-2512	2	CYT		30.518	5.91			263	0.062	0.154	0.873	_	2	ExpAA=0.03 First60=0.00 PredHel=0 Topology=o	0						1	8.7	3	6.5		GE15250	3E-005	gi|195476134	48.5	216	908	28	24	83	10	442	104	2	Cc-male-2512	Alcohol dehydrogenase transcription factor Myb/SANT-like	tf	PFAM
Cc-male-2517	83	0	Cc-male-2517	252	M	*	Male_asb-2517	2	CYT		9.121	6.06			83	0.116	0.052	0.904	_	2	ExpAA=0.00 First60=0.00 PredHel=0 Topology=o	0						0	12	7.2	2.4		GF14986	1E-038	gi|194758453	157	82	83	92	100	6	0	1	1	1	Cc-male-2517	40S ribosomal protein S21	ps	SWISSP
Cc-male-252	523	0.191205	Cc-male-252	1566	R		Male_asb-252	2	CYT		58.024	6.1			523	0.069	0.058	0.935	_	1	ExpAA=21.84 First60=0.00 PredHel=1 Topology=o496-518i	1	4.2	94.8	1		5	0	14.1	6.7	5	1 | 29 SGDRVKR|SE 0.711 *ProP* |	GD22247	3.4	gi|195578253	33.1	125	605	25	21	97	8	227	391	1	Cc-male-252	polyprotein	te	NR-LIGHT
Cc-male-2534	180	0	Cc-male-2534	543	N	*	Male_asb-2534	2	CYT		20.471	6.64			180	0.143	0.051	0.853	_	2	ExpAA=0.01 First60=0.00 PredHel=0 Topology=o	0						0	12.8	6.1	3.9		GL17610	2E-041	gi|195154689	167	525	788	46	67	85	0	244	1	2	Cc-male-2534	Phosphofructokinase	st	CDD
Cc-male-255	145	0	Cc-male-255	438	A	*	Male_asb-255	2	CYT		16.158	4.8			145	0.553	0.034	0.549	M	5	ExpAA=0.00 First60=0.00 PredHel=0 Topology=o	0						4	15.9	5.5	4.1		GK11981	7E-021	gi|195445377	98.6	97	2365	44	4	54	5	2247	5	1	Cc-male-255	eukaryotic translation initiation factor 4G2 eukaryotic translation initiation factor 4G2	ps	NR-LIGHT
Cc-male-2567	274	0.729927	Cc-male-2567	825	G	*	Male_asb-2567	2	CYT		30.465	8.99			274	0.19	0.04	0.861	_	2	ExpAA=45.31 First60=0.00 PredHel=2 Topology=i229-251o255-272i	2	14.2	1.5	84.3			5	23.4	4.7	3.3	1 | 151 TESRFRR|MP 0.619 *ProP* |	GJ18863	2E-018	gi|195393326	92.4	351	1030	25	34	198	9	670	6	2	Cc-male-2567	Conserved plasma membrane protein - 2 predicted membrane helices	uc	CM
Cc-male-2568	129	0	Cc-male-2568	384	M		Male_asb-2568	2	SIG	19-20	14.053	7.97	11.831	8.9	129	0.082	0.877	0.075	S	2	ExpAA=3.09 First60=3.00 PredHel=0 Topology=o	0						1	10.1	14.7	3.9		CG17549, isoform B	7E-024	gi|24585186	108	233	262	39	89	100	37	1	1	3	Cc-male-2568	Hypothetical secreted protein precursor - signalP detected	s/	HS
Cc-male-2596	114	0	Cc-male-2596	345	C	*	Male_asb-2596	2	CYT		12.564	5.5			114	0.076	0.079	0.914	_	1	ExpAA=0.00 First60=0.00 PredHel=0 Topology=o	0						0	10.5	6.1	1.8		GK16160	9E-053	gi|195439162	204	113	535	85	21	16	0	422	1	1	Cc-male-2596	Hexokinase	met/carb	KOG
Cc-male-2598	203	0	Cc-male-2598	612	M	*	Male_asb-2598	2	CYT		21.224	10.6			203	0.097	0.038	0.919	_	1	ExpAA=0.01 First60=0.01 PredHel=0 Topology=o	0						0	13.8	28.1	2		GF14123	1E-077	gi|194761708	288	191	192	76	100	49	17	1	1	1	Cc-male-2598	repressor splicing factor 1 GM11879 Drosophila sechellia GD22286 Drosophila simulans repressor splicing factor 1 RE39606p GM11879	tm	DROSO
Cc-male-2609	173	0	Cc-male-2609	522	M	*	Male_asb-2609	2	CYT		18.948	7.77			173	0.146	0.38	0.377	S	5	ExpAA=21.34 First60=21.16 PredHel=1 Topology=i7-29o	1	12.7	83.2	4		144	0	8.1	8.7	3.5		translocase of outer membrane 20	1E-065	gi|28574622	248	170	171	75	100	43	2	1	1	1	Cc-male-2609	Translocase of outer mitochondrial membrane complex, subunit TOM20	pe	KOG
Cc-male-261	275	0.363636	Cc-male-261	822	M		Male_asb-261	2	CYT		29.739	6.38			275	0.664	0.03	0.353	M	4	ExpAA=1.02 First60=0.02 PredHel=0 Topology=o	0						3	12.4	6.2	4.7		CG5590	1E-128	gi|21357673	458	274	412	82	67	47	0	1	1	1	Cc-male-261	Hydroxysteroid dehydrogenase-like protein 2	met/lipd	GO
Cc-male-2610	160	0	Cc-male-2610	477	G		Male_asb-2610	2	CYT		17.223	5.28			160	0.13	0.093	0.816	_	2	ExpAA=0.02 First60=0.02 PredHel=0 Topology=o	0						0	7.5	9.4	4.4		GG13635	5E-085	gi|194871701	311	156	504	95	31	7	0	338	4	1	Cc-male-2610	Dihydrolipoamide dehydrogenase	met/energy	KOG
Cc-male-2617	297	0	Cc-male-2617	894	M	*	Male_asb-2617	2	CYT		34.603	4.51			297	0.66	0.027	0.483	M	5	ExpAA=0.00 First60=0.00 PredHel=0 Topology=o	0						1	15.5	1.7	4		GF16306	1E-110	gi|194745634	396	267	291	71	92	77	7	20	25	1	Cc-male-2617	Nucleosome assembly protein NAP-1	nr	KOG
Cc-male-262	163	0	Cc-male-262	492	M	*	Male_asb-262	2	SIG	31-32	18.186	6.25	14.703	5.13	163	0.033	0.96	0.03	S	1	ExpAA=21.72 First60=21.71 PredHel=1 Topology=i13-35o	1	13.5	78.5	8		128	0	11.7	7.4	5.5		GF20289	2E-030	gi|194762626	130	138	165	46	84	75	5	10	18	1	Cc-male-262	Hypothetical secreted protein precursor - signalP detected	s/	HS
Cc-male-2627	63	0	Cc-male-2627	192	M	*	Male_asb-2627	2	SIG	23-24	6.764	10.55	4.237	11.07	63	0.034	0.924	0.067	S	1	ExpAA=17.23 First60=17.23 PredHel=1 Topology=i7-26o	1	30.2	58.7	11.1		37	1	7.9	7.9	.		GF18829	3E-022	gi|194746175	102	62	63	77	100	14	0	1	1	1	Cc-male-2627	Cecropin-1 - signalP detected	s/imm Cecropin-1	NR-LIGHT
Cc-male-264	269	0.371747	Cc-male-264	810	K	*	Male_asb-264	2	CYT		29.423	9.83			269	0.305	0.073	0.716	_	3	ExpAA=0.16 First60=0.03 PredHel=0 Topology=o	0						18	17.8	5.9	4.8		GJ18825	2E-008	gi|195393454	59.3	65	288	39	23	40	1	223	205	1	Cc-male-264	Ring finger - 18 NetOglyc sites	prot	SMART
Cc-male-265	248	1.6129	Cc-male-265	747	M	*	Male_asb-265	2	CYT		28.518	8.82			248	0.243	0.057	0.753	_	3	ExpAA=0.00 First60=0.00 PredHel=0 Topology=o	0						0	12.1	7.3	6.5	1 | 27 YIERSKK|QV 0.514 *ProP* |	GE18719	1E-124	gi|195472849	443	246	247	83	100	40	1	1	1	1	Cc-male-265	Mitochondrial/chloroplast ribosomal protein L24	ps	KOG
Cc-male-271	327	0.917431	Cc-male-271	984	G	*	Male_asb-271	2	CYT		37.973	5.66			327	0.058	0.057	0.955	_	1	ExpAA=0.00 First60=0.00 PredHel=0 Topology=o	0						0	9.2	2.4	0.6	1 | 277 LLAREKR|EL 0.530 *ProP* |	GH12124	3E-071	gi|195066233	268	311	531	45	59	172	9	175	4	1	Cc-male-271	CG10510 CG10510 FI07739p	uc	NR-LIGHT
Cc-male-2715	209	1.43541	Cc-male-2715	625	M		Male_asb-2715	2	CYT		22.629	5.64			209	0.202	0.105	0.61	_	3	ExpAA=0.01 First60=0.00 PredHel=0 Topology=o	0						1	10	7.7	6.7		GL26475	1E-113	gi|195161312	406	208	308	97	68	6	0	1	1	1	Cc-male-2715	26S proteasome regulatory complex, subunit RPN11	prot	KOG
Cc-male-272	289	0	Cc-male-272	870	I	*	Male_asb-272	2	CYT		32.586	7.33			289	0.04	0.184	0.854	_	2	ExpAA=0.00 First60=0.00 PredHel=0 Topology=o	0						1	12.5	5.9	4.2		GH13210	1E-151	gi|195051904	533	284	809	91	35	23	1	525	1	1	Cc-male-272	Trehalose-6-phosphatase Carbohydrate transport and metabolism	met/carb	CDD
Cc-male-273	185	0	Cc-male-273	558	M	*	Male_asb-273	2	CYT		20.806	6.44			185	0.06	0.095	0.925	_	1	ExpAA=0.47 First60=0.00 PredHel=0 Topology=o	0						3	13.5	7.6	5.4		GK22918	2E-059	gi|195455793	227	181	201	60	91	72	0	18	3	1	Cc-male-273	5-formyltetrahydrofolate cyclo-ligase	met/int	KOG
Cc-male-2730	150	0	Cc-male-2730	453	A	*	Male_asb-2730	2	CYT		17.061	8.26			150	0.552	0.017	0.545	M	5	ExpAA=0.00 First60=0.00 PredHel=0 Topology=o	0						0	12	2.7	5.3		GM12508	3E-040	gi|195340315	162	117	679	62	17	44	0	512	4	1	Cc-male-2730	Serine/threonine protein kinase of the CDC7 subfamily involved in DNA synthesis, repair and recombination	st	KOG
Cc-male-2732	95	0	Cc-male-2732	288	M	*	Male_asb-2732	2	BL	34-35	10.643	4.25	6.868	3.71	95	0.003	0.998	0.07	S	1	ExpAA=44.03 First60=22.41 PredHel=2 Topology=o10-32i66-88o	2	46.3	17.9	35.8		7	0	11.6	4.2	2.1		GL11056	3E-045	gi|195148889	179	94	95	88	100	11	0	1	1	1	Cc-male-2732	Ribonuclease kappa-B - signalP detected - 2 predicted membrane helices	met/nuc	SWISSP
Cc-male-2733	98	0	Cc-male-2733	297	I	*	Male_asb-2733	2	SIG	26-27	10.596	4.82	7.735	4.76	98	0.016	0.969	0.051	S	1	ExpAA=18.68 First60=18.68 PredHel=1 Topology=i7-24o	1	17.3	75.5	7.1		74	2	12.2	2	1	1 | 31 EMSRLPR|DE 0.559 *ProP* |	GK22108	1.4	gi|195436316	30.8	60	672	30	9	43	2	569	34	1	Cc-male-2733	Hypothetical secreted protein precursor - signalP detected	s/	HS
Cc-male-2742	133	0	Cc-male-2742	402	M	*	Male_asb-2742	2	CYT		14.154	9.69			133	0.046	0.052	0.964	_	1	ExpAA=0.01 First60=0.00 PredHel=0 Topology=o	0						0	5.3	14.3	6		GL21710	2E-060	gi|195152313	229	129	130	86	100	18	3	1	1	1	Cc-male-2742	Parvulin-like peptidyl-prolyl cis-trans isomerase	pm	KOG
Cc-male-2743	119	0	Cc-male-2743	360	M	*	Male_asb-2743	2	CYT		14.115	6.43			119	0.152	0.06	0.819	_	2	ExpAA=0.00 First60=0.00 PredHel=0 Topology=o	0						0	5.9	3.4	5.9		GJ16619	4E-053	gi|195396625	205	116	117	82	100	21	0	1	1	1	Cc-male-2743	NADH:ubiquinone oxidoreductase, NDUFB7/B18 subunit	met/energy	KOG
Cc-male-2745	202	0	Cc-male-2745	609	H	*	Male_asb-2745	2	CYT		23.996	5.8			202	0.077	0.066	0.935	_	1	ExpAA=0.09 First60=0.01 PredHel=0 Topology=o	0						0	9.9	5.4	5.4		GJ23342	7E-064	gi|195389530	242	196	547	57	36	83	2	351	7	1	Cc-male-2745	Carboxylesterase	uc	KOG
Cc-male-2751	80	1.25	Cc-male-2751	243	R	*	Male_asb-2751	2	BL		9.805	10.67			80	0.634	0.483	0.059	M	5	ExpAA=30.84 First60=13.40 PredHel=1 Topology=o47-78i	1	38.8	58.8	2.5	1	2	2	5	6.3	12.5		GE22666	1E-009	gi|195476110	60.8	77	118	53	66	15	0	0	0	30	Cc-male-2751	beta-glucosidase Streptomyces sp. SPB74 beta-glucosidase	met/carb	NR-LIGHT
Cc-male-2752	68	23.5294	Cc-male-2752	207	G	*	Male_asb-2752	2	SIG	-1	5.08	12.85			68	0.317	0.166	0.223	M	5	ExpAA=5.50 First60=5.50 PredHel=0 Topology=i	0						15	23.5	2.9	8.8		GK11475	6E-009	gi|195443884	58.5	53	1769	66	3	18	5	1716	20	1	Cc-male-2752	Hypothetical secreted mucin - signalP detected - possible mucin - 16 NetOglyc sites	s/mucin	HMUC
Cc-male-2753	210	0	Cc-male-2753	633	A	*	Male_asb-2753	2	CYT		23.37	5.13			210	0.197	0.08	0.796	_	3	ExpAA=0.22 First60=0.13 PredHel=0 Topology=o	0						1	14.3	7.1	4.3		GH17923	7E-075	gi|195060065	279	204	555	62	37	78	1	349	4	1	Cc-male-2753	5' nucleotidase	met/nuc	KOG
Cc-male-2754	249	2.00803	Cc-male-2754	750	M	*	Male_asb-2754	2	CYT		28.649	9.54			249	0.522	0.082	0.355	M	5	ExpAA=0.00 First60=0.00 PredHel=0 Topology=o	0						0	10	2.4	8	1 | 58 LQPRRKR|DT 0.706 *ProP* |	GK15752	3E-024	gi|195431393	111	141	216	39	66	91	11	53	98	1	Cc-male-2754	CG8701 CG8701 GH07855p CG8701-PA synthetic construct CG8701-PA	uc	NR-LIGHT
Cc-male-2756	196	0	Cc-male-2756	591	M	*	Male_asb-2756	2	CYT		22.374	4.86			196	0.261	0.054	0.762	_	3	ExpAA=0.01 First60=0.00 PredHel=0 Topology=o	0						2	11.7	7.7	5.1		GK10715	8E-096	gi|195425425	348	199	200	84	100	31	8	1	1	1	Cc-male-2756	Ca2+-binding protein, EF-Hand protein superfamily	st	KOG
Cc-male-2763	159	0	Cc-male-2763	480	M	*	Male_asb-2763	2	CYT		18.452	5.54			159	0.118	0.267	0.559	_	4	ExpAA=0.02 First60=0.00 PredHel=0 Topology=o	0						0	7.5	5.7	3.8		GK13064	7E-045	gi|195452988	178	152	160	55	96	68	1	1	4	1	Cc-male-2763	Protein tyrosine phosphatase	st	KOG
Cc-male-277	284	0.704225	Cc-male-277	849	G		Male_asb-277	2	CYT		32.18	6.59			284	0.14	0.591	0.147	S	3	ExpAA=17.99 First60=15.77 PredHel=1 Topology=i16-33o	1	6	88.4	5.6		251	0	12	7	3.2		GA25398	6E-029	gi|198476294	127	207	368	34	57	143	14	121	71	1	Cc-male-277	Ficolin	imm	KOG
Cc-male-2775	202	0	Cc-male-2775	609	H	*	Male_asb-2775	2	CYT		23.008	9.07			202	0.097	0.045	0.939	_	1	ExpAA=0.07 First60=0.00 PredHel=0 Topology=o	0						0	9.4	4	2.5		GG24585	1E-063	gi|194854177	241	198	662	57	30	86	2	459	4	1	Cc-male-2775	CG10869, isoform A CG10869, isoform A LP24076p	uc	NR-LIGHT
Cc-male-2803	229	0	Cc-male-2803	690	H	*	Male_asb-2803	2	CYT		26.297	5.48			229	0.112	0.065	0.888	_	2	ExpAA=20.12 First60=0.02 PredHel=0 Topology=o	0						0	9.6	6.6	3.1		GK20472	1E-093	gi|195441274	342	223	1752	69	13	68	0	1517	2	1	Cc-male-2803	CG32436 CG32436 MIP05510p	uc	NR-LIGHT
Cc-male-2804	54	0	Cc-male-2804	165	Q	*	Male_asb-2804	2	BL		6.179	8.73			54	0.135	0.21	0.494	_	4	ExpAA=0.05 First60=0.05 PredHel=0 Topology=i	0						0	13	5.6	3.7		GI12722	26	gi|195125155	26.6	24	1630	36	2	16	0	289	11	1	Cc-male-2804	Hypothetical secreted protein precursor - signalP detected	s/	HS
Cc-male-281	199	0	Cc-male-281	600	E	*	Male_asb-281	2	CYT		22.794	9.95			199	0.066	0.084	0.904	_	1	ExpAA=0.02 First60=0.00 PredHel=0 Topology=o	0						0	14.6	6.5	5.5		CG30350	3E-036	gi|24651893	150	182	369	41	50	108	3	186	8	1	Cc-male-281	Cyclophilin-type peptidyl-prolyl cis-trans isomerase	pm	KOG
Cc-male-284	76	0	Cc-male-284	231	G	*	Male_asb-284	2	CYT		8.617	6.3			76	0.261	0.054	0.658	_	4	ExpAA=0.01 First60=0.01 PredHel=0 Topology=i	0						6	15.8	5.3	9.2		GI13125	6E-031	gi|195126597	131	69	558	82	13	12	0	485	4	1	Cc-male-284	Asparagine synthase (glutamine-hydrolyzing)	met/aa	KOG
Cc-male-2861	172	0	Cc-male-2861	519	G	*	Male_asb-2861	2	CYT		19.653	8.67			172	0.376	0.088	0.481	_	5	ExpAA=0.02 First60=0.02 PredHel=0 Topology=o	0						0	9.3	8.1	5.8		GG17186	3E-076	gi|194901928	283	163	450	80	36	32	0	287	8	1	Cc-male-2861	Kynurenine aminotransferase, glutamine transaminase K	met/aa	KOG
Cc-male-2862	145	0	Cc-male-2862	438	M	*	Male_asb-2862	2	CYT		17.047	6.6			145	0.115	0.086	0.893	_	2	ExpAA=0.03 First60=0.00 PredHel=0 Topology=o	0						0	11.7	3.4	3.4	1 | 20 CYMRVAR|SL 0.555 *ProP* |	GI16840	2E-027	gi|195114170	120	136	163	40	84	81	9	12	7	1	Cc-male-2862	IP04757p	uc	NR-LIGHT
Cc-male-2863	201	0.497512	Cc-male-2863	606	M	*	Male_asb-2863	2	CYT		22.86	6.08			201	0.148	0.064	0.841	_	2	ExpAA=0.00 First60=0.00 PredHel=0 Topology=o	0						1	10	5.5	5		GI11194	8E-089	gi|195134622	325	198	225	73	88	53	0	1	1	1	Cc-male-2863	Attractin and platelet-activating factor acetylhydrolase	st	KOG
Cc-male-2869	255	0	Cc-male-2869	763	G		Male_asb-2869	2	CYT		28.755	5.81			255	0.244	0.046	0.759	_	3	ExpAA=0.00 First60=0.00 PredHel=0 Topology=o	0						3	10.6	2.4	2.7	1 | 229 GEIRLKR|AI 0.716 *ProP* |	GH19858	2E-094	gi|195053504	344	250	737	66	34	85	1	193	4	1	Cc-male-2869	Mitochondrial inner membrane protein (mitofilin)	extmat	KOG
Cc-male-2870	127	0	Cc-male-2870	384	H	*	Male_asb-2870	2	CYT		14.46	9.45			127	0.132	0.087	0.839	_	2	ExpAA=8.52 First60=0.33 PredHel=0 Topology=o	0						0	7.1	7.9	7.1		GH21035	8E-068	gi|195024283	254	123	226	93	55	8	0	103	4	1	Cc-male-2870	NADH-ubiquinone oxidoreductase, NUFS7/PSST/20 kDa subunit	met/energy	KOG
Cc-male-2871	221	0.452489	Cc-male-2871	666	H	*	Male_asb-2871	2	CYT		26.299	9.33			221	0.071	0.073	0.919	_	1	ExpAA=0.00 First60=0.00 PredHel=0 Topology=o	0						4	13.6	2.7	3.6	2 | 187 RKRRQKR|ME 0.741 *ProP* | 196 YRKRKQR|AS 0.525 *ProP* |	GK23668	0.19	gi|195464266	35.4	257	275	20	94	164	33	3	27	2	Cc-male-2871	Unknown product	uk	NR-LIGHT
Cc-male-2872	123	0	Cc-male-2872	372	H	*	Male_asb-2872	2	CYT		13.412	4.43			123	0.057	0.053	0.953	_	1	ExpAA=0.00 First60=0.00 PredHel=0 Topology=o	0						7	17.1	4.1	3.3		GH21541	1E-011	gi|195027766	67.4	91	1246	34	7	80	31	1155	1	1	Cc-male-2872	Unknown product	uk	NR-LIGHT
Cc-male-2876	248	0	Cc-male-2876	742	T		Male_asb-2876	2	CYT		28.508	9.37			248	0.509	0.054	0.567	_	5	ExpAA=0.01 First60=0.01 PredHel=0 Topology=o	0						0	11.3	6	3.6	1 | 231 ELTRSRR|ML 0.545 *ProP* |	GI13265	1E-075	gi|195127093	281	193	613	69	32	60	2	1	24	1	Cc-male-2876	Alpha-tubulin N-acetyltransferase 1	cs	SWISSP
Cc-male-2877	289	0.346021	Cc-male-2877	870	M	*	Male_asb-2877	2	CYT		32.797	4.89			289	0.103	0.097	0.891	_	2	ExpAA=0.20 First60=0.19 PredHel=0 Topology=o	0						0	12.5	3.5	1.7		GJ18334	1E-133	gi|195398399	473	283	306	82	93	49	0	1	1	1	Cc-male-2877	Vesicle coat complex COPI, epsilon subunit	pe	KOG
Cc-male-288	320	0	Cc-male-288	963	H	*	Male_asb-288	2	CYT		36.06	5.86			320	0.08	0.085	0.837	_	2	ExpAA=0.19 First60=0.09 PredHel=0 Topology=o	0						0	11.3	7.5	5.6	1 | 236 GKSRNKK|TY 0.557 *ProP* |	GJ20613	1E-141	gi|195381949	499	319	399	71	80	92	0	80	1	1	Cc-male-288	Triglyceride lipase-cholesterol esterase	met/lipd	KOG
Cc-male-2882	124	0	Cc-male-2882	375	R	*	Male_asb-2882	2	CYT		13.697	4.3			124	0.047	0.022	0.977	_	1	ExpAA=0.00 First60=0.00 PredHel=0 Topology=o	0						2	7.3	11.3	4.8		GH21813	6E-026	gi|195053796	115	294	365	94	81	3	0	71	4	4	Cc-male-2882	FK506-binding protein 1	pm	GO
Cc-male-2887	186	0	Cc-male-2887	561	M	*	Male_asb-2887	2	CYT		21.18	5.75			186	0.073	0.096	0.902	_	1	ExpAA=0.00 First60=0.00 PredHel=0 Topology=o	0						1	17.2	4.8	2.7	1 | 155 TRRRSHR|CT 0.633 *ProP* |	GI16409	1E-005	gi|195133560	48.9	79	114	32	70	57	7	1	1	1	Cc-male-2887	Unknown product	uk	NR-LIGHT
Cc-male-2888	237	1.26582	Cc-male-2888	708	L		Male_asb-2888	2	CYT		26.082	10.06			237	0.368	0.073	0.582	_	4	ExpAA=0.02 First60=0.02 PredHel=0 Topology=o	0						5	13.9	5.5	3.8		GI19143	0.011	gi|195121622	39.7	132	1682	25	8	99	3	1116	42	1	Cc-male-2888	Unknown product	uk	NR-LIGHT
Cc-male-2900	113	1.76991	Cc-male-2900	342	A	*	Male_asb-2900	2	SIG	23-24	12.03	8.94	9.625	9.36	113	0.015	0.986	0.037	S	1	ExpAA=43.80 First60=36.60 PredHel=2 Topology=i2-24o37-56i	2	36.3	11.5	52.2		57	4	9.7	1.8	6.2		GE16171	0.80	gi|195478182	31.6	62	682	34	9	41	6	374	57	1	Cc-male-2900	Unknown product - signalP detected - 2 predicted membrane helices	uk	HM
Cc-male-2904	269	0	Cc-male-2904	810	A	*	Male_asb-2904	2	CYT		31.122	9.2			269	0.154	0.069	0.821	_	2	ExpAA=0.01 First60=0.00 PredHel=0 Topology=o	0						0	13.4	3	1.9	1 | 242 ESVRKRR|SK 0.584 *ProP* |	GK20327	8E-073	gi|195435744	273	241	580	58	42	104	6	329	2	1	Cc-male-2904	CG7634 AT08308p CG7634 CG7634-PA	uc	NR-LIGHT
Cc-male-2906	181	0	Cc-male-2906	546	T	*	Male_asb-2906	2	CYT		20.96	10.23			181	0.58	0.097	0.347	M	4	ExpAA=0.01 First60=0.01 PredHel=0 Topology=i	0						29	29.3	0.6	8.3		GK15481	1E-006	gi|195456990	52	121	505	31	24	86	8	380	57	1	Cc-male-2906	Unknown product - 30 NetOglyc sites	uk	NR-LIGHT
Cc-male-2912	124	0	Cc-male-2912	375	H	*	Male_asb-2912	2	SIG	31-32	13.601	4.61	10.046	4.31	124	0.03	0.855	0.177	S	2	ExpAA=20.47 First60=20.47 PredHel=1 Topology=i12-34o	1	17.7	72.6	9.7		90	1	12.1	3.2	4.8		hypothetical protein CG1703	0.095	gi|193883124	34.7	84	214	34	40	58	4	58	32	1	Cc-male-2912	Hypothetical secreted protein precursor - signalP detected	s/	HS
Cc-male-2913	135	0	Cc-male-2913	408	M	*	Male_asb-2913	2	CYT		15.818	10.48			135	0.317	0.12	0.498	_	5	ExpAA=0.01 First60=0.00 PredHel=0 Topology=i	0						0	9.6	5.9	5.2		GI10350	4E-071	gi|195112164	265	134	135	95	100	6	0	1	1	1	Cc-male-2913	ribosomal protein L27 GG12227 Drosophila erecta GM10227 Drosophila sechellia GE10675 Drosophila yakuba GD18180 Drosophila simulans	ps	NR-LIGHT
Cc-male-2917	71	0	Cc-male-2917	216	K	*	Male_asb-2917	2	CYT		7.387	8.43			71	0.073	0.22	0.697	_	3	ExpAA=0.06 First60=0.06 PredHel=0 Topology=o	0						1	14.1	16.9	16.9		GF14963	3E-012	gi|194758367	69.7	121	143	53	85	28	9	20	8	3	Cc-male-2917	Unknown product	uk	NR-LIGHT
Cc-male-2926	198	0	Cc-male-2926	597	M	*	Male_asb-2926	2	BL	-1	21.592	4.71			198	0.127	0.892	0.036	S	2	ExpAA=74.71 First60=36.63 PredHel=0 Topology=o	0						0	15.2	8.1	2		GF19608	2E-043	gi|194770921	174	186	190	45	98	104	5	4	4	1	Cc-male-2926	Hypothetical secreted protein precursor - signalP detected	s/	HS
Cc-male-2933	133	0	Cc-male-2933	402	K	*	Male_asb-2933	2	CYT		15.604	11.42			133	0.406	0.022	0.759	_	4	ExpAA=0.00 First60=0.00 PredHel=0 Topology=i	0						5	20.3	5.3	2.3	5 | 112 GGRRRRR|GA 0.647 *ProP* | 125 RRSRGRR|SR 0.736 *ProP* | 130 RRSRSRR|RR 0.640 *ProP* | 132 SRSRRRR|R- 0.708 *ProP* | 133 RSRRRRR|-- 0.657 *ProP* |	GE19575	2E-005	gi|195496423	47	139	362	26	39	103	10	223	1	1	Cc-male-2933	Unknown product	uk	NR-LIGHT
Cc-male-2942	165	0	Cc-male-2942	498	M	*	Male_asb-2942	2	CYT		17.965	7.78			165	0.326	0.075	0.609	_	4	ExpAA=0.00 First60=0.00 PredHel=0 Topology=o	0						0	12.7	13.9	3.6		GI21755	2E-081	gi|195132793	300	161	165	87	98	21	0	4	3	1	Cc-male-2942	Cyclophilin 1	pm	GO
Cc-male-2947	85	0	Cc-male-2947	258	S	*	Male_asb-2947	2	CYT		9.313	6.49			85	0.157	0.082	0.809	_	2	ExpAA=0.02 First60=0.00 PredHel=0 Topology=o	0						0	14.1	14.1	4.7		GD16870	0.12	gi|195565653	34.3	56	1119	29	5	40	0	390	14	1	Cc-male-2947	Unknown product	uk	NR-LIGHT
Cc-male-2949	91	3.2967	Cc-male-2949	272	L		Male_asb-2949	2	BL		9.651	8.69			91	0.206	0.193	0.652	_	3	ExpAA=22.54 First60=0.24 PredHel=1 Topology=o68-90i	1	24.2	74.7	1.1	1	1	0	22	.	3.3		GF14082	1.4	gi|194762028	30.8	128	136	34	95	40	1	5	15	3	Cc-male-2949	Unknown product	uk	NR-LIGHT
Cc-male-2955	312	0.641026	Cc-male-2955	939	H	*	Male_asb-2955	2	CYT		36.488	9.68			312	0.092	0.048	0.929	_	1	ExpAA=0.00 First60=0.00 PredHel=0 Topology=o	0						0	12.2	1.9	0.6		GA21367	2E-099	gi|198474467	362	302	676	61	45	116	13	316	11	1	Cc-male-2955	Outer dense fiber protein 2	cs	GO
Cc-male-2965	100	0	Cc-male-2965	303	L	*	Male_asb-2965	2	CYT		11.272	9.64			100	0.231	0.062	0.795	_	3	ExpAA=0.03 First60=0.02 PredHel=0 Topology=i	0						0	17	1	6		GK24069	3.0	gi|195442694	29.6	62	1631	35	4	42	2	1024	1	1	Cc-male-2965	Unknown product	uk	NR-LIGHT
Cc-male-2969	120	0	Cc-male-2969	363	M	*	Male_asb-2969	2	CYT		13.502	10.33			120	0.24	0.032	0.855	_	2	ExpAA=0.00 First60=0.00 PredHel=0 Topology=o	0						1	15.8	4.2	5	1 | 32 FTSRNVR|SL 0.538 *ProP* |	GF17987	1E-060	gi|194742782	230	119	120	95	100	5	0	1	1	1	Cc-male-2969	40S ribosomal protein S20	ps	SWISSP
Cc-male-2983	107	0	Cc-male-2983	324	N	*	Male_asb-2983	2	CYT		11.942	8.89			107	0.219	0.127	0.651	_	3	ExpAA=0.43 First60=0.43 PredHel=0 Topology=i	0						0	16.8	5.6	6.5		GJ15034	3.1	gi|195402427	29.6	51	536	25	10	39	0	443	49	1	Cc-male-2983	Unknown product	uk	NR-LIGHT
Cc-male-2994	219	0	Cc-male-2994	660	A	*	Male_asb-2994	2	CYT		25.572	5.48			219	0.045	0.455	0.573	_	5	ExpAA=8.34 First60=8.31 PredHel=0 Topology=o	0						0	10.5	4.6	3.7		replicase polyprotein	8E-016	gi|9629651	83.2	181	1759	29	10	133	6	1544	4	1	Cc-male-2994	polyprotein Kakugo virus polyprotein	te	NR-LIGHT
Cc-male-2996	363	0	Cc-male-2996	1092	K	*	Male_asb-2996	2	CYT		39.333	8.64			363	0.332	0.082	0.565	_	4	ExpAA=0.67 First60=0.66 PredHel=0 Topology=o	0						0	12.4	5	6.3		GE25523	1E-071	gi|195497570	269	298	336	48	89	156	4	36	43	1	Cc-male-2996	NAD-dependent malate dehydrogenase	met/energy	KOG
Cc-male-2998	107	0	Cc-male-2998	324	M	*	Male_asb-2998	2	CYT		11.773	9.67			107	0.119	0.061	0.898	_	2	ExpAA=0.00 First60=0.00 PredHel=0 Topology=o	0						0	7.5	10.3	4.7		GH11376	9E-043	gi|195034124	171	105	108	69	98	32	0	1	1	1	Cc-male-2998	Cytochrome c-2	met/energy	GO
Cc-male-3000	162	0	Cc-male-3000	489	G	*	Male_asb-3000	2	CYT		18.463	4.66			162	0.595	0.071	0.208	M	4	ExpAA=0.03 First60=0.03 PredHel=0 Topology=o	0						0	7.4	4.9	4.3		GK25104	8E-041	gi|195448094	165	105	174	70	61	32	2	3	31	1	Cc-male-3000	Thioredoxin	pm	KOG
Cc-male-3002	212	0	Cc-male-3002	639	A	*	Male_asb-3002	2	CYT		24.122	7.01			212	0.15	0.092	0.772	_	2	ExpAA=0.02 First60=0.02 PredHel=0 Topology=o	0						1	13.2	5.2	4.7		GF23556	8E-095	gi|194752101	345	202	508	78	40	43	0	301	5	1	Cc-male-3002	Hydrolytic enzymes of the alpha/beta hydrolase fold	pm	KOG
Cc-male-3015	192	0	Cc-male-3015	579	H	*	Male_asb-3015	2	CYT		22.235	5.38			192	0.052	0.121	0.896	_	2	ExpAA=0.02 First60=0.01 PredHel=0 Topology=o	0						0	12	3.6	3.6		GA10364	2E-046	gi|198453677	184	179	426	49	42	92	3	245	13	1	Cc-male-3015	IP21807p	uc	NR-LIGHT
Cc-male-3022	208	0	Cc-male-3022	627	M	*	Male_asb-3022	2	SIG	23-24	23.136	5.96	20.845	5.96	208	0.042	0.935	0.039	S	1	ExpAA=13.00 First60=12.24 PredHel=0 Topology=o	0						0	13.9	4.8	4.8	1 | 120 SNSCSKR|GI 0.559 *ProP* |	GJ22827	4E-051	gi|195391502	200	199	211	49	95	101	9	8	8	1	Cc-male-3022	Cellular repressor of transcription - signalP detected	tm	KOG
Cc-male-3033	147	0	Cc-male-3033	444	R	*	Male_asb-3033	2	CYT		16.38	7.04			147	0.099	0.061	0.913	_	1	ExpAA=0.00 First60=0.00 PredHel=0 Topology=o	0						4	13.6	7.5	4.8		SelR, isoform C	4E-066	gi|24645799	248	138	197	80	71	28	4	59	5	1	Cc-male-3033	SelR, isoform A SelR, isoform I cysteine-containing selenoprotein R-like protein RE73235p SelR, isoform A SelR, isoform I SelR-PA	detox/ox	DROSO
Cc-male-3056	194	0	Cc-male-3056	585	A	*	Male_asb-3056	2	CYT		22.384	5.81			194	0.178	0.443	0.171	S	4	ExpAA=9.23 First60=9.15 PredHel=0 Topology=o	0						0	8.2	5.2	4.6		GG23895	1E-102	gi|194860320	369	190	615	91	31	17	0	425	4	1	Cc-male-3056	Angiotensin I-converting enzymes - M2 family peptidases	met/aa	KOG
Cc-male-3089	251	5.9761	Cc-male-3089	756	G	*	Male_asb-3089	2	CYT		26.275	6.02			251	0.157	0.093	0.705	_	3	ExpAA=18.93 First60=0.01 PredHel=1 Topology=i86-108o	1	8.8	57	34.3		143	0	8	7.6	3.2		GK18155	3E-051	gi|195436774	201	222	462	46	48	121	10	171	17	1	Cc-male-3089	Dimeric dihydrodiol dehydrogenase	met/carb	KOG
Cc-male-3090	158	0	Cc-male-3090	477	R	*	Male_asb-3090	2	CYT		17.986	10.05			158	0.267	0.302	0.405	_	5	ExpAA=76.74 First60=18.96 PredHel=4 Topology=i21-43o87-109i114-131o135-157i	4	52.5	30.4	17.1			0	7.6	3.2	4.4		GL16397	8E-059	gi|195164369	224	144	195	75	74	35	0	48	12	1	Cc-male-3090	Microsomal glutathione S-transferase 1 - 4 predicted membrane helices	detox	GO
Cc-male-3117	89	0	Cc-male-3117	270	M	*	Male_asb-3117	2	CYT		10.187	5.63			89	0.061	0.063	0.941	_	1	ExpAA=0.00 First60=0.00 PredHel=0 Topology=o	0						0	10.1	7.9	3.4		GK24974	2E-044	gi|195448683	176	86	92	98	95	1	0	1	1	1	Cc-male-3117	Ubiquitin-like	pm	KOG
Cc-male-3125	332	0	Cc-male-3125	999	E	*	Male_asb-3125	2	CYT		37.698	8.16			332	0.052	0.08	0.926	_	1	ExpAA=0.00 First60=0.00 PredHel=0 Topology=o	0						0	8.7	3.9	3.6		GK25376	2E-050	gi|195441020	199	251	380	38	66	156	0	54	1	1	Cc-male-3125	CG10589 CG10589 GH01788p CG10589-PA synthetic construct CG10589-PA	uc	NR-LIGHT
Cc-male-3126	380	0	Cc-male-3126	1143	E	*	Male_asb-3126	2	CYT		42.392	6.11			380	0.043	0.164	0.895	_	2	ExpAA=0.00 First60=0.00 PredHel=0 Topology=o	0						0	9.5	7.6	4.5		GE25842	1E-174	gi|195498973	612	377	419	78	90	83	0	7	3	1	Cc-male-3126	Argininosuccinate synthase	met/aa	KOG
Cc-male-3129	137	0	Cc-male-3129	414	H	*	Male_asb-3129	2	CYT		15.045	5.1			137	0.087	0.055	0.905	_	1	ExpAA=0.02 First60=0.02 PredHel=0 Topology=o	0						3	12.4	5.1	10.2		GF10881	6E-035	gi|194752103	145	290	741	48	39	75	12	451	2	4	Cc-male-3129	Transcription initiation factor TFIID, subunit TAF5 (also component of histone acetyltransferase SAGA)	tm	KOG
Cc-male-3130	350	0	Cc-male-3130	1053	M	*	Male_asb-3130	2	CYT		38.679	8.25			350	0.897	0.014	0.241	M	2	ExpAA=0.00 First60=0.00 PredHel=0 Topology=o	0						14	20.6	4	8.3	1 | 16 SSRRSYR|SN 0.734 *ProP* |	GG13633	1E-018	gi|194871774	93.6	183	642	31	29	127	13	456	174	1	Cc-male-3130	CG32181 AT19257p CG32181 - 14 NetOglyc sites	uc	NR-LIGHT
Cc-male-3132	304	0	Cc-male-3132	911	G		Male_asb-3132	2	CYT		33.611	10.68			304	0.367	0.043	0.729	_	4	ExpAA=0.00 First60=0.00 PredHel=0 Topology=o	0						0	19.1	6.6	2	2 | 40 TCERLKK|SS 0.525 *ProP* | 123 RTMRIFR|KV 0.546 *ProP* |	GF22598	2E-014	gi|194767055	79.7	265	691	28	38	191	35	417	61	1	Cc-male-3132	AT21765p	uc	NR-LIGHT
Cc-male-3134	167	0	Cc-male-3134	504	G	*	Male_asb-3134	2	CYT		18.857	5.83			167	0.339	0.027	0.745	_	3	ExpAA=0.00 First60=0.00 PredHel=0 Topology=o	0						0	14.4	2.4	4.2		GK25660	2E-049	gi|195447384	194	163	633	56	26	71	0	469	3	1	Cc-male-3134	LP08340p	uc	NR-LIGHT
Cc-male-3136	171	1.16959	Cc-male-3136	516	G	*	Male_asb-3136	2	BL		20.341	9.91			171	0.015	0.897	0.172	S	2	ExpAA=20.97 First60=20.97 PredHel=1 Topology=o15-34i	1	11.1	8.8	80.1		137	3	16.4	1.2	3.5		GH16406	3E-006	gi|195016139	50.4	105	1062	30	10	72	14	30	65	2	Cc-male-3136	Unknown product	uk	NR-LIGHT
Cc-male-3137	154	0	Cc-male-3137	465	M	*	Male_asb-3137	2	SIG	20-21	17.786	8.38	15.588	8.46	154	0.043	0.914	0.092	S	1	ExpAA=0.33 First60=0.32 PredHel=0 Topology=o	0						0	12.3	3.2	1.3		GL24281	0.11	gi|195145446	35	56	533	33	11	38	0	26	6	1	Cc-male-3137	Hypothetical secreted protein precursor - signalP detected	s/	HS
Cc-male-3139	83	0	Cc-male-3139	247	T		Male_asb-3139	2	CYT		8.505	10.32			83	0.162	0.211	0.392	_	5	ExpAA=0.00 First60=0.00 PredHel=0 Topology=o	0						8	15.7	3.6	39.8		GM18116	1E-017	gi|195342372	87.4	879	1519	71	58	13	0	228	3	18	Cc-male-3139	Epstein-Barr nuclear antigen 2	tm	GO
Cc-male-3140	71	0	Cc-male-3140	210	M		Male_asb-3140	2	CYT		8.321	9.44			71	0.053	0.143	0.921	_	2	ExpAA=0.00 First60=0.00 PredHel=0 Topology=o	0						0	15.5	1.4	2.8		GH19505	3.9	gi|195053668	29.3	64	312	25	21	49	4	48	7	1	Cc-male-3140	Unknown product	uk	NR-LIGHT
Cc-male-3141	233	0	Cc-male-3141	702	M	*	Male_asb-3141	2	CYT		26.294	6.08			233	0.939	0.025	0.097	M	1	ExpAA=2.51 First60=0.00 PredHel=0 Topology=o	0						1	8.6	6.4	5.6		GK12986	1E-106	gi|195453286	383	232	233	78	100	50	0	1	1	1	Cc-male-3141	Alkyl hydroperoxide reductase, thiol specific antioxidant	pm	KOG
Cc-male-3143	269	0	Cc-male-3143	810	M	*	Male_asb-3143	2	SIG	24-25	31.267	6.78	28.796	7.21	269	0.015	0.961	0.068	S	1	ExpAA=15.23 First60=15.22 PredHel=1 Topology=i2-24o	1	8.2	91.1	0.7		245	0	8.9	5.6	4.5		GH12214	1E-035	gi|195040934	149	220	256	38	86	141	14	33	44	1	Cc-male-3143	SCP_euk: SCP-like extracellular protein domain - signalP detected	s/antigen5	CDD
Cc-male-3150	134	0	Cc-male-3150	405	M	*	Male_asb-3150	2	SIG	18-19	14.8	6.82	12.921	7.06	134	0.038	0.898	0.052	S	1	ExpAA=9.69 First60=9.69 PredHel=0 Topology=o	0						0	9	9	4.5		GA12941	1E-025	gi|198451489	114	128	136	51	95	64	7	1	1	1	Cc-male-3150	Hypothetical secreted protein precursor - signalP detected	s/	HS
Cc-male-3152	159	0	Cc-male-3152	480	H	*	Male_asb-3152	2	CYT		18.929	10.42			159	0.279	0.045	0.785	_	3	ExpAA=0.08 First60=0.00 PredHel=0 Topology=o	0						0	8.8	6.3	3.8		ribosomal protein L40	1E-051	gi|17136570	201	95	128	98	75	1	0	33	12	1	Cc-male-3152	Ubiquitin-60S ribosomal protein L40	ps	DROSO
Cc-male-32	176	13.6364	Cc-male-32	531	X	*	Male_asb-32	2	CYT		17.675	5.19			176	0.132	0.136	0.738	_	2	ExpAA=0.18 First60=0.18 PredHel=0 Topology=o	0						0	5.1	1.7	0.6		coiled-coil Y protein	2E-033	gi|190608806	141	120	626	53	19	56	0	294	25	1	Cc-male-32	CG31161 CG31161 FI06006p	uc	NR-LIGHT
Cc-male-3208	248	0	Cc-male-3208	747	H	*	Male_asb-3208	2	CYT		28.087	6.78			248	0.147	0.186	0.66	_	3	ExpAA=44.84 First60=22.46 PredHel=2 Topology=o24-46i129-151o	2	17.7	48.8	33.5			2	13.3	7.3	4	1 | 238 VAARPRR|SV 0.787 *ProP* |	GG15549	1E-121	gi|194869574	432	240	1219	87	20	31	4	979	4	1	Cc-male-3208	Anoctamin-4 - 2 predicted membrane helices	tr	GO
Cc-male-3209	206	0	Cc-male-3209	621	H	*	Male_asb-3209	2	CYT		23.749	5			206	0.145	0.028	0.906	_	2	ExpAA=0.01 First60=0.01 PredHel=0 Topology=o	0						1	15	5.3	2.4		GI10708	1E-104	gi|195113469	377	203	532	89	38	21	0	326	2	1	Cc-male-3209	Inward rectifier K+ channel	tr	KOG
Cc-male-3210	225	0.888889	Cc-male-3210	673	M		Male_asb-3210	2	CYT		25.17	5.31			225	0.137	0.074	0.869	_	2	ExpAA=4.80 First60=4.79 PredHel=0 Topology=i	0						0	15.6	4.4	5.3		GJ23049	4E-081	gi|195390630	300	226	340	68	67	73	12	1	1	1	Cc-male-3210	COP9 signalosome, subunit CSN6	pm	KOG
Cc-male-3211	214	0	Cc-male-3211	641	M		Male_asb-3211	2	CYT		24.238	5.23			214	0.686	0.026	0.401	M	4	ExpAA=0.04 First60=0.00 PredHel=0 Topology=o	0						1	11.7	4.2	5.1	1 | 23 SEMRRRR|EE 0.578 *ProP* |	GE19625	6E-071	gi|195496133	266	466	549	66	85	74	5	1	1	5	Cc-male-3211	Karyopherin (importin) alpha	pe	KOG
Cc-male-3212	186	0	Cc-male-3212	561	G	*	Male_asb-3212	2	CYT		20.492	9.06			186	0.178	0.016	0.901	_	2	ExpAA=0.01 First60=0.01 PredHel=0 Topology=o	0						1	10.8	9.1	7		GH25191	4E-079	gi|195063784	293	178	441	74	41	45	0	263	8	1	Cc-male-3212	Chitinase	met/carb	KOG
Cc-male-3213	117	23.0769	Cc-male-3213	354	A	*	Male_asb-3213	2	CYT		10.196	11.55			117	0.041	0.179	0.831	_	2	ExpAA=2.92 First60=2.92 PredHel=0 Topology=o	0						0	8.5	3.4	0.9		GK25446	2E-043	gi|195446625	173	87	115	98	77	1	0	28	30	1	Cc-male-3213	60S ribosomal protein L36	ps	SWISSP
Cc-male-3214	293	0	Cc-male-3214	882	M	*	Male_asb-3214	2	CYT		33.86	6.68			293	0.11	0.077	0.877	_	2	ExpAA=1.22 First60=0.00 PredHel=0 Topology=o	0						0	12.3	3.1	1		GF17917	1E-124	gi|194742519	442	292	293	73	100	77	0	1	1	1	Cc-male-3214	Uncharacterized conserved protein	uc	KOG
Cc-male-3215	78	0	Cc-male-3215	237	A	*	Male_asb-3215	2	SIG	19-20	9.49	7.72	7.194	8.48	78	0.015	0.982	0.036	S	1	ExpAA=30.66 First60=27.14 PredHel=0 Topology=o	0						0	15.4	.	1.3		GJ22028	1.8	gi|195383030	30.4	31	133	37	24	20	0	95	1	1	Cc-male-3215	Hypothetical secreted protein precursor - signalP detected	s/	HS
Cc-male-3216	223	0	Cc-male-3216	672	M	*	Male_asb-3216	2	CYT		25.997	6.07			223	0.121	0.024	0.904	_	2	ExpAA=0.04 First60=0.03 PredHel=0 Topology=o	0						0	8.5	6.3	5.8		GJ19387	1E-112	gi|195393654	402	222	230	82	97	39	0	3	1	1	Cc-male-3216	Class II aldolase/adducin N-terminal domain protein	met/carb	KOG
Cc-male-3218	272	1.10294	Cc-male-3218	815	M		Male_asb-3218	2	SIG	17-18	29.667	4.63	27.735	4.54	272	0.236	0.883	0.012	S	2	ExpAA=1.45 First60=0.69 PredHel=0 Topology=o	0						0	15.8	6.6	3.7		GM22528	5E-081	gi|195355415	300	259	276	59	94	107	2	9	6	1	Cc-male-3218	Trypsin-like serine protease - signalP detected	s/protease	SMART
Cc-male-3220	229	0	Cc-male-3220	690	M	*	Male_asb-3220	2	CYT		24.506	9.06			229	0.922	0.017	0.145	M	2	ExpAA=15.53 First60=0.00 PredHel=0 Topology=o	0						4	14	8.3	6.6		GF14036	1E-106	gi|194762213	382	229	230	80	100	46	1	1	1	1	Cc-male-3220	Ubiquinol cytochrome c reductase, subunit RIP1	met/energy	KOG
Cc-male-3225	196	0	Cc-male-3225	591	P	*	Male_asb-3225	2	CYT		22.625	6			196	0.055	0.104	0.925	_	1	ExpAA=0.00 First60=0.00 PredHel=0 Topology=o	0						1	8.7	4.1	3.1		GF24362	1E-097	gi|194766357	354	193	545	89	36	20	2	352	1	1	Cc-male-3225	Vacuolar H+-ATPase V1 sector, subunit H	tr	KOG
Cc-male-3236	299	1.33779	Cc-male-3236	900	G	*	Male_asb-3236	2	CYT		33.059	9.06			299	0.33	0.094	0.479	_	5	ExpAA=0.00 First60=0.00 PredHel=0 Topology=i	0						1	8.7	6.4	7	1 | 242 QQHRQKR|NT 0.756 *ProP* |	GJ12141	2E-090	gi|195376527	332	324	336	57	97	127	25	3	11	2	Cc-male-3236	CG9133, isoform D CG9133, isoform D AT05366p	uc	NR-LIGHT
Cc-male-3272	253	0	Cc-male-3272	762	M	*	Male_asb-3272	2	SIG	18-19	29.147	5.45	27.263	5.35	253	0.017	0.966	0.071	S	1	ExpAA=1.12 First60=1.12 PredHel=0 Topology=o	0						0	8.7	5.1	2.8	1 | 53 HTQRTRR|EA 0.592 *ProP* |	GH15785	5E-004	gi|195055213	44.3	169	183	21	93	144	19	8	53	1	Cc-male-3272	Hypothetical secreted protein precursor - signalP detected	s/	HS
Cc-male-3274	61	0	Cc-male-3274	186	M	*	Male_asb-3274	2	CYT		6.868	10.12			61	0.603	0.039	0.47	M	5	ExpAA=0.08 First60=0.08 PredHel=0 Topology=o	0						1	11.5	3.3	3.3		GI11196	1E-022	gi|195134628	103	55	56	83	100	9	0	1	1	1	Cc-male-3274	Mitochondrial F1F0-ATP synthase, subunit epsilon/ATP15	met/energy	KOG
Cc-male-3275	208	0	Cc-male-3275	627	G	*	Male_asb-3275	2	CYT		22.697	5.78			208	0.113	0.064	0.877	_	2	ExpAA=0.00 First60=0.00 PredHel=0 Topology=o	0						0	10.1	9.1	2.9		GF10939	1E-105	gi|194752327	379	207	776	86	27	29	0	568	1	1	Cc-male-3275	Gamma-glutamyl phosphate reductase	met/aa	KOG
Cc-male-328	281	1.77936	Cc-male-328	846	H	*	Male_asb-328	2	CYT		31.75	5.73			281	0.079	0.033	0.931	_	1	ExpAA=0.02 First60=0.01 PredHel=0 Topology=o	0						0	12.8	3.9	4.6		GF14158	1E-134	gi|194761550	476	276	337	84	82	42	1	61	6	1	Cc-male-328	Translation initiation factor 3, subunit h (eIF-3h)	ps	KOG
Cc-male-3281	191	1.04712	Cc-male-3281	571	H		Male_asb-3281	2	CYT		21.777	5.5			191	0.072	0.132	0.879	_	2	ExpAA=0.00 First60=0.00 PredHel=0 Topology=o	0						1	8.9	4.7	4.2		GA19342	9E-054	gi|198466123	208	190	318	51	60	92	1	10	2	1	Cc-male-3281	Aldo/keto reductase family	uc	KOG
Cc-male-3284	198	0	Cc-male-3284	597	G	*	Male_asb-3284	2	CYT		22.642	10.38			198	0.755	0.007	0.541	M	4	ExpAA=0.00 First60=0.00 PredHel=0 Topology=o	0						8	23.7	4	6.6		GA26239	1E-008	gi|198454665	59.3	140	4804	33	3	94	21	4500	52	1	Cc-male-3284	Unknown product	uk	NR-LIGHT
Cc-male-3289	210	0	Cc-male-3289	633	M	*	Male_asb-3289	2	SIG	20-21	21.941	6.01	19.831	5.9	210	0.016	0.96	0.07	S	1	ExpAA=2.76 First60=1.64 PredHel=0 Topology=o	0						0	15.2	13.3	2.9		GF12396	1E-070	gi|194752920	265	196	210	62	94	75	5	4	7	1	Cc-male-3289	Cu/Zn-superoxide dismutase - signalP detected	detox/ox	NR-LIGHT
Cc-male-329	230	0	Cc-male-329	693	G	*	Male_asb-329	2	CYT		26.865	8.73			230	0.303	0.049	0.786	_	3	ExpAA=0.00 First60=0.00 PredHel=0 Topology=o	0						0	15.7	3	3	1 | 226 SRNRVRR|RS 0.604 *ProP* |	GK18260	2E-021	gi|195436874	101	170	951	34	18	114	16	101	44	1	Cc-male-329	yuri gagarin, isoform L yuri gagarin, isoform L	uc	NR-LIGHT
Cc-male-3295	102	0	Cc-male-3295	309	M	*	Male_asb-3295	2	CYT		11.15	9.52			102	0.48	0.052	0.452	M	5	ExpAA=0.00 First60=0.00 PredHel=0 Topology=o	0						0	6.9	10.8	4.9		GK17350	8E-035	gi|195428062	144	103	104	69	100	32	2	1	1	1	Cc-male-3295	Mitochondrial chaperonin	pm	KOG
Cc-male-3298	102	0	Cc-male-3298	309	M	*	Male_asb-3298	2	CYT		11.131	9.52			102	0.48	0.052	0.452	M	5	ExpAA=0.00 First60=0.00 PredHel=0 Topology=o	0						0	6.9	10.8	4.9		GK17350	8E-035	gi|195428062	144	103	104	69	100	32	2	1	1	1	Cc-male-3298	Mitochondrial chaperonin	pm	KOG
Cc-male-3299	191	0	Cc-male-3299	576	G	*	Male_asb-3299	2	CYT		21.479	6.32			191	0.069	0.115	0.834	_	2	ExpAA=16.53 First60=0.02 PredHel=0 Topology=o	0						0	11	8.4	4.7		GK19401	1E-019	gi|195429950	95.5	161	337	34	48	116	19	172	10	1	Cc-male-3299	poly (ADP-ribose) polymerase family, member 16	uc	NR-LIGHT
Cc-male-33	55	0	Cc-male-33	162	M		Male_asb-33	2	CYT		6.109	5.34			55	0.17	0.03	0.888	_	2	ExpAA=0.00 First60=0.00 PredHel=0 Topology=o	0						3	16.4	3.6	5.5		GA22741	2E-018	gi|198470768	89.7	56	983	84	6	9	2	1	1	1	Cc-male-33	bifid	tm	GO
Cc-male-3310	148	0	Cc-male-3310	447	M	*	Male_asb-3310	2	CYT		17.662	10.83			148	0.562	0.051	0.449	M	5	ExpAA=0.00 First60=0.00 PredHel=0 Topology=o	0						0	11.5	4.7	3.4		GI21298	3E-081	gi|195124776	299	146	177	97	83	3	0	30	1	1	Cc-male-3310	60S ribosomal protein L18A	ps	KOG
Cc-male-3311	130	0	Cc-male-3311	393	M	*	Male_asb-3311	2	CYT		15.144	10.25			130	0.464	0.013	0.749	_	4	ExpAA=0.01 First60=0.01 PredHel=0 Topology=o	0						3	16.2	3.1	1.5	1 | 91 RMNRVMR|HL 0.517 *ProP* |	GF19805	2E-008	gi|194752987	56.6	124	147	29	85	90	7	17	4	1	Cc-male-3311	Unknown product	uk	NR-LIGHT
Cc-male-3313	375	0	Cc-male-3313	1128	F	*	Male_asb-3313	2	CYT		42.123	6.24			375	0.309	0.108	0.536	_	4	ExpAA=0.11 First60=0.01 PredHel=0 Topology=o	0						0	10.1	9.1	6.4		GM21895	0.0	gi|195335623	664	367	647	83	57	62	0	280	8	1	Cc-male-3313	Phosphoenolpyruvate carboxykinase	met/energy	KOG
Cc-male-3318	154	0	Cc-male-3318	465	M	*	Male_asb-3318	2	CYT		17.249	5.59			154	0.935	0.057	0.055	M	1	ExpAA=1.05 First60=1.05 PredHel=0 Topology=o	0						1	13	1.9	4.5		GJ12150	5E-055	gi|195376499	212	183	184	62	100	71	40	1	1	1	Cc-male-3318	Acyl carrier protein/NADH-ubiquinone oxidoreductase, NDUFAB1/SDAP subunit	met/energy	KOG
Cc-male-3327	95	0	Cc-male-3327	288	M	*	Male_asb-3327	2	CYT		10.52	9.52			95	0.259	0.048	0.767	_	3	ExpAA=0.00 First60=0.00 PredHel=0 Topology=o	0						1	21.1	2.1	5.3		GK20474	4E-007	gi|195441282	52.4	69	81	40	86	42	2	12	22	1	Cc-male-3327	Unknown product	uk	NR-LIGHT
Cc-male-3342	235	0	Cc-male-3342	703	M		Male_asb-3342	2	CYT		26.567	7.72			235	0.446	0.019	0.642	_	5	ExpAA=0.15 First60=0.00 PredHel=0 Topology=o	0						0	8.9	5.1	4.7		GM20031	1E-099	gi|195335023	362	212	217	81	98	40	0	3	4	1	Cc-male-3342	Manganese superoxide dismutase	tr	KOG
Cc-male-34	245	0	Cc-male-34	738	G	*	Male_asb-34	2	CYT		28.797	5.61			245	0.299	0.11	0.394	_	5	ExpAA=0.00 First60=0.00 PredHel=0 Topology=o	0						0	8.6	4.9	2.9		GD20916	1E-116	gi|195572762	418	241	407	80	59	47	0	166	4	1	Cc-male-34	NADH:ubiquinone oxidoreductase, NDUFA10/42kDa subunit	met/energy	KOG
Cc-male-345	67	0	Cc-male-345	204	C	*	Male_asb-345	2	CYT		7.185	3.77			67	0.068	0.113	0.893	_	2	ExpAA=3.59 First60=3.58 PredHel=0 Topology=o	0						3	31.3	1.5	3		GF10905	6.8	gi|194752193	28.5	34	1302	48	3	18	0	109	2	1	Cc-male-345	Unknown product	uk	NR-LIGHT
Cc-male-350	210	0	Cc-male-350	633	G	*	Male_asb-350	2	CYT		22.681	4.96			210	0.245	0.054	0.719	_	3	ExpAA=0.08 First60=0.00 PredHel=0 Topology=o	0						1	11.4	11.4	5.2		GH18848	1E-109	gi|195036134	393	205	652	92	32	15	1	447	4	1	Cc-male-350	heat shock-like protein, similar to heat shock 70 kDa proteins	pm	NR-LIGHT
Cc-male-359	157	0	Cc-male-359	474	H	*	Male_asb-359	2	CYT		17.118	9.98			157	0.069	0.056	0.95	_	1	ExpAA=0.35 First60=0.00 PredHel=0 Topology=o	0						0	10.2	11.5	5.7		GL25611	0.019	gi|195156425	37.7	33	134	47	25	18	0	65	25	1	Cc-male-359	Unknown product	uk	NR-LIGHT
Cc-male-365	90	0	Cc-male-365	273	M	*	Male_asb-365	2	CYT		10.066	5.81			90	0.056	0.063	0.952	_	1	ExpAA=0.00 First60=0.00 PredHel=0 Topology=o	0						0	12.2	5.6	2.2		GK23743	4E-035	gi|195433172	145	89	90	73	100	24	0	1	1	1	Cc-male-365	Acyl-CoA-binding protein	met/lipd	SWISSP
Cc-male-383	270	0	Cc-male-383	813	G	*	Male_asb-383	2	CYT		30.433	5.75			270	0.332	0.163	0.307	M	5	ExpAA=0.11 First60=0.00 PredHel=0 Topology=o	0						1	12.6	6.3	7.4		GI24834	2E-082	gi|195110831	305	239	1412	55	17	115	21	1149	5	1	Cc-male-383	Ubiquitin-conjugating enzyme	pm	KOG
Cc-male-387	322	0	Cc-male-387	969	H	*	Male_asb-387	2	CYT		38.224	5.79			322	0.064	0.034	0.949	_	1	ExpAA=0.00 First60=0.00 PredHel=0 Topology=o	0						0	10.2	2.5	3.4		GE11611	1E-101	gi|195488992	369	305	451	55	68	141	11	144	3	1	Cc-male-387	Predicted C2H2-type Zn-finger protein	tm	KOG
Cc-male-394	60	0	Cc-male-394	183	N	*	Male_asb-394	2	CYT		6.369	10.45			60	0.86	0.011	0.305	M	3	ExpAA=0.33 First60=0.33 PredHel=0 Topology=o	0						6	31.7	3.3	10		GJ21632	0.81	gi|195381563	31.6	55	324	42	17	32	6	209	1	1	Cc-male-394	Unknown product	uk	NR-LIGHT
Cc-male-395	323	0.928793	Cc-male-395	967	M		Male_asb-395	2	CYT		35.023	4.96			323	0.084	0.061	0.909	_	1	ExpAA=0.00 First60=0.00 PredHel=0 Topology=o	0						2	10.8	8.4	3.1	1 | 188 TRVRCGR|SM 0.630 *ProP* |	arginine kinase, isoform C	1E-142	gi|24661344	503	296	396	80	75	62	19	1	1	1	Cc-male-395	Creatine kinases	met/energy	KOG
Cc-male-41	217	0	Cc-male-41	654	H	*	Male_asb-41	2	CYT		25.236	8.23			217	0.119	0.042	0.87	_	2	ExpAA=0.10 First60=0.03 PredHel=0 Topology=o	0						0	7.8	3.7	4.6		RH47312p	2E-082	gi|21464458	304	212	232	65	92	74	1	17	2	1	Cc-male-41	Glutathione S-transferase 1	detox	SWISSP
Cc-male-410	165	0	Cc-male-410	498	G	*	Male_asb-410	2	CYT		18.778	5.98			165	0.142	0.053	0.791	_	2	ExpAA=0.00 First60=0.00 PredHel=0 Topology=o	0						0	6.7	4.8	6.7		GF15903	1E-059	gi|194770051	227	152	795	65	19	53	0	597	1	1	Cc-male-410	FI06517p	uc	NR-LIGHT
Cc-male-423	227	0	Cc-male-423	684	M	*	Male_asb-423	2	CYT		25.295	4.65			227	0.153	0.057	0.845	_	2	ExpAA=0.00 First60=0.00 PredHel=0 Topology=o	0						6	9.7	4.8	4.8		GE22134	1E-111	gi|195494785	399	225	226	87	100	29	1	1	1	1	Cc-male-423	Protein involved in vacuolar protein sorting	pe	KOG
Cc-male-426	256	0	Cc-male-426	771	H	*	Male_asb-426	2	CYT		28.037	7.24			256	0.589	0.036	0.538	M	5	ExpAA=0.00 First60=0.00 PredHel=0 Topology=o	0						0	10.9	6.6	4.3		GI19000	1E-085	gi|195122128	315	246	379	63	65	92	3	131	5	1	Cc-male-426	Mevalonate pyrophosphate decarboxylase	met/lipd	KOG
Cc-male-437	191	0	Cc-male-437	571	M		Male_asb-437	2	CYT		22.283	10.11			191	0.859	0.024	0.182	M	2	ExpAA=0.01 First60=0.00 PredHel=0 Topology=o	0						0	8.9	4.7	3.7		GD17306	6E-075	gi|195567196	279	197	231	70	86	58	15	1	1	1	Cc-male-437	39S ribosomal protein L22, mitochondrial	ps	SWISSP
Cc-male-462	221	0	Cc-male-462	666	G	*	Male_asb-462	2	CYT		25.323	9.14			221	0.244	0.045	0.793	_	3	ExpAA=0.00 First60=0.00 PredHel=0 Topology=o	0						1	12.7	5.4	2.3		GA15280	1E-108	gi|126002490	389	217	268	88	81	26	0	51	4	1	Cc-male-462	40S ribosomal protein S3A	ps	KOG
Cc-male-472	100	0	Cc-male-472	303	M	*	Male_asb-472	2	CYT		11.452	9.3			100	0.788	0.125	0.103	M	2	ExpAA=11.30 First60=6.94 PredHel=0 Topology=o	0						4	20	6	3		GH11528	2E-025	gi|195035247	113	87	91	54	97	43	7	1	1	1	Cc-male-472	CG40002 CR40472 CG40002 RH18150p CR40472	uc	NR-LIGHT
Cc-male-480	153	0	Cc-male-480	462	A	*	Male_asb-480	2	CYT		16.286	5.93			153	0.148	0.099	0.647	_	3	ExpAA=0.59 First60=0.35 PredHel=0 Topology=o	0						1	11.8	7.8	7.2		GE26302	3E-062	gi|195500916	236	148	508	75	29	36	0	358	5	1	Cc-male-480	dipeptidase B, isoform A dipeptidase B, isoform B dipeptidase B, isoform C LD41062p dipeptidase B, isoform A dipeptidase B, isoform B	pm	DROSO
Cc-male-492	138	0	Cc-male-492	417	L	*	Male_asb-492	2	CYT		15.351	10			138	0.13	0.046	0.912	_	2	ExpAA=0.00 First60=0.00 PredHel=0 Topology=o	0						0	9.4	7.2	5.1		GI12487	8E-064	gi|195125563	241	881	1037	86	85	19	0	156	1	6	Cc-male-492	Cold shock protein domain	pm	SMART
Cc-male-493	56	0	Cc-male-493	171	V	*	Male_asb-493	2	CYT		5.974	4.56			56	0.087	0.527	0.262	S	4	ExpAA=30.62 First60=30.62 PredHel=2 Topology=o13-31i38-55o	2	62.5	25	12.5	1	1	0	12.5	16.1	3.6		GNBP1	20	gi|195591320	26.9	19	492	60	4	8	0	423	12	1	Cc-male-493	Unknown product - 2 predicted membrane helices	uk	HM
Cc-male-502	131	0	Cc-male-502	396	M	*	Male_asb-502	2	CYT		14.865	4.19			131	0.049	0.072	0.964	_	1	ExpAA=0.37 First60=0.00 PredHel=0 Topology=o	0						0	6.9	6.9	3.8		RNA polymerase II 18kD subunit	2E-062	gi|17864588	236	130	131	90	100	13	2	1	1	1	Cc-male-502	DNA-directed RNA polymerase subunit rpb6 Aedes aegypti DNA-directed RNA polymerase subunit rpb6	tm	NR-LIGHT
Cc-male-505	264	0.378788	Cc-male-505	791	H		Male_asb-505	2	CYT		29.49	7.26			264	0.137	0.056	0.886	_	2	ExpAA=0.00 First60=0.00 PredHel=0 Topology=o	0						5	12.5	5.3	11.4		GG14863	2E-066	gi|194865132	251	226	1944	52	12	125	41	480	7	1	Cc-male-505	MIP13940p	uc	NR-LIGHT
Cc-male-506	99	0	Cc-male-506	300	S	*	Male_asb-506	2	CYT		11.026	9.3			99	0.115	0.063	0.902	_	2	ExpAA=0.00 First60=0.00 PredHel=0 Topology=o	0						0	9.1	6.1	4		GD18141	4E-031	gi|195574117	132	96	363	70	27	29	0	267	3	1	Cc-male-506	Fructose-biphosphate aldolase	met/carb	KOG
Cc-male-509	306	0	Cc-male-509	921	A	*	Male_asb-509	2	CYT		32.15	9.6			306	0.063	0.078	0.948	_	1	ExpAA=0.05 First60=0.00 PredHel=0 Topology=o	0						14	23.5	8.2	2.3		GK20969	6E-024	gi|195427018	110	1414	1483	32	95	204	108	69	7	2	Cc-male-509	Probable cyclin-dependent serine/threonine-protein kinase DDB_G0292550 - 14 NetOglyc sites	st	SWISSP
Cc-male-517	233	0	Cc-male-517	702	M	*	Male_asb-517	2	CYT		25.768	4.56			233	0.067	0.212	0.867	_	2	ExpAA=21.59 First60=21.58 PredHel=1 Topology=o30-52i	1	9.4	12.9	77.7		181	1	12.4	6.9	5.2		GE16009	5E-070	gi|195479043	263	195	246	62	80	81	19	22	17	1	Cc-male-517	membrane steroid binding protein, isoform A membrane steroid binding protein, isoform B membrane steroid binding protein, isoform A LD12946p	met/lipd	NR-LIGHT
Cc-male-52	220	0	Cc-male-52	657	G		Male_asb-52	2	CYT		23.375	9.1			220	0.062	0.143	0.672	_	3	ExpAA=0.20 First60=0.19 PredHel=0 Topology=o	0						25	19.5	5.5	6.4		GM10679	2E-084	gi|195343501	311	226	2226	70	10	68	7	575	1	1	Cc-male-52	thyroid hormone receptor interactor 12 Culex quinquefasciatus thyroid hormone receptor interactor 12 - 25 NetOglyc sites	st	NR-LIGHT
Cc-male-527	116	0	Cc-male-527	351	M	*	Male_asb-527	2	CYT		13.335	8.95			116	0.037	0.304	0.889	_	3	ExpAA=37.15 First60=27.07 PredHel=2 Topology=i21-43o53-71i	2	34.5	8.6	56.9			0	6	8.6	7.8		GK18269	4E-045	gi|195436931	178	114	118	70	97	34	0	4	2	1	Cc-male-527	NADH:ubiquinone oxidoreductase, NDUFC2/B14.5B subunit - 2 predicted membrane helices	met/energy	KOG
Cc-male-53	139	0	Cc-male-53	420	M	*	Male_asb-53	2	CYT		15.203	6.28			139	0.054	0.103	0.926	_	1	ExpAA=0.00 First60=0.00 PredHel=0 Topology=o	0						0	7.2	5.8	3.6		GK16839	2E-068	gi|195428046	256	138	139	90	100	13	0	1	1	1	Cc-male-53	40S ribosomal protein S12	ps	SWISSP
Cc-male-549	326	4.90798	Cc-male-549	981	G	*	Male_asb-549	2	CYT		34.528	7.07			326	0.293	0.054	0.678	_	4	ExpAA=0.01 First60=0.00 PredHel=0 Topology=o	0						0	9.5	8.6	4		GA14770	1E-120	gi|198468380	429	282	325	71	87	81	2	39	38	1	Cc-male-549	Ca2+-binding protein Regucalcin/SMP30	tr	KOG
Cc-male-55	181	0	Cc-male-55	546	H	*	Male_asb-55	2	CYT		20.738	5.44			181	0.088	0.112	0.822	_	2	ExpAA=0.23 First60=0.22 PredHel=0 Topology=o	0						0	16.6	2.2	3.3		GK25579	7E-026	gi|195447048	115	135	1032	43	13	80	7	779	4	1	Cc-male-55	Hira	tm	GO
Cc-male-553	174	0	Cc-male-553	525	M	*	Male_asb-553	2	CYT		19.997	4.72			174	0.786	0.035	0.24	M	3	ExpAA=0.02 First60=0.01 PredHel=0 Topology=i	0						2	9.2	6.3	3.4		GI16168	5E-095	gi|195133442	345	173	174	97	100	5	0	1	1	1	Cc-male-553	Myosin regulatory light chain, EF-Hand protein superfamily	cs	KOG
Cc-male-560	259	0.772201	Cc-male-560	775	M		Male_asb-560	2	CYT		29.239	5.27			259	0.077	0.331	0.659	_	4	ExpAA=0.00 First60=0.00 PredHel=0 Topology=o	0						0	18.1	3.5	2.7	1 | 92 QPKRKRR|RY 0.657 *ProP* |	GI19217	7E-034	gi|195121360	143	258	638	35	41	175	32	1	3	1	Cc-male-560	Transcription factor grauzone	tf	SWISSP
Cc-male-561	183	0	Cc-male-561	552	M	*	Male_asb-561	2	SIG	19-20	20.825	9.54	18.738	9.7	183	0.028	0.943	0.056	S	1	ExpAA=44.59 First60=22.95 PredHel=2 Topology=o5-27i87-106o	2	22.4	44.8	32.8		77	1	14.2	7.7	2.7		GK24167	4E-097	gi|195438461	352	182	183	95	100	8	0	1	1	1	Cc-male-561	Conserved plasma membrane protein - signalP detected - 2 predicted membrane helices	uc	CM
Cc-male-562	367	0	Cc-male-562	1099	R		Male_asb-562	2	CYT		42.34	7.67			367	0.072	0.059	0.934	_	1	ExpAA=0.00 First60=0.00 PredHel=0 Topology=o	0						2	11.7	5.2	6.5		GG22264	1E-029	gi|194882495	130	405	737	28	55	302	74	56	1	1	Cc-male-562	Mitochondrial F1F0-ATP synthase, subunit d/ATP7	met/energy	KOG
Cc-male-565	162	0	Cc-male-565	489	M	*	Male_asb-565	2	CYT		18.99	4.62			162	0.062	0.089	0.924	_	1	ExpAA=0.00 First60=0.00 PredHel=0 Topology=o	0						1	10.5	1.9	3.1		GI16470	1E-006	gi|195133814	52	128	187	29	69	98	19	54	33	1	Cc-male-565	Unknown product	uk	NR-LIGHT
Cc-male-570	267	0	Cc-male-570	798	G		Male_asb-570	2	CYT		29.009	9.5			267	0.071	0.035	0.937	_	1	ExpAA=0.08 First60=0.00 PredHel=0 Topology=o	0						0	9	10.1	4.1		GF13537	1E-144	gi|194757070	510	263	552	98	48	4	0	89	4	1	Cc-male-570	F0F1-type ATP synthase, alpha subunit	met/energy	KOG
Cc-male-582	158	0	Cc-male-582	477	M	*	Male_asb-582	2	CYT		16.164	6.53			158	0.014	0.684	0.709	_	5	ExpAA=91.84 First60=26.80 PredHel=4 Topology=o13-35i56-78o93-115i135-157o	4	55.7	18.4	25.9			0	10.1	14.6	3.8		GK19648	2E-078	gi|195429515	290	156	159	95	99	7	0	3	2	1	Cc-male-582	V-type proton ATPase 16 kDa proteolipid subunit - 4 predicted membrane helices	tr	NR-LIGHT
Cc-male-59	220	0	Cc-male-59	663	G	*	Male_asb-59	2	CYT		23.719	7.02			220	0.227	0.119	0.468	_	4	ExpAA=0.03 First60=0.03 PredHel=0 Topology=o	0						2	14.5	9.5	3.6		GH21602	3E-099	gi|195027962	360	883	1327	83	67	35	1	443	5	2	Cc-male-59	Multidrug/pheromone exporter, ABC superfamily	detox	KOG
Cc-male-603	112	0	Cc-male-603	333	M		Male_asb-603	2	CYT		12.018	11.63			112	0.06	0.251	0.826	_	3	ExpAA=0.01 First60=0.01 PredHel=0 Topology=o	0						12	22.3	4.5	11.6		GJ19657	3E-015	gi|195404363	79.7	105	477	47	22	56	4	26	2	1	Cc-male-603	AT17665p - 13 NetOglyc sites	uc	NR-LIGHT
Cc-male-605	228	2.63158	Cc-male-605	687	M	*	Male_asb-605	2	CYT		24.713	6.09			228	0.146	0.145	0.619	_	3	ExpAA=0.14 First60=0.14 PredHel=0 Topology=o	0						0	14	7.5	1.8		GH12858	2E-072	gi|195044333	271	214	229	61	94	82	1	14	13	1	Cc-male-605	GTPase Rab5/YPT51	pe	KOG
Cc-male-607	195	0	Cc-male-607	588	I	*	Male_asb-607	2	CYT		21.883	5.34			195	0.919	0.021	0.12	M	2	ExpAA=0.00 First60=0.00 PredHel=0 Topology=o	0						3	13.3	6.2	6.2		GA26852	0.34	gi|198449747	34.3	76	970	45	8	17	0	392	60	2	Cc-male-607	Unknown product	uk	NR-LIGHT
Cc-male-613	212	0.471698	Cc-male-613	639	R	*	Male_asb-613	2	CYT		24.239	5.74			212	0.06	0.212	0.755	_	3	ExpAA=0.17 First60=0.16 PredHel=0 Topology=o	0						0	10.4	9.4	4.2		GK10595	1E-094	gi|195454829	344	205	248	77	83	46	0	43	7	1	Cc-male-613	Peptide methionine sulfoxide reductase	pm	KOG
Cc-male-620	186	0	Cc-male-620	561	M	*	Male_asb-620	2	CYT		21.168	6.73			186	0.06	0.33	0.668	_	4	ExpAA=0.05 First60=0.05 PredHel=0 Topology=o	0						1	10.8	6.5	2.7		GA20665	1E-103	gi|125774813	372	185	186	97	100	4	0	1	1	1	Cc-male-620	Arf (ADP-ribosylation factor)/Arl (Arf-like) small GTPases	met/lipd	CDD
Cc-male-64	129	0	Cc-male-64	390	L	*	Male_asb-64	2	CYT		15.428	11.74			129	0.443	0.01	0.806	_	4	ExpAA=0.00 First60=0.00 PredHel=0 Topology=o	0						2	14.7	1.6	3.1	1 | 68 RESREQR|DN 0.591 *ProP* |	GE10584	8E-004	gi|195503854	41.6	109	884	29	12	80	16	750	10	1	Cc-male-64	Unknown product	uk	NR-LIGHT
Cc-male-650	92	0	Cc-male-650	279	M	*	Male_asb-650	2	CYT		10.562	6.09			92	0.08	0.084	0.884	_	1	ExpAA=0.00 First60=0.00 PredHel=0 Topology=o	0						0	6.5	5.4	3.3		GH22682	3E-046	gi|195057946	182	91	92	95	100	4	0	1	1	1	Cc-male-650	Mitochondrial import inner membrane translocase, subunits TIM10/TIM12	pe	KOG
Cc-male-657	251	0.796813	Cc-male-657	756	G	*	Male_asb-657	2	CYT		28.091	6.02			251	0.572	0.051	0.31	M	4	ExpAA=0.00 First60=0.00 PredHel=0 Topology=o	0						0	10.4	6.8	4		GF20764	1E-130	gi|194770892	462	248	503	89	50	25	1	255	4	1	Cc-male-657	Splicing factor 3a, subunit 3	tm	KOG
Cc-male-660	110	0	Cc-male-660	333	F	*	Male_asb-660	2	CYT		10.975	9.57			110	0.461	0.042	0.603	_	5	ExpAA=0.01 First60=0.01 PredHel=0 Topology=o	0						4	20	14.5	3.6		GK17632	5E-019	gi|195429114	92	90	414	53	22	46	7	164	6	1	Cc-male-660	Uncharacterized conserved protein	uc	KOG
Cc-male-661	239	1.25523	Cc-male-661	720	A	*	Male_asb-661	2	CYT		27.131	9.14			239	0.105	0.132	0.801	_	2	ExpAA=0.04 First60=0.00 PredHel=0 Topology=o	0						0	11.7	6.3	5		GI20683	7E-096	gi|195118696	349	238	284	66	84	81	1	46	2	1	Cc-male-661	Palmitoyl protein thioesterase	met/lipd	KOG
Cc-male-685	147	0	Cc-male-685	444	M	*	Male_asb-685	2	CYT		16.405	4.91			147	0.109	0.063	0.897	_	2	ExpAA=0.00 First60=0.00 PredHel=0 Topology=o	0						2	19	2	1.4		mitotic spindle density 1	2E-013	gi|85726460	74.3	129	138	37	94	86	8	8	1	1	Cc-male-685	mitotic spindle density 1 UT01503p mitotic spindle density 1 CG13914-PA synthetic construct CG13914-PA	uc	NR-LIGHT
Cc-male-69	108	0	Cc-male-69	327	M	*	Male_asb-69	2	CYT		12.627	5.44			108	0.062	0.264	0.894	_	2	ExpAA=0.07 First60=0.06 PredHel=0 Topology=o	0						0	9.3	2.8	1.9		GI16422	1E-062	gi|195133618	236	107	108	96	100	4	0	1	1	1	Cc-male-69	SCF ubiquitin ligase Rbx1 component	prot	NR-LIGHT
Cc-male-704	220	0.909091	Cc-male-704	663	M	*	Male_asb-704	2	SIG	26-27	24.153	6.29	21.178	5.93	220	0.025	0.946	0.051	S	1	ExpAA=5.86 First60=5.86 PredHel=0 Topology=o	0						0	15	10	4.1		GJ11011	2E-094	gi|195395888	343	208	216	78	97	45	2	8	12	1	Cc-male-704	Uncharacterized secreted protein SDF2 (Stromal cell-derived factor 2), contains MIR - signalP detected	s/	KOG
Cc-male-705	133	0	Cc-male-705	402	M	*	Male_asb-705	2	CYT		14.746	9.07			133	0.112	0.31	0.536	_	4	ExpAA=22.27 First60=22.18 PredHel=1 Topology=o36-58i	1	16.5	27.1	56.4		75	0	12	7.5	6		GK22673	3E-059	gi|195449539	225	133	134	76	100	32	3	1	1	1	Cc-male-705	CDGSH-type Zn-finger containing protein	uc	KOG
Cc-male-706	122	0	Cc-male-706	369	M	*	Male_asb-706	2	CYT		13.116	9.1			122	0.57	0.032	0.492	M	5	ExpAA=0.00 First60=0.00 PredHel=0 Topology=o	0						17	20.5	9.8	10.7		GK12740	6E-042	gi|195454366	168	117	118	68	100	39	4	1	1	1	Cc-male-706	CG1943, isoform A CG1943, isoform B CG1943, isoform C CG1943, isoform B CG1943, isoform A CG1943, isoform C LD11057p RE05245p - 18 NetOglyc sites	uc	NR-LIGHT
Cc-male-714	227	0.440529	Cc-male-714	684	G	*	Male_asb-714	2	CYT		25.579	8.55			227	0.401	0.048	0.612	_	4	ExpAA=0.02 First60=0.00 PredHel=0 Topology=o	0						2	14.1	6.2	5.3		AT11610p	0.12	gi|291084948	36.2	66	640	34	10	44	5	340	109	1	Cc-male-714	Unknown product	uk	NR-LIGHT
Cc-male-715	312	0.641026	Cc-male-715	939	G	*	Male_asb-715	2	CYT		32.417	8.79			312	0.353	0.049	0.708	_	4	ExpAA=0.00 First60=0.00 PredHel=0 Topology=o	0						5	22.4	8.7	3.5	1 | 194 NLGRTHR|SV 0.672 *ProP* |	GI15579	5E-006	gi|195130781	51.6	242	258	22	94	131	3	9	2	5	Cc-male-715	Unknown product	uk	NR-LIGHT
Cc-male-719	216	0	Cc-male-719	651	H	*	Male_asb-719	2	CYT		24.225	8.9			216	0.313	0.062	0.682	_	4	ExpAA=0.37 First60=0.20 PredHel=0 Topology=o	0						0	8.3	8.3	3.7		adenine phosphoribosyltransferase	2E-067	gi|2655151	254	178	181	67	99	58	0	3	38	1	Cc-male-719	Adenine phosphoribosyl transferases	met/nuc	KOG
Cc-male-751	130	0	Cc-male-751	393	M	*	Male_asb-751	2	BL		14.74	9.21			130	0.074	0.217	0.813	_	3	ExpAA=43.28 First60=20.64 PredHel=2 Topology=o27-49i62-84o	2	33.8	56.2	10			0	16.2	3.8	6.2		GE21752	3E-053	gi|195493196	205	123	127	78	98	27	0	1	1	1	Cc-male-751	Conserved plasma membrane protein - 2 predicted membrane helices	uc	CM
Cc-male-752	219	0	Cc-male-752	660	M	*	Male_asb-752	2	CYT		24.672	6.16			219	0.249	0.104	0.642	_	4	ExpAA=0.41 First60=0.00 PredHel=0 Topology=o	0						0	11.9	8.2	4.6		GI23857	2E-081	gi|195107275	301	218	232	64	94	78	0	14	1	1	Cc-male-752	Lysophospholipase-like protein 1	met/lipd	SWISSP
Cc-male-753	151	0	Cc-male-753	456	C	*	Male_asb-753	2	CYT		18.189	7.98			151	0.104	0.049	0.908	_	1	ExpAA=0.00 First60=0.00 PredHel=0 Topology=o	0						0	9.3	4	6		GK22633	0.082	gi|195449361	35.4	79	2866	23	3	62	1	1404	64	1	Cc-male-753	Unknown product	uk	NR-LIGHT
Cc-male-76	394	0	Cc-male-76	1185	M	*	Male_asb-76	2	CYT		44.539	5.13			394	0.056	0.045	0.962	_	1	ExpAA=0.00 First60=0.00 PredHel=0 Topology=o	0						0	9.1	5.3	4.6	1 | 333 PDRRQKR|LI 0.609 *ProP* |	GF20295	0.0	gi|194762612	752	392	413	96	95	13	0	5	1	1	Cc-male-76	26S proteasome regulatory complex, ATPase RPT3	prot	KOG
Cc-male-783	257	3.11284	Cc-male-783	774	H	*	Male_asb-783	2	CYT		26.65	5.76			257	0.107	0.608	0.217	S	4	ExpAA=93.32 First60=16.40 PredHel=4 Topology=o15-34i175-194o204-226i238-255o	4	30	10.5	59.5			0	12.5	10.1	3.1		GA20606	1E-113	gi|225581194	406	243	360	84	68	38	4	116	15	1	Cc-male-783	zinc transporter - 4 predicted membrane helices	tr	KOG
Cc-male-786	329	0.911854	Cc-male-786	990	M	*	Male_asb-786	2	CYT		37.019	5.58			329	0.45	0.04	0.612	_	5	ExpAA=0.88 First60=0.00 PredHel=0 Topology=o	0						0	9.7	3.6	3.3	1 | 72 NANRIKR|DE 0.579 *ProP* |	GK12062	2E-080	gi|195445702	298	309	329	46	94	166	2	1	1	1	Cc-male-786	Aldo/keto reductase family	tr	PFAM
Cc-male-790	354	0.282486	Cc-male-790	1061	M		Male_asb-790	2	CYT		39.075	6.47			354	0.041	0.161	0.935	_	2	ExpAA=0.00 First60=0.00 PredHel=0 Topology=o	0						0	11.6	9	4.8		GH17125	1E-162	gi|195022270	570	354	375	76	95	84	1	1	1	1	Cc-male-790	WD40 domain	st	CDD
Cc-male-791	174	0	Cc-male-791	525	M	*	Male_asb-791	2	SIG	24-25	18.848	6.13	16.031	5.29	174	0.032	0.951	0.052	S	1	ExpAA=7.42 First60=7.42 PredHel=0 Topology=o	0						2	14.4	6.9	2.9		GK19042	5E-013	gi|195433759	73.2	67	73	47	93	39	6	6	14	2	Cc-male-791	Serine protease inhibitor dipetalogastin - signalP detected	s/protinh	GO
Cc-male-808	245	0	Cc-male-808	732	L		Male_asb-808	2	CYT		24.564	10.21			245	0.655	0.016	0.576	M	5	ExpAA=0.01 First60=0.00 PredHel=0 Topology=o	0						13	20.8	16.3	8.6		GA10596	3E-024	gi|198465221	111	1835	1996	35	92	182	61	64	4	6	Cc-male-808	protein serine/threonine kinase, protein kinase, CMGC group, CLK family protein kinase - 13 NetOglyc sites	st	GO
Cc-male-809	158	0	Cc-male-809	477	H	*	Male_asb-809	2	CYT		17.597	4.73			158	0.067	0.059	0.951	_	1	ExpAA=0.00 First60=0.00 PredHel=0 Topology=o	0						0	13.3	3.8	0.6		GI20163	6E-049	gi|195120754	192	151	724	64	21	55	2	573	5	1	Cc-male-809	Apx/Shroom domain ASD2	cs	PFAM
Cc-male-816	168	0	Cc-male-816	507	M	*	Male_asb-816	2	CYT		19.881	7.77			168	0.826	0.028	0.256	M	3	ExpAA=0.00 First60=0.00 PredHel=0 Topology=o	0						1	8.9	5.4	1.8		CG9875, isoform A	4E-009	gi|28573621	60.1	128	157	34	82	90	15	13	3	1	Cc-male-816	Unknown product	uk	NR-LIGHT
Cc-male-817	171	0	Cc-male-817	516	V	*	Male_asb-817	2	CYT		18.858	5.63			171	0.12	0.055	0.891	_	2	ExpAA=0.13 First60=0.00 PredHel=0 Topology=o	0						0	8.2	11.1	3.5		GK12053	2E-082	gi|195445664	303	169	486	84	35	26	0	317	2	1	Cc-male-817	Aldehyde dehydrogenase	met/energy	KOG
Cc-male-818	276	0.362319	Cc-male-818	827	M		Male_asb-818	2	CYT		30.607	6.32			276	0.145	0.073	0.852	_	2	ExpAA=1.48 First60=0.00 PredHel=0 Topology=o	0						0	10.9	7.6	5.1		GE10635	1E-103	gi|195504079	373	275	363	68	76	86	2	1	1	1	Cc-male-818	Fructose-biphosphate aldolase	met/carb	KOG
Cc-male-820	227	3.52423	Cc-male-820	684	M	*	Male_asb-820	2	CYT		24.433	4.74			227	0.153	0.063	0.804	_	2	ExpAA=0.00 First60=0.00 PredHel=0 Topology=o	0						3	8.8	3.1	4		GH19872	1E-104	gi|195029481	376	227	228	86	100	30	1	1	1	1	Cc-male-820	Protein involved in glucose derepression and pre-vacuolar endosome protein sorting	pe	KOG
Cc-male-821	67	0	Cc-male-821	204	T	*	Male_asb-821	2	BL		7.76	7.84			67	0.037	0.977	0.032	S	1	ExpAA=28.13 First60=28.13 PredHel=1 Topology=i21-43o	1	32.8	35.8	31.3		24	0	13.4	7.5	.		GA20543	3.0	gi|198452596	29.6	52	687	27	8	39	1	261	5	1	Cc-male-821	Hypothetical secreted protein precursor - signalP detected	s/	HS
Cc-male-836	49	0	Cc-male-836	150	A	*	Male_asb-836	2	CYT		5.586	9.03			49	0.494	0.072	0.28	M	4	ExpAA=0.00 First60=0.00 PredHel=0 Topology=o	0						0	10.2	6.1	.		GE19469	57	gi|195496898	25.4	22	674	43	3	13	0	199	8	1	Cc-male-836	Unknown product	uk	NR-LIGHT
Cc-male-837	222	0	Cc-male-837	669	F	*	Male_asb-837	2	CYT		26.852	9.52			222	0.037	0.971	0.036	S	1	ExpAA=39.92 First60=21.59 PredHel=2 Topology=o5-27i96-118o	2	19.8	49.1	31.1		104	0	14	0.9	3.2		GH11189	2.1	gi|195032346	32	25	377	38	7	16	0	351	5	1	Cc-male-837	Unknown product - 2 predicted membrane helices	uk	HM
Cc-male-839	46	0	Cc-male-839	141	P	*	Male_asb-839	2	CYT		5.379	10.74			46	0.676	0.048	0.308	M	4	ExpAA=0.00 First60=0.00 PredHel=0 Topology=o	0						0	10.9	.	10.9		GH22635	20	gi|195058335	26.9	38	1009	43	4	22	2	42	10	1	Cc-male-839	Unknown product	uk	NR-LIGHT
Cc-male-84	125	0	Cc-male-84	378	M	*	Male_asb-84	2	CYT		14.396	8.24			125	0.245	0.208	0.61	_	4	ExpAA=5.97 First60=0.88 PredHel=0 Topology=o	0						0	12.8	4.8	5.6		GG24448	20	gi|194855425	26.9	37	527	34	7	25	0	204	85	1	Cc-male-84	Unknown product	uk	NR-LIGHT
Cc-male-840	223	0.448431	Cc-male-840	672	M	*	Male_asb-840	2	CYT		25.768	6.7			223	0.21	0.042	0.838	_	2	ExpAA=0.00 First60=0.00 PredHel=0 Topology=o	0						2	13.9	3.1	4.5		GJ20189	1E-126	gi|195383512	450	222	223	95	100	9	0	1	1	1	Cc-male-840	Cell cycle-associated protein	nr	KOG
Cc-male-847	254	9.44882	Cc-male-847	765	M	*	Male_asb-847	2	CYT		25.287	6.85			254	0.053	0.209	0.791	_	3	ExpAA=29.51 First60=13.59 PredHel=0 Topology=o	0						2	14.2	7.9	5.5		GG22811	9E-073	gi|194884701	272	224	257	60	88	92	8	33	26	1	Cc-male-847	OCIA domain-containing protein 1 asrij	uc	NR-LIGHT
Cc-male-848	224	0	Cc-male-848	675	M	*	Male_asb-848	2	CYT		26.034	6.16			224	0.074	0.264	0.814	_	3	ExpAA=31.93 First60=0.16 PredHel=0 Topology=o	0						0	9.4	3.6	1.3		GI22488	3E-062	gi|195111880	237	211	220	51	96	104	1	1	1	1	Cc-male-848	Ca2+/calmodulin-dependent protein phosphatase (calcineurin subunit B), EF-Hand superfamily protein	st	KOG
Cc-male-849	123	0	Cc-male-849	372	G	*	Male_asb-849	2	SIG	24-25	14.366	10.6	11.432	9.97	123	0.245	0.941	0.006	S	2	ExpAA=57.44 First60=34.93 PredHel=3 Topology=o4-21i42-59o94-113i	3	43.1	31.7	25.2			0	8.9	3.3	.		GK25620	1.4	gi|195447186	30.8	77	1186	29	7	56	1	776	24	1	Cc-male-849	Unknown product - signalP detected - 3 predicted membrane helices	uk	HM
Cc-male-856	250	0	Cc-male-856	753	G	*	Male_asb-856	2	CYT		29.188	8.25			250	0.355	0.039	0.736	_	4	ExpAA=0.04 First60=0.00 PredHel=0 Topology=i	0						1	13.2	2.4	2		GL15298	1E-110	gi|195173403	395	244	586	81	42	46	0	341	5	1	Cc-male-856	Cystoskeletal protein Tektin	cs	KOG
Cc-male-861	175	0	Cc-male-861	528	M	*	Male_asb-861	2	BL	33-34	19.435	5.9	15.743	5.37	175	0.01	0.991	0.063	S	1	ExpAA=74.91 First60=29.57 PredHel=3 Topology=i5-27o55-77i90-112o	3	37.7	52	10.3			0	12	12	1.1		GI13768	4E-058	gi|195129005	223	154	162	63	96	60	9	7	8	1	Cc-male-861	Conserved plasma membrane protein - signalP detected - 3 predicted membrane helices	uc	CM
Cc-male-862	303	0	Cc-male-862	912	D	*	Male_asb-862	2	CYT		34.67	4.98			303	0.04	0.127	0.894	_	2	ExpAA=0.00 First60=0.00 PredHel=0 Topology=o	0						2	10.2	5.6	7.3		GJ19167	1E-153	gi|195392834	541	298	580	85	52	45	2	278	1	1	Cc-male-862	Lysyl-tRNA synthetase (class II)	ps	KOG
Cc-male-866	227	0	Cc-male-866	684	M	*	Male_asb-866	2	CYT		26.143	9.72			227	0.334	0.037	0.739	_	3	ExpAA=0.00 First60=0.00 PredHel=0 Topology=o	0						0	6.2	2.2	4.4		GI23449	1E-091	gi|195108377	335	210	213	79	99	43	1	1	1	1	Cc-male-866	Uncharacterized conserved protein	uc	KOG
Cc-male-871	138	0	Cc-male-871	417	M	*	Male_asb-871	2	CYT		16.109	4.82			138	0.064	0.075	0.949	_	1	ExpAA=0.00 First60=0.00 PredHel=0 Topology=o	0						1	7.2	3.6	4.3		GJ17663	2E-039	gi|195387934	160	118	122	59	98	48	0	1	1	1	Cc-male-871	FB-FBGN0032020 - SYMBOL:CG7787 SPECIES:7227 "DROSOPHILA MELANOGASTER" GO:0016192 "VESICLE-MEDIATED TRANSPORT" EVIDENCE=ISS GO:0008270 "ZINC ION BINDING" EVIDENCE=ISS GO:0005085 "GUANYL-NUCLEOTIDE EXCHANGE FACTOR ACTIVITY" EVIDENCE=ISS	pe	GO
Cc-male-878	118	0	Cc-male-878	357	M	*	Male_asb-878	2	CYT		13.266	4.98			118	0.063	0.043	0.958	_	1	ExpAA=0.00 First60=0.00 PredHel=0 Topology=o	0						0	9.3	4.2	.		GJ14384	1E-045	gi|195399550	180	119	126	81	95	22	4	7	3	1	Cc-male-878	Huntingtin interacting protein HYPK	uc	KOG
Cc-male-884	213	0	Cc-male-884	638	H		Male_asb-884	2	CYT		22.972	7.33			213	0.068	0.08	0.943	_	1	ExpAA=22.21 First60=0.02 PredHel=1 Topology=i147-169o	1	10.3	20.7	69		44	0	11.7	6.1	2.8		GH11003	1E-019	gi|195066775	95.9	174	262	39	67	119	37	17	20	1	Cc-male-884	G-box binding factor, transcription factor	tf	GO
Cc-male-893	113	0	Cc-male-893	337	T		Male_asb-893	2	BL		12.769	6.4			113	0.073	0.205	0.809	_	2	ExpAA=23.46 First60=1.04 PredHel=1 Topology=o84-106i	1	19.5	74.3	6.2		7	0	14.2	5.3	2.7		GH10851	2E-009	gi|195030106	60.1	61	1229	51	5	30	0	792	43	1	Cc-male-893	Unknown product	uk	NR-LIGHT
Cc-male-897	264	0	Cc-male-897	789	M		Male_asb-897	2	CYT		30.495	8.84			264	0.291	0.054	0.694	_	3	ExpAA=0.00 First60=0.00 PredHel=0 Topology=o	0						2	9.5	6.4	6.1		GL26538	1E-110	gi|195161266	397	254	301	73	85	67	0	1	1	1	Cc-male-897	39S ribosomal protein L28	ps	NR-LIGHT
Cc-male-898	251	4.78088	Cc-male-898	756	T	*	Male_asb-898	2	CYT		27.009	6.92			251	0.074	0.055	0.933	_	1	ExpAA=0.00 First60=0.00 PredHel=0 Topology=o	0						3	15.5	1.6	3.6		GK12159	1E-017	gi|195446074	89.4	146	258	34	57	108	18	33	13	1	Cc-male-898	Unknown product	uk	NR-LIGHT
Cc-male-942	113	0	Cc-male-942	342	G	*	Male_asb-942	2	CYT		13.142	12.4			113	0.836	0.011	0.418	M	3	ExpAA=0.00 First60=0.00 PredHel=0 Topology=i	0						0	11.5	3.5	4.4		GK17863	0.12	gi|195441989	34.3	105	1310	25	8	87	13	842	1	1	Cc-male-942	Unknown product	uk	NR-LIGHT
Cc-male-943	288	0	Cc-male-943	867	G	*	Male_asb-943	2	CYT		32.194	5.28			288	0.107	0.05	0.919	_	1	ExpAA=0.00 First60=0.00 PredHel=0 Topology=o	0						1	16.7	3.1	2.4		myosin heavy chain-like, isoform B	7E-096	gi|116008528	349	808	2194	68	37	87	10	1370	3	2	Cc-male-943	myosin heavy chain-like, isoform B myosin heavy chain-like, isoform B	cs	DROSO
Cc-male-944	103	0	Cc-male-944	312	F	*	Male_asb-944	2	CYT		12.134	9.48			103	0.396	0.064	0.541	_	5	ExpAA=0.12 First60=0.06 PredHel=0 Topology=o	0						0	8.7	4.9	4.9		MIP07108p	0.61	gi|224809673	32	50	78	33	65	34	0	20	53	1	Cc-male-944	Unknown product	uk	NR-LIGHT
Cc-male-946	217	0	Cc-male-946	654	A	*	Male_asb-946	2	CYT		25.121	5.98			217	0.115	0.135	0.804	_	2	ExpAA=0.04 First60=0.00 PredHel=0 Topology=o	0						0	8.8	5.5	1.8		GE12213	1E-110	gi|195486398	395	214	222	89	97	22	1	8	4	1	Cc-male-946	Eukaryotic translation initiation factor 3 subunit K	ps	DROSO
Cc-male-947	247	0.404858	Cc-male-947	738	M		Male_asb-947	2	CYT		27.846	5.38			247	0.112	0.071	0.852	_	2	ExpAA=0.06 First60=0.04 PredHel=0 Topology=o	0						1	10.9	5.7	4.5		GL16012	1E-137	gi|195173757	485	246	363	97	68	7	0	1	1	1	Cc-male-947	Septin family protein (P-loop GTPase)	nr	KOG
Cc-male-957	219	0	Cc-male-957	660	G	*	Male_asb-957	2	CYT		25.018	5.15			219	0.097	0.296	0.577	_	4	ExpAA=0.20 First60=0.20 PredHel=0 Topology=o	0						0	13.7	5.9	7.8		GJ22223	4E-076	gi|195383706	283	205	576	64	36	73	3	153	1	1	Cc-male-957	Carbonic anhydrase alpha related protein	tr	CDD
Cc-male-958	232	0	Cc-male-958	699	H	*	Male_asb-958	2	CYT		26.322	8.78			232	0.081	0.597	0.406	S	5	ExpAA=124.02 First60=33.85 PredHel=5 Topology=o15-37i50-72o100-122i160-182o197-219i	5	47.4	25	27.6			0	12.1	8.6	2.6		GK12486	4E-055	gi|195440064	213	229	334	46	69	124	1	105	4	1	Cc-male-958	Amino acid transporters - 5 predicted membrane helices	tr	KOG
Cc-male-959	206	0	Cc-male-959	615	G		Male_asb-959	2	CYT		23.593	8.25			206	0.358	0.035	0.694	_	4	ExpAA=0.01 First60=0.00 PredHel=0 Topology=o	0						2	17	1.9	2.9		GI24630	8E-054	gi|195110135	209	179	2342	55	8	81	0	59	10	1	Cc-male-959	Uncharacterized conserved protein	uc	KOG
Cc-male-960	264	0	Cc-male-960	795	S	*	Male_asb-960	2	CYT		29.567	4.69			264	0.082	0.052	0.926	_	1	ExpAA=0.03 First60=0.01 PredHel=0 Topology=o	0						0	13.3	8.3	4.2		GI15548	7E-076	gi|195130693	283	256	389	51	66	126	3	133	6	1	Cc-male-960	Pancreatic lipase-like enzymes	met/lipd	CDD
Cc-male-97	64	0	Cc-male-97	195	F	*	Male_asb-97	2	CYT		7.897	6.91			64	0.121	0.743	0.207	S	3	ExpAA=14.83 First60=14.83 PredHel=0 Topology=o	0						0	10.9	.	1.6		NADH dehydrogenase subunit 2	3.1	gi|110189274	29.6	50	341	34	15	34	3	201	1	1	Cc-male-97	Unknown product	uk	NR-LIGHT
Cc-male-972	267	3.37079	Cc-male-972	798	Q		Male_asb-972	2	CYT		29.564	6.54			267	0.174	0.112	0.695	_	3	ExpAA=0.16 First60=0.00 PredHel=0 Topology=o	0						0	9	5.6	5.2		GJ12284	4E-081	gi|195376049	300	262	486	56	54	116	2	202	2	1	Cc-male-972	Flavin-containing amine oxidase	met/int	KOG
Cc-male-975	67	0	Cc-male-975	204	G	*	Male_asb-975	2	BL		7.522	9.52			67	0.693	0.077	0.138	M	3	ExpAA=0.15 First60=0.15 PredHel=0 Topology=i	0						0	14.9	9	4.5		GL21578	1E-008	gi|195152850	57.4	51	486	53	11	24	0	433	4	1	Cc-male-975	Citrate synthase - signalP detected	met/energy	KOG
Cc-male-976	55	0	Cc-male-976	168	M	*	Male_asb-976	2	BL		6.097	9.16			55	0.198	0.172	0.557	_	4	ExpAA=22.77 First60=22.77 PredHel=1 Topology=i12-34o	1	40	38.2	21.8		21	0	12.7	10.9	3.6		GJ20898	2E-022	gi|195380838	103	53	57	87	95	7	0	4	2	1	Cc-male-976	Ubiquinol-cytochrome C reductase complex	met/energy	PFAM
Cc-male-977	265	0	Cc-male-977	798	V	*	Male_asb-977	2	CYT		29.467	5.07			265	0.05	0.223	0.89	_	2	ExpAA=0.01 First60=0.01 PredHel=0 Topology=o	0						0	13.6	5.7	4.9		GD10169	1E-119	gi|195581537	428	263	577	76	46	61	0	313	1	1	Cc-male-977	Larval visceral protein H	met/carb	GO
Cc-male-SigP-73	300	1.33333	Cc-male-SigP-73	903	M	*	Male_asb-73	1	CYT		34.054	7.06			300	0.058	0.085	0.924	_	1	ExpAA=1.04 First60=0.47 PredHel=0 Topology=o	0						0	11.3	5	4		GE20146	1E-151	gi|195493758	535	287	539	90	53	26	0	206	7	1	Cc-male-SigP-73	RNA polymerase I-associated factor - PAF67	ps	KOG
Cc-male-SigP-280	275	0.727273	Cc-male-SigP-280	828	M	*	Male_asb-280	1	CYT		31.025	8.72			275	0.142	0.136	0.756	_	2	ExpAA=1.19 First60=0.83 PredHel=0 Topology=o	0						0	12.7	3.3	1.1		GJ10962	1E-139	gi|195395678	493	274	621	90	44	27	0	293	1	1	Cc-male-SigP-280	Uncharacterized conserved protein	uc	KOG
Cc-male-SigP-1093	298	0.671141	Cc-male-SigP-1093	891	M		Male_asb-1093	1	CYT		33.262	9.27			298	0.298	0.031	0.761	_	3	ExpAA=21.10 First60=0.14 PredHel=1 Topology=o269-291i	1	7.4	90.3	2.3		7	0	10.7	7	3.7		truncated white protein	1E-138	gi|295410148	491	291	613	84	48	47	7	97	1	1	Cc-male-SigP-1093	Transporter, ABC superfamily (Breast cancer resistance protein)	detox	KOG
Cc-male-SigP-211	154	2.5974	Cc-male-SigP-211	465	M	*	Male_asb-211	1	CYT		16.717	6.4			154	0.042	0.235	0.781	_	3	ExpAA=0.65 First60=0.04 PredHel=0 Topology=o	0						1	12.3	5.2	5.8		GK14430	5E-068	gi|195454009	255	152	280	84	55	24	0	127	1	1	Cc-male-SigP-211	Eukaryotic translation initiation factor 3 subunit F-1	ps	DROSO
Cc-male-SigP-1987	225	0	Cc-male-SigP-1987	678	M	*	Male_asb-1987	1	SIG	23-24	25.783	6.92	23.132	7	225	0.013	0.992	0.046	S	1	ExpAA=89.72 First60=25.48 PredHel=4 Topology=o15-37i58-75o106-128i149-171o	4	36.9	44.4	18.7			0	8.9	6.7	6.2		infertile crescent	1E-124	gi|17136246	443	222	321	91	69	20	0	50	1	1	Cc-male-SigP-1987	Fatty acid desaturase - signalP detected - 4 predicted membrane helices	met/lipd	KOG
Cc-male-SigP-208	238	0	Cc-male-SigP-208	717	M	*	Male_asb-208	1	BL	20-21	26.682	9.5	24.782	9.67	238	0.022	0.905	0.205	S	2	ExpAA=22.62 First60=22.22 PredHel=1 Topology=o5-27i	1	9.2	2.1	88.7		211	0	9.7	7.1	6.3		GH14799	1E-111	gi|195018937	400	236	316	81	75	43	0	4	1	1	Cc-male-SigP-208	NADH-cytochrome b-5 reductase - signalP detected	met/int	KOG
Cc-male-SigP-1161	240	0.416667	Cc-male-SigP-1161	723	M	*	Male_asb-1161	1	CYT		27.623	9.39			240	0.208	0.282	0.395	_	5	ExpAA=6.69 First60=1.74 PredHel=0 Topology=o	0						0	9.6	4.2	4.2		GI20930	1E-122	gi|195123483	437	239	394	85	61	34	0	155	1	1	Cc-male-SigP-1161	Uncharacterized conserved protein	uc	KOG
Cc-male-SigP-1148	186	0.537634	Cc-male-SigP-1148	561	M	*	Male_asb-1148	1	SIG	29-30	20.241	6.21	17.272	5.59	186	0.281	0.683	0.021	S	3	ExpAA=3.45 First60=3.35 PredHel=0 Topology=o	0						0	14	7	2.2		GJ11467	4E-088	gi|195378902	322	176	1192	88	15	21	0	963	1	1	Cc-male-SigP-1148	Mismatch repair ATPase MSH6 (MutS family) - signalP detected	nr	KOG
Cc-male-SigP-1350	316	1.58228	Cc-male-SigP-1350	951	M	*	Male_asb-1350	1	SIG	26-27	34.896	9.31	32.048	9.25	316	0.033	0.971	0.033	S	1	ExpAA=132.67 First60=15.52 PredHel=6 Topology=o4-22i103-125o135-152i157-179o194-216i229-251o	6	38.9	29.7	31.3			0	12.3	5.7	4.4		GJ12612	1E-114	gi|195374924	411	263	524	75	50	65	2	240	1	1	Cc-male-SigP-1350	Predicted transporter ADD1 (major facilitator superfamily) - signalP detected - 6 predicted membrane helices	tr	KOG
Cc-male-SigP-2502	303	0.330033	Cc-male-SigP-2502	912	M	*	Male_asb-2502	1	SIG	16-17	32.951	7.65	31.27	7.23	303	0.028	0.93	0.132	S	2	ExpAA=0.48 First60=0.44 PredHel=0 Topology=o	0						0	12.9	8.9	4.3		GE10595	1E-111	gi|195503898	399	287	341	65	84	100	5	1	1	1	Cc-male-SigP-2502	Pancreatic lipase-like enzymes - signalP detected	s/met/lipd Pancreatic	CDD
Cc-male-SigP-1840	277	0.722022	Cc-male-SigP-1840	834	M	*	Male_asb-1840	1	CYT		29.284	9.29			277	0.35	0.438	0.127	S	5	ExpAA=54.07 First60=19.19 PredHel=0 Topology=o	0						0	15.9	12.6	4		GH18508	1E-106	gi|195053982	383	258	3746	73	7	68	0	3377	1	1	Cc-male-SigP-1840	vacuolar protein sorting-associated protein (vps13) Aedes aegypti vacuolar protein sorting-associated protein (vps13)	pe	NR-LIGHT
Cc-male-SigP-3144	221	0	Cc-male-SigP-3144	666	M	*	Male_asb-3144	1	BL		25.369	9.42			221	0.111	0.829	0.12	S	2	ExpAA=99.66 First60=23.86 PredHel=4 Topology=i35-57o72-94i101-123o186-208i	4	39.8	35.3	24.9			0	10.9	6.8	5.4		GI17951	1E-085	gi|195117942	315	212	830	68	26	67	0	617	1	1	Cc-male-SigP-3144	ATP-binding cassette sub-family G member 4 - 4 predicted membrane helices	met/lipd	GO
Cc-male-SigP-721	284	0	Cc-male-SigP-721	855	M	*	Male_asb-721	1	CYT		33.204	9.24			284	0.061	0.158	0.923	_	2	ExpAA=17.47 First60=1.72 PredHel=0 Topology=o	0						0	9.9	7	5.3		GK21146	1E-108	gi|195436052	391	273	590	65	46	96	5	8	6	1	Cc-male-SigP-721	phosphoinositide phosphatase	met/lipd	KOG
Cc-male-SigP-981	227	1.76212	Cc-male-SigP-981	680	M		Male_asb-981	1	CYT		25.829	7.56			227	0.075	0.052	0.943	_	1	ExpAA=1.52 First60=0.01 PredHel=0 Topology=o	0						0	9.3	6.6	4		methyltransferase-like, isoform A	1E-081	gi|28574997	301	183	302	77	61	41	3	57	1	1	Cc-male-SigP-981	Predicted methyltransferase	uc	KOG
Cc-male-SigP-2545	232	0.862069	Cc-male-SigP-2545	699	M	*	Male_asb-2545	1	CYT		25.326	8.62			232	0.049	0.537	0.502	S	5	ExpAA=118.98 First60=35.83 PredHel=2 Topology=o172-194i207-229o	2	19	75.4	5.6			0	14.2	9.5	1.7		GA19185	1E-107	gi|125986732	385	227	228	79	100	47	1	1	1	1	Cc-male-SigP-2545	Conserved plasma membrane protein - 2 predicted membrane helices	uc	CM
Cc-male-SigP-2672	201	0	Cc-male-SigP-2672	606	M	*	Male_asb-2672	1	CYT		22.649	8.83			201	0.758	0.054	0.303	M	3	ExpAA=35.65 First60=3.43 PredHel=1 Topology=i58-80o	1	10.9	60.2	28.9		121	1	12.4	5.5	4	1 | 8 IRARLLR|EN 0.500 *ProP* |	GF14072	1E-101	gi|194762074	365	197	250	90	79	19	0	53	1	1	Cc-male-SigP-2672	Uncharacterized conserved protein	uc	KOG
Cc-male-SigP-74	205	0	Cc-male-SigP-74	618	M	*	Male_asb-74	1	CYT		23.062	4.14			205	0.066	0.1	0.875	_	2	ExpAA=17.10 First60=0.22 PredHel=1 Topology=i119-138o	1	9.3	32.7	58		67	0	10.2	6.3	5.4		GK24375	1E-103	gi|195437694	374	207	770	86	27	28	4	562	1	1	Cc-male-SigP-74	Ca2+/calmodulin-dependent protein kinase, EF-Hand protein superfamily	st	KOG
Cc-male-SigP-282	79	0	Cc-male-SigP-282	240	M	*	Male_asb-282	1	BL	18-19	9.117	7.87	7.013	6.92	79	0.666	0.093	0.187	M	3	ExpAA=0.01 First60=0.01 PredHel=0 Topology=o	0						0	19	2.5	3.8		GK12568	2E-038	gi|195439714	156	78	406	96	19	3	0	328	1	1	Cc-male-SigP-282	Predicted seven transmembrane receptor - rhodopsin family - signalP detected	st	KOG
Cc-male-SigP-37	225	1.33333	Cc-male-SigP-37	678	M	*	Male_asb-37	1	BL	28-29	24.851	5.95	21.943	5.83	225	0.024	0.682	0.379	S	4	ExpAA=14.99 First60=14.01 PredHel=0 Topology=o	0						1	16.9	1.8	7.6		GJ23222	2E-096	gi|195390035	351	219	1330	77	17	50	1	1108	1	1	Cc-male-SigP-37	Predicted E3 ubiquitin ligase - signalP detected	pm	KOG
Cc-male-SigP-1849	245	0.408163	Cc-male-SigP-1849	733	M		Male_asb-1849	1	CYT		26.599	8.19			245	0.048	0.877	0.189	S	2	ExpAA=107.75 First60=25.99 PredHel=5 Topology=i13-35o55-77i89-111o115-137i186-208o	5	44.9	24.9	30.2			0	15.5	7.8	3.7		GI24676	1E-086	gi|195110305	318	238	459	63	52	88	5	208	1	1	Cc-male-SigP-1849	Na+:iodide/myo-inositol/multivitamin symporters - 5 predicted membrane helices	tr	KOG
Cc-male-SigP-146	225	0	Cc-male-SigP-146	678	M	*	Male_asb-146	1	SIG	20-21	24.501	4.81	22.464	4.74	225	0.021	0.962	0.05	S	1	ExpAA=1.37 First60=1.37 PredHel=0 Topology=o	0						0	10.7	6.2	3.6		GK20490	1E-090	gi|195441351	332	496	497	74	100	56	3	1	1	2	Cc-male-SigP-146	Protein disulfide isomerase - signalP detected	pm	GO
Cc-male-SigP-470	282	0.35461	Cc-male-SigP-470	849	M	*	Male_asb-470	1	CYT		31.24	9.55			282	0.11	0.256	0.621	_	4	ExpAA=75.30 First60=3.51 PredHel=3 Topology=i149-171o191-213i256-275o	3	22.3	9.6	68.1			0	9.9	9.6	4.3		GH23533	2E-095	gi|195054619	348	285	324	60	88	109	5	29	1	2	Cc-male-SigP-470	Mitochondrial solute carrier protein - 3 predicted membrane helices	met/energy	KOG
Cc-male-SigP-1393	217	0	Cc-male-SigP-1393	650	M		Male_asb-1393	1	BL		24.162	9.17			217	0.462	0.037	0.429	M	5	ExpAA=46.95 First60=0.02 PredHel=2 Topology=i109-131o141-163i	2	20.3	4.6	75.1			0	13.4	5.5	3.2		GK21595	1E-095	gi|195429986	348	216	1591	74	14	55	0	631	1	1	Cc-male-SigP-1393	Conserved plasma membrane protein - 2 predicted membrane helices	uc	CM
Cc-male-SigP-67	229	0.873362	Cc-male-SigP-67	690	M	*	Male_asb-67	1	CYT		25.368	9.46			229	0.134	0.033	0.905	_	2	ExpAA=2.68 First60=0.00 PredHel=0 Topology=o	0						0	10.9	4.8	2.6		GF17621	7E-087	gi|194741340	319	202	254	76	80	47	0	44	2	1	Cc-male-SigP-67	Cell division protein FtsJ	nr	KOG
Cc-male-SigP-2325	287	2.09059	Cc-male-SigP-2325	864	M	*	Male_asb-2325	1	CYT		31.326	7.64			287	0.063	0.197	0.801	_	2	ExpAA=0.57 First60=0.50 PredHel=0 Topology=o	0						0	13.2	5.6	3.1	1 | 218 SLARASR|SY 0.575 *ProP* |	GL10675	5E-097	gi|195150319	353	282	608	60	47	111	0	326	5	1	Cc-male-SigP-2325	Very-long-chain acyl-CoA dehydrogenase	met/lipd	KOG
Cc-male-SigP-2602	186	0	Cc-male-SigP-2602	557	M		Male_asb-2602	1	BL	24-25	20.486	4.46	18.059	4.47	186	0.011	0.96	0.235	S	2	ExpAA=15.54 First60=14.15 PredHel=1 Topology=i7-29o	1	11.8	84.4	3.8		157	0	10.2	4.8	2.2		GE18006	4E-039	gi|195493742	160	185	757	48	25	96	0	373	1	1	Cc-male-SigP-2602	Hypothetical secreted protein precursor - signalP detected	s/	HS
Cc-male-SigP-2615	227	0.881057	Cc-male-SigP-2615	684	M	*	Male_asb-2615	1	CYT		25.316	9.88			227	0.161	0.207	0.691	_	3	ExpAA=57.62 First60=0.00 PredHel=2 Topology=i64-86o96-118i	2	19.4	4.4	76.2			2	12.3	6.2	2.2		desat1, isoform A	2E-094	gi|24646297	344	215	383	76	56	50	6	1	1	1	Cc-male-SigP-2615	Fatty acid desaturase - 2 predicted membrane helices	met/lipd	KOG
Cc-male-SigP-2447	163	0	Cc-male-SigP-2447	492	M	*	Male_asb-2447	1	CYT		17.982	6.28			163	0.107	0.104	0.908	_	1	ExpAA=0.51 First60=0.16 PredHel=0 Topology=o	0						0	8	4.3	4.3		Pp2A-29B	3E-085	gi|195473011	313	418	591	95	71	7	0	173	1	6	Cc-male-SigP-2447	Protein phosphatase 2A regulatory subunit A	st	KOG
Cc-male-SigP-701	170	0	Cc-male-SigP-701	513	M	*	Male_asb-701	1	SIG	19-20	19.534	8.74	17.607	8.84	170	0.021	0.995	0.019	S	1	ExpAA=61.61 First60=39.14 PredHel=3 Topology=o4-21i28-50o135-157i	3	35.9	52.4	11.8			0	9.4	6.5	1.2		GI19464	3E-085	gi|195120347	313	170	226	84	76	27	1	56	1	1	Cc-male-SigP-701	Conserved plasma membrane protein - signalP detected - 3 predicted membrane helices	uc	CM
Cc-male-SigP-1313	172	0	Cc-male-SigP-1313	519	M	*	Male_asb-1313	1	CYT		19.916	6			172	0.341	0.184	0.344	_	5	ExpAA=0.01 First60=0.01 PredHel=0 Topology=o	0						0	11	4.7	2.9		GH14358	4E-079	gi|195055694	292	169	751	81	23	31	0	580	1	1	Cc-male-SigP-1313	Dipeptidyl aminopeptidase III	pm	GO
Cc-male-SigP-692	156	3.84615	Cc-male-SigP-692	471	M	*	Male_asb-692	1	CYT		17.048	8.83			156	0.05	0.114	0.92	_	1	ExpAA=34.48 First60=17.84 PredHel=2 Topology=i12-34o69-91i	2	28.2	22.4	49.4		65	0	12.2	6.4	2.6		GJ16930	1E-044	gi|195397061	177	100	481	84	21	16	0	338	1	1	Cc-male-SigP-692	6-phosphogluconate dehydrogenase - 2 predicted membrane helices	met/carb	KOG
Cc-male-SigP-926	183	0	Cc-male-SigP-926	548	M		Male_asb-926	1	BL		19.874	9.15			183	0.091	0.742	0.227	S	3	ExpAA=110.50 First60=23.93 PredHel=5 Topology=o26-48i61-83o87-109i116-138o148-170i	5	60.1	21.9	18			1	11.5	10.4	8.7		GJ24056	4E-081	gi|195390163	299	171	575	80	30	33	0	303	1	1	Cc-male-SigP-926	solute carrier family 16 (monocarboxylic acid transporters), member 10 - 5 predicted membrane helices	tr	GO
Cc-male-SigP-644	280	0.357143	Cc-male-SigP-644	837	M		Male_asb-644	1	SIG	18-19	32.257	6.32	30.344	6.17	280	0.026	0.977	0.043	S	1	ExpAA=2.93 First60=0.39 PredHel=0 Topology=o	0						0	10	6.4	2.9		GF13897	2E-087	gi|194770541	322	248	254	61	98	97	6	6	5	1	Cc-male-SigP-644	Meprin A metalloprotease - signalP detected	s/protease	KOG
Cc-male-SigP-2349	176	0	Cc-male-SigP-2349	531	M	*	Male_asb-2349	1	CYT		19.938	4.67			176	0.062	0.174	0.797	_	2	ExpAA=5.75 First60=0.06 PredHel=0 Topology=o	0						2	13.6	7.4	5.7		GF10642	2E-073	gi|194751163	274	174	425	70	41	52	0	179	1	1	Cc-male-SigP-2349	The Peptidase M14 Carboxypeptidase (CP) A/B subfamily is one of two main M14 CP subfamilies defined by sequence and structural homology	pm	CDD
Cc-male-SigP-1970	155	0	Cc-male-SigP-1970	468	M	*	Male_asb-1970	1	BL		18.031	9.44			155	0.066	0.935	0.052	S	1	ExpAA=80.88 First60=34.10 PredHel=4 Topology=i7-26o41-63i76-98o108-130i	4	54.8	16.1	29			0	11.6	3.9	3.2		GG25290	1E-074	gi|194858605	277	154	426	83	36	26	0	272	1	1	Cc-male-SigP-1970	GPI transamidase subunit PIG-U - 4 predicted membrane helices	ps	PFAM
Cc-male-SigP-925	122	0	Cc-male-SigP-925	369	M	*	Male_asb-925	1	SIG	25-26	14.155	9.99	11.207	10.16	122	0.154	0.696	0.038	S	3	ExpAA=3.82 First60=0.23 PredHel=0 Topology=o	0						1	17.2	1.6	0.8		envelope protein	0.073	gi|14010622	35	46	425	40	11	28	5	199	55	1	Cc-male-SigP-925	Hypothetical secreted protein precursor - signalP detected	s/	HS
Cc-male-SigP-1868	170	0	Cc-male-SigP-1868	513	M	*	Male_asb-1868	1	CYT		19.88	8.35			170	0.063	0.051	0.951	_	1	ExpAA=22.61 First60=0.00 PredHel=1 Topology=i137-159o	1	12.9	6.5	80.6		11	0	11.8	5.3	2.9		GJ14134	1E-084	gi|195403259	310	169	206	88	83	19	0	37	1	1	Cc-male-SigP-1868	emp24/gp25L/p24 family of membrane trafficking	pe	KOG
Cc-male-SigP-2826	226	1.32743	Cc-male-SigP-2826	681	M	*	Male_asb-2826	1	CYT		24.254	4.92			226	0.242	0.047	0.695	_	3	ExpAA=131.63 First60=16.92 PredHel=6 Topology=i41-63o83-105i112-131o141-163i170-187o197-219i	6	54.9	17.7	27.4			1	11.5	8	3.5		CG8468, isoform B	3E-082	gi|19922230	303	230	678	66	34	77	9	1	1	1	Cc-male-SigP-2826	monocarboxylate transporter Culex quinquefasciatus monocarboxylate transporter - 6 predicted membrane helices	tr	NR-LIGHT
Cc-male-SigP-1386	200	0.5	Cc-male-SigP-1386	603	M	*	Male_asb-1386	1	BL	40-41	22.409	8.98	17.97	8.5	200	0.368	0.861	0.016	S	3	ExpAA=101.60 First60=26.36 PredHel=5 Topology=i13-35o89-111i124-146o156-175i180-199o	5	52	32.5	15.5			0	12	3	2.5		GJ19026	1E-080	gi|195392752	298	199	561	74	36	52	0	1	1	1	Cc-male-SigP-1386	Nuclear division RFT1 protein - signalP detected - 5 predicted membrane helices	nr	KOG
Cc-male-SigP-2830	160	0	Cc-male-SigP-2830	483	M	*	Male_asb-2830	1	CYT		17.735	6.93			160	0.037	0.758	0.415	S	4	ExpAA=9.83 First60=7.18 PredHel=0 Topology=o	0						0	11.3	7.5	3.1		GD16824	15	gi|195565512	28.1	36	677	40	5	22	3	95	124	1	Cc-male-SigP-2830	Unknown product	uk	NR-LIGHT
Cc-male-SigP-890	135	0	Cc-male-SigP-890	408	M	*	Male_asb-890	1	CYT		15.996	9.72			135	0.059	0.962	0.042	S	1	ExpAA=71.47 First60=34.62 PredHel=3 Topology=o20-42i55-77o101-123i	3	48.9	32.6	18.5			0	9.6	4.4	5.9	1 | 134 KDFRWKR|R- 0.572 *ProP* |	GK23928	3E-063	gi|195433160	239	127	249	85	51	19	0	103	1	1	Cc-male-SigP-890	Conserved plasma membrane protein - 3 predicted membrane helices	uc	CM
Cc-male-SigP-779	185	0	Cc-male-SigP-779	558	M	*	Male_asb-779	1	SIG	21-22	19.938	9.16	17.729	9.22	185	0.096	0.93	0.02	S	1	ExpAA=29.29 First60=27.46 PredHel=2 Topology=i7-29o44-66i	2	23.8	8.1	68.1		119	0	15.1	10.8	1.1		GK21737	6E-082	gi|195430090	302	184	185	75	100	46	0	1	1	1	Cc-male-SigP-779	Animal peptidoglycan recognition proteins homologous to Bacteriophage T3 lysozyme - signalP detected - 2 predicted membrane helices	imm	SMART
Cc-male-SigP-2685	188	0	Cc-male-SigP-2685	567	M	*	Male_asb-2685	1	CYT		21.545	5.25			188	0.063	0.076	0.936	_	1	ExpAA=0.03 First60=0.00 PredHel=0 Topology=o	0						0	5.3	7.4	6.9		GE12275	3E-077	gi|195486142	286	187	504	71	37	54	0	317	1	1	Cc-male-SigP-2685	Cytochrome P450 CYP3/CYP5/CYP6/CYP9 subfamilies	detox	KOG
Cc-male-SigP-2774	260	0.769231	Cc-male-SigP-2774	783	M	*	Male_asb-2774	1	SIG	19-20	27.417	5.76	25.52	5.3	260	0.05	0.83	0.092	S	2	ExpAA=11.37 First60=0.23 PredHel=0 Topology=o	0						2	17.3	10	3.5		Trypsin alpha; Flags: Precursor Alpha trypsin	2E-074	gi|1717782	278	231	256	59	91	94	1	1	1	1	Cc-male-SigP-2774	Trypsin alpha - signalP detected	s/protease	DROSO
Cc-male-SigP-1929	327	0.917431	Cc-male-SigP-1929	978	M		Male_asb-1929	1	SIG	17-18	35.123	5.06	33.45	5.05	327	0.116	0.834	0.044	S	2	ExpAA=12.16 First60=11.61 PredHel=0 Topology=o	0						0	15.3	9.8	4.9		GI11124	2E-080	gi|195134378	298	266	373	55	72	120	2	1	1	1	Cc-male-SigP-1929	Cathepsin_D_like - signalP detected	pm	CDD
Cc-male-SigP-1051	253	1.18577	Cc-male-SigP-1051	762	M	*	Male_asb-1051	1	CYT		26.793	9.75			253	0.844	0.041	0.117	M	2	ExpAA=105.34 First60=0.04 PredHel=5 Topology=i89-108o128-150i162-184o194-216i221-240o	5	41.1	17	41.9			2	13	10.3	5.9		GF20290	5E-077	gi|194762624	286	208	340	64	61	74	2	32	42	1	Cc-male-SigP-1051	Growth hormone-induced protein - 5 predicted membrane helices	st	KOG
Cc-male-SigP-2169	254	0.787402	Cc-male-SigP-2169	765	M	*	Male_asb-2169	1	SIG	16-17	27.015	6.93	25.18	6.47	254	0.046	0.858	0.199	S	2	ExpAA=7.68 First60=7.61 PredHel=0 Topology=o	0						0	16.5	8.7	2.8		GJ18385	6E-078	gi|195398586	290	243	258	57	95	105	2	8	4	1	Cc-male-SigP-2169	Trypsin - signalP detected	s/protease	SWISSP
Cc-male-SigP-2222	180	0	Cc-male-SigP-2222	543	M	*	Male_asb-2222	1	CYT		19.676	5.24			180	0.014	0.883	0.516	S	4	ExpAA=109.01 First60=32.82 PredHel=5 Topology=o15-37i50-69o74-96i109-131o146-168i	5	59.4	19.4	21.1			0	12.8	6.1	1.1		GJ24031	2E-060	gi|195390057	230	165	457	69	36	51	0	276	2	1	Cc-male-SigP-2222	Micronutrient transporters (folate transporter family) - 5 predicted membrane helices	tr	KOG
Cc-male-SigP-3249	235	0.425532	Cc-male-SigP-3249	708	M	*	Male_asb-3249	1	BL	14-15	26.375	4.62	24.783	4.62	235	0.075	0.428	0.516	_	5	ExpAA=0.00 First60=0.00 PredHel=0 Topology=o	0						3	12.8	3.4	3.8		GF22919	8E-076	gi|194765136	282	248	649	57	38	105	14	401	1	1	Cc-male-SigP-3249	SERine Proteinase INhibitors (serpins) exhibit conformational polymorphism shifting from native to cleaved - signalP detected	s/protinh	CDD
Cc-male-SigP-535	202	0	Cc-male-SigP-535	609	M	*	Male_asb-535	1	SIG	30-31	22.873	4.8	19.633	4.77	202	0.039	0.943	0.048	S	1	ExpAA=57.85 First60=21.93 PredHel=2 Topology=i9-28o95-117i	2	20.3	33.2	46.5		85	0	9.4	7.4	5		GK24855	1E-075	gi|195438517	281	197	200	67	99	66	3	3	2	1	Cc-male-SigP-535	Selenoprotein T - signalP detected - 2 predicted membrane helices	detox/ox	KOG
Cc-male-SigP-310	201	0	Cc-male-SigP-310	606	M	*	Male_asb-310	1	CYT		23.894	9.28			201	0.528	0.151	0.3	M	4	ExpAA=22.49 First60=1.51 PredHel=1 Topology=i59-81o	1	10.9	59.7	29.4		120	0	10.9	3	5.5		GK16642	6E-075	gi|195428811	279	185	186	69	100	57	2	1	1	1	Cc-male-SigP-310	NADH:ubiquinone oxidoreductase, NDUFB5/SGDH subunit	met/energy	KOG
Cc-male-SigP-1763	174	0	Cc-male-SigP-1763	525	M	*	Male_asb-1763	1	CYT		20.797	10.13			174	0.147	0.872	0.058	S	2	ExpAA=62.83 First60=29.99 PredHel=3 Topology=o15-37i50-72o82-101i	3	36.2	14.4	49.4			0	13.2	4.6	2.9	1 | 141 LQQRCSR|SV 0.550 *ProP* |	GF18506	7E-063	gi|194744853	238	125	395	86	32	17	0	180	1	1	Cc-male-SigP-1763	Elongation of very long chain fatty acids protein AAEL008004 - 3 predicted membrane helices	met/lipd	SWISSP
Cc-male-SigP-1053	118	0	Cc-male-SigP-1053	357	M	*	Male_asb-1053	1	CYT		13.301	9.17			118	0.042	0.869	0.196	S	2	ExpAA=65.70 First60=27.45 PredHel=3 Topology=o20-42i54-76o91-113i	3	55.9	29.7	14.4			3	15.3	5.1	7.6		GJ13720	5E-048	gi|195384936	188	115	456	70	25	34	0	339	1	1	Cc-male-SigP-1053	Nucleoside transporter - 3 predicted membrane helices	tr	PFAM
Cc-male-SigP-1917	150	0	Cc-male-SigP-1917	449	M		Male_asb-1917	1	CYT		17.757	8.99			150	0.054	0.132	0.921	_	2	ExpAA=1.03 First60=0.68 PredHel=0 Topology=o	0						0	5.3	4.7	6.7		GK17210	1E-070	gi|195427531	263	143	414	81	35	27	0	63	1	1	Cc-male-SigP-1917	Phosphatidylinositol transfer protein SEC14	met/lipd	KOG
Cc-male-SigP-1735	253	0	Cc-male-SigP-1735	758	M		Male_asb-1735	1	SIG	23-24	26.916	5.44	24.722	5.3	253	0.149	0.892	0.014	S	2	ExpAA=2.04 First60=1.99 PredHel=0 Topology=o	0						0	11.1	11.5	3.6		GJ18708	4E-073	gi|195393874	273	245	253	56	97	110	8	6	5	1	Cc-male-SigP-1735	serine protease 6 serine protease 6 RE66795p Ser6-PA synthetic construct Ser6-PA - signalP detected	s/protease	NR-LIGHT
Cc-male-SigP-3334	205	2.92683	Cc-male-SigP-3334	618	M	*	Male_asb-3334	1	CYT		21.907	7.39			205	0.011	0.962	0.447	S	3	ExpAA=68.87 First60=29.70 PredHel=3 Topology=o20-42i55-74o170-192i	3	30.7	56.6	12.7			0	10.7	8.3	2.9		GL11138	2E-081	gi|195149223	300	195	252	73	78	55	11	57	1	1	Cc-male-SigP-3334	Conserved plasma membrane protein - 3 predicted membrane helices	uc	CM
Cc-male-SigP-2728	187	0	Cc-male-SigP-2728	564	M	*	Male_asb-2728	1	CYT		20.613	9.47			187	0.324	0.146	0.352	_	5	ExpAA=28.05 First60=0.03 PredHel=0 Topology=o	0						0	10.7	10.2	3.2		GE13557	1E-065	gi|195485868	248	283	303	62	94	69	0	18	1	2	Cc-male-SigP-2728	Mitochondrial oxaloacetate carrier protein	met/energy	KOG
Cc-male-SigP-3336	156	0	Cc-male-SigP-3336	471	M	*	Male_asb-3336	1	CYT		17.713	5.04			156	0.075	0.023	0.964	_	1	ExpAA=0.09 First60=0.00 PredHel=0 Topology=o	0						0	9.6	1.9	7.7		GD14263	3E-072	gi|195589344	269	154	156	85	99	22	0	1	1	1	Cc-male-SigP-3336	Uncharacterized conserved protein	uc	KOG
Cc-male-SigP-2748	175	0	Cc-male-SigP-2748	528	M	*	Male_asb-2748	1	BL	28-29	19.972	8.44	16.552	8.54	175	0.024	0.778	0.293	S	3	ExpAA=0.01 First60=0.00 PredHel=0 Topology=o	0						5	10.9	4	9.7		GH10693	4E-069	gi|195030718	259	172	866	70	20	51	2	692	1	1	Cc-male-SigP-2748	Tuftelin-interacting protein TIP39, contains G-patch domain	tm	KOG
Cc-male-SigP-3335	156	0	Cc-male-SigP-3335	471	M	*	Male_asb-3335	1	CYT		17.708	5.04			156	0.075	0.023	0.964	_	1	ExpAA=0.09 First60=0.00 PredHel=0 Topology=o	0						0	9.6	1.9	7.7		GD14263	3E-072	gi|195589344	269	154	156	85	99	22	0	1	1	1	Cc-male-SigP-3335	Uncharacterized conserved protein	uc	KOG
Cc-male-SigP-1407	71	1.40845	Cc-male-SigP-1407	216	M	*	Male_asb-1407	1	SIG	18-19	7.868	8.68	5.835	6.13	71	0.652	0.776	0.005	S	5	ExpAA=34.44 First60=34.42 PredHel=2 Topology=i7-29o34-56i	2	62	7	31		15	3	21.1	5.6	2.8		GK15198	20	gi|195433881	26.9	34	524	34	7	23	0	296	21	1	Cc-male-SigP-1407	Unknown product - signalP detected - 2 predicted membrane helices	uk	HM
Cc-male-SigP-1509	225	0	Cc-male-SigP-1509	678	M	*	Male_asb-1509	1	CYT		26.377	4.95			225	0.085	0.157	0.783	_	2	ExpAA=0.01 First60=0.00 PredHel=0 Topology=o	0						2	12	4	4.9		GH12309	8E-062	gi|195040148	236	211	313	50	68	111	13	102	1	1	Cc-male-SigP-1509	Phosphatidylinositol transfer protein SEC14	met/lipd	KOG
Cc-male-SigP-2776	132	0	Cc-male-SigP-2776	399	M	*	Male_asb-2776	1	SIG	26-27	15.001	5.55	11.978	5.12	132	0.19	0.905	0.019	S	2	ExpAA=2.65 First60=2.55 PredHel=0 Topology=o	0						0	14.4	6.1	1.5		GA22855	1.8	gi|198470120	30.4	33	844	41	4	20	0	489	91	1	Cc-male-SigP-2776	Hypothetical secreted protein precursor - signalP detected	s/	HS
Cc-male-SigP-1861	139	0	Cc-male-SigP-1861	420	M	*	Male_asb-1861	1	CYT		15.856	5.15			139	0.239	0.104	0.7	_	3	ExpAA=0.05 First60=0.05 PredHel=0 Topology=o	0						0	12.9	3.6	4.3		GA18977	4E-062	gi|125806995	235	138	196	81	71	26	0	58	1	1	Cc-male-SigP-1861	Uncharacterized conserved nuclear protein	uc	KOG
Cc-male-SigP-1027	121	0	Cc-male-SigP-1027	366	M	*	Male_asb-1027	1	CYT		13.889	9.26			121	0.112	0.603	0.253	S	4	ExpAA=53.67 First60=24.37 PredHel=2 Topology=i49-71o81-103i	2	36.4	8.3	55.4			0	17.4	4.1	1.7		GK20534	1E-056	gi|195441511	216	120	1059	88	11	14	0	939	1	1	Cc-male-SigP-1027	golgi membrane calcium-translocating P-type ATPase - 2 predicted membrane helices	tr	CDD
Cc-male-SigP-1098	140	0	Cc-male-SigP-1098	423	M	*	Male_asb-1098	1	BL	41-42	15.536	6.04	11	7.97	140	0.011	0.979	0.073	S	1	ExpAA=49.79 First60=27.87 PredHel=2 Topology=i7-38o78-100i	2	37.9	28.6	33.6		40	1	13.6	7.9	2.1		GK11600	5E-058	gi|195443818	221	140	235	75	60	34	3	89	1	1	Cc-male-SigP-1098	Conserved plasma membrane protein - signalP detected - 2 predicted membrane helices	uc	CM
Cc-male-SigP-828	83	0	Cc-male-SigP-828	252	M	*	Male_asb-828	1	SIG	18-19	8.502	4.29	6.79	4.29	83	0.048	0.978	0.021	S	1	ExpAA=59.10 First60=41.63 PredHel=3 Topology=i2-24o28-50i63-80o	3	73.5	8.4	18.1			0	13.3	12	2.4		catsup protein	1E-031	gi|222430241	133	82	449	84	18	13	0	367	1	1	Cc-male-SigP-828	Zinc transporter SLC39A7 - signalP detected - 3 predicted membrane helices	tr	SWISSP
Cc-male-SigP-2909	213	0	Cc-male-SigP-2909	642	M	*	Male_asb-2909	1	SIG	30-31	23.319	5.54	20.07	5.27	213	0.085	0.644	0.176	S	3	ExpAA=43.01 First60=20.07 PredHel=2 Topology=i5-27o81-103i	2	20.7	25.4	54		110	17	19.7	8.9	7		GF20262	3E-049	gi|194762736	194	163	607	56	27	74	7	431	1	1	Cc-male-SigP-2909	sodium-dependent multivitamin transporter - signalP detected - 2 predicted membrane helices	tr	DROSO
Cc-male-SigP-2578	94	1.06383	Cc-male-SigP-2578	285	M	*	Male_asb-2578	1	BL		10.789	6.81			94	0.054	0.64	0.526	S	5	ExpAA=44.80 First60=25.38 PredHel=2 Topology=i21-43o58-80i	2	46.8	16	37.2			0	18.1	4.3	4.3		GL11617	2.4	gi|195151165	30	24	866	44	3	14	0	451	15	1	Cc-male-SigP-2578	Unknown product - 2 predicted membrane helices	uk	HM
Cc-male-SigP-332	166	0	Cc-male-SigP-332	501	M	*	Male_asb-332	1	SIG	30-31	18.224	4.9	14.94	4.72	166	0.006	0.967	0.293	S	2	ExpAA=87.78 First60=28.97 PredHel=4 Topology=i17-39o54-76i89-111o126-148i	4	53	18.1	28.9			0	14.5	10.8	1.2		GI13768	5E-068	gi|195129005	255	160	162	76	99	38	1	1	1	1	Cc-male-SigP-332	ryanodine receptor-like protein - signalP detected - 4 predicted membrane helices	st	NR-LIGHT
Cc-male-SigP-1525	163	0.613497	Cc-male-SigP-1525	492	M	*	Male_asb-1525	1	SIG	20-21	18.01	5.91	15.828	5.47	163	0.028	0.931	0.09	S	1	ExpAA=0.49 First60=0.49 PredHel=0 Topology=o	0						0	16	3.1	1.2		Ag5r	6E-041	gi|195478637	165	155	256	51	61	78	8	5	6	1	Cc-male-SigP-1525	antigen 5-related antigen 5-related LP06338p Ag5r-PA synthetic construct Ag5r-PA - signalP detected	s/antigen5	NR-LIGHT
Cc-male-SigP-2402	128	0	Cc-male-SigP-2402	387	M	*	Male_asb-2402	1	CYT		14.568	4.97			128	0.033	0.241	0.92	_	2	ExpAA=0.77 First60=0.01 PredHel=0 Topology=o	0						0	17.2	3.1	1.6		GH17035	3E-061	gi|195021448	232	127	207	88	62	15	0	80	1	1	Cc-male-SigP-2402	Spindle assembly checkpoint protein	nr	KOG
Cc-male-SigP-2129	137	0	Cc-male-SigP-2129	414	M	*	Male_asb-2129	1	BL	17-18	14.568	9.9	12.735	9.7	137	0.389	0.279	0.246	M	5	ExpAA=0.63 First60=0.32 PredHel=0 Topology=o	0						0	15.3	10.9	5.8		GH15558	2E-062	gi|195012109	236	136	235	81	58	26	0	99	1	1	Cc-male-SigP-2129	Dihydropteridine reductase DHPR/QDPR - signalP detected	s/met/aa Dihydropteridine	KOG
Cc-male-SigP-2306	226	0.442478	Cc-male-SigP-2306	677	M		Male_asb-2306	1	CYT		25.671	5.75			226	0.009	0.687	0.789	_	5	ExpAA=104.81 First60=22.40 PredHel=5 Topology=i13-35o106-123i132-154o164-182i195-217o	5	44.7	39.8	15.5			0	11.1	8.4	4.4		GF11741	1E-065	gi|194755487	248	211	501	55	42	97	4	20	11	1	Cc-male-SigP-2306	organic cation transporter Culex quinquefasciatus organic cation transporter - 5 predicted membrane helices	tr	NR-LIGHT
Cc-male-SigP-3167	131	0	Cc-male-SigP-3167	396	M	*	Male_asb-3167	1	BL	23-24	15.151	7.86	12.643	6.68	131	0.053	0.989	0.007	S	1	ExpAA=52.09 First60=24.69 PredHel=2 Topology=i7-29o70-92i	2	33.6	31.3	35.1		39	1	9.9	3.8	7.6		GA20870	2E-056	gi|198466058	216	131	1273	78	10	28	1	1142	1	1	Cc-male-SigP-3167	anion exchange protein - signalP detected - 2 predicted membrane helices	tr	CDD
Cc-male-SigP-900	169	0	Cc-male-SigP-900	510	M	*	Male_asb-900	1	SIG	20-21	17.915	9.13	15.81	9.15	169	0.077	0.931	0.022	S	1	ExpAA=36.90 First60=18.30 PredHel=2 Topology=i5-24o142-161i	2	22.5	69.8	7.7		8	2	15.4	8.9	3		GI21056	9E-062	gi|195123923	234	164	166	66	99	57	3	1	1	1	Cc-male-SigP-900	Translocon-associated protein delta GM20435 Drosophila sechellia GD25906 Drosophila simulans GM12291p Translocon-associated protein delta - signalP detected - 2 predicted membrane helices	pe	NR-LIGHT
Cc-male-SigP-2339	236	1.27119	Cc-male-SigP-2339	711	M	*	Male_asb-2339	1	BL	30-31	26.409	8.24	22.984	7.81	236	0.012	0.971	0.156	S	1	ExpAA=84.35 First60=22.40 PredHel=4 Topology=i13-35o61-83i96-118o194-213i	4	36	43.2	20.8			0	14.8	6.4	3.8		GE23019	5E-060	gi|195476734	230	201	340	51	59	97	0	24	3	1	Cc-male-SigP-2339	Lipid phosphate phosphatase - signalP detected - 4 predicted membrane helices	met/lipd	KOG
Cc-male-SigP-630	134	0	Cc-male-SigP-630	405	M	*	Male_asb-630	1	BL	-1	14.501	4.66			134	0.064	0.934	0.04	S	1	ExpAA=83.84 First60=39.61 PredHel=4 Topology=i5-22o37-59i72-94o99-121i	4	61.9	14.9	23.1			1	13.4	4.5	6		GK18454	7E-037	gi|195454597	151	126	469	59	27	51	0	339	1	1	Cc-male-SigP-630	Facilitated trehalose transporter Tret1 - signalP detected - 4 predicted membrane helices	tr	SWISSP
Cc-male-SigP-1480	122	0	Cc-male-SigP-1480	369	M	*	Male_asb-1480	1	CYT		14.133	8.8			122	0.014	0.83	0.494	S	4	ExpAA=29.05 First60=19.64 PredHel=0 Topology=o	0						0	10.7	5.7	1.6		GE10778	3E-045	gi|195504687	179	95	339	91	28	8	0	244	27	1	Cc-male-SigP-1480	Predicted mitochondrial carrier protein	met/energy	KOG
Cc-male-SigP-2065	157	0	Cc-male-SigP-2065	474	M	*	Male_asb-2065	1	CYT		16.882	9.54			157	0.079	0.118	0.894	_	2	ExpAA=74.99 First60=21.93 PredHel=3 Topology=i28-50o65-82i95-117o	3	38.9	35	26.1			0	15.3	7.6	4.5		GK21684	2E-058	gi|195429884	223	145	150	70	97	43	0	5	11	1	Cc-male-SigP-2065	Conserved plasma membrane protein - 3 predicted membrane helices	uc	CM
Cc-male-SigP-906	140	0	Cc-male-SigP-906	423	M	*	Male_asb-906	1	SIG	18-19	15.68	5.06	13.914	5.07	140	0.026	0.973	0.049	S	1	ExpAA=41.57 First60=41.48 PredHel=2 Topology=i2-21o36-58i	2	29.3	10.7	60		82	2	15.7	5	3.6		GI11620	1E-047	gi|195128681	187	103	562	87	19	13	1	446	1	1	Cc-male-SigP-906	Conserved plasma membrane protein - signalP detected - 2 predicted membrane helices	uc	CM
Cc-male-SigP-1524	175	0	Cc-male-SigP-1524	528	M	*	Male_asb-1524	1	SIG	20-21	19.649	6.87	17.47	6.31	175	0.027	0.928	0.06	S	1	ExpAA=13.14 First60=13.08 PredHel=0 Topology=o	0						0	14.3	4.6	3.4		antigen 5-related	3E-057	gi|24642012	219	156	256	61	61	60	0	99	19	1	Cc-male-SigP-1524	antigen 5-related antigen 5-related LP06338p Ag5r-PA synthetic construct Ag5r-PA - signalP detected	s/antigen5	DROSO
Cc-male-SigP-2200	257	1.16732	Cc-male-SigP-2200	774	M	*	Male_asb-2200	1	BL		27.776	9.45			257	0.215	0.212	0.464	_	4	ExpAA=4.22 First60=4.02 PredHel=0 Topology=o	0						0	10.5	8.6	1.6		GI14997	5E-057	gi|195130885	220	200	255	55	79	89	0	1	1	1	Cc-male-SigP-2200	Conserved secreted protein precursor - signalP detected	s/	CS
Cc-male-SigP-1032	245	0	Cc-male-SigP-1032	738	M	*	Male_asb-1032	1	SIG	18-19	27.523	9.34	25.628	9.32	245	0.018	0.982	0.044	S	1	ExpAA=0.70 First60=0.70 PredHel=0 Topology=o	0						0	13.5	6.5	5.7		GI23709	9E-057	gi|195107383	219	235	363	46	65	127	12	3	9	1	Cc-male-SigP-1032	Deoxyribonuclease II - signalP detected	s/met/nuc Deoxyribonuclease	PFAM
Cc-male-SigP-2330	55	0	Cc-male-SigP-2330	168	M	*	Male_asb-2330	1	CYT		5.879	10.26			55	0.071	0.564	0.499	S	5	ExpAA=20.24 First60=20.24 PredHel=1 Topology=i2-24o	1	40	56.4	3.6		31	1	10.9	7.3	5.5		GJ17483	2E-011	gi|195387239	67	47	254	63	19	20	7	207	1	1	Cc-male-SigP-2330	Unknown product	uk	NR-LIGHT
Cc-male-SigP-1874	103	0	Cc-male-SigP-1874	312	M	*	Male_asb-1874	1	SIG	22-23	11.188	8.71	9.055	8.73	103	0.034	0.956	0.034	S	1	ExpAA=22.83 First60=22.67 PredHel=1 Topology=o5-27i	1	21.4	4.9	73.8		76	0	15.5	13.6	2.9		GJ14243	6E-041	gi|195399920	164	106	323	72	33	29	4	217	1	1	Cc-male-SigP-1874	Hypothetical secreted protein precursor - signalP detected	s/	HS
Cc-male-SigP-2487	147	0	Cc-male-SigP-2487	444	M	*	Male_asb-2487	1	SIG	23-24	16.437	8.44	13.79	8.47	147	0.04	0.97	0.018	S	1	ExpAA=42.92 First60=20.24 PredHel=2 Topology=i5-24o112-134i	2	27.9	59.9	12.2		13	0	12.9	4.1	1.4		GM20827	8E-041	gi|195331985	164	143	227	51	63	72	4	84	2	1	Cc-male-SigP-2487	Conserved plasma membrane protein - signalP detected - 2 predicted membrane helices	uc	CM
Cc-male-SigP-2379	163	0	Cc-male-SigP-2379	492	M	*	Male_asb-2379	1	CYT		18.039	8.39			163	0.045	0.443	0.698	_	4	ExpAA=106.51 First60=33.20 PredHel=5 Topology=o20-40i47-69o84-106i113-135o140-162i	5	66.3	24.5	9.2			0	12.9	7.4	3.1		GL18607	7E-037	gi|195148254	152	160	457	47	35	85	0	281	2	1	Cc-male-SigP-2379	Facilitated trehalose transporter Tret1 - 5 predicted membrane helices	tr	SWISSP
Cc-male-SigP-3054	142	0	Cc-male-SigP-3054	429	M	*	Male_asb-3054	1	SIG	20-21	15.326	7.51	13.197	7.01	142	0.028	0.937	0.079	S	1	ExpAA=32.51 First60=13.80 PredHel=2 Topology=o4-21i119-141o	2	27.5	3.5	69	1	1	0	13.4	4.2	2.8		GI22236	1E-055	gi|195117922	214	141	143	69	99	44	0	2	1	1	Cc-male-SigP-3054	Conserved plasma membrane protein - signalP detected - 2 predicted membrane helices	uc	CM
Cc-male-SigP-2791	127	0	Cc-male-SigP-2791	384	M	*	Male_asb-2791	1	SIG	19-20	13.846	6.7	11.688	6.89	127	0.01	0.952	0.108	S	1	ExpAA=84.30 First60=41.43 PredHel=4 Topology=i7-25o35-57i66-88o103-125i	4	66.1	19.7	14.2			0	11	8.7	0.8		GJ19171	3E-055	gi|195392850	212	125	126	81	100	24	1	1	1	1	Cc-male-SigP-2791	Conserved plasma membrane protein - signalP detected - 4 predicted membrane helices	uc	CM
Cc-male-SigP-2621	235	1.2766	Cc-male-SigP-2621	708	M	*	Male_asb-2621	1	CYT		25.332	8.38			235	0.108	0.18	0.778	_	3	ExpAA=0.30 First60=0.27 PredHel=0 Topology=o	0						0	11.1	10.6	3.8		GA27021	1E-054	gi|198450369	212	170	297	60	58	72	11	105	2	1	Cc-male-SigP-2621	Uridine phosphorylase	met/nuc	KOG
Cc-male-SigP-1052	96	0	Cc-male-SigP-1052	291	M	*	Male_asb-1052	1	SIG	23-24	10.616	9.3	8.245	9.63	96	0.014	0.995	0.024	S	1	ExpAA=66.80 First60=44.22 PredHel=3 Topology=i5-27o32-54i67-89o	3	68.8	12.5	18.8			0	14.6	7.3	.	1 | 94 LAHRSYR|GI 0.530 *ProP* |	GF19145	2E-035	gi|194769192	146	89	160	77	56	22	6	71	1	1	Cc-male-SigP-1052	Conserved plasma membrane protein - signalP detected - 3 predicted membrane helices	uc	CM
Cc-male-SigP-2394	142	0	Cc-male-SigP-2394	429	M	*	Male_asb-2394	1	BL	116-117	16.592	10.04	3.358	10.04	142	0.056	0.802	0.24	S	3	ExpAA=43.16 First60=20.06 PredHel=2 Topology=i7-26o87-109i	2	28.9	43	28.2		33	0	7.7	4.2	6.3		GI18730	8E-043	gi|195123257	171	140	706	57	20	60	0	566	2	1	Cc-male-SigP-2394	Lamin B receptor - 2 predicted membrane helices	st	GO
Cc-male-SigP-2185	110	0	Cc-male-SigP-2185	333	M	*	Male_asb-2185	1	CYT		12.241	8.76			110	0.319	0.109	0.563	_	4	ExpAA=29.66 First60=16.70 PredHel=0 Topology=i	0						2	15.5	3.6	7.3		GG14145	1E-053	gi|194866904	206	106	108	90	99	10	0	1	1	1	Cc-male-SigP-2185	Predicted membrane protein	uc	KOG
Cc-male-SigP-1130	136	1.47059	Cc-male-SigP-1130	411	M	*	Male_asb-1130	1	BL		15.037	10.16			136	0.102	0.414	0.609	_	5	ExpAA=22.44 First60=22.42 PredHel=1 Topology=i26-48o	1	16.2	64.7	19.1		88	5	16.9	2.2	5.9		GJ16088	5E-015	gi|195403451	79	122	289	37	43	79	15	167	1	1	Cc-male-SigP-1130	CG14969 GH26007p CG14969 CG14969-PA synthetic construct CG14969-PA	uc	NR-LIGHT
Cc-male-SigP-931	200	0	Cc-male-SigP-931	603	M	*	Male_asb-931	1	CYT		22.555	6.35			200	0.147	0.226	0.601	_	4	ExpAA=0.01 First60=0.00 PredHel=0 Topology=o	0						1	10	8	5.5		GJ13834	1E-050	gi|195378863	198	184	186	54	99	91	17	1	1	1	Cc-male-SigP-931	Heat shock protein 23	pm	GO
Cc-male-SigP-3250	217	0	Cc-male-SigP-3250	654	M	*	Male_asb-3250	1	SIG	19-20	23.725	4.61	21.824	4.56	217	0.03	0.951	0.056	S	1	ExpAA=5.67 First60=5.54 PredHel=0 Topology=o	0						6	12.9	9.2	6.9		GE12315	2E-048	gi|195472363	191	218	430	48	51	121	51	1	1	1	Cc-male-SigP-3250	Hypothetical secreted protein precursor - signalP detected	s/	HS
Cc-male-SigP-1353	223	0.896861	Cc-male-SigP-1353	672	M	*	Male_asb-1353	1	BL	42-43	25.349	7.63	20.299	7.94	223	0.012	0.926	0.236	S	2	ExpAA=51.90 First60=22.91 PredHel=1 Topology=o15-37i	1	9.9	6.7	83.4		186	0	10.3	4.9	4.5		GL16129	5E-043	gi|195160000	173	210	508	39	42	130	5	191	1	1	Cc-male-SigP-1353	Permease of the major facilitator superfamily - signalP detected	met/carb	KOG
Cc-male-SigP-2723	160	0	Cc-male-SigP-2723	483	M	*	Male_asb-2723	1	CYT		18.117	9.62			160	0.101	0.078	0.866	_	2	ExpAA=22.54 First60=0.01 PredHel=1 Topology=o117-139i	1	13.8	73.1	13.1		21	0	11.3	5.6	4.4		GA12161	1E-041	gi|198474038	168	156	490	50	32	78	2	332	2	1	Cc-male-SigP-2723	UDP-glucoronosyl and UDP-glucosyl transferase	met/carb	PFAM
Cc-male-SigP-1795	103	0	Cc-male-SigP-1795	312	M	*	Male_asb-1795	1	BL		12.682	9.41			103	0.02	0.996	0.047	S	1	ExpAA=42.85 First60=22.26 PredHel=2 Topology=i26-48o68-86i	2	38.8	19.4	41.7			0	6.8	1	3.9		GJ14029	2E-033	gi|195379554	140	101	449	62	23	39	1	348	1	1	Cc-male-SigP-1795	Alpha-1,2 glucosyltransferase/transcriptional activator - 2 predicted membrane helices	pm	KOG
Cc-male-SigP-1298	72	0	Cc-male-SigP-1298	219	M	*	Male_asb-1298	1	BL	18-19	8.295	8.89	6.206	8.17	72	0.052	0.724	0.229	S	3	ExpAA=3.52 First60=3.52 PredHel=0 Topology=o	0						0	9.7	5.6	2.8		GA22522	6E-020	gi|198461217	95.1	69	415	61	17	27	0	339	2	1	Cc-male-SigP-1298	Hypothetical secreted protein precursor - signalP detected	s/	HS
Cc-male-SigP-1835	172	0	Cc-male-SigP-1835	519	M	*	Male_asb-1835	1	CYT		19.348	9.55			172	0.197	0.09	0.685	_	3	ExpAA=63.36 First60=16.68 PredHel=3 Topology=i43-65o85-107i137-159o	3	38.4	19.2	42.4			1	11	5.8	3.5		GK18850	4E-046	gi|195446679	182	164	168	52	98	78	0	2	4	1	Cc-male-SigP-1835	Conserved plasma membrane protein - 3 predicted membrane helices	uc	CM
Cc-male-SigP-537	130	0	Cc-male-SigP-537	393	M	*	Male_asb-537	1	CYT		15.059	9.61			130	0.19	0.848	0.079	S	2	ExpAA=63.68 First60=27.70 PredHel=3 Topology=o20-42i55-77o87-107i	3	49.2	23.1	27.7			1	13.1	4.6	4.6		GH19804	2E-028	gi|195029739	123	110	261	45	43	61	0	141	1	1	Cc-male-SigP-537	Fatty acyl-CoA elongase/Polyunsaturated fatty acid specific elongation enzyme - 3 predicted membrane helices	met/lipd	KOG
Cc-male-SigP-2451	95	0	Cc-male-SigP-2451	288	M	*	Male_asb-2451	1	SIG	33-34	10.259	9.7	6.917	9.43	95	0.059	0.925	0.079	S	1	ExpAA=37.53 First60=23.33 PredHel=2 Topology=i13-35o73-92i	2	43.2	40	16.8	1	3	0	18.9	8.4	2.1		GJ10619	2E-030	gi|195394471	129	77	337	76	23	18	0	244	18	1	Cc-male-SigP-2451	Gfr - signalP detected - 2 predicted membrane helices	tr	GO
Cc-male-SigP-2466	100	0	Cc-male-SigP-2466	303	M	*	Male_asb-2466	1	BL		11.041	10.01			100	0.044	0.948	0.051	S	1	ExpAA=22.85 First60=22.82 PredHel=1 Topology=o10-32i	1	22	10	68		68	5	17	6	6		GD23575	6E-039	gi|195577723	158	98	308	80	32	20	1	210	1	1	Cc-male-SigP-2466	tetraspanin 29Fb, isoform B tetraspanin 29Fb, isoform A tetraspanin 29Fb, isoform C tetraspanin 29Fb tetraspanin 29Fb, isoform A	uc	NR-LIGHT
Cc-male-SigP-2399	74	0	Cc-male-SigP-2399	225	M	*	Male_asb-2399	1	SIG	25-26	7.924	5.87	5.264	4.56	74	0.044	0.955	0.023	S	1	ExpAA=19.80 First60=19.80 PredHel=1 Topology=i7-24o	1	23	67.6	9.5		50	1	20.3	4.1	4.1		GJ21109	1E-019	gi|195380117	94	69	587	65	12	24	1	4	3	1	Cc-male-SigP-2399	matrix metalloproteinase 1, isoform D matrix metalloproteinase 1, isoform D - signalP detected	s/protease	NR-LIGHT
Cc-male-SigP-2811	132	0	Cc-male-SigP-2811	399	M	*	Male_asb-2811	1	SIG	24-25	14.721	4.92	12.143	4.92	132	0.023	0.972	0.045	S	1	ExpAA=16.98 First60=16.92 PredHel=1 Topology=i13-35o	1	16.7	73.5	9.8		97	0	14.4	5.3	3		GJ16681	8E-038	gi|195396383	154	114	545	62	21	43	0	258	14	1	Cc-male-SigP-2811	Gamma-glutamyltransferase - signalP detected	s/met/aa Gamma-glutamyltransferase	KOG
Cc-male-SigP-990	103	0	Cc-male-SigP-990	312	M	*	Male_asb-990	1	BL		11.872	8.95			103	0.068	0.49	0.754	_	4	ExpAA=38.83 First60=26.37 PredHel=2 Topology=i28-50o55-74i	2	39.8	4.9	55.3			1	17.5	2.9	1.9		GK13305	1E-042	gi|195451964	170	102	103	74	100	26	0	1	1	1	Cc-male-SigP-990	Conserved plasma membrane protein - 2 predicted membrane helices	uc	CM
Cc-male-SigP-3291	75	0	Cc-male-SigP-3291	228	M	*	Male_asb-3291	1	BL	23-24	8.463	8.86	5.952	9.03	75	0.107	0.907	0.047	S	1	ExpAA=1.87 First60=1.61 PredHel=0 Topology=o	0						0	16	1.3	8		GJ24144	4.1	gi|195390520	29.3	18	338	57	6	8	0	247	44	1	Cc-male-SigP-3291	Hypothetical secreted protein precursor - signalP detected	s/	HS
Cc-male-SigP-2458	151	1.98676	Cc-male-SigP-2458	456	M	*	Male_asb-2458	1	SIG	19-20	16.611	4.4	14.593	4.34	151	0.016	0.961	0.061	S	1	ExpAA=5.27 First60=0.37 PredHel=0 Topology=o	0						0	5.3	3.3	3.3		GK13743	1E-037	gi|195450941	154	130	316	54	41	63	7	18	3	1	Cc-male-SigP-2458	Follistatin-like SPARC (secreted protein - signalP detected	s/	CDD
Cc-male-SigP-2181	126	0	Cc-male-SigP-2181	375	M		Male_asb-2181	1	BL		14.636	9.43			126	0.043	0.959	0.072	S	1	ExpAA=34.68 First60=32.11 PredHel=2 Topology=i21-43o48-63i	2	29.4	4	66.7			0	11.1	5.6	5.6		GJ21238	8E-041	gi|195380055	164	125	352	57	36	54	0	1	1	1	Cc-male-SigP-2181	Acyl-CoA:diacylglycerol acyltransferase (DGAT) - 2 predicted membrane helices	met/lipd	KOG
Cc-male-SigP-207	273	1.0989	Cc-male-SigP-207	822	M	*	Male_asb-207	1	SIG	23-24	30.605	6.04	28.096	6.18	273	0.024	0.941	0.087	S	1	ExpAA=2.89 First60=2.85 PredHel=0 Topology=o	0						0	12.8	6.6	2.9		GJ22140	1E-040	gi|195383406	166	266	283	34	94	178	12	2	7	1	Cc-male-SigP-207	SCP_euk: SCP-like extracellular protein domain - signalP detected	s/antigen5	CDD
Cc-male-SigP-806	259	0	Cc-male-SigP-806	780	M	*	Male_asb-806	1	CYT		28.131	8.76			259	0.103	0.11	0.835	_	2	ExpAA=138.58 First60=21.97 PredHel=6 Topology=i27-49o69-91i104-138o153-175i192-211o231-253i	6	54.4	21.2	24.3			0	13.5	8.1	3.9		GH20503	1E-040	gi|195027215	166	233	247	37	95	158	20	3	9	1	Cc-male-SigP-806	Drip - 6 predicted membrane helices	tr	GO
Cc-male-SigP-785	70	0	Cc-male-SigP-785	213	M	*	Male_asb-785	1	BL	32-33	8.276	8.35	4.642	8.4	70	0.072	0.19	0.822	_	2	ExpAA=21.70 First60=21.67 PredHel=1 Topology=o20-42i	1	31.4	28.6	40		28	0	8.6	4.3	2.9		GM16510	20	gi|195338959	26.9	20	2137	57	1	9	0	2028	23	1	Cc-male-SigP-785	Hypothetical secreted protein precursor - signalP detected	s/	HS
Cc-male-SigP-1123	124	0	Cc-male-SigP-1123	375	M	*	Male_asb-1123	1	SIG	18-19	13.731	9.98	12.328	9.98	124	0.172	0.555	0.153	S	4	ExpAA=14.80 First60=14.75 PredHel=1 Topology=o4-26i	1	17.7	3.2	79		98	2	7.3	3.2	5.6		GF22080	1E-019	gi|194768379	94	366	719	43	51	74	10	211	1	4	Cc-male-SigP-1123	Hypothetical secreted protein precursor - signalP detected	s/	HS
Cc-male-SigP-1478	180	0	Cc-male-SigP-1478	543	M	*	Male_asb-1478	1	SIG	29-30	20.352	9.64	17.127	9.68	180	0.024	0.903	0.064	S	1	ExpAA=5.77 First60=5.77 PredHel=0 Topology=o	0						1	15.6	2.2	3.9		GJ12123	2E-025	gi|195376583	114	175	348	41	51	109	17	152	1	1	Cc-male-SigP-1478	Hypothetical secreted protein precursor - signalP detected	s/	HS
Cc-male-SigP-1709	197	13.7056	Cc-male-SigP-1709	589	A		Male_asb-1709	1	CYT		19.752	9.73			197	0.133	0.296	0.439	_	5	ExpAA=51.81 First60=26.01 PredHel=0 Topology=o	0						0	10.7	1	2.5		GJ10791	0.34	gi|195395092	34.3	107	227	28	48	79	13	48	58	1	Cc-male-SigP-1709	Unknown product	uk	NR-LIGHT
Cc-male-SigP-1063	80	0	Cc-male-SigP-1063	243	M	*	Male_asb-1063	1	CYT		8.26	9.65			80	0.077	0.187	0.867	_	2	ExpAA=39.78 First60=26.41 PredHel=2 Topology=o22-44i56-78o	2	55	30	15			0	11.3	22.5	3.8		GJ13848	2E-038	gi|195378908	156	78	79	93	100	5	1	1	1	1	Cc-male-SigP-1063	Conserved plasma membrane protein - 2 predicted membrane helices	uc	CM
Cc-male-SigP-2544	126	0	Cc-male-SigP-2544	376	M		Male_asb-2544	1	BL	15-16	14.106	9.54	12.427	9.25	126	0.638	0.223	0.153	M	3	ExpAA=0.31 First60=0.16 PredHel=0 Topology=o	0						0	14.3	4.8	3.2		RT07518p	0.80	gi|295293303	31.6	89	134	27	67	72	11	16	3	1	Cc-male-SigP-2544	Hypothetical secreted protein precursor - signalP detected	s/	HS
Cc-male-SigP-3019	85	0	Cc-male-SigP-3019	258	M	*	Male_asb-3019	1	SIG	21-22	9.652	8.35	7.415	8.47	85	0.07	0.989	0.01	S	1	ExpAA=42.33 First60=42.13 PredHel=2 Topology=i5-27o32-51i	2	48.2	5.9	45.9		34	1	7.1	8.2	7.1		GJ12841	6E-038	gi|195375094	154	84	85	77	100	19	0	1	1	1	Cc-male-SigP-3019	Vacuolar H+-ATPase V0 sector, subunit M9.7 (M9.2) - signalP detected - 2 predicted membrane helices	tr	KOG
Cc-male-SigP-309	105	0	Cc-male-SigP-309	318	M	*	Male_asb-309	1	SIG	30-31	11.907	6.48	8.659	5.27	105	0.354	0.933	0.004	S	3	ExpAA=37.13 First60=36.83 PredHel=2 Topology=i12-30o40-59i	2	35.2	9.5	55.2		46	0	17.1	4.8	2.9		GI24490	4E-027	gi|195109666	119	79	340	64	24	29	1	238	3	1	Cc-male-SigP-309	Lipid phosphate phosphatase - signalP detected - 2 predicted membrane helices	met/lipd	KOG
Cc-male-SigP-1957	100	0	Cc-male-SigP-1957	297	M		Male_asb-1957	1	SIG	25-26	11.722	11.3	8.986	11	100	0.077	0.985	0.01	S	1	ExpAA=35.33 First60=20.35 PredHel=1 Topology=o54-76i	1	22	54	24		24	3	18	3	8		GI16996	4.0	gi|195114302	29.3	47	648	36	7	32	7	252	45	1	Cc-male-SigP-1957	Hypothetical secreted protein precursor - signalP detected	s/	HS
Cc-male-SigP-902	87	0	Cc-male-SigP-902	264	M	*	Male_asb-902	1	SIG	19-20	10.034	9.94	7.643	10.32	87	0.172	0.849	0.072	S	2	ExpAA=37.78 First60=37.77 PredHel=2 Topology=i5-27o37-59i	2	50.6	11.5	37.9		28	0	17.2	3.4	6.9		GM25117	6.7	gi|195326215	28.5	26	2737	44	1	15	0	1762	14	1	Cc-male-SigP-902	Unknown product - signalP detected - 2 predicted membrane helices	uk	HM
Cc-male-SigP-420	261	2.29885	Cc-male-SigP-420	780	M		Male_asb-420	1	SIG	16-17	28.531	4.92	26.879	4.87	261	0.044	0.894	0.187	S	2	ExpAA=0.00 First60=0.00 PredHel=0 Topology=o	0						0	13.8	2.7	2.3		GI19278	5E-035	gi|195121054	147	159	253	43	63	90	0	25	27	1	Cc-male-SigP-420	Hypothetical secreted protein precursor - signalP detected	s/	HS
Cc-male-SigP-2543	81	0	Cc-male-SigP-2543	246	M	*	Male_asb-2543	1	BL	27-28	9.218	10.07	6.287	9.7	81	0.635	0.264	0.039	M	4	ExpAA=5.21 First60=5.21 PredHel=0 Topology=o	0						1	7.4	4.9	4.9		GF17508	4E-035	gi|194740844	145	80	81	88	100	9	0	1	1	1	Cc-male-SigP-2543	Mitochondrial F1F0-ATP synthase, subunit e - signalP detected	met/energy	KOG
Cc-male-SigP-391	179	0	Cc-male-SigP-391	535	M		Male_asb-391	1	CYT		20.764	7.7			179	0.021	0.752	0.352	S	3	ExpAA=0.86 First60=0.09 PredHel=0 Topology=i	0						0	11.7	1.7	3.4		GJ12272	2E-031	gi|195376093	134	164	370	41	45	103	17	96	1	1	Cc-male-SigP-391	cyclin a2;1	st	GO
Cc-male-SigP-1855	227	0	Cc-male-SigP-1855	684	M	*	Male_asb-1855	1	CYT		25.98	5.68			227	0.04	0.312	0.8	_	3	ExpAA=0.17 First60=0.03 PredHel=0 Topology=o	0						0	9.7	6.2	1.8		GH11205	5E-029	gi|195032466	127	218	288	32	76	151	8	68	1	1	Cc-male-SigP-1855	IP20348p	uc	NR-LIGHT
Cc-male-SigP-3292	75	0	Cc-male-SigP-3292	228	M	*	Male_asb-3292	1	BL	23-24	8.527	8.37	6.002	8.5	75	0.091	0.935	0.042	S	1	ExpAA=11.89 First60=10.11 PredHel=0 Topology=o	0						0	14.7	1.3	8		GA14317	6.9	gi|198462586	28.5	53	517	29	10	38	0	247	8	1	Cc-male-SigP-3292	Hypothetical secreted protein precursor - signalP detected	s/	HS
Cc-male-SigP-77	126	0	Cc-male-SigP-77	375	M		Male_asb-77	1	BL	29-30	13.988	8.93	10.556	8.23	126	0.031	0.897	0.145	S	2	ExpAA=28.71 First60=23.48 PredHel=1 Topology=o15-37i	1	17.5	11.9	70.6		89	0	15.1	7.1	2.4		GK23289	0.12	gi|195455805	34.3	86	571	28	15	68	11	158	22	1	Cc-male-SigP-77	Unknown product	uk	NR-LIGHT
Cc-male-SigP-2856	125	0	Cc-male-SigP-2856	378	M	*	Male_asb-2856	1	SIG	19-20	12.231	9.7	10.219	8.41	125	0.014	0.976	0.06	S	1	ExpAA=20.99 First60=18.45 PredHel=0 Topology=o	0						4	12.8	10.4	12		GM13384	2E-033	gi|195338981	140	133	135	59	99	55	16	1	1	1	Cc-male-SigP-2856	Adult cuticle protein 1 - signalP detected	extmat	GO
Cc-male-SigP-586	104	0	Cc-male-SigP-586	315	M	*	Male_asb-586	1	BL	41-42	11.774	5.51	7.173	6.92	104	0.004	0.997	0.082	S	1	ExpAA=42.61 First60=24.34 PredHel=2 Topology=i7-29o65-87i	2	42.3	34.6	23.1		17	0	6.7	7.7	3.8		GI13613	4E-031	gi|195128409	132	95	425	59	23	39	0	327	1	1	Cc-male-SigP-586	Predicted small molecule transporter involved in cellular pH homeostasis (Batten disease protein in human) - signalP detected - 2 predicted membrane helices	tr	KOG
Cc-male-SigP-3020	47	0	Cc-male-SigP-3020	144	M	*	Male_asb-3020	1	SIG	18-19	5.488	6.5	3.345	6.76	47	0.022	0.952	0.068	S	1	ExpAA=6.11 First60=6.11 PredHel=0 Topology=o	0						0	6.4	6.4	4.3		GJ12841	2E-017	gi|195375094	86.7	46	85	74	55	12	0	39	1	1	Cc-male-SigP-3020	Vacuolar H+-ATPase V0 sector, subunit M9.7 (M9.2) - signalP detected	tr	KOG
Cc-male-SigP-1946	273	1.4652	Cc-male-SigP-1946	822	M	*	Male_asb-1946	1	CYT		31.554	9.77			273	0.176	0.056	0.785	_	2	ExpAA=0.09 First60=0.00 PredHel=0 Topology=o	0						0	9.9	4.8	4.4		GJ18032	7E-032	gi|195397884	137	214	774	39	28	133	15	18	24	1	Cc-male-SigP-1946	CG13127 CG13127	uc	NR-LIGHT
Cc-male-SigP-297	73	0	Cc-male-SigP-297	222	M	*	Male_asb-297	1	CYT		8.237	10.64			73	0.152	0.37	0.215	S	5	ExpAA=1.77 First60=1.77 PredHel=0 Topology=o	0						0	16.4	4.1	5.5		CG5321	0.48	gi|221329931	32.3	31	413	43	8	18	0	193	36	1	Cc-male-SigP-297	Unknown product	uk	NR-LIGHT
Cc-male-SigP-2812	205	0	Cc-male-SigP-2812	618	M	*	Male_asb-2812	1	SIG	24-25	23.454	9.64	20.766	9.74	205	0.053	0.786	0.272	S	3	ExpAA=105.27 First60=24.62 PredHel=5 Topology=o35-54i75-94o109-131i144-163o183-201i	5	47.3	34.1	18.5			0	15.6	7.3	1.5		GK14918	8E-031	gi|195434006	132	199	283	39	71	122	2	76	6	1	Cc-male-SigP-2812	Eukaryotic cytochrome b561 - signalP detected - 5 predicted membrane helices	met/energy	PFAM
Cc-male-SigP-2032	188	2.12766	Cc-male-SigP-2032	562	M		Male_asb-2032	1	SIG	19-20	19.72	4.97	17.763	4.82	188	0.026	0.978	0.037	S	1	ExpAA=6.07 First60=6.07 PredHel=0 Topology=o	0						18	19.1	5.9	10.6		GJ14316	1E-030	gi|195399644	131	175	204	39	86	114	11	1	1	1	Cc-male-SigP-2032	Peritrophin-55 - signalP detected - possible mucin - 18 NetOglyc sites	extmat	SWISSP
Cc-male-SigP-2867	135	0	Cc-male-SigP-2867	408	M	*	Male_asb-2867	1	CYT		15.118	8.89			135	0.914	0.049	0.08	M	1	ExpAA=60.24 First60=17.61 PredHel=3 Topology=i34-53o68-90i110-132o	3	46.7	13.3	40			0	22.2	5.9	2.2		GL12041	8E-031	gi|195157732	131	123	152	50	82	62	0	27	4	1	Cc-male-SigP-2867	Succinate dehydrogenase, cytochrome b subunit - 3 predicted membrane helices	met/carb	KOG
Cc-male-SigP-2527	203	0	Cc-male-SigP-2527	606	M		Male_asb-2527	1	SIG	30-31	22.945	9.17	19.578	9.2	203	0.008	0.973	0.094	S	1	ExpAA=21.03 First60=21.03 PredHel=1 Topology=i12-31o	1	9.4	84.7	5.9		172	0	15.3	6.4	2.5	1 | 133 TNERFIR|TA 0.518 *ProP* |	GA13282	4E-030	gi|198463111	130	204	418	35	49	141	34	2	3	1	Cc-male-SigP-2527	Hypothetical secreted protein precursor - signalP detected	s/	HS
Cc-male-SigP-2538	216	0	Cc-male-SigP-2538	651	M	*	Male_asb-2538	1	SIG	22-23	22.194	4.96	19.91	4.96	216	0.034	0.972	0.023	S	1	ExpAA=8.72 First60=8.49 PredHel=0 Topology=o	0						1	19.9	8.3	2.3		GI21245	1E-029	gi|195124567	129	217	261	36	84	138	27	41	24	1	Cc-male-SigP-2538	Trypsin theta - signalP detected	s/protease	SWISSP
Cc-male-SigP-3333	42	0	Cc-male-SigP-3333	129	M	*	Male_asb-3333	1	BL	30-31	4.739	9.24	1.63	11	42	0.025	0.7	0.368	S	4	ExpAA=22.18 First60=22.18 PredHel=1 Topology=o10-32i	1	52.4	23.8	23.8		10	0	9.5	9.5	.		GL11138	4E-015	gi|195149223	79	41	252	85	17	6	0	211	1	1	Cc-male-SigP-3333	Hypothetical secreted protein precursor - signalP detected	s/	HS
Cc-male-SigP-1431	71	0	Cc-male-SigP-1431	216	M	*	Male_asb-1431	1	SIG	17-18	8.337	6.13	6.503	8.27	71	0.031	0.885	0.178	S	2	ExpAA=22.51 First60=22.51 PredHel=1 Topology=o5-27i	1	31	7	62		44	0	7	5.6	5.6		GI19985	2E-028	gi|195120031	123	69	73	75	96	17	0	1	1	1	Cc-male-SigP-1431	Hypothetical secreted protein precursor - signalP detected	s/	HS
Cc-male-SigP-1742	101	0	Cc-male-SigP-1742	306	M	*	Male_asb-1742	1	BL	22-23	11.135	5.76	8.497	5.02	101	0.014	0.96	0.1	S	1	ExpAA=9.10 First60=9.10 PredHel=0 Topology=o	0						3	10.9	7.9	7.9		GK15941	5E-029	gi|195456814	125	102	104	58	99	44	11	1	1	1	Cc-male-SigP-1742	similar to cDNA sequence BC031181 - signalP detected	st	GO
Cc-male-SigP-575	65	0	Cc-male-SigP-575	198	M	*	Male_asb-575	1	BL	22-23	7.958	8.03	5.359	7.12	65	0.242	0.188	0.422	_	5	ExpAA=0.13 First60=0.13 PredHel=0 Topology=o	0						0	6.2	4.6	6.2		GF21012	0.033	gi|194763555	36.2	70	757	34	9	28	3	307	15	2	Cc-male-SigP-575	Hypothetical secreted protein precursor - signalP detected	s/	HS
Cc-male-SigP-3107	111	0	Cc-male-SigP-3107	332	M		Male_asb-3107	1	CYT		12.301	7.91			111	0.244	0.285	0.305	_	5	ExpAA=7.28 First60=7.28 PredHel=0 Topology=o	0						0	17.1	9	0.9		TPA: TPA_inf: HDC02682	0.62	gi|41615822	32	47	111	31	43	35	3	40	40	1	Cc-male-SigP-3107	Unknown product	uk	NR-LIGHT
Cc-male-SigP-675	73	0	Cc-male-SigP-675	222	M	*	Male_asb-675	1	BL		8.125	7.59			73	0.035	0.789	0.34	S	3	ExpAA=22.27 First60=22.27 PredHel=1 Topology=o24-46i	1	30.1	32.9	37		27	1	12.3	11	9.6		GA14750	4E-023	gi|198458129	105	71	493	63	15	26	0	421	1	1	Cc-male-SigP-675	sugar transporter 2 sugar transporter 2 GH25507p sugar transporter 2 sut2-PA synthetic construct sut2-PA	tr	NR-LIGHT
Cc-male-SigP-250	42	0	Cc-male-SigP-250	129	M	*	Male_asb-250	1	SIG	25-26	4.732	6.5	2.045	8.41	42	0.024	0.913	0.111	S	1	ExpAA=15.45 First60=15.45 PredHel=0 Topology=o	0						0	23.8	2.4	7.1		GF19037	76	gi|194770638	25	31	673	40	5	19	3	370	11	1	Cc-male-SigP-250	Hypothetical secreted protein precursor - signalP detected	s/	HS
Cc-male-SigP-1672	146	0	Cc-male-SigP-1672	441	M	*	Male_asb-1672	1	SIG	19-20	15.673	4.44	13.599	4.38	146	0.03	0.956	0.042	S	1	ExpAA=2.71 First60=2.71 PredHel=0 Topology=o	0						9	10.3	4.8	4.8		GA17552	2E-026	gi|198474433	117	128	129	46	100	69	4	1	7	1	Cc-male-SigP-1672	BPTI/Kunitz family of serine protease inhibitors - signalP detected	s/protinh	SMART
Cc-male-SigP-1671	146	0	Cc-male-SigP-1671	441	M	*	Male_asb-1671	1	SIG	19-20	15.635	4.43	13.551	4.36	146	0.031	0.956	0.042	S	1	ExpAA=2.71 First60=2.71 PredHel=0 Topology=o	0						9	10.3	4.8	4.8		GD22733	1E-025	gi|195576404	114	124	130	48	96	65	8	1	7	1	Cc-male-SigP-1671	BPTI/Kunitz family of serine protease inhibitors - signalP detected	s/protinh	SMART
Cc-male-SigP-3014	178	0	Cc-male-SigP-3014	533	M		Male_asb-3014	1	CYT		20.603	11.38			178	0.285	0.348	0.198	S	5	ExpAA=3.66 First60=1.86 PredHel=0 Topology=o	0						0	13.5	6.7	5.1		GI22669	2.3	gi|195111228	31.2	95	492	28	20	72	7	215	75	1	Cc-male-SigP-3014	Unknown product	uk	NR-LIGHT
Cc-male-SigP-2910	123	0	Cc-male-SigP-2910	372	M	*	Male_asb-2910	1	CYT		13.416	9.34			123	0.917	0.024	0.119	M	2	ExpAA=0.00 First60=0.00 PredHel=0 Topology=o	0						9	17.9	12.2	5.7		GI14265	0.056	gi|195114912	35.4	33	249	57	14	15	7	173	58	1	Cc-male-SigP-2910	Unknown product	uk	NR-LIGHT
Cc-male-SigP-1584	142	0	Cc-male-SigP-1584	429	M	*	Male_asb-1584	1	SIG	16-17	16.838	5.48	15.094	5.3	142	0.037	0.903	0.192	S	2	ExpAA=0.00 First60=0.00 PredHel=0 Topology=o	0						0	4.2	3.5	4.9		GK11172	5E-024	gi|195445106	108	130	151	42	87	75	0	2	1	1	Cc-male-SigP-1584	Insect pheromone/odorant binding protein - signalP detected OBP	s/OBP	SMART
Cc-male-SigP-299	72	0	Cc-male-SigP-299	219	M	*	Male_asb-299	1	SIG	23-24	7.957	8.95	5.457	8.85	72	0.017	0.971	0.041	S	1	ExpAA=21.40 First60=21.40 PredHel=1 Topology=o4-26i	1	30.6	5.6	63.9		46	0	13.9	6.9	2.8		GA13360	5E-024	gi|125986401	108	73	74	67	100	24	2	1	1	1	Cc-male-SigP-299	Hypothetical secreted protein precursor - signalP detected	s/	HS
Cc-male-SigP-886	92	0	Cc-male-SigP-886	279	M	*	Male_asb-886	1	CYT		11.324	10.71			92	0.257	0.342	0.326	S	5	ExpAA=22.23 First60=22.23 PredHel=1 Topology=i21-43o	1	23.9	53.3	22.8		49	0	6.5	4.3	5.4		GL26821	2E-022	gi|195168392	103	77	79	60	99	31	0	1	1	1	Cc-male-SigP-886	UPF0640 protein CG32736 RE60462p	uc	NR-LIGHT
Cc-male-SigP-2322	78	0	Cc-male-SigP-2322	237	M	*	Male_asb-2322	1	SIG	26-27	8.732	8.3	6.065	7.85	78	0.016	0.968	0.055	S	1	ExpAA=15.18 First60=15.18 PredHel=0 Topology=o	0						0	10.3	3.8	6.4		GK14969	3E-023	gi|195433761	106	83	84	60	100	35	14	1	1	1	Cc-male-SigP-2322	Kazal-type serine protease inhibitor - signalP detected	s/protinh	NR-LIGHT
Cc-male-SigP-1225	67	0	Cc-male-SigP-1225	204	M	*	Male_asb-1225	1	BL		7.771	7.94			67	0.076	0.974	0.016	S	1	ExpAA=40.76 First60=35.40 PredHel=2 Topology=i16-38o48-66i	2	59.7	14.9	25.4			0	9	1.5	.		GA29055	0.001	gi|198473220	40.8	47	188	33	26	32	2	9	21	1	Cc-male-SigP-1225	Unknown product - 2 predicted membrane helices	uk	HM
Cc-male-SigP-221	278	0	Cc-male-SigP-221	833	M		Male_asb-221	1	BL	17-18	31.619	6.89	29.763	7.05	278	0.139	0.744	0.078	S	2	ExpAA=5.08 First60=5.05 PredHel=0 Topology=o	0						0	16.9	4.3	3.6		GJ16564	4E-022	gi|195396857	104	237	431	27	55	181	28	25	26	1	Cc-male-SigP-221	Hypothetical secreted protein precursor - signalP detected	s/	HS
Cc-male-SigP-2501	104	0	Cc-male-SigP-2501	315	M	*	Male_asb-2501	1	BL	32-33	11.967	9.49	8.136	10.11	104	0.015	0.997	0.018	S	1	ExpAA=22.68 First60=22.26 PredHel=1 Topology=o20-42i	1	21.2	19.2	59.6		62	0	16.3	1.9	3.8		GK11060	0.16	gi|195445555	33.9	52	431	35	12	34	10	138	61	1	Cc-male-SigP-2501	Hypothetical secreted protein precursor - signalP detected	s/	HS
Cc-male-SigP-3163	120	0	Cc-male-SigP-3163	363	M	*	Male_asb-3163	1	BL		13.83	4.89			120	0.084	0.685	0.394	S	4	ExpAA=62.92 First60=21.07 PredHel=3 Topology=o39-58i60-82o97-119i	3	52.5	45	2.5			0	12.5	2.5	3.3		GI20968	4E-022	gi|195123613	102	101	118	40	86	61	0	11	13	1	Cc-male-SigP-3163	Unknown product - 3 predicted membrane helices	uk	HM
Cc-male-SigP-1743	112	0	Cc-male-SigP-1743	339	M	*	Male_asb-1743	1	BL		12.862	6.05			112	0.092	0.33	0.794	_	3	ExpAA=44.15 First60=2.04 PredHel=2 Topology=i58-80o85-107i	2	39.3	4.5	56.3			3	15.2	1.8	6.3		GI17940	2E-021	gi|195117914	100	107	112	46	96	58	5	5	8	1	Cc-male-SigP-1743	Conserved plasma membrane protein - 2 predicted membrane helices	uc	CM
Cc-male-SigP-445	70	0	Cc-male-SigP-445	213	M	*	Male_asb-445	1	CYT		8.172	6.78			70	0.022	0.969	0.056	S	1	ExpAA=13.76 First60=13.76 PredHel=0 Topology=o	0						0	12.9	1.4	1.4		GK25063	1.0	gi|195448274	31.2	176	1456	26	12	41	10	1027	25	2	Cc-male-SigP-445	Unknown product	uk	NR-LIGHT
Cc-male-SigP-1969	180	0	Cc-male-SigP-1969	543	M	*	Male_asb-1969	1	BL	19-20	20.621	7.67	18.495	7	180	0.021	0.979	0.058	S	1	ExpAA=19.41 First60=0.43 PredHel=1 Topology=o160-179i	1	10.6	88.9	0.6	1	1	0	8.3	3.3	6.7		GE10741	4E-020	gi|195504512	97.1	121	1524	42	8	71	7	5	42	1	Cc-male-SigP-1969	Hypothetical secreted protein precursor - signalP detected	s/	HS
Cc-male-SigP-2529	84	4.7619	Cc-male-SigP-2529	255	M	*	Male_asb-2529	1	SIG	19-20	7.021	6.8	4.939	6.26	84	0.026	0.968	0.032	S	1	ExpAA=22.65 First60=21.81 PredHel=1 Topology=i3-25o	1	26.2	70.2	3.6		59	1	6	41.7	8.3		CG10853-PA	4E-016	gi|269973017	82.4	114	164	67	70	18	6	47	20	3	Cc-male-SigP-2529	Dosage compensation complex, subunit MLE - signalP detected	tm	KOG
Cc-male-SigP-2653	81	0	Cc-male-SigP-2653	246	M	*	Male_asb-2653	1	BL	30-31	8.709	9.1	5.434	6.73	81	0.105	0.875	0.06	S	2	ExpAA=22.65 First60=22.55 PredHel=1 Topology=i17-39o	1	27.2	51.9	21		42	3	17.3	3.7	7.4		GK25646	3E-009	gi|195447328	59.7	79	362	40	22	48	1	283	1	1	Cc-male-SigP-2653	Hypothetical secreted protein precursor - signalP detected	s/	HS
Cc-male-SigP-3030	140	0	Cc-male-SigP-3030	423	M	*	Male_asb-3030	1	SIG	20-21	13.767	8.39	11.566	6.32	140	0.066	0.911	0.02	S	1	ExpAA=48.46 First60=18.39 PredHel=2 Topology=i80-102o117-139i	2	31.4	10.7	57.9			6	7.9	23.6	8.6		GA28472	5E-020	gi|198462442	95.5	105	156	64	68	26	11	51	51	8	Cc-male-SigP-3030	Conserved plasma membrane protein - signalP detected - 2 predicted membrane helices	uc	CM
Cc-male-SigP-1468	111	0	Cc-male-SigP-1468	336	M	*	Male_asb-1468	1	SIG	20-21	12.204	8.49	9.969	8.33	111	0.063	0.923	0.035	S	1	ExpAA=0.26 First60=0.26 PredHel=0 Topology=o	0						10	18	2.7	10.8		GI17786	2E-019	gi|195117344	93.6	102	108	45	95	59	8	4	3	1	Cc-male-SigP-1468	Kaz1-ORFB, isoform C KAZ1-type serine protease inhibitor-like protein type delta Kaz1-ORFB, isoform C - signalP detected	s/protinh	NR-LIGHT
Cc-male-SigP-2505	124	0.806452	Cc-male-SigP-2505	375	M	*	Male_asb-2505	1	CYT		14.039	9.14			124	0.109	0.09	0.868	_	2	ExpAA=8.88 First60=6.52 PredHel=0 Topology=o	0						0	14.5	8.1	3.2		TepII	8E-014	gi|195471457	74.7	110	1418	38	8	70	4	427	3	1	Cc-male-SigP-2505	thiolester containing protein II, isoform E thiolester containing protein II, isoform E	uc	NR-LIGHT
Cc-male-SigP-1282	41	0	Cc-male-SigP-1282	126	M	*	Male_asb-1282	1	SIG	23-24	5.084	10.66	2.06	12	41	0.31	0.705	0.025	S	4	ExpAA=0.08 First60=0.08 PredHel=0 Topology=i	0						0	12.2	.	.		GI22493	9.0	gi|195111859	28.1	20	2173	50	1	13	5	824	13	1	Cc-male-SigP-1282	Hypothetical secreted protein precursor - signalP detected	s/	HS
Cc-male-SigP-1422	168	0	Cc-male-SigP-1422	507	M	*	Male_asb-1422	1	SIG	26-27	19.079	5.89	16.339	6.32	168	0.012	0.964	0.121	S	1	ExpAA=2.45 First60=0.53 PredHel=0 Topology=o	0						0	16.7	3	4.2		GJ20024	6E-019	gi|195384118	92.8	135	170	33	80	95	9	24	24	1	Cc-male-SigP-1422	Hypothetical secreted protein precursor - signalP detected	s/	HS
Cc-male-SigP-1521	150	0	Cc-male-SigP-1521	453	M	*	Male_asb-1521	1	SIG	23-24	16.974	6.81	14.354	6.34	150	0.037	0.959	0.031	S	1	ExpAA=21.21 First60=20.04 PredHel=1 Topology=i7-26o	1	12.7	82.7	4.7		124	0	14.7	4.7	2		GK19209	6E-019	gi|195445112	92.4	121	135	35	90	86	13	7	13	1	Cc-male-SigP-1521	odorant-binding protein 99d odorant-binding protein 99d - signalP detected OBP	s/OBP	DROSO
Cc-male-SigP-2226	103	0	Cc-male-SigP-2226	312	M	*	Male_asb-2226	1	BL		10.97	5.41			103	0.007	0.882	0.482	S	4	ExpAA=65.73 First60=38.86 PredHel=3 Topology=o15-37i44-63o78-100i	3	61.2	29.1	9.7			1	16.5	4.9	1.9		GH17374	5E-014	gi|195055572	75.5	98	138	37	72	64	3	1	2	1	Cc-male-SigP-2226	Unknown product - 3 predicted membrane helices	uk	HM
Cc-male-SigP-2257	122	0	Cc-male-SigP-2257	369	M	*	Male_asb-2257	1	BL		14.025	10.08			122	0.685	0.071	0.257	M	3	ExpAA=21.57 First60=12.29 PredHel=1 Topology=o47-69i	1	18	38.5	43.4		53	1	7.4	5.7	9		GD22629	7E-018	gi|195576834	88.2	89	91	50	99	47	8	2	33	1	Cc-male-SigP-2257	Cytochrome c oxidase subunit VIc	met/energy	PFAM
Cc-male-SigP-773	60	0	Cc-male-SigP-773	183	M	*	Male_asb-773	1	BL		6.872	9.1			60	0.064	0.924	0.065	S	1	ExpAA=13.43 First60=13.43 PredHel=0 Topology=o	0						0	16.7	1.7	3.3		GK22658	1.1	gi|195449477	31.2	49	769	40	7	30	3	249	5	1	Cc-male-SigP-773	Hypothetical secreted protein precursor - signalP detected	s/	HS
Cc-male-SigP-3113	160	0	Cc-male-SigP-3113	483	M	*	Male_asb-3113	1	CYT		18.679	6.89			160	0.06	0.757	0.425	S	4	ExpAA=87.55 First60=32.29 PredHel=4 Topology=i13-35o50-72i85-107o111-133i	4	55	11.9	33.1			0	8.8	5	1.9		GF21905	6E-017	gi|194769003	85.9	121	194	34	63	80	0	8	12	1	Cc-male-SigP-3113	Conserved plasma membrane protein - 4 predicted membrane helices	uc	CM
Cc-male-SigP-546	190	0	Cc-male-SigP-546	567	M		Male_asb-546	1	SIG	22-23	20.939	4.84	18.763	4.79	190	0.016	0.957	0.092	S	1	ExpAA=13.91 First60=13.91 PredHel=0 Topology=o	0						3	6.8	3.7	14.2		GL22613	2E-014	gi|195167773	78.2	147	346	40	43	67	9	199	36	6	Cc-male-SigP-546	LISK family protein kinase, protein kinase, TKL group, tyrosine kinase-like protein - signalP detected	st	GO
Cc-male-SigP-2111	71	1.40845	Cc-male-SigP-2111	216	M	*	Male_asb-2111	1	SIG	22-23	7.709	5.76	5.261	5.74	71	0.039	0.867	0.137	S	2	ExpAA=0.05 First60=0.04 PredHel=0 Topology=o	0						0	19.7	5.6	1.4		GJ16943	20	gi|195397101	26.9	26	986	40	3	16	0	840	26	1	Cc-male-SigP-2111	Hypothetical secreted protein precursor - signalP detected	s/	HS
Cc-male-SigP-2044	169	0	Cc-male-SigP-2044	510	M	*	Male_asb-2044	1	BL	21-22	19.482	7.61	17.234	5.49	169	0.412	0.17	0.268	M	5	ExpAA=0.01 First60=0.01 PredHel=0 Topology=o	0						2	13.6	1.8	1.8		GK23833	2E-011	gi|195432838	67.8	153	488	29	32	110	8	335	1	1	Cc-male-SigP-2044	Hypothetical secreted protein precursor - signalP detected	s/	HS
Cc-male-SigP-2792	207	0	Cc-male-SigP-2792	624	M	*	Male_asb-2792	1	SIG	32-33	23.052	5.08	19.754	4.84	207	0.087	0.893	0.023	S	1	ExpAA=33.00 First60=18.70 PredHel=1 Topology=i7-24o	1	8.2	88.4	3.4		183	1	14.5	2.9	4.3		GF11888	2E-014	gi|194754922	78.2	135	241	32	56	94	7	56	37	1	Cc-male-SigP-2792	Hypothetical secreted protein precursor - signalP detected	s/	HS
Cc-male-SigP-771	177	0	Cc-male-SigP-771	534	M	*	Male_asb-771	1	SIG	26-27	19.694	5.7	16.72	5.13	177	0.023	0.949	0.08	S	1	ExpAA=2.57 First60=0.95 PredHel=0 Topology=o	0						1	18.1	8.5	2.8		GK25257	2E-013	gi|195447412	74.3	102	169	40	61	63	5	65	75	1	Cc-male-SigP-771	14.5 kDa salivary protein Culex quinquefasciatus 14.5 kDa salivary protein - signalP detected	s/	NR-LIGHT
Cc-male-SigP-2368	120	0	Cc-male-SigP-2368	363	M	*	Male_asb-2368	1	SIG	24-25	13.572	10.23	11.118	10.05	120	0.16	0.74	0.02	S	3	ExpAA=22.22 First60=22.22 PredHel=1 Topology=i7-29o	1	18.3	75.8	5.8		91	0	13.3	7.5	2.5		GJ21142	1E-013	gi|195380029	74.3	111	116	38	97	71	7	4	9	1	Cc-male-SigP-2368	Hypothetical secreted protein precursor - signalP detected	s/	HS
Cc-male-SigP-1619	109	0	Cc-male-SigP-1619	330	M	*	Male_asb-1619	1	BL		12.861	5.97			109	0.019	0.982	0.132	S	1	ExpAA=49.82 First60=26.10 PredHel=2 Topology=o20-42i55-77o	2	40.4	47.7	11.9			0	12.8	.	2.8		GI20486	0.019	gi|195121955	37	69	861	32	8	48	1	484	13	1	Cc-male-SigP-1619	Unknown product - 2 predicted membrane helices	uk	HM
Cc-male-SigP-2936	235	0.851064	Cc-male-SigP-2936	708	M	*	Male_asb-2936	1	CYT		26.764	9.29			235	0.167	0.028	0.885	_	2	ExpAA=0.01 First60=0.00 PredHel=0 Topology=o	0						0	8.9	3	3		GI18500	7E-013	gi|195124215	73.6	217	458	25	48	165	5	128	12	1	Cc-male-SigP-2936	Unknown product	uk	NR-LIGHT
Cc-male-SigP-1620	117	2.5641	Cc-male-SigP-1620	354	R	*	Male_asb-1620	1	BL		13.544	7.06			117	0.139	0.933	0.068	S	2	ExpAA=59.07 First60=23.19 PredHel=3 Topology=o26-48i61-83o88-110i	3	56.4	26.5	17.1			0	12.8	.	4.3		GI20486	0.16	gi|195121955	33.9	77	861	28	9	61	7	488	22	1	Cc-male-SigP-1620	Unknown product - 3 predicted membrane helices	uk	HM
Cc-male-SigP-1117	139	7.19424	Cc-male-SigP-1117	420	M	*	Male_asb-1117	1	CYT		14.801	6.39			139	0.089	0.111	0.847	_	2	ExpAA=26.14 First60=1.61 PredHel=1 Topology=i101-123o	1	15.8	11.5	72.7		16	0	9.4	3.6	2.9		GA28446	2E-005	gi|198462318	47	76	200	37	39	50	7	82	11	1	Cc-male-SigP-1117	Unknown product	uk	NR-LIGHT
Cc-male-SigP-2143	45	0	Cc-male-SigP-2143	138	M	*	Male_asb-2143	1	BL	27-28	5.24	8.18	1.947	8.75	45	0.02	0.942	0.097	S	1	ExpAA=22.96 First60=22.96 PredHel=1 Topology=i12-34o	1	48.9	24.4	26.7		11	0	15.6	4.4	2.2		GI17089	34	gi|195114676	26.2	51	331	23	16	40	14	204	1	1	Cc-male-SigP-2143	Hypothetical secreted protein precursor - signalP detected	s/	HS
Cc-male-SigP-1967	96	0	Cc-male-SigP-1967	291	M	*	Male_asb-1967	1	CYT		10.856	8.88			96	0.086	0.263	0.815	_	3	ExpAA=1.24 First60=1.21 PredHel=0 Topology=o	0						1	17.7	1	6.3		GK11837	0.073	gi|195444823	35	94	2781	29	3	68	8	1688	8	1	Cc-male-SigP-1967	Unknown product	uk	NR-LIGHT
Cc-male-SigP-759	70	0	Cc-male-SigP-759	213	M	*	Male_asb-759	1	SIG	36-37	7.803	8.84	3.822	6.36	70	0.086	0.583	0.317	S	4	ExpAA=20.15 First60=20.15 PredHel=1 Topology=i13-32o	1	27.1	54.3	18.6		38	0	8.6	11.4	4.3		GK18838	9E-010	gi|195448156	61.2	52	75	49	71	27	1	19	1	1	Cc-male-SigP-759	Conserved secreted protein precursor - signalP detected	s/	CS
Cc-male-SigP-1836	93	0	Cc-male-SigP-1836	277	M		Male_asb-1836	1	SIG	21-22	10.381	7.09	8.087	7.17	93	0.067	0.893	0.085	S	1	ExpAA=2.33 First60=1.78 PredHel=0 Topology=o	0						0	11.8	7.5	6.5		GH11103	4.0	gi|195031289	29.3	25	524	51	5	15	5	302	1	1	Cc-male-SigP-1836	Hypothetical secreted protein precursor - signalP detected	s/	HS
Cc-male-SigP-1050	121	23.1405	Cc-male-SigP-1050	366	M	*	Male_asb-1050	1	BL		11.439	9.77			121	0.028	0.956	0.022	S	1	ExpAA=57.61 First60=31.16 PredHel=3 Topology=o5-25i46-68o73-95i	3	52.9	8.3	38.8			0	6.6	.	1.7		GI19857	0.074	gi|195118995	35	197	325	20	61	80	16	51	1	10	Cc-male-SigP-1050	Unknown product - 3 predicted membrane helices	uk	HM
Cc-male-SigP-2704	266	0	Cc-male-SigP-2704	801	M	*	Male_asb-2704	1	SIG	19-20	29.722	5.12	27.844	5.03	266	0.329	0.884	0.009	S	3	ExpAA=3.21 First60=3.20 PredHel=0 Topology=o	0						29	21.1	2.6	9.8		GF21395	1E-010	gi|194764031	66.6	402	717	63	56	17	0	196	174	18	Cc-male-SigP-2704	transcription factor with AP2 domain(s), Plasmodium falciparum 3D7 transcription factor with AP2 domain(s), - signalP detected - possible mucin - 29 NetOglyc sites	tf	NR-LIGHT
Cc-male-SigP-3102	218	0.458716	Cc-male-SigP-3102	657	M	*	Male_asb-3102	1	SIG	19-20	25.313	4.85	23.071	4.83	218	0.022	0.83	0.223	S	2	ExpAA=9.01 First60=3.13 PredHel=0 Topology=o	0						0	10.6	2.3	2.3		GA24751	3E-011	gi|198457470	68.2	141	185	31	77	99	5	36	74	1	Cc-male-SigP-3102	Hypothetical secreted protein precursor - signalP detected	s/	HS
Cc-male-SigP-1461	100	0	Cc-male-SigP-1461	303	M	*	Male_asb-1461	1	SIG	19-20	11.129	7.4	8.952	6.34	100	0.041	0.953	0.051	S	1	ExpAA=4.60 First60=4.60 PredHel=0 Topology=o	0						0	14	5	2		GI15303	5E-011	gi|195129822	65.5	94	103	36	92	62	3	8	3	1	Cc-male-SigP-1461	Hypothetical secreted protein precursor - signalP detected	s/	HS
Cc-male-SigP-2935	277	1.44404	Cc-male-SigP-2935	829	M		Male_asb-2935	1	CYT		31.767	9.65			277	0.167	0.028	0.886	_	2	ExpAA=0.05 First60=0.00 PredHel=0 Topology=o	0						0	8.7	2.5	3.2		GI18500	2E-014	gi|195124215	79	254	458	24	56	196	10	128	12	1	Cc-male-SigP-2935	Unknown product	uk	NR-LIGHT
[truncated: 2,124 more rows]
[truncated: 120 more columns]
