# Supplementary material for: Transcriptional Profiles of Mating-Responsive Genes from Testes and Male Accessory Glands of the Mediterranean Fruit Fly, Ceratitis capitata
Source: PLoS One. 2012 Oct 11;7(10):e46812. doi: 10.1371/journal.pone.0046812 (PMC3469604; doi:10.1371/journal.pone.0046812)
Supplement: Spreadsheet S1 — Hyperlinked Excel spreadsheet containing annotated assembled ESTs. Putative peptides are named using the prefix ‘Cc-male-’ rather than the prefix ‘TAG’ used in the text. (ZIP) [file pone.0046812.s008.zip › Spreadsheet 1/links/CDD/Cc-male-1-CDD.txt]

>Cc-male-1

gnl|CDD|165035 PHA02656, PHA02656, viral TNFR II-like protein; P...    29   0.56 

==> gnl|CDD|165035 PHA02656, PHA02656, viral TNFR II-like protein; Provisional.
          Length = 199

 Score = 28.8 bits (64), Expect = 0.56
 Identities = 9/26 (34%), Positives = 15/26 (57%)

Query: 22  ELNYFRPSIQNFLGMQLHSKCFIKFL 47
           EL YF P+ + + G+    KC +K +
Sbjct: 97  ELGYFTPADKKYKGLNEDKKCIVKII 122
