# Supplementary material for: Transcriptional Profiles of Mating-Responsive Genes from Testes and Male Accessory Glands of the Mediterranean Fruit Fly, Ceratitis capitata
Source: PLoS One. 2012 Oct 11;7(10):e46812. doi: 10.1371/journal.pone.0046812 (PMC3469604; doi:10.1371/journal.pone.0046812)
Supplement: Spreadsheet S1 — Hyperlinked Excel spreadsheet containing annotated assembled ESTs. Putative peptides are named using the prefix ‘Cc-male-’ rather than the prefix ‘TAG’ used in the text. (ZIP) [file pone.0046812.s008.zip › Spreadsheet 1/links/CDD/Cc-male-100-CDD.txt]

>Cc-male-100

gnl|CDD|162187 TIGR01068, thioredoxin, thioredoxin.  Several pro...   115   5e-027
gnl|CDD|143866 pfam00085, Thioredoxin, Thioredoxin.  Thioredoxin...   107   2e-024
gnl|CDD|48496 cd02947, TRX_family, TRX family; composed of two g...    98   1e-021
gnl|CDD|32932 COG3118, COG3118, Thioredoxin domain-containing pr...    89   5e-019
gnl|CDD|162212 TIGR01126, pdi_dom, protein disulfide-isomerase d...    74   2e-014
gnl|CDD|182889 PRK10996, PRK10996, thioredoxin 2; Provisional.         73   5e-014
gnl|CDD|181812 PRK09381, trxA, thioredoxin; Provisional.               72   9e-014
gnl|CDD|48505 cd02956, ybbN, ybbN protein family; ybbN is a hypo...    71   2e-013
gnl|CDD|173347 PTZ00051, PTZ00051, thioredoxin; Provisional.           70   4e-013
gnl|CDD|48553 cd03004, PDI_a_ERdj5_C, PDIa family, C-terminal ER...    69   7e-013

==> gnl|CDD|162187 TIGR01068, thioredoxin, thioredoxin.  Several proteins, such as
           protein disulfide isomerase, have two or more copies of
           a domain closely related to thioredoxin. This model is
           designed to recognize authentic thioredoxin, a small
           protein that should be hit exactly once by this model.
          Length = 101

 Score =  115 bits (291), Expect = 5e-027
 Identities = 40/100 (40%), Positives = 65/100 (65%)

Query: 41  SAEDFDKKVKNSDKPVIVDFFATWCNPCKMLTPRIETVVGEKAGAIKLAKVDIDEHSDLA 100
           +  +FD+ + +SDKPV+VDF+A WC PCKM+ P +E +  E  G +K  K+++DE+ D+A
Sbjct: 2   TDANFDETIASSDKPVLVDFWAPWCGPCKMIAPILEELAKEYEGKVKFVKLNVDENPDIA 61

Query: 101 LDYDVGAVPVLLVMKEGKVVNRMVGLQDTDKIRAWIDKAV 140
             Y + ++P LL+ K GK V+R VG      ++  I+K +
Sbjct: 62  AKYGIRSIPTLLLFKNGKEVDRSVGALPKAALKQLINKNL 101


==> gnl|CDD|143866 pfam00085, Thioredoxin, Thioredoxin.  Thioredoxins are small
           enzymes that participate in redox reactions, via the
           reversible oxidation of an active centre disulfide bond.
           Some members with only the active site are not separated
           from the noise.
          Length = 104

 Score =  107 bits (269), Expect = 2e-024
 Identities = 45/98 (45%), Positives = 60/98 (61%)

Query: 41  SAEDFDKKVKNSDKPVIVDFFATWCNPCKMLTPRIETVVGEKAGAIKLAKVDIDEHSDLA 100
           + E+FD++V  SDKPV+VDF+A WC PCK L P  E +  E    +K AKVD DE+ DLA
Sbjct: 6   TDENFDEEVAKSDKPVLVDFYAPWCGPCKALAPEYEKLAQEYKDDVKFAKVDADENPDLA 65

Query: 101 LDYDVGAVPVLLVMKEGKVVNRMVGLQDTDKIRAWIDK 138
            +Y V   P +   K GK V+  VG +  D + A+I K
Sbjct: 66  SEYGVRGFPTIKFFKNGKKVSDYVGARTKDDLVAFIKK 103


==> gnl|CDD|48496 cd02947, TRX_family, TRX family; composed of two groups: Group I,
           which includes proteins that exclusively encode a TRX
           domain; and Group II, which are composed of fusion
           proteins of TRX and additional domains. Group I TRX is a
           small ancient protein that alter the redox state of
           target proteins via the reversible oxidation of an
           active site dithiol, present in a CXXC motif, partially
           exposed at the protein's surface. TRX reduces protein
           disulfide bonds, resulting in a disulfide bond at its
           active site. Oxidized TRX is converted to the active
           form by TRX reductase, using reducing equivalents
           derived from either NADPH or ferredoxins. By altering
           their redox state, TRX regulates the functions of at
           least 30 target proteins, some of which are enzymes and
           transcription factors. It also plays an important role
           in the defense against oxidative stress by directly
           reducing hydrogen peroxide and certain radicals, and by
           serving as a reductant for peroxiredoxins. At least two
           major types of functional TRXs have been reported in
           most organisms; in eukaryotes, they are located in the
           cytoplasm and the mitochondria. Higher plants contain
           more types (at least 20 TRX genes have been detected in
           the genome of Arabidopsis thaliana), two of which (types
           f amd m) are located in the same compartment, the
           chloroplast. Also included in the alignment are TRX-like
           domains which show sequence homology to TRX but do not
           contain the redox active CXXC motif. Group II proteins,
           in addition to either a redox active TRX or a TRX-like
           domain, also contain additional domains, which may or
           may not possess homology to known proteins..
          Length = 93

 Score = 98.0 bits (244), Expect = 1e-021
 Identities = 37/95 (38%), Positives = 64/95 (67%), Gaps = 2/95 (2%)

Query: 43  EDFDKKVKNSDKPVIVDFFATWCNPCKMLTPRIETVVGEKAGAIKLAKVDIDEHSDLALD 102
           E+F++ +K++ KPV+VDF+A WC PCK + P +E +  E+   +K  KVD+DE+ +LA +
Sbjct: 1   EEFEELIKSA-KPVVVDFWAPWCGPCKAIAPVLEELA-EEYPKVKFVKVDVDENPELAEE 58

Query: 103 YDVGAVPVLLVMKEGKVVNRMVGLQDTDKIRAWID 137
           Y V ++P  L  K GK V+R+VG    +++  +++
Sbjct: 59  YGVRSIPTFLFFKNGKEVDRVVGADPKEELEEFLE 93


==> gnl|CDD|32932 COG3118, COG3118, Thioredoxin domain-containing protein
           [Posttranslational modification, protein turnover,
           chaperones].
          Length = 304

 Score = 89.2 bits (221), Expect = 5e-019
 Identities = 34/87 (39%), Positives = 52/87 (59%)

Query: 54  KPVIVDFFATWCNPCKMLTPRIETVVGEKAGAIKLAKVDIDEHSDLALDYDVGAVPVLLV 113
            PV+VDF+A WC PCK LTP +E +  E  G  KLAKV+ D    +A  + V ++P +  
Sbjct: 44  VPVLVDFWAPWCGPCKQLTPTLEKLAAEYKGKFKLAKVNCDAEPMVAAQFGVQSIPTVYA 103

Query: 114 MKEGKVVNRMVGLQDTDKIRAWIDKAV 140
            K+G+ V+   G Q   ++R ++DK +
Sbjct: 104 FKDGQPVDGFQGAQPESQLRQFLDKVL 130


==> gnl|CDD|162212 TIGR01126, pdi_dom, protein disulfide-isomerase domain.  This model
           describes a domain of eukaryotic protein disulfide
           isomerases, generally found in two copies. The high
           cutoff for total score reflects the expectation of
           finding both copies. The domain is similar to
           thioredoxin but the redox-active disulfide region motif
           is APWCGHCK.
          Length = 102

 Score = 73.8 bits (182), Expect = 2e-014
 Identities = 34/99 (34%), Positives = 49/99 (49%), Gaps = 3/99 (3%)

Query: 42  AEDFDKKVKNSDKPVIVDFFATWCNPCKMLTPRIETVVGE--KAGAIKLAKVDIDEHSDL 99
           A +FD  V  S+K V+V+F+A WC  CK L P  E +  E      I LAKVD     DL
Sbjct: 3   ASNFDDIV-LSNKDVLVEFYAPWCGHCKNLAPEYEKLAKELKGDPDIVLAKVDATAEKDL 61

Query: 100 ALDYDVGAVPVLLVMKEGKVVNRMVGLQDTDKIRAWIDK 138
           A  + V   P +    +GK      G +D + I  ++++
Sbjct: 62  ASRFGVSGFPTIKFFPKGKKPVDYEGGRDLEAIVEFVNE 100


==> gnl|CDD|182889 PRK10996, PRK10996, thioredoxin 2; Provisional.
          Length = 139

 Score = 72.8 bits (179), Expect = 5e-014
 Identities = 29/100 (29%), Positives = 59/100 (59%), Gaps = 1/100 (1%)

Query: 41  SAEDFDKKVKNSDKPVIVDFFATWCNPCKMLTPRIETVVGEKAGAIKLAKVDIDEHSDLA 100
           + E  DK ++  D PV++DF+A WC PC+   P  E V  E++G ++  KV+ +   +L+
Sbjct: 41  TGETLDKLLQ-DDLPVVIDFWAPWCGPCRNFAPIFEDVAAERSGKVRFVKVNTEAERELS 99

Query: 101 LDYDVGAVPVLLVMKEGKVVNRMVGLQDTDKIRAWIDKAV 140
             + + ++P +++ K G+VV+ + G        +W+++A+
Sbjct: 100 ARFRIRSIPTIMIFKNGQVVDMLNGAVPKAPFDSWLNEAL 139


==> gnl|CDD|181812 PRK09381, trxA, thioredoxin; Provisional.
          Length = 109

 Score = 71.6 bits (175), Expect = 9e-014
 Identities = 32/95 (33%), Positives = 56/95 (58%)

Query: 43  EDFDKKVKNSDKPVIVDFFATWCNPCKMLTPRIETVVGEKAGAIKLAKVDIDEHSDLALD 102
           + FD  V  +D  ++VDF+A WC PCKM+ P ++ +  E  G + +AK++ID++   A  
Sbjct: 11  DSFDTDVLKADGAILVDFWAEWCGPCKMIAPILDEIADEYQGKLTVAKLNIDQNPGTAPK 70

Query: 103 YDVGAVPVLLVMKEGKVVNRMVGLQDTDKIRAWID 137
           Y +  +P LL+ K G+V    VG     +++ ++D
Sbjct: 71  YGIRGIPTLLLFKNGEVAATKVGALSKGQLKEFLD 105


==> gnl|CDD|48505 cd02956, ybbN, ybbN protein family; ybbN is a hypothetical protein
           containing a redox-inactive TRX-like domain. Its gene
           has been sequenced from several gammaproteobacteria and
           actinobacteria..
          Length = 96

 Score = 70.6 bits (173), Expect = 2e-013
 Identities = 30/96 (31%), Positives = 51/96 (53%), Gaps = 1/96 (1%)

Query: 43  EDFDKKVKNSD-KPVIVDFFATWCNPCKMLTPRIETVVGEKAGAIKLAKVDIDEHSDLAL 101
           ++F + ++ S   PV+VDF+A    P K L P +E +  E  G   LAKV+ D    +A 
Sbjct: 1   QNFQQVLQESTQVPVVVDFWAPRSPPSKELLPLLERLAEEYQGQFVLAKVNCDAQPQIAQ 60

Query: 102 DYDVGAVPVLLVMKEGKVVNRMVGLQDTDKIRAWID 137
            + V A+P + +   G+ V+   G Q  +++R  +D
Sbjct: 61  QFGVQALPTVYLFAAGQPVDGFQGAQPEEQLRQMLD 96


==> gnl|CDD|173347 PTZ00051, PTZ00051, thioredoxin; Provisional.
          Length = 98

 Score = 69.9 bits (171), Expect = 4e-013
 Identities = 32/91 (35%), Positives = 51/91 (56%), Gaps = 2/91 (2%)

Query: 39  VQSAEDFDKKVKNSDKPVIVDFFATWCNPCKMLTPRIETVVGEKAGAIKLAKVDIDEHSD 98
           V S  +F+  + + ++ VIVDF+A WC PCK + P  E    E    +   KVD+DE S+
Sbjct: 5   VTSQAEFESTL-SQNELVIVDFYAEWCGPCKRIAPFYEECSKEYT-KMVFVKVDVDELSE 62

Query: 99  LALDYDVGAVPVLLVMKEGKVVNRMVGLQDT 129
           +A   ++ ++P   V K G VV+ ++G  D 
Sbjct: 63  VAEKENITSMPTFKVFKNGSVVDTLLGANDE 93


==> gnl|CDD|48553 cd03004, PDI_a_ERdj5_C, PDIa family, C-terminal ERdj5 subfamily;
           ERdj5, also known as  JPDI and macrothioredoxin, is a
           protein containing an N-terminal DnaJ domain and four
           redox active TRX domains. This subfamily is composed of
           the three TRX domains located at the C-terminal half of
           the protein. ERdj5 is a ubiquitous protein localized in
           the endoplasmic reticulum (ER) and is abundant in
           secretory cells. It's transcription is induced during ER
           stress. It interacts with BiP through its DnaJ domain in
           an ATP-dependent manner. BiP, an ER-resident member of
           the Hsp70 chaperone family, functions in ER-associated
           degradation and protein translocation. Also included in
           the alignment is the single complete TRX domain of an
           uncharacterized protein from Tetraodon nigroviridis,
           which also contains a DnaJ domain at its N-terminus..
          Length = 104

 Score = 68.8 bits (168), Expect = 7e-013
 Identities = 30/97 (30%), Positives = 44/97 (45%), Gaps = 4/97 (4%)

Query: 43  EDFDKKVKNSDKPVIVDFFATWCNPCKMLTPRIETVVGEKAGAIKLAKVDIDEHSDLALD 102
           EDF + V N  +P +VDF+A WC PC+ L P +        G +K+  VD  ++  L   
Sbjct: 9   EDFPELVLNRKEPWLVDFYAPWCGPCQALLPELRKAARALKGKVKVGSVDCQKYESLCQQ 68

Query: 103 YDVGAVP--VLLVMKEGKVVNRMVGLQ-DTDKIRAWI 136
            ++ A P   L      K  +   G   D D I  +I
Sbjct: 69  ANIRAYPTIRLYPGNASK-YHSYNGWHRDADSILEFI 104
