# Supplementary material for: Transcriptional Profiles of Mating-Responsive Genes from Testes and Male Accessory Glands of the Mediterranean Fruit Fly, Ceratitis capitata
Source: PLoS One. 2012 Oct 11;7(10):e46812. doi: 10.1371/journal.pone.0046812 (PMC3469604; doi:10.1371/journal.pone.0046812)
Supplement: Spreadsheet S1 — Hyperlinked Excel spreadsheet containing annotated assembled ESTs. Putative peptides are named using the prefix ‘Cc-male-’ rather than the prefix ‘TAG’ used in the text. (ZIP) [file pone.0046812.s008.zip › Spreadsheet 1/links/CDD/Cc-male-1001-CDD.txt]

>Cc-male-1001

gnl|CDD|162129 TIGR00954, 3a01203, Peroxysomal Fatty Acyl CoA Tr...   312   4e-086
gnl|CDD|72982 cd03223, ABCD_peroxisomal_ALDP, Peroxisomal ATP-bi...   209   8e-055
gnl|CDD|33918 COG4178, COG4178, ABC-type uncharacterized transpo...   195   1e-050
gnl|CDD|32455 COG2274, SunT, ABC-type bacteriocin/lantibiotic ex...    99   5e-022
gnl|CDD|34592 COG4987, CydC, ABC-type transport system involved ...    98   2e-021
gnl|CDD|34593 COG4988, CydD, ABC-type transport system involved ...    98   2e-021
gnl|CDD|72984 cd03225, ABC_cobalt_CbiO_domain1, Domain I of the ...    96   1e-020
gnl|CDD|31327 COG1132, MdlB, ABC-type multidrug transport system...    91   3e-019
gnl|CDD|31319 COG1122, CbiO, ABC-type cobalt transport system, A...    90   5e-019
gnl|CDD|163042 TIGR02857, CydD, thiol reductant ABC exporter, Cy...    90   7e-019

==> gnl|CDD|162129 TIGR00954, 3a01203, Peroxysomal Fatty Acyl CoA Transporter (FAT)
           Family protei. 
          Length = 659

 Score =  312 bits (802), Expect = 4e-086
 Identities = 109/190 (57%), Positives = 143/190 (75%), Gaps = 5/190 (2%)

Query: 3   RIEQGMHLLITGPNGCGKSSLFRILCGLWPIYSGELHIPRLVEDKPCMFYIPQRPYMSTG 62
            +  G HLLI GPNGCGKSSLFRIL  LWP+Y G L  P     K  +FY+PQRPYM+ G
Sbjct: 474 EVPSGNHLLICGPNGCGKSSLFRILGELWPVYGGRLTKPA----KGKLFYVPQRPYMTLG 529

Query: 63  SLCDQIIYPDSREDMKRKGITENELRAILKMVCLEHIAQRN-SFNVVRDWKDILSGGEKQ 121
           +L DQIIYPDS EDMKR+G+++ +L  IL  V L HI +R   ++ V+DW D+LSGGEKQ
Sbjct: 530 TLRDQIIYPDSSEDMKRRGLSDKDLEQILDNVQLTHILEREGGWSAVQDWMDVLSGGEKQ 589

Query: 122 RMAIARLFYHRPRYALLDECTSAVSIDVESSIYELAKNMDITLLTITHRPTLWKFHTHIL 181
           R+A+ARLFYH+P++A+LDECTSAVS+DVE  +Y L +   ITL +++HR +LWK+H ++L
Sbjct: 590 RIAMARLFYHKPQFAILDECTSAVSVDVEGYMYRLCREFGITLFSVSHRKSLWKYHEYLL 649

Query: 182 EFDGQGGWSF 191
             DG+GG+ F
Sbjct: 650 YMDGRGGYQF 659


==> gnl|CDD|72982 cd03223, ABCD_peroxisomal_ALDP, Peroxisomal ATP-binding cassette
           transporter (Pat) is involved in the import of very
           long-chain fatty acids (VLCFA) into the peroxisome.  The
           peroxisomal membrane forms a permeability barrier for a
           wide variety of metabolites required for and formed
           during fatty acid beta-oxidation.  To communicate with
           the cytoplasm and mitochondria, peroxisomes need
           dedicated proteins to transport such hydrophilic
           molecules across their membranes.  X-linked
           adrenoleukodystrophy (X-ALD) is caused by mutations in
           the ALD gene, which encodes ALDP (adrenoleukodystrophy
           protein ), a peroxisomal integral membrane protein that
           is a member of the ATP-binding cassette (ABC)
           transporter protein family.  The disease is
           characterized by a striking and unpredictable variation
           in phenotypic expression.  Phenotypes include the
           rapidly progressive childhood cerebral form (CCALD), the
           milder adult form, adrenomyeloneuropathy (AMN), and
           variants without neurologic involvement (i.e.
           asymptomatic)..
          Length = 166

 Score =  209 bits (533), Expect = 8e-055
 Identities = 76/187 (40%), Positives = 106/187 (56%), Gaps = 43/187 (22%)

Query: 3   RIEQGMHLLITGPNGCGKSSLFRILCGLWPIYSGELHIPRLVEDKPCMFYIPQRPYMSTG 62
            I+ G  LLITGP+G GKSSLFR L GLWP  SG + +P        + ++PQRPY+  G
Sbjct: 23  EIKPGDRLLITGPSGTGKSSLFRALAGLWPWGSGRIGMPE----GEDLLFLPQRPYLPLG 78

Query: 63  SLCDQIIYPDSREDMKRKGITENELRAILKMVCLEHIAQRNSFNVVRDWKDILSGGEKQR 122
           +L +Q+IYP                                       W D+LSGGE+QR
Sbjct: 79  TLREQLIYP---------------------------------------WDDVLSGGEQQR 99

Query: 123 MAIARLFYHRPRYALLDECTSAVSIDVESSIYELAKNMDITLLTITHRPTLWKFHTHILE 182
           +A ARL  H+P++  LDE TSA+  + E  +Y+L K + IT++++ HRP+LWKFH  +L+
Sbjct: 100 LAFARLLLHKPKFVFLDEATSALDEESEDRLYQLLKELGITVISVGHRPSLWKFHDRVLD 159

Query: 183 FDGQGGW 189
            DG+GGW
Sbjct: 160 LDGEGGW 166


==> gnl|CDD|33918 COG4178, COG4178, ABC-type uncharacterized transport system,
           permease and ATPase components [General function
           prediction only].
          Length = 604

 Score =  195 bits (496), Expect = 1e-050
 Identities = 75/189 (39%), Positives = 110/189 (58%), Gaps = 13/189 (6%)

Query: 3   RIEQGMHLLITGPNGCGKSSLFRILCGLWPIYSGELHIPRLVEDKPCMFYIPQRPYMSTG 62
            +  G  LLITG +G GK+SL R L GLWP  SG + +P        + ++PQRPY+  G
Sbjct: 415 EVRPGERLLITGESGAGKTSLLRALAGLWPWGSGRISMPADSA----LLFLPQRPYLPQG 470

Query: 63  SLCDQIIYPDSREDMKRKGITENELRAILKMVCLEHIAQRNSFNVVRDWKDILSGGEKQR 122
           +L + + YP++  D      ++ EL A+L  V L  +A+R   +    W  +LSGGE+QR
Sbjct: 471 TLREALCYPNAAPD-----FSDAELVAVLHKVGLGDLAER--LDEEDRWDRVLSGGEQQR 523

Query: 123 MAIARLFYHRPRYALLDECTSAVSIDVESSIYELAKNM--DITLLTITHRPTLWKFHTHI 180
           +A ARL  H+P++  LDE TSA+  + E  +Y+L K    D T++++ HRPTLW FH+  
Sbjct: 524 LAFARLLLHKPKWVFLDEATSALDEETEDRLYQLLKEELPDATVISVGHRPTLWNFHSRQ 583

Query: 181 LEFDGQGGW 189
           LE     G 
Sbjct: 584 LELLDDAGG 592


==> gnl|CDD|32455 COG2274, SunT, ABC-type bacteriocin/lantibiotic exporters, contain
           an N-terminal double-glycine peptidase domain [Defense
           mechanisms].
          Length = 709

 Score =   99 bits (249), Expect = 5e-022
 Identities = 47/197 (23%), Positives = 87/197 (44%), Gaps = 23/197 (11%)

Query: 3   RIEQGMHLLITGPNGCGKSSLFRILCGLWPIYSGELHI---------PRLVEDKPCMFYI 53
            I  G  + I G +G GKS+L ++L GL+    G + +            +  +  + Y+
Sbjct: 495 EIPPGEKVAIVGRSGSGKSTLLKLLLGLYKPQQGRILLDGVDLNDIDLASL--RRQVGYV 552

Query: 54  PQRPYMSTGSLCDQIIYPDSREDMKRKGITENELRAILKMVCLEHIAQRNSFN---VVRD 110
            Q P++ +GS+ + I        +     T+ E+    ++       +         V +
Sbjct: 553 LQDPFLFSGSIRENI-------ALGNPEATDEEIIEAAQLAGAHEFIENLPMGYDTPVGE 605

Query: 111 WKDILSGGEKQRMAIARLFYHRPRYALLDECTSAVSIDVESSIYELAKNMD--ITLLTIT 168
               LSGG++QR+A+AR    +P+  LLDE TSA+  + E+ I +    +    T++ I 
Sbjct: 606 GGANLSGGQRQRLALARALLSKPKILLLDEATSALDPETEAIILQNLLQILQGRTVIIIA 665

Query: 169 HRPTLWKFHTHILEFDG 185
           HR +  +    I+  D 
Sbjct: 666 HRLSTIRSADRIIVLDQ 682


==> gnl|CDD|34592 COG4987, CydC, ABC-type transport system involved in cytochrome bd
           biosynthesis, fused ATPase and permease components
           [Energy production and conversion / Posttranslational
           modification, protein turnover, chaperones].
          Length = 573

 Score = 98.4 bits (245), Expect = 2e-021
 Identities = 49/183 (26%), Positives = 83/183 (45%), Gaps = 25/183 (13%)

Query: 3   RIEQGMHLLITGPNGCGKSSLFRILCGLWPIYSGELHI---------PRLVEDKPCMFYI 53
            + QG  + I G +G GKS+L ++L G W    G + +          + + +   +  +
Sbjct: 360 TLAQGEKVAILGRSGSGKSTLLQLLAGAWDPQQGSITLNGVEIASLDEQALRETISV--L 417

Query: 54  PQRPYMSTGSLCDQIIYPDSREDMKRKGITENELRAILKMVCLEHIAQRNSFNVVRDWKD 113
            QR ++ +G+L D +        +     ++ EL A L+ V LE +   ++ + +  W  
Sbjct: 418 TQRVHLFSGTLRDNLR-------LANPDASDEELWAALQQVGLEKL-LESAPDGLNTWLG 469

Query: 114 I----LSGGEKQRMAIARLFYHRPRYALLDECTSAVSIDVESSIYEL--AKNMDITLLTI 167
                LSGGE++R+A+AR   H     LLDE T  +    E  +  L        TLL +
Sbjct: 470 EGGRRLSGGERRRLALARALLHDAPLWLLDEPTEGLDPITERQVLALLFEHAEGKTLLMV 529

Query: 168 THR 170
           THR
Sbjct: 530 THR 532


==> gnl|CDD|34593 COG4988, CydD, ABC-type transport system involved in cytochrome bd
           biosynthesis, ATPase and permease components [Energy
           production and conversion / Posttranslational
           modification, protein turnover, chaperones].
          Length = 559

 Score = 98.4 bits (245), Expect = 2e-021
 Identities = 52/200 (26%), Positives = 83/200 (41%), Gaps = 34/200 (17%)

Query: 4   IEQGMHLLITGPNGCGKSSLFRILCGLWPIYSGELHIPRLVEDKPC-----------MFY 52
           I+ G    + G +G GKS+L  +L G      GE+     V                + +
Sbjct: 344 IKAGQLTALVGASGAGKSTLLNLLLGFLAPTQGEI----RVNGIDLRDLSPEAWRKQISW 399

Query: 53  IPQRPYMSTGSLCDQIIYPDSREDMKRKGITENELRAILKMVCLEHIAQRNSF--NVVRD 110
           + Q PY+  G++ + I+       + R   ++ E+ A L    L     +      V+ +
Sbjct: 400 VSQNPYLFAGTIRENIL-------LARPDASDEEIIAALDQAGLLEFVPKPDGLDTVIGE 452

Query: 111 WKDILSGGEKQRMAIARLFYHRPRYALLDECTSAVSIDVES------SIYELAKNMDITL 164
               LSGG+ QR+A+AR         LLDE T+   +D E+      ++ ELAK    T+
Sbjct: 453 GGAGLSGGQAQRLALARALLSPASLLLLDEPTA--HLDAETEQIILQALQELAKQK--TV 508

Query: 165 LTITHRPTLWKFHTHILEFD 184
           L ITHR         I+  D
Sbjct: 509 LVITHRLEDAADADRIVVLD 528


==> gnl|CDD|72984 cd03225, ABC_cobalt_CbiO_domain1, Domain I of the ABC component of
           a cobalt transport family found in bacteria, archaea,
           and eukaryota.  The transition metal cobalt is an
           essential component of many enzymes and must be
           transported into cells in appropriate amounts when
           needed.  This ABC transport system of the CbiMNQO family
           is involved in cobalt transport in association with the
           cobalamin (vitamin B12) biosynthetic pathways.  Most of
           cobalt (Cbi) transport systems possess a separate CbiN
           component, the cobalt-binding periplasmic protein, and
           they are encoded by the conserved gene cluster cbiMNQO. 
           Both the CbiM and CbiQ proteins are integral cytoplasmic
           membrane proteins, and the CbiO protein has the linker
           peptide and the Walker A and B motifs commonly found in
           the ATPase components of the ABC-type transport
           systems..
          Length = 211

 Score = 95.6 bits (238), Expect = 1e-020
 Identities = 56/183 (30%), Positives = 88/183 (48%), Gaps = 19/183 (10%)

Query: 3   RIEQGMHLLITGPNGCGKSSLFRILCGLWPIYSGELHIPRLVEDKPCMFYIPQRPYMSTG 62
            I++G  +LI GPNG GKS+L R+L GL    SGE+ +      K  +  + ++  +   
Sbjct: 23  TIKKGEFVLIVGPNGSGKSTLLRLLNGLLGPTSGEVLVDGKDLTKLSLKELRRKVGLVFQ 82

Query: 63  SLCDQIIYPDSRED----MKRKGITENELRAI----LKMVCLEHIAQRNSFNVVRDWKDI 114
           +  DQ   P   E+    ++  G+ E E+       L++V LE +  R+ F         
Sbjct: 83  NPDDQFFGPTVEEEVAFGLENLGLPEEEIEERVEEALELVGLEGLRDRSPFT-------- 134

Query: 115 LSGGEKQRMAIARLFYHRPRYALLDECTSAVSIDVESSIYELAKNM---DITLLTITHRP 171
           LSGG+KQR+AIA +    P   LLDE T+ +       + EL K +     T++ +TH  
Sbjct: 135 LSGGQKQRVAIAGVLAMDPDILLLDEPTAGLDPAGRRELLELLKKLKAEGKTIIIVTHDL 194

Query: 172 TLW 174
            L 
Sbjct: 195 DLL 197


==> gnl|CDD|31327 COG1132, MdlB, ABC-type multidrug transport system, ATPase and
           permease components [Defense mechanisms].
          Length = 567

 Score = 90.9 bits (225), Expect = 3e-019
 Identities = 56/193 (29%), Positives = 88/193 (45%), Gaps = 19/193 (9%)

Query: 4   IEQGMHLLITGPNGCGKSSLFRILCGLWPIYSGELHI-------PRLVEDKPCMFYIPQR 56
           IE G  + I GP+G GKS+L ++L  L+   SGE+ I         L   +  +  + Q 
Sbjct: 352 IEPGEKVAIVGPSGSGKSTLIKLLLRLYDPTSGEILIDGIDIRDISLDSLRKRIGIVSQD 411

Query: 57  PYMSTGSLCDQIIYPDSREDMKRKGITENELRAILKMVCLEHIAQRNSFN---VVRDWKD 113
           P + +G++ + I        + R   T+ E+   LK+                +V +   
Sbjct: 412 PLLFSGTIRENI-------ALGRPDATDEEIEEALKLANAHEFIANLPDGYDTIVGERGV 464

Query: 114 ILSGGEKQRMAIARLFYHRPRYALLDECTSAVSIDVESSIYELAKNM--DITLLTITHRP 171
            LSGG++QR+AIAR     P   +LDE TSA+  + E+ I +  K +    T L I HR 
Sbjct: 465 NLSGGQRQRLAIARALLRNPPILILDEATSALDTETEALIQDALKKLLKGRTTLIIAHRL 524

Query: 172 TLWKFHTHILEFD 184
           +  K    I+  D
Sbjct: 525 STIKNADRIIVLD 537


==> gnl|CDD|31319 COG1122, CbiO, ABC-type cobalt transport system, ATPase component
           [Inorganic ion transport and metabolism].
          Length = 235

 Score = 90.3 bits (224), Expect = 5e-019
 Identities = 53/187 (28%), Positives = 85/187 (45%), Gaps = 35/187 (18%)

Query: 4   IEQGMHLLITGPNGCGKSSLFRILCGLWPIYSGELHI---PRLVEDKPCMF-----YIPQ 55
           IE+G  +L+ GPNG GKS+L ++L GL    SGE+ +       E            + Q
Sbjct: 27  IEKGERVLLIGPNGSGKSTLLKLLNGLLKPTSGEVLVDGLDTSSEKSLLELRQKVGLVFQ 86

Query: 56  RPYMSTGSLCDQIIYPDSRED----MKRKGITENELRA----ILKMVCLEHIAQRNSFNV 107
            P        DQ+  P   ++    ++  G+   E+       L++V LE +  R  FN 
Sbjct: 87  NP-------DDQLFGPTVEDEVAFGLENLGLPREEIEERVAEALELVGLEELLDRPPFN- 138

Query: 108 VRDWKDILSGGEKQRMAIARLFYHRPRYALLDECTSAVS----IDVESSIYELAKNMDIT 163
                  LSGG+KQR+AIA +    P   LLDE T+ +      ++   + +L +    T
Sbjct: 139 -------LSGGQKQRVAIAGVLAMGPEILLLDEPTAGLDPKGRRELLELLKKLKEEGGKT 191

Query: 164 LLTITHR 170
           ++ +TH 
Sbjct: 192 IIIVTHD 198


==> gnl|CDD|163042 TIGR02857, CydD, thiol reductant ABC exporter, CydD subunit.
           Unfortunately, the gene symbol nomenclature adopted
           based on this operon in B. subtilis assigns cydC to the
           third gene in the operon where this gene is actually
           homologous to the E. coli cydD gene. We have chosen to
           name all homologs in this family in accordance with the
           precedence of publication of the E. coli name, CydD.
          Length = 529

 Score = 89.7 bits (223), Expect = 7e-019
 Identities = 47/189 (24%), Positives = 83/189 (43%), Gaps = 31/189 (16%)

Query: 3   RIEQGMHLLITGPNGCGKSSLFRILCGLWPIYSGELHIPRLVEDKPC-----------MF 51
            +  G  + + GP+G GKS+L  +L G      G +     V   P            + 
Sbjct: 344 TVPPGERVALVGPSGAGKSTLLNLLLGFVDPTEGSI----AVNGVPLADADADSWRDQIA 399

Query: 52  YIPQRPYMSTGSLCDQIIYPDSREDMKRKGITENELRAILKMVCLEHIAQ---RNSFNVV 108
           ++PQ P++  G++ + I        + R   ++ E+R  L+   L+       +    ++
Sbjct: 400 WVPQHPFLFAGTIAENIR-------LARPDASDAEIRRALERAGLDEFVAALPQGLDTLI 452

Query: 109 RDWKDILSGGEKQRMAIARLFYHRPRYALLDECTSAVSID----VESSIYELAKNMDITL 164
            +    LSGG+ QR+A+AR F       LLDE T+ +  +    V  ++  LA+    T+
Sbjct: 453 GEGGAGLSGGQAQRLALARAFLRDAPLLLLDEPTAHLDAETEALVTEALRALAQGR--TV 510

Query: 165 LTITHRPTL 173
           L +THR  L
Sbjct: 511 LLVTHRLAL 519
