# Supplementary material for: Transcriptional Profiles of Mating-Responsive Genes from Testes and Male Accessory Glands of the Mediterranean Fruit Fly, Ceratitis capitata
Source: PLoS One. 2012 Oct 11;7(10):e46812. doi: 10.1371/journal.pone.0046812 (PMC3469604; doi:10.1371/journal.pone.0046812)
Supplement: Spreadsheet S1 — Hyperlinked Excel spreadsheet containing annotated assembled ESTs. Putative peptides are named using the prefix ‘Cc-male-’ rather than the prefix ‘TAG’ used in the text. (ZIP) [file pone.0046812.s008.zip › Spreadsheet 1/links/CDD/Cc-male-1002-CDD.txt]

>Cc-male-1002

gnl|CDD|34868 COG5271, MDN1, AAA ATPase containing von Willebran...    31   0.61 

==> gnl|CDD|34868 COG5271, MDN1, AAA ATPase containing von Willebrand factor type A
            (vWA) domain [General function prediction only].
          Length = 4600

 Score = 30.8 bits (69), Expect = 0.61
 Identities = 23/115 (20%), Positives = 46/115 (40%), Gaps = 6/115 (5%)

Query: 175  DDYMRGNGLSQNQLSRSISDTSQRKTSVSSNDDSCKYGGGNSLNDS-KEFGSNALVSSWA 233
            +D +RGNG +  +  +   DTS  K ++S  D   +     SL D  +E+     +  W 
Sbjct: 4135 EDGVRGNGTADGEFEQVQEDTSTPKEAMSEADRQYQ-----SLGDHLREWQQANRIHEWE 4189

Query: 234  EETDAEMKRQREESFSSAHSQESLPIKILQRPHTQKSVSEEETFAXQQQQQQLXS 288
            + T+++ +   +  F      E   ++ L      +  S +   +  Q    + S
Sbjct: 4190 DLTESQSQAFDDSEFMHVKEDEEEDLQALGNAEKDQIKSIDRDESANQNPDSMNS 4244
