# Supplementary material for: Transcriptional Profiles of Mating-Responsive Genes from Testes and Male Accessory Glands of the Mediterranean Fruit Fly, Ceratitis capitata
Source: PLoS One. 2012 Oct 11;7(10):e46812. doi: 10.1371/journal.pone.0046812 (PMC3469604; doi:10.1371/journal.pone.0046812)
Supplement: Spreadsheet S1 — Hyperlinked Excel spreadsheet containing annotated assembled ESTs. Putative peptides are named using the prefix ‘Cc-male-’ rather than the prefix ‘TAG’ used in the text. (ZIP) [file pone.0046812.s008.zip › Spreadsheet 1/links/CDD/Cc-male-1003-CDD.txt]

>Cc-male-1003

gnl|CDD|128436 smart00131, KU, BPTI/Kunitz family of serine prot...    80   2e-016
gnl|CDD|143805 pfam00014, Kunitz_BPTI, Kunitz/Bovine pancreatic ...    78   1e-015
gnl|CDD|29009 cd00109, KU, BPTI/Kunitz family of serine protease...    74   1e-014

==> gnl|CDD|128436 smart00131, KU, BPTI/Kunitz family of serine protease inhibitors.
           Serine protease inhibitors. One member of the family
          is encoded by an alternatively-spliced form of
          Alzheimer's amyloid beta-protein.
          Length = 53

 Score = 80.0 bits (198), Expect = 2e-016
 Identities = 25/53 (47%), Positives = 35/53 (66%)

Query: 38 SACSQPREIGPCRKADPKFFYNSESKACEDFLYGGCKGNDNRFDTKEECEKTC 90
            C  P + GPC  + P+++Y+ E+  CE F YGGC GN N F++ EECE+TC
Sbjct: 1  DVCLLPPDTGPCGGSIPRYYYDPETGTCEPFTYGGCGGNANNFESLEECERTC 53


==> gnl|CDD|143805 pfam00014, Kunitz_BPTI, Kunitz/Bovine pancreatic trypsin
          inhibitor domain.  Indicative of a protease inhibitor,
          usually a serine protease inhibitor. Structure is a
          disulfide rich alpha+beta fold. BPTI (bovine pancreatic
          trypsin inhibitor) is an extensively studied model
          structure. Certain family members are similar to the
          tick anticoagulant peptide (TAP). This is a highly
          selective inhibitor of factor Xa in the blood
          coagulation pathways. TAP molecules are highly dipolar,
          and are arranged to form a twisted two- stranded
          antiparallel beta-sheet followed by an alpha helix.
          Length = 53

 Score = 77.7 bits (192), Expect = 1e-015
 Identities = 26/53 (49%), Positives = 35/53 (66%)

Query: 39 ACSQPREIGPCRKADPKFFYNSESKACEDFLYGGCKGNDNRFDTKEECEKTCL 91
           C  P + GPCR + P+++YN  +  CE F+YGGC GN N F++ EECEK C 
Sbjct: 1  FCLLPPDPGPCRGSIPRWYYNPSTGQCEPFIYGGCGGNANNFESLEECEKACR 53


==> gnl|CDD|29009 cd00109, KU, BPTI/Kunitz family of serine protease inhibitors;
          Structure is a disulfide rich alpha+beta fold. BPTI
          (bovine pancreatic trypsin inhibitor) is an extensively
          studied model structure..
          Length = 54

 Score = 74.2 bits (182), Expect = 1e-014
 Identities = 28/54 (51%), Positives = 37/54 (68%)

Query: 38 SACSQPREIGPCRKADPKFFYNSESKACEDFLYGGCKGNDNRFDTKEECEKTCL 91
            CS P + GPC+   P+++Y++ +K CE F YGGC GN N F TKEECE+TC 
Sbjct: 1  DVCSLPPDTGPCKAYIPRYYYDATTKQCEPFTYGGCGGNANNFATKEECERTCG 54
