# Supplementary material for: Transcriptional Profiles of Mating-Responsive Genes from Testes and Male Accessory Glands of the Mediterranean Fruit Fly, Ceratitis capitata
Source: PLoS One. 2012 Oct 11;7(10):e46812. doi: 10.1371/journal.pone.0046812 (PMC3469604; doi:10.1371/journal.pone.0046812)
Supplement: Spreadsheet S1 — Hyperlinked Excel spreadsheet containing annotated assembled ESTs. Putative peptides are named using the prefix ‘Cc-male-’ rather than the prefix ‘TAG’ used in the text. (ZIP) [file pone.0046812.s008.zip › Spreadsheet 1/links/CDD/Cc-male-1004-CDD.txt]

>Cc-male-1004

gnl|CDD|29082 cd01519, RHOD_HSP67B2, Member of the Rhodanese Hom...   128   4e-031
gnl|CDD|128726 smart00450, RHOD, Rhodanese Homology Domain.  An ...    75   6e-015
gnl|CDD|29073 cd00158, RHOD, Rhodanese Homology Domain (RHOD); a...    72   5e-014
gnl|CDD|144247 pfam00581, Rhodanese, Rhodanese-like domain.  Rho...    68   1e-012
gnl|CDD|29080 cd01449, TST_Repeat_2, Thiosulfate sulfurtransfera...    64   2e-011
gnl|CDD|30952 COG0607, PspE, Rhodanese-related sulfurtransferase...    59   4e-010
gnl|CDD|29078 cd01447, Polysulfide_ST, Polysulfide-sulfurtransfe...    57   2e-009
gnl|CDD|32722 COG2897, SseA, Rhodanese-related sulfurtransferase...    57   2e-009
gnl|CDD|29085 cd01522, RHOD_1, Member of the Rhodanese Homology ...    49   4e-007
gnl|CDD|29087 cd01524, RHOD_Pyr_redox, Member of the Rhodanese H...    46   3e-006

==> gnl|CDD|29082 cd01519, RHOD_HSP67B2, Member of the Rhodanese Homology Domain
           superfamily. This CD includes the heat shock protein
           67B2 of Drosophila melanogaster and other similar
           proteins, many of which are uncharacterized..
          Length = 106

 Score =  128 bits (324), Expect = 4e-031
 Identities = 55/107 (51%), Positives = 71/107 (66%), Gaps = 2/107 (1%)

Query: 4   VTYEEVKDVPN-QPNTYLIDVRNKDELARTGVIPGAISVPMTDLEAAFQMSENDFKTALN 62
            ++EEVK++PN  PN  LIDVR  +EL  TG IPGAI++P++ L  A  +SE +F+    
Sbjct: 1   YSFEEVKNLPNPHPNKVLIDVREPEELK-TGKIPGAINIPLSSLPDALALSEEEFEKKYG 59

Query: 63  RDKPSKATVLIFTCQAGGRAKRAYELAVANGYENAKYYPGSWTEWAE 109
             KPSK   LIF C+AG R+K A ELA + GYEN   YPGSW +WA 
Sbjct: 60  FPKPSKDKELIFYCKAGVRSKAAAELARSLGYENVGNYPGSWLDWAA 106


==> gnl|CDD|128726 smart00450, RHOD, Rhodanese Homology Domain.  An alpha beta fold
           found duplicated in the Rhodanese protein. The the
           Cysteine containing enzymatically active version of the
           domain is also found in the CDC25 class of protein
           phosphatases and a variety of proteins such as sulfide
           dehydrogenases and stress proteins such as Senesence
           specific protein 1 in plants, PspE and GlpE in bacteria
           and cyanide and arsenate resistance proteins. Inactive
           versions with a loss of the cysteine are also seen in
           Dual specificity phosphatases, ubiquitin hydrolases from
           yeast and in sulfuryltransferases. These are likely to
           play a role in protein interactions.
          Length = 100

 Score = 75.2 bits (185), Expect = 6e-015
 Identities = 27/100 (27%), Positives = 49/100 (49%), Gaps = 2/100 (2%)

Query: 14  NQPNTYLIDVRNKDELARTGVIPGAISVPMTDLEAAFQMSEN-DFKTALNRDKPSKATVL 72
           N     L+DVR+ +E    G IPGA+++P+++L       +  +F+  L R    K   +
Sbjct: 1   NDEKVVLLDVRSPEEYEG-GHIPGAVNIPLSELLDRRGELDILEFEELLKRLGLDKDKPV 59

Query: 73  IFTCQAGGRAKRAYELAVANGYENAKYYPGSWTEWAEKEG 112
           +  C++G R+ +A  L    G++N     G + EW+    
Sbjct: 60  VVYCRSGNRSAKAAWLLRELGFKNVYLLDGGYKEWSAAGP 99


==> gnl|CDD|29073 cd00158, RHOD, Rhodanese Homology Domain (RHOD); an alpha beta fold
           domain found duplicated in the rhodanese protein. The
           cysteine containing enzymatically active version of the
           domain is also found in the Cdc25 class of protein
           phosphatases and a variety of proteins such as sulfide
           dehydrogenases and certain stress proteins such as
           senesence specific protein 1 in plants, PspE and GlpE in
           bacteria and cyanide and arsenate resistance proteins.
           Inactive versions (no active site cysteine) are also
           seen in dual specificity phosphatases, ubiquitin
           hydrolases from yeast and in sulfuryltransferases, where
           they are believed to play a regulatory role in
           multidomain proteins..
          Length = 89

 Score = 71.9 bits (176), Expect = 5e-014
 Identities = 32/101 (31%), Positives = 53/101 (52%), Gaps = 12/101 (11%)

Query: 8   EVKDVPNQPNTYLIDVRNKDELARTGVIPGAISVPMTDLEAAFQMSENDFKTALNRDKPS 67
           E+K++ +  +  L+DVR  +E A  G IPGAI++P+++LE    + E      L++DKP 
Sbjct: 1   ELKELLDDEDAVLLDVREPEEYAA-GHIPGAINIPLSELEERAALLE------LDKDKP- 52

Query: 68  KATVLIFTCQAGGRAKRAYELAVANGYENAKYYPGSWTEWA 108
               ++  C++G R+ RA +L    G  N     G    W 
Sbjct: 53  ----IVVYCRSGNRSARAAKLLRKAGGTNVYNLEGGMLAWK 89


==> gnl|CDD|144247 pfam00581, Rhodanese, Rhodanese-like domain.  Rhodanese has an
           internal duplication. This Pfam represents a single copy
           of this duplicated domain. The domain is found as a
           single copy in other proteins, including phosphatases
           and ubiquitin C-terminal hydrolases.
          Length = 106

 Score = 67.5 bits (165), Expect = 1e-012
 Identities = 31/112 (27%), Positives = 55/112 (49%), Gaps = 12/112 (10%)

Query: 5   TYEEVKDVPNQPNTYLIDVRNKDELARTGVIPGAISVPM-TDLEAAFQMSENDFKTALNR 63
           T EE+K +    +  LIDVR+ +E A+ G IPGA+++P+        +    +    L++
Sbjct: 1   TAEELKALLEDEDVVLIDVRSPEEYAK-GHIPGAVNIPLPLPSLDKLESELEELGKKLDK 59

Query: 64  DKPSKATVLIFTCQAGGRAKRAYELAV-----ANGYENAKYYPGSWTEWAEK 110
           DK      ++  C++G R+ +A  L +     A GY+N     G +  W  +
Sbjct: 60  DKT-----IVVYCESGNRSGQAAALLLALLLKALGYKNVYVLDGGFEAWKAE 106


==> gnl|CDD|29080 cd01449, TST_Repeat_2, Thiosulfate sulfurtransferase (TST),
           C-terminal, catalytic domain. TST contains 2 copies of
           the Rhodanese Homology Domain; this is the second
           repeat. Only the second repeat contains the
           catalytically active Cys residue..
          Length = 118

 Score = 63.7 bits (155), Expect = 2e-011
 Identities = 32/117 (27%), Positives = 49/117 (41%), Gaps = 12/117 (10%)

Query: 4   VTYEEVKDVPNQPNTYLIDVRNKDELA----------RTGVIPGAISVPMTDL--EAAFQ 51
           VT EEV    +  +  L+D R+ +             R+G IPGA+++P T L  E    
Sbjct: 1   VTAEEVLANLDSGDVQLVDARSPERFRGEVPEPRPGLRSGHIPGAVNIPWTSLLDEDGTF 60

Query: 52  MSENDFKTALNRDKPSKATVLIFTCQAGGRAKRAYELAVANGYENAKYYPGSWTEWA 108
            S  + +        +    +I  C +G  A          GY+N + Y GSW+EW 
Sbjct: 61  KSPEELRALFAALGITPDKPVIVYCGSGVTACVLLLALELLGYKNVRLYDGSWSEWG 117


==> gnl|CDD|30952 COG0607, PspE, Rhodanese-related sulfurtransferase [Inorganic ion
           transport and metabolism].
          Length = 110

 Score = 59.2 bits (142), Expect = 4e-010
 Identities = 23/110 (20%), Positives = 44/110 (40%), Gaps = 11/110 (10%)

Query: 1   MATVTYEEVKDVPNQPNTYLIDVRNKDELARTGVIPGAISVPMTDLEAAFQMSENDFKTA 60
           + T++ +E   +    +  L+DVR  +E  R  +   AI++P+++L+AA           
Sbjct: 4   LETISEDEAALLLAGEDAVLLDVREPEEYERGHIPGAAINIPLSELKAAE---------- 53

Query: 61  LNRDKPSKATVLIFTCQAGGRAKRAYELAVANGYENAKYYPGSWTEWAEK 110
            N  +      ++  C +G R+  A       G+ N     G    W   
Sbjct: 54  -NLLELPDDDPIVVYCASGVRSAAAAAALKLAGFTNVYNLDGGIDAWKGA 102


==> gnl|CDD|29078 cd01447, Polysulfide_ST, Polysulfide-sulfurtransferase - Rhodanese
           Homology Domain. This domain is believed to serve as a
           polysulfide binding and transferase domain in anaerobic
           gram-negative bacteria, functioning in oxidative
           phosphorylation with polysulfide-sulfur as a terminal
           electron acceptor. The active site contains the same
           conserved cysteine that is the catalytic residue in
           other Rhodanese Homology Domain proteins..
          Length = 103

 Score = 56.9 bits (137), Expect = 2e-009
 Identities = 32/106 (30%), Positives = 47/106 (44%), Gaps = 5/106 (4%)

Query: 4   VTYEEVKDVPNQPNTYLIDVRNKDELARTGVIPGAISVPMTDLEAAFQMSENDFKTALNR 63
           ++ E+ + +   P   L+DVR+  EL RTG+IPGA   P   LE          K A   
Sbjct: 1   LSPEDARALLGSPGVLLVDVRDPRELERTGMIPGAFHAPRGMLEFWADPDSPYHKPAFAE 60

Query: 64  DKPSKATVLIFTCQAGGRAKRAYELAVANGYENAKYYPGSWTEWAE 109
           DKP      +F C +G R+  A +     G +      G + +W E
Sbjct: 61  DKP-----FVFYCASGWRSALAGKTLQDMGLKPVYNIEGGFKDWKE 101


==> gnl|CDD|32722 COG2897, SseA, Rhodanese-related sulfurtransferase [Inorganic ion
           transport and metabolism].
          Length = 285

 Score = 56.9 bits (137), Expect = 2e-009
 Identities = 35/123 (28%), Positives = 45/123 (36%), Gaps = 15/123 (12%)

Query: 4   VTYEEVKDVPNQPNTYLIDVRNKDELART---------GVIPGAISVPMTDL-EAAFQMS 53
           V    V D    P   LID R+ +              G IPGAI++P TDL +      
Sbjct: 158 VDATLVADALEVPAVLLIDARSPERFRGKEPEPRDGKAGHIPGAINIPWTDLVDDGGLFK 217

Query: 54  ENDFKTALNRD---KPSKATVLIFTCQAGGRAKRAYELAVANGYENAKYYPGSWTEWAEK 110
             +    L  D    P K    I  C +G RA   +      G  N + Y GSW+EW   
Sbjct: 218 SPEEIARLYADAGIDPDKEV--IVYCGSGVRASVTWLALAELGGPNNRLYDGSWSEWGSD 275

Query: 111 EGL 113
              
Sbjct: 276 PDR 278


 Score = 28.0 bits (62), Expect = 0.85
 Identities = 30/131 (22%), Positives = 46/131 (35%), Gaps = 30/131 (22%)

Query: 4   VTYEEVKDVPNQPNTYLIDVR------NKDELARTGVIPGAISVPMTDLEAAFQMSENDF 57
           V+ + + +  + P   ++D R      +  E    G IPGA+     D EA         
Sbjct: 13  VSPDWLAENLDDPAVVIVDARIILPDPDDAEEYLEGHIPGAVFF---DWEADLSD----- 64

Query: 58  KTALNRDKPSKA---------------TVLIFTCQAGGRAKRAYELAVANGYENAKYYPG 102
              L    PS                 TV+++    G  A RA+ L    G+EN +   G
Sbjct: 65  PVPLPHMLPSPEQFAKLLGELGIRNDDTVVVYDDGGGFFAARAWWLLRYLGHENVRILDG 124

Query: 103 SWTEWAEKEGL 113
               W +  GL
Sbjct: 125 GLPAW-KAAGL 134


==> gnl|CDD|29085 cd01522, RHOD_1, Member of the Rhodanese Homology Domain
          superfamily, subgroup 1. This CD includes the putative
          rhodanese-related sulfurtransferases of several
          uncharacterized proteins..
          Length = 117

 Score = 49.1 bits (117), Expect = 4e-007
 Identities = 23/83 (27%), Positives = 34/83 (40%), Gaps = 3/83 (3%)

Query: 15 QPNTYLIDVRNKDELARTGVIPGAISVPMTDLEAAFQMSENDFKTALNRDKPSKATVLIF 74
           P   L+DVR + E    G +P A+ V          M  N    A   +K  K   ++ 
Sbjct: 13 DPQAVLVDVRTEAEWKFVGGVPDAVHVAWQVY---PDMEINPNFLAELEEKVGKDRPVLL 69

Query: 75 TCQAGGRAKRAYELAVANGYENA 97
           C++G R+  A E A   G+ N 
Sbjct: 70 LCRSGNRSIAAAEAAAQAGFTNV 92


==> gnl|CDD|29087 cd01524, RHOD_Pyr_redox, Member of the Rhodanese Homology Domain
          superfamily. Included in this CD are the Lactococcus
          lactis NADH oxidase, Bacillus cereus NADH
          dehydrogenase, and Bacteroides thetaiotaomicron
          pyridine nucleotide-disulphide oxidoreductase, and
          similar rhodanese-like domains found C-terminal of the
          pyridine nucleotide-disulphide oxidoreductase
          (Pyr-redox) domain and the Pyr-redox dimerization
          domain..
          Length = 90

 Score = 46.0 bits (109), Expect = 3e-006
 Identities = 26/92 (28%), Positives = 42/92 (45%), Gaps = 15/92 (16%)

Query: 4  VTYEEVKDVPNQPNTYLIDVRNKDELARTGVIPGAISVPMTDLEAAFQMSENDFKTALNR 63
          V + E+ +        LIDVR   E  + G I GAI++P+ +L    +++E      L +
Sbjct: 1  VQWHELDNY-RADGVTLIDVRTPQEFEK-GHIKGAINIPLDELRD--RLNE------LPK 50

Query: 64 DKPSKATVLIFTCQAGGRAKRAYELAVANGYE 95
          DK      +I  C  G R   A  +   NG++
Sbjct: 51 DKE-----IIVYCAVGLRGYIAARILTQNGFK 77
