# Supplementary material for: Transcriptional Profiles of Mating-Responsive Genes from Testes and Male Accessory Glands of the Mediterranean Fruit Fly, Ceratitis capitata
Source: PLoS One. 2012 Oct 11;7(10):e46812. doi: 10.1371/journal.pone.0046812 (PMC3469604; doi:10.1371/journal.pone.0046812)
Supplement: Spreadsheet S1 — Hyperlinked Excel spreadsheet containing annotated assembled ESTs. Putative peptides are named using the prefix ‘Cc-male-’ rather than the prefix ‘TAG’ used in the text. (ZIP) [file pone.0046812.s008.zip › Spreadsheet 1/links/CDD/Cc-male-1005-CDD.txt]

>Cc-male-1005

gnl|CDD|145406 pfam02230, Abhydrolase_2, Phospholipase/Carboxyle...   165   6e-042
gnl|CDD|30749 COG0400, COG0400, Predicted esterase [General func...    93   4e-020
gnl|CDD|33312 COG3509, LpqC, Poly(3-hydroxybutyrate) depolymeras...    40   5e-004
gnl|CDD|30761 COG0412, COG0412, Dienelactone hydrolase and relat...    37   0.003
gnl|CDD|31695 COG1506, DAP2, Dipeptidyl aminopeptidases/acylamin...    36   0.004
gnl|CDD|29806 cd00741, Lipase, Lipase.  Lipases are esterases th...    36   0.006
gnl|CDD|31002 COG0657, Aes, Esterase/lipase [Lipid metabolism].        36   0.006
gnl|CDD|30941 COG0596, MhpC, Predicted hydrolases or acyltransfe...    35   0.009
gnl|CDD|146540 pfam03959, FSH1, Serine hydrolase (FSH1).  This i...    34   0.021
gnl|CDD|163407 TIGR03695, menH_SHCHC, 2-succinyl-6-hydroxy-2,4-c...    34   0.022

==> gnl|CDD|145406 pfam02230, Abhydrolase_2, Phospholipase/Carboxylesterase.  This
           family consists of both phospholipases and
           carboxylesterases with broad substrate specificity, and
           is structurally related to alpha/beta hydrolases
           pfam00561.
          Length = 213

 Score =  165 bits (420), Expect = 6e-042
 Identities = 68/141 (48%), Positives = 90/141 (63%)

Query: 4   QXPEDEEGIKSAAQNIKAMIDDEVTRGIAANRILLGGFSQGGALALFTALTYNQPLAGVV 63
              EDE GIK++A+ I+ +ID E   GI ++RI+LGGFSQGGA+AL+TALT  QPLAG++
Sbjct: 72  NGSEDEAGIKNSAELIEELIDAEQKTGIPSSRIILGGFSQGGAVALYTALTLPQPLAGII 131

Query: 64  ALSCWLPLHKQFPGLKTNADDIPIFQAHGDFDPVVPYKFGQLSASLLKSFMKNVTFKTYN 123
           ALS  LPL  +FP   T   DIPI   HG  DPVVP   G+L+   LK+    V F  Y 
Sbjct: 132 ALSGALPLPPKFPQHPTALADIPILLIHGTEDPVVPLALGKLAKEYLKTLGNTVEFHEYP 191

Query: 124 GVSHTSSEEEMDDVREVLASW 144
           G+ H+   +EM D++  L+  
Sbjct: 192 GMGHSICPQEMQDIKSFLSKH 212


==> gnl|CDD|30749 COG0400, COG0400, Predicted esterase [General function prediction
           only].
          Length = 207

 Score = 93.0 bits (231), Expect = 4e-020
 Identities = 43/138 (31%), Positives = 65/138 (47%), Gaps = 5/138 (3%)

Query: 8   DEEGIKSAAQNIKAMIDDEVTR-GIAANRILLGGFSQGGALALFTALTYNQPLAGVVALS 66
           D+E +    + +   +++     GI ++RI+L GFSQG  +AL   LT     AG +  S
Sbjct: 72  DQEDLDLETEKLAEFLEELAEEYGIDSSRIILIGFSQGANIALSLGLTLPGLFAGAILFS 131

Query: 67  CWLPLHKQFPGLKTNADDIPIFQAHGDFDPVVPYKFGQLSASLLKSFMKNVTFKTYNGVS 126
             LPL    P L  +    PI  +HG  DPVVP    +  A  L +   +V  + + G  
Sbjct: 132 GMLPLE---PELLPDLAGTPILLSHGTEDPVVPLALAEALAEYLTASGADVEVRWHEG-G 187

Query: 127 HTSSEEEMDDVREVLASW 144
           H    EE++  R  LA+ 
Sbjct: 188 HEIPPEELEAARSWLANT 205


==> gnl|CDD|33312 COG3509, LpqC, Poly(3-hydroxybutyrate) depolymerase [Secondary
           metabolites biosynthesis, transport, and catabolism].
          Length = 312

 Score = 39.6 bits (92), Expect = 5e-004
 Identities = 22/86 (25%), Positives = 35/86 (40%), Gaps = 5/86 (5%)

Query: 19  IKAMIDDEVTR-GIAANRILLGGFSQGGALALFTALTYNQPLAGVVALSCWLPLHKQFPG 77
           ++A++   V   GI   R+ + G S GG +A   A  Y    A +  ++  L        
Sbjct: 128 LRALVAKLVNEYGIDPARVYVTGLSNGGRMANRLACEYPDIFAAIAPVAGLLA----LGV 183

Query: 78  LKTNADDIPIFQAHGDFDPVVPYKFG 103
             T    + +   HG  DP+ PY  G
Sbjct: 184 ACTPPRPVSVMAFHGTADPLNPYHGG 209


==> gnl|CDD|30761 COG0412, COG0412, Dienelactone hydrolase and related enzymes
           [Secondary metabolites biosynthesis, transport, and
           catabolism].
          Length = 236

 Score = 36.5 bits (84), Expect = 0.003
 Identities = 22/95 (23%), Positives = 30/95 (31%), Gaps = 4/95 (4%)

Query: 33  ANRILLGGFSQGGALALFTALTYNQPLAGVVALSCWLPLHKQFPGLKTNADDIPIFQAHG 92
             RI + GF  GG LAL  A         V A   +                +P+     
Sbjct: 111 PKRIGVVGFCMGGGLALLAATRA----PEVKAAVAFYGGLIADDTADAPKIKVPVLLHLA 166

Query: 93  DFDPVVPYKFGQLSASLLKSFMKNVTFKTYNGVSH 127
             DP +P       A+ L+     V  + Y G  H
Sbjct: 167 GEDPYIPAADVDALAAALEDAGVKVDLEIYPGAGH 201


==> gnl|CDD|31695 COG1506, DAP2, Dipeptidyl aminopeptidases/acylaminoacyl-peptidases
           [Amino acid transport and metabolism].
          Length = 620

 Score = 36.3 bits (83), Expect = 0.004
 Identities = 32/145 (22%), Positives = 47/145 (32%), Gaps = 29/145 (20%)

Query: 31  IAANRILLGGFSQGGALALFTALTYNQPLAGVVALSC---WLPLHKQFPGLKTNADDI-- 85
           +   RI + G S GG + L  A    +  A V         L   +   GL+ + ++   
Sbjct: 470 VDPERIGITGGSYGGYMTLLAATKTPRFKAAVAVAGGVDWLLYFGESTEGLRFDPEENGG 529

Query: 86  -------------PIFQA----------HGDFDPVVPYKFGQLSASLLKSFMKNVTFKTY 122
                        PIF A          HG+ D  VP +  +     LK   K V    +
Sbjct: 530 GPPEDREKYEDRSPIFYADNIKTPLLLIHGEEDDRVPIEQAEQLVDALKRKGKPVELVVF 589

Query: 123 NGVSHT-SSEEEMDDVREVLASWVK 146
               H  S  E    V + +  W K
Sbjct: 590 PDEGHGFSRPENRVKVLKEILDWFK 614


==> gnl|CDD|29806 cd00741, Lipase, Lipase.  Lipases are esterases that can hydrolyze
           long-chain acyl-triglycerides into di- and
           monoglycerides, glycerol, and free fatty acids at a
           water/lipid interface.  A typical feature of lipases is
           "interfacial activation", the process of becoming active
           at the lipid/water interface, although several examples
           of lipases have been identified that do not undergo
           interfacial activation . The active site of a lipase
           contains a catalytic triad consisting of Ser - His -
           Asp/Glu, but unlike most serine proteases, the active
           site is buried inside the structure.  A "lid" or "flap"
           covers the active site, making it inaccessible to
           solvent and substrates. The lid opens during the process
           of interfacial activation, allowing the lipid substrate
           access to the active site..
          Length = 153

 Score = 36.0 bits (82), Expect = 0.006
 Identities = 21/104 (20%), Positives = 36/104 (34%), Gaps = 8/104 (7%)

Query: 11  GIKSAAQNIKAMIDDEVTRGIAAN---RILLGGFSQGGALALFTALTYNQPLAG----VV 63
           G   AA+++  ++   +   +A     +I + G S GGALA    L       G    V 
Sbjct: 2   GFYKAARSLANLVLPLLKSALAQYPDYKIHVTGHSLGGALAGLAGLDLRGRGLGRLVRVY 61

Query: 64  ALSCWLPLHKQFPGLKTNADD-IPIFQAHGDFDPVVPYKFGQLS 106
                   +  F   + +  D + + +   D D V     G   
Sbjct: 62  TFGPPRVGNAAFAEDRLDPSDALFVDRIVNDNDIVPRLPPGGEG 105


==> gnl|CDD|31002 COG0657, Aes, Esterase/lipase [Lipid metabolism].
          Length = 312

 Score = 35.7 bits (81), Expect = 0.006
 Identities = 31/156 (19%), Positives = 45/156 (28%), Gaps = 45/156 (28%)

Query: 15  AAQNIKAMIDDEVTRGIAANRILLGGFSQGGALALFTALT----YNQPLAGVVALSCWLP 70
           A    + +  +    GI  +RI + G S GG LAL  AL          A  V +S  L 
Sbjct: 133 AYAAYRWLRANAAELGIDPSRIAVAGDSAGGHLALALALAARDRGLPLPAAQVLISPLLD 192

Query: 71  LHKQFPGLKTNADDI---------------------------------------PIFQAH 91
           L      L    +                                         P     
Sbjct: 193 LTSSAASLPGYGEADLLDAAAILAWFADLYLGAAPDREDPEASPLASDDLSGLPPTLIQT 252

Query: 92  GDFDPVVPYKFGQLSASLLKSFMKNVTFKTYNGVSH 127
            +FDP+     G+  A  L++    V  + Y G+ H
Sbjct: 253 AEFDPLRDE--GEAYAERLRAAGVPVELRVYPGMIH 286


==> gnl|CDD|30941 COG0596, MhpC, Predicted hydrolases or acyltransferases (alpha/beta
           hydrolase superfamily) [General function prediction
           only].
          Length = 282

 Score = 35.4 bits (79), Expect = 0.009
 Identities = 24/136 (17%), Positives = 40/136 (29%), Gaps = 3/136 (2%)

Query: 11  GIKSAAQNIKAMIDDEVTRGIAANRILLGGFSQGGALALFTALTYNQPLAGVVALSCWLP 70
            +   A    A++         A     G      A  L  A       A     +  L 
Sbjct: 148 LLGLDAAAFAALLAALGLLAALAAAARAGLAEALRAPLLGAAAAAFARAARADLAAALLA 207

Query: 71  LHKQFPGLKTNADDIPIFQAHGDFDPVVPYKFGQLSASLLKSFMKNVTFKTYNGVSHTSS 130
           L  +          +P    HG+ DPVVP +  +  A+ L     +       G  H   
Sbjct: 208 LLDRDLRAALARITVPTLIIHGEDDPVVPAELARRLAAALP---NDARLVVIPGAGHFPH 264

Query: 131 EEEMDDVREVLASWVK 146
            E  +     L ++++
Sbjct: 265 LEAPEAFAAALLAFLE 280


 Score = 31.6 bits (69), Expect = 0.13
 Identities = 20/90 (22%), Positives = 38/90 (42%), Gaps = 5/90 (5%)

Query: 1   GTRQXPEDEEGIKSAAQNIKAMIDDEVTRGIAANRILLGGFSQGGALALFTALTYNQPLA 60
           G  +       + + A ++ A++D      +   +++L G S GGA+AL  AL +   + 
Sbjct: 60  GHGRSDPAGYSLSAYADDLAALLDA-----LGLEKVVLVGHSMGGAVALALALRHPDRVR 114

Query: 61  GVVALSCWLPLHKQFPGLKTNADDIPIFQA 90
           G+V +    P       L+  A   P+   
Sbjct: 115 GLVLIGPAPPPGLLEAALRQPAGAAPLAAL 144


==> gnl|CDD|146540 pfam03959, FSH1, Serine hydrolase (FSH1).  This is a family of
           serine hydrolases.
          Length = 210

 Score = 34.2 bits (79), Expect = 0.021
 Identities = 21/85 (24%), Positives = 30/85 (35%), Gaps = 16/85 (18%)

Query: 40  GFSQGGALALFTALTYNQ----------PLAGVVALSCWLPLHKQFPGL-KTNADDIPIF 88
           GFSQG ALA    L              PL   + +S + P   ++           P  
Sbjct: 106 GFSQGAALA--AILASLLEEGLPLTDHPPLKFAILISGFRPREPKYAEFYTEPPIQTPSL 163

Query: 89  QAHGDFDPVVPYKFGQLSASLLKSF 113
              G+ D VVP    + S  L ++ 
Sbjct: 164 HVIGELDTVVP---EERSRKLAEAC 185


==> gnl|CDD|163407 TIGR03695, menH_SHCHC,
           2-succinyl-6-hydroxy-2,4-cyclohexadiene-1-carboxylate
           synthase.  This protein catalyzes the formation of
           SHCHC, or (1 R,6
           R)-2-succinyl-6-hydroxy-2,
           4-cyclohexadiene-1-carboxylate, by elmination of
           pyruvate from
           2-succinyl-5-enolpyruvyl-6-hydroxy-3-cyclohexene-1-
           carboxylate (SEPHCHC). Note that SHCHC synthase activity
           previously was attributed to MenD, which in fact is
           SEPHCHC synthase.
          Length = 251

 Score = 34.1 bits (79), Expect = 0.022
 Identities = 17/61 (27%), Positives = 27/61 (44%), Gaps = 7/61 (11%)

Query: 23  IDDEVTRGIAANRILLGGFSQGGALALFTALTYNQPLAGVVALSCWLPLHKQFPGLKTNA 82
           I   +   +      L G+S GG +AL+ AL Y + + G++  S         PGL T  
Sbjct: 59  ILATLLDQLGIEPFFLVGYSMGGRIALYYALQYPERVQGLILESG-------SPGLATEE 111

Query: 83  D 83
           +
Sbjct: 112 E 112
