# Supplementary material for: Transcriptional Profiles of Mating-Responsive Genes from Testes and Male Accessory Glands of the Mediterranean Fruit Fly, Ceratitis capitata
Source: PLoS One. 2012 Oct 11;7(10):e46812. doi: 10.1371/journal.pone.0046812 (PMC3469604; doi:10.1371/journal.pone.0046812)
Supplement: Spreadsheet S1 — Hyperlinked Excel spreadsheet containing annotated assembled ESTs. Putative peptides are named using the prefix ‘Cc-male-’ rather than the prefix ‘TAG’ used in the text. (ZIP) [file pone.0046812.s008.zip › Spreadsheet 1/links/CDD/Cc-male-1009-CDD.txt]

>Cc-male-1009

gnl|CDD|183327 PRK11824, PRK11824, polynucleotide phosphorylase/...   310   3e-085
gnl|CDD|163340 TIGR03591, polynuc_phos, polyribonucleotide nucle...   302   1e-082
gnl|CDD|31378 COG1185, Pnp, Polyribonucleotide nucleotidyltransf...   263   7e-071
gnl|CDD|131743 TIGR02696, pppGpp_PNP, guanosine pentaphosphate s...   230   3e-061
gnl|CDD|177797 PLN00207, PLN00207, polyribonucleotide nucleotidy...   211   3e-055
gnl|CDD|144653 pfam01138, RNase_PH, 3' exoribonuclease family, d...    77   6e-015
gnl|CDD|179695 PRK03983, PRK03983, exosome complex exonuclease R...    57   6e-009
gnl|CDD|131120 TIGR02065, ECX1, archaeal exosome-like complex ex...    57   9e-009
gnl|CDD|31033 COG0689, Rph, RNase PH [Translation, ribosomal str...    49   1e-006
gnl|CDD|128617 smart00322, KH, K homology RNA-binding domain.          37   0.008

==> gnl|CDD|183327 PRK11824, PRK11824, polynucleotide phosphorylase/polyadenylase;
           Provisional.
          Length = 693

 Score =  310 bits (797), Expect = 3e-085
 Identities = 121/235 (51%), Positives = 157/235 (66%), Gaps = 14/235 (5%)

Query: 13  KLDAITALESGLKAKNFMLHYEFPPYATGEVGRIGPIGRRELGHGSLAERALVPTLP--H 70
            +D +     G   K FMLHY FPPY+ GE GR+G  GRRE+GHG+LAERAL P LP   
Sbjct: 364 IIDGLE----GEYKKRFMLHYNFPPYSVGETGRVGSPGRREIGHGALAERALEPVLPSEE 419

Query: 71  DYPFTVRLTSEVLESNGSSSMASVCGGSMALMDAGVPVTAPAAGVAIGLVTKYENNDTKH 130
           ++P+T+R+ SE+LESNGSSSMASVCG S+ALMDAGVP+ AP AG+A+GL+   E +    
Sbjct: 420 EFPYTIRVVSEILESNGSSSMASVCGSSLALMDAGVPIKAPVAGIAMGLIK--EGD---- 473

Query: 131 LTDYRILTDILGIEDYMGDMDMKVAGTRKGFTAIQADLKVPGIPLKVVMESLQKATDAKG 190
              Y +LTDILG ED++GDMD KVAGTR G TA+Q D+K+ GI  +++ E+L++A + + 
Sbjct: 474 --KYAVLTDILGDEDHLGDMDFKVAGTRDGITALQMDIKIDGITREILEEALEQAKEGRL 531

Query: 191 RILDIMGEVIREHRKYPKDCWPVTERITIEPQQRGQLIGPGGMHLKRIYLETGAS 245
            IL  M E I E R       P  E I I P +   +IGPGG  ++ I  ETGA 
Sbjct: 532 HILGKMNEAISEPRAELSPYAPRIETIKIPPDKIRDVIGPGGKTIREITEETGAK 586


 Score = 32.7 bits (76), Expect = 0.15
 Identities = 25/102 (24%), Positives = 45/102 (44%), Gaps = 16/102 (15%)

Query: 62  RALVPTLPHDYPFTVRLTSEVLESNG--SSSMASVCGGSMALMDAGVPVTAPAAGVAIGL 119
           R + P  P  +   V++ + VL  +      + ++ G S AL  +G+P   P A V +G 
Sbjct: 97  RPIRPLFPKGFRNEVQVVATVLSVDPENDPDILAMIGASAALSISGIPFNGPIAAVRVGY 156

Query: 120 VT-KYENNDTKHLTDYRILTDILGIEDYMGDMDMKVAGTRKG 160
           +  ++  N T              +E+   D+D+ VAGT+  
Sbjct: 157 IDGEFVLNPTVEE-----------LEE--SDLDLVVAGTKDA 185


==> gnl|CDD|163340 TIGR03591, polynuc_phos, polyribonucleotide nucleotidyltransferase.
            Members of this protein family are polyribonucleotide
           nucleotidyltransferase, also called polynucleotide
           phosphorylase. Some members have been shown also to have
           additional functions as guanosine pentaphosphate
           synthetase and as poly(A) polymerase (see model
           TIGR02696 for an exception clade, within this family).
          Length = 684

 Score =  302 bits (775), Expect = 1e-082
 Identities = 117/226 (51%), Positives = 157/226 (69%), Gaps = 9/226 (3%)

Query: 23  GLKAKNFMLHYEFPPYATGEVGRIGPIGRRELGHGSLAERALVPTLP--HDYPFTVRLTS 80
           G   K FMLHY FPPY+ GEVGR+G  GRRE+GHG+LAERAL   LP   ++P+T+R+ S
Sbjct: 366 GEYRKRFMLHYNFPPYSVGEVGRVGGPGRREIGHGALAERALKAVLPSEEEFPYTIRVVS 425

Query: 81  EVLESNGSSSMASVCGGSMALMDAGVPVTAPAAGVAIGLVTKYENNDTKHLTDYRILTDI 140
           E+LESNGSSSMASVCGGS+ALMDAGVP+ AP AG+A+GL+ + +         + +L+DI
Sbjct: 426 EILESNGSSSMASVCGGSLALMDAGVPIKAPVAGIAMGLIKEGDER-------FAVLSDI 478

Query: 141 LGIEDYMGDMDMKVAGTRKGFTAIQADLKVPGIPLKVVMESLQKATDAKGRILDIMGEVI 200
           LG ED++GDMD KVAGTR G TA+Q D+K+ GI  +++ ++L++A + +  IL  M +VI
Sbjct: 479 LGDEDHLGDMDFKVAGTRDGITALQMDIKIDGITREIMEQALEQAKEGRLHILGEMNKVI 538

Query: 201 REHRKYPKDCWPVTERITIEPQQRGQLIGPGGMHLKRIYLETGASL 246
            E R       P  E I I P +   +IGPGG  ++ I  ETGA +
Sbjct: 539 SEPRAELSPYAPRIETIKINPDKIRDVIGPGGKVIREITEETGAKI 584


 Score = 39.4 bits (93), Expect = 0.001
 Identities = 37/141 (26%), Positives = 61/141 (43%), Gaps = 29/141 (20%)

Query: 32  HYEFPPYATGEVGRI-GPIGRRELGHGS--------LAERALVPTLPHDYPFTVRLTSEV 82
           +Y+   YA    G+I G   +RE G  S        L +R + P  P  +   V++ + V
Sbjct: 53  NYQEKFYA---AGKIPGGFFKRE-GRPSEKETLTSRLIDRPIRPLFPKGFRNEVQVVATV 108

Query: 83  LESNG--SSSMASVCGGSMALMDAGVPVTAPAAGVAIGLVT-KYENNDTKHLTDYRILTD 139
           L  +      + ++ G S AL  +G+P   P A V +G +  +Y  N T           
Sbjct: 109 LSYDPENDPDILAIIGASAALAISGIPFNGPIAAVRVGYIDGQYVLNPT----------- 157

Query: 140 ILGIEDYMGDMDMKVAGTRKG 160
           +  +E    D+D+ VAGT+  
Sbjct: 158 VDELEK--SDLDLVVAGTKDA 176


==> gnl|CDD|31378 COG1185, Pnp, Polyribonucleotide nucleotidyltransferase
           (polynucleotide phosphorylase) [Translation, ribosomal
           structure and biogenesis].
          Length = 692

 Score =  263 bits (673), Expect = 7e-071
 Identities = 120/232 (51%), Positives = 160/232 (68%), Gaps = 11/232 (4%)

Query: 17  ITALESGLKAKNFMLHYEFPPYATGEVGRIGPIGRRELGHGSLAERALVPTLP--HDYPF 74
           I  LE   K K F+LHY FPP++ GE GR+G  GRRE+GHG+LAERAL P LP   ++P+
Sbjct: 363 IDILEGEYK-KRFLLHYNFPPFSVGETGRMGSPGRREIGHGALAERALAPVLPSEEEFPY 421

Query: 75  TVRLTSEVLESNGSSSMASVCGGSMALMDAGVPVTAPAAGVAIGLVTKYENNDTKHLTDY 134
           T+R+ SE+LESNGSSSMASVCGGS+ALMDAGVP+ AP AG+A+GL+ + +         Y
Sbjct: 422 TIRVVSEILESNGSSSMASVCGGSLALMDAGVPIKAPVAGIAMGLIKEGDK--------Y 473

Query: 135 RILTDILGIEDYMGDMDMKVAGTRKGFTAIQADLKVPGIPLKVVMESLQKATDAKGRILD 194
            +L+DILG ED++GDMD KVAGT  G TA+Q D+K+ GI  +++ ++L++A  A+  IL 
Sbjct: 474 AVLSDILGDEDHLGDMDFKVAGTDDGITALQMDIKIKGITKEIMKKALEQAKGARLHILI 533

Query: 195 IMGEVIREHRKYPKDCWPVTERITIEPQQRGQLIGPGGMHLKRIYLETGASL 246
           +M E I E RK      P  E I I+P +   +IGPGG  +K I  ETG  +
Sbjct: 534 VMNEAISEPRKELSPYAPRIETIKIDPDKIRDVIGPGGKTIKAITEETGVKI 585


 Score = 44.4 bits (105), Expect = 4e-005
 Identities = 36/185 (19%), Positives = 81/185 (43%), Gaps = 21/185 (11%)

Query: 32  HYEFPPYATGE-----VGRIGPIGRRELGHGSLAERALVPTLPHDYPFTVRLTSEVLESN 86
           +YE   YA G+       R G    +E+    L +R + P  P  +   V++ + VL  +
Sbjct: 61  NYEEKTYAAGKIPGGFFKREGRPSEKEILTSRLIDRPIRPLFPKGFRNEVQIVNTVLSVD 120

Query: 87  GSSS--MASVCGGSMALMDAGVPVTAPAAGVAIGLVTKYENNDTKHLTDYRILTDILGIE 144
             +   + ++ G S AL  +G+P   P   V +G +    +        + +   +  +E
Sbjct: 121 PENDPDILAMVGASAALSLSGIPFLGPIGAVRVGYI----DG------IFVLNPTLEELE 170

Query: 145 DYMGDMDMKVAGTRKGFTAIQADLKVPGIPLKVVMESLQKATDAKGRILDIMGEVIREHR 204
           +    +D+ VAGT+     ++++     +  +V++E+++   +A   +++   E+  E  
Sbjct: 171 E--SKLDLVVAGTKDAVNMVESEAD--ELDEEVMLEAVEFGHEAIQSVINAQEELALEVG 226

Query: 205 KYPKD 209
           K   +
Sbjct: 227 KKKWE 231


==> gnl|CDD|131743 TIGR02696, pppGpp_PNP, guanosine pentaphosphate synthetase
           I/polynucleotide phosphorylase.  Sohlberg, et al.
           present characterization of two proteins from
           Streptomyces coelicolor. The protein in this family was
           shown to have poly(A) polymerase activity and may be
           responsible for polyadenylating RNA in this species.
           Reference 2 showed that a nearly identical
           plasmid-encoded protein from Streptomyces antibioticus
           is a bifunctional enzyme that acts also as a guanosine
           pentaphosphate synthetase.
          Length = 719

 Score =  230 bits (589), Expect = 3e-061
 Identities = 108/226 (47%), Positives = 150/226 (66%), Gaps = 13/226 (5%)

Query: 27  KNFMLHYEFPPYATGEVGRIGPIGRRELGHGSLAERALVPTLP--HDYPFTVRLTSEVLE 84
           K +M HY FPPY+TGE GR+G   RRE+GHG+LAERALVP LP   ++P+ +R  SE L 
Sbjct: 395 KRYMHHYNFPPYSTGETGRVGSPKRREIGHGALAERALVPVLPSREEFPYAIRQVSEALG 454

Query: 85  SNGSSSMASVCGGSMALMDAGVPVTAPAAGVAIGLVTKYENNDTKHLTDYRILTDILGIE 144
           SNGS+SM SVC  +++L++AGVP+ AP AG+A+GL++   + +T+++     LTDILG E
Sbjct: 455 SNGSTSMGSVCASTLSLLNAGVPLKAPVAGIAMGLISDEVDGETRYVA----LTDILGAE 510

Query: 145 DYMGDMDMKVAGTRKGFTAIQADLKVPGIPLKVVMESLQKATDAKGRILDIMGEVIREHR 204
           D  GDMD KVAGT +  TA+Q D K+ GIP  V+  +L++A DA+  ILD+M E I    
Sbjct: 511 DAFGDMDFKVAGTSEFVTALQLDTKLDGIPASVLASALKQARDARLAILDVMAEAIDT-- 568

Query: 205 KYPKDCWPVTERIT---IEPQQRGQLIGPGGMHLKRIYLETGASLT 247
             P +  P   RI    I   + G++IGP G  + +I  ETGA ++
Sbjct: 569 --PDEMSPYAPRIITVKIPVDKIGEVIGPKGKMINQIQDETGAEIS 612


==> gnl|CDD|177797 PLN00207, PLN00207, polyribonucleotide nucleotidyltransferase;
           Provisional.
          Length = 891

 Score =  211 bits (538), Expect = 3e-055
 Identities = 110/237 (46%), Positives = 142/237 (59%), Gaps = 11/237 (4%)

Query: 11  AMKLDAITALESGLKAKNFMLHYEFPPYATGEVGRIGPIGRRELGHGSLAERALVPTLP- 69
           A ++D +   +   + K F L Y FPP   GEVGRIG   RRE+GHG LAERAL P LP 
Sbjct: 486 AQRIDNLVDAD---EVKRFYLQYSFPPSCVGEVGRIGAPSRREIGHGMLAERALEPILPS 542

Query: 70  -HDYPFTVRLTSEVLESNGSSSMASVCGGSMALMDAGVPVTAPAAGVAIGLV--TKYENN 126
             D+P+T+R+ S + ESNGSSSMASVCGG +AL DAGVPV  P AG+A+G+V  T+    
Sbjct: 543 EDDFPYTIRVESTITESNGSSSMASVCGGCLALQDAGVPVKCPIAGIAMGMVLDTEEFGG 602

Query: 127 DTKHLTDYRILTDILGIEDYMGDMDMKVAGTRKGFTAIQADLKVPGIPLKVVMESLQKAT 186
           D   L    IL+DI G ED  GDMD KVAG   G TA Q D+KV GI L ++  +L +A 
Sbjct: 603 DGSPL----ILSDITGSEDASGDMDFKVAGNEDGITAFQMDIKVGGITLPIMERALLQAK 658

Query: 187 DAKGRILDIMGEVIREHRKYPKDCWPVTERITIEPQQRGQLIGPGGMHLKRIYLETG 243
           D +  IL  M +      K      P+   + ++P++   +IG GG  +K I  ETG
Sbjct: 659 DGRKHILAEMSKCSPPPSKRLSKYAPLIHIMKVKPEKVNMIIGSGGKKVKSIIEETG 715


 Score = 37.2 bits (86), Expect = 0.007
 Identities = 29/111 (26%), Positives = 49/111 (44%), Gaps = 18/111 (16%)

Query: 59  LAERALVPTLPHDYPFTVRLTSEVLESNG--SSSMASVCGGSMALMDAGVPVTAPAAGVA 116
           L +R L PT+P  +    ++ S VL  +G  S    +V    +A+  + VP     AGV 
Sbjct: 169 LIDRPLRPTMPKGFYHETQILSWVLSYDGLHSPDSLAVTAAGIAVALSEVPNLKAIAGVR 228

Query: 117 IGLVT-KY-ENNDTKHLTDYRILTDILGIEDYMGDMDMKVAGTRKGFTAIQ 165
           +GL+  K+  N  TK + +               ++D+ +AGT      I+
Sbjct: 229 VGLIGGKFIVNPTTKEMEE--------------SELDLIMAGTDSAILMIE 265


==> gnl|CDD|144653 pfam01138, RNase_PH, 3' exoribonuclease family, domain 1.  This
           family includes 3'-5' exoribonucleases. Ribonuclease PH
           contains a single copy of this domain, and removes
           nucleotide residues following the -CCA terminus of tRNA.
           Polyribonucleotide nucleotidyltransferase (PNPase)
           contains two tandem copies of the domain. PNPase is
           involved in mRNA degradation in a 3'-5' direction. The
           exosome is a 3'-5' exoribonuclease complex that is
           required for 3' processing of the 5.8S rRNA. Three of
           its five protein components contain a copy of this
           domain. A hypothetical protein from S. pombe appears to
           belong to an uncharacterized subfamily. This subfamily
           is found in both eukaryotes and archaebacteria.
          Length = 128

 Score = 77.2 bits (191), Expect = 6e-015
 Identities = 28/81 (34%), Positives = 43/81 (53%), Gaps = 3/81 (3%)

Query: 29  FMLHYEFPPYATGEVGRIGPIGRRELGHGSLAERALVPTLPHDY--PFTVRLTSEVLESN 86
             + YE  P+A+GE    G    RE+    L +RAL P+ P +    + +R+   VL  +
Sbjct: 49  LTVEYEEKPFASGERPE-GRPSEREIELSRLIDRALRPSFPLEGYPRWEIRIDITVLSDD 107

Query: 87  GSSSMASVCGGSMALMDAGVP 107
           GS   A++   S+AL DAG+P
Sbjct: 108 GSLLDAAINAASLALADAGIP 128


==> gnl|CDD|179695 PRK03983, PRK03983, exosome complex exonuclease Rrp41; Provisional.
          Length = 244

 Score = 57.3 bits (139), Expect = 6e-009
 Identities = 51/178 (28%), Positives = 81/178 (45%), Gaps = 22/178 (12%)

Query: 33  YEFPPYATGEVGRIGPIGRRELGHGSLAERALVPT-LPHDYPFTV-RLTSEVLESNGSSS 90
           Y   P++  E  R GP  RR +    +   AL P  +   +P TV  +  EVL+++  + 
Sbjct: 77  YNMAPFSVDERKRPGP-DRRSIEISKVIREALEPAIMLELFPRTVIDVFIEVLQADAGTR 135

Query: 91  MASVCGGSMALMDAGVPVTAPAAGVAIGLVTKYENNDTKHLTDYRILTDILGIEDYMGDM 150
           +A +   S+AL DAG+P+    AG A+G V            D  I+ D+   ED  G+ 
Sbjct: 136 VAGITAASLALADAGIPMRDLVAGCAVGKV------------DGVIVLDLNKEEDNYGEA 183

Query: 151 DMKVAGTRKG--FTAIQADLKVPGIPLKVVMESLQKATDAKGRILDIMGEVIREHRKY 206
           DM VA   +    T +Q D  +     +  +E+L+ A     RI  +  E ++   KY
Sbjct: 184 DMPVAIMPRLGEITLLQLDGNLTR---EEFLEALELAKKGIKRIYQLQREALKS--KY 236


==> gnl|CDD|131120 TIGR02065, ECX1, archaeal exosome-like complex exonuclease 1.  This
           family contains the archaeal protein orthologous to the
           eukaryotic exosome protein Rrp41. It is somewhat more
           distantly related to the bacterial protein ribonuclease
           PH. An exosome-like complex has been demonstrated
           experimentally for the Archaea in Sulfolobus
           solfataricus, so members of this family are designated
           exosome complex exonuclease 1, after usage in SwissProt.
          Length = 230

 Score = 56.7 bits (137), Expect = 9e-009
 Identities = 41/125 (32%), Positives = 60/125 (48%), Gaps = 15/125 (12%)

Query: 33  YEFPPYATGEVGRIGPIGRRELGHGSLAERALVPT-LPHDYPFTV-RLTSEVLESNGSSS 90
           Y   P++T E  R GP  RRE+    +   AL P  L   +P T   +  EVL+++  + 
Sbjct: 71  YHMAPFSTDERKRPGP-SRREIEISKVIREALEPAILLEQFPRTAIDVFIEVLQADAGTR 129

Query: 91  MASVCGGSMALMDAGVPVTAPAAGVAIGLVTKYENNDTKHLTDYRILTDILGIEDYMGDM 150
            A +   S+AL DAG+P+     GVA+G V            D  ++ D+   ED  G+ 
Sbjct: 130 CAGLTAASLALADAGIPMRDLVVGVAVGKV------------DGVVVLDLNEEEDMYGEA 177

Query: 151 DMKVA 155
           DM VA
Sbjct: 178 DMPVA 182


==> gnl|CDD|31033 COG0689, Rph, RNase PH [Translation, ribosomal structure and
           biogenesis].
          Length = 230

 Score = 49.5 bits (118), Expect = 1e-006
 Identities = 43/172 (25%), Positives = 71/172 (41%), Gaps = 15/172 (8%)

Query: 33  YEFPPYATGEVGRIGPIGRRELGHGSLAERALVPTLP-HDYP-FTVRLTSEVLESNGSSS 90
           Y   P +T E  +      R      L  RAL   +     P  T+ +  +VL+++G + 
Sbjct: 71  YGMLPRSTDERKKREADRGRTKEISRLIGRALRAVIDLELLPESTIDIDCDVLQADGGTR 130

Query: 91  MASVCGGSMALMDAGVPVTAPAAGVAIGLVTKYENNDTKHLTDYRILTDILGIEDYMGDM 150
            AS+ G S+AL DAG+P+    A +++G+V            D  I+ D+   ED   + 
Sbjct: 131 TASITGASLALADAGIPLRDLVAAISVGIV------------DGVIVLDLDYEEDSAAEA 178

Query: 151 DMKVAGTRKG-FTAIQADLKVPGIPLKVVMESLQKATDAKGRILDIMGEVIR 201
           DM V  T  G    IQ   +        ++E L  A      + ++  E + 
Sbjct: 179 DMNVVMTGNGGLVEIQGLAEDGPFTEDELLELLDLAIKGCNELRELQREALA 230


==> gnl|CDD|128617 smart00322, KH, K homology RNA-binding domain. 
          Length = 69

 Score = 36.9 bits (86), Expect = 0.008
 Identities = 14/34 (41%), Positives = 19/34 (55%)

Query: 212 PVTERITIEPQQRGQLIGPGGMHLKRIYLETGAS 245
           PVT  + I   + G +IG GG  +K+I  ETG  
Sbjct: 2   PVTIEVLIPADKVGLIIGKGGSTIKKIEEETGVK 35
