# Supplementary material for: Transcriptional Profiles of Mating-Responsive Genes from Testes and Male Accessory Glands of the Mediterranean Fruit Fly, Ceratitis capitata
Source: PLoS One. 2012 Oct 11;7(10):e46812. doi: 10.1371/journal.pone.0046812 (PMC3469604; doi:10.1371/journal.pone.0046812)
Supplement: Spreadsheet S1 — Hyperlinked Excel spreadsheet containing annotated assembled ESTs. Putative peptides are named using the prefix ‘Cc-male-’ rather than the prefix ‘TAG’ used in the text. (ZIP) [file pone.0046812.s008.zip › Spreadsheet 1/links/CDD/Cc-male-101-CDD.txt]

>Cc-male-101

gnl|CDD|179714 PRK04023, PRK04023, DNA polymerase II large subun...    30   0.50 

==> gnl|CDD|179714 PRK04023, PRK04023, DNA polymerase II large subunit; Validated.
          Length = 1121

 Score = 29.9 bits (68), Expect = 0.50
 Identities = 13/51 (25%), Positives = 16/51 (31%), Gaps = 7/51 (13%)

Query: 18  PSCLKVTKTCTCPKCRASTAKTMTLSR-------KPCCCCCSIASTHSSKS 61
           PSC K T    CP C   T       R         C  C    + +S + 
Sbjct: 630 PSCGKETFYRRCPFCGTHTEPVYRCPRCGIEVEEDECEKCGREPTPYSKRK 680
