# Supplementary material for: Transcriptional Profiles of Mating-Responsive Genes from Testes and Male Accessory Glands of the Mediterranean Fruit Fly, Ceratitis capitata
Source: PLoS One. 2012 Oct 11;7(10):e46812. doi: 10.1371/journal.pone.0046812 (PMC3469604; doi:10.1371/journal.pone.0046812)
Supplement: Spreadsheet S1 — Hyperlinked Excel spreadsheet containing annotated assembled ESTs. Putative peptides are named using the prefix ‘Cc-male-’ rather than the prefix ‘TAG’ used in the text. (ZIP) [file pone.0046812.s008.zip › Spreadsheet 1/links/CDD/Cc-male-1010-CDD.txt]

>Cc-male-1010

gnl|CDD|30666 COG0318, CaiC, Acyl-CoA synthetases (AMP-forming)/...   104   3e-023
gnl|CDD|179618 PRK03640, PRK03640, O-succinylbenzoic acid--CoA l...    72   1e-013
gnl|CDD|180160 PRK05605, PRK05605, long-chain-fatty-acid--CoA li...    71   4e-013
gnl|CDD|181116 PRK07787, PRK07787, acyl-CoA synthetase; Validated.     70   7e-013
gnl|CDD|168698 PRK06839, PRK06839, acyl-CoA synthetase; Validated.     68   2e-012
gnl|CDD|180453 PRK06187, PRK06187, long-chain-fatty-acid--CoA li...    68   2e-012
gnl|CDD|30714 COG0365, Acs, Acyl-coenzyme A synthetases/AMP-(fat...    68   3e-012
gnl|CDD|168271 PRK05852, PRK05852, acyl-CoA synthetase; Validated.     68   4e-012
gnl|CDD|144190 pfam00501, AMP-binding, AMP-binding enzyme.             67   5e-012
gnl|CDD|171961 PRK13295, PRK13295, cyclohexanecarboxylate-CoA li...    66   1e-011

==> gnl|CDD|30666 COG0318, CaiC, Acyl-CoA synthetases (AMP-forming)/AMP-acid ligases
           II [Lipid metabolism / Secondary metabolites
           biosynthesis, transport, and catabolism].
          Length = 534

 Score =  104 bits (260), Expect = 3e-023
 Identities = 55/228 (24%), Positives = 100/228 (43%), Gaps = 33/228 (14%)

Query: 3   GHELIRYYETPETGHIMSNPHLEVKGRHRMQSSFAQPLPQITIRIVNTKGETILSATARD 62
              ++  Y   ET  +++    +         S  +PLP + +RIV+  G  +L      
Sbjct: 317 PIAILEGYGLTETSPVVTINPPD--DLLAKPGSVGRPLPGVEVRIVDPDGGEVLPGE--- 371

Query: 63  FEKHTENNRSQAVLHNTKLRTLIGELQVSGTSIFKKYIHQ-EDTTSCFEK-GFFKTGIAA 120
                                 +GE+ V G ++ K Y ++ E T   F++ G+ +TG   
Sbjct: 372 ----------------------VGEIWVRGPNVMKGYWNRPEATAEAFDEDGWLRTGDLG 409

Query: 121 EFKDCGF-RLLGRIDRGIVKKSGRLISSDEIEALLQTHPNIKDAAVISVPHSLWNDKICV 179
              + G+  ++GR+   ++   G  I  +EIEA+L  HP + +AAV+ VP   W +++  
Sbjct: 410 YVDEDGYLYIVGRLKD-LIISGGENIYPEEIEAVLAEHPAVAEAAVVGVPDERWGERVVA 468

Query: 180 LCVLEAHCSSDIGH--IKLFCEKWLPSYMQPDIFKIVPHIIRTSEDKI 225
           + VL+    +++    ++ F  K L  Y  P I   V  + RT+  KI
Sbjct: 469 VVVLKPGGDAELTAEELRAFLRKRLALYKVPRIVVFVDELPRTASGKI 516


==> gnl|CDD|179618 PRK03640, PRK03640, O-succinylbenzoic acid--CoA ligase;
           Provisional.
          Length = 483

 Score = 72.3 bits (178), Expect = 1e-013
 Identities = 44/150 (29%), Positives = 67/150 (44%), Gaps = 19/150 (12%)

Query: 85  IGELQVSGTSIFKKYIHQEDTTS-CFEKGFFKTGIAAEFKDCGF-RLLGRIDRGIVKKSG 142
            GE+ V G ++ K Y+++ED T   F+ G+FKTG      + GF  +L R          
Sbjct: 332 EGEIVVKGPNVTKGYLNREDATRETFQDGWFKTGDIGYLDEEGFLYVLDR--------RS 383

Query: 143 RLISS-------DEIEALLQTHPNIKDAAVISVPHSLWNDKICVLCVLEAHCSSDIGHIK 195
            LI S        EIE +L +HP + +A V+ VP   W        V     + +   ++
Sbjct: 384 DLIISGGENIYPAEIEEVLLSHPGVAEAGVVGVPDDKWGQVPVAFVVKSGEVTEE--ELR 441

Query: 196 LFCEKWLPSYMQPDIFKIVPHIIRTSEDKI 225
            FCE+ L  Y  P  F  V  + R +  K+
Sbjct: 442 HFCEEKLAKYKVPKRFYFVEELPRNASGKL 471


==> gnl|CDD|180160 PRK05605, PRK05605, long-chain-fatty-acid--CoA ligase; Validated.
          Length = 573

 Score = 70.8 bits (174), Expect = 4e-013
 Identities = 60/229 (26%), Positives = 96/229 (41%), Gaps = 35/229 (15%)

Query: 2   TGHELIRYYETPETGHI-MSNPHLEVKGRHRMQSSFAQPLPQITIRIVN--TKGETILSA 58
           TG  L+  Y   ET  I + NP        R       P P   +RIV+     ET+   
Sbjct: 360 TGGLLVEGYGLTETSPIIVGNP----MSDDRRPGYVGVPFPDTEVRIVDPEDPDETMPDG 415

Query: 59  TARDFEKHTENNRSQAVLHNTKLRTLIGELQVSGTSIFKKYIHQEDTTS-CFEKGFFKTG 117
                                      GEL V G  +FK Y ++ + T+  F  G+F+TG
Sbjct: 416 EE-------------------------GELLVRGPQVFKGYWNRPEETAKSFLDGWFRTG 450

Query: 118 IAAEFKDCGF-RLLGRIDRGIVKKSGRLISSDEIEALLQTHPNIKDAAVISVPHSLWNDK 176
                ++ GF R++ RI   I+   G  +   E+E +L+ HP ++DAAV+ +P    +++
Sbjct: 451 DVVVMEEDGFIRIVDRIKELIIT-GGFNVYPAEVEEVLREHPGVEDAAVVGLPREDGSEE 509

Query: 177 ICVLCVLEAHCSSDIGHIKLFCEKWLPSYMQPDIFKIVPHIIRTSEDKI 225
           +    VLE   + D   ++ +C + L  Y  P  F  V  + R    K+
Sbjct: 510 VVAAVVLEPGAALDPEGLRAYCREHLTRYKVPRRFYHVDELPRDQLGKV 558


==> gnl|CDD|181116 PRK07787, PRK07787, acyl-CoA synthetase; Validated.
          Length = 471

 Score = 70.0 bits (172), Expect = 7e-013
 Identities = 49/173 (28%), Positives = 73/173 (42%), Gaps = 30/173 (17%)

Query: 2   TGHELIRYYETPETGHIMSNPHLEVKGRHRMQSSFAQPLPQITIRIVNTKGETILSATAR 61
           TGH  +  Y   ET   +        G  R       PL  +  R+V+  G  +      
Sbjct: 265 TGHRPVERYGMTET---LITLSTRADGERR-PGWVGLPLAGVETRLVDEDGGPV----PH 316

Query: 62  DFEKHTENNRSQAVLHNTKLRTLIGELQVSGTSIFKKYIHQEDTTS-CF-EKGFFKTGIA 119
           D E                    +GELQV G ++F  Y+++ D T+  F   G+F+TG  
Sbjct: 317 DGET-------------------VGELQVRGPTLFDGYLNRPDATAAAFTADGWFRTGDV 357

Query: 120 AEFKDCGF-RLLGRIDRGIVKKSGRLISSDEIEALLQTHPNIKDAAVISVPHS 171
           A     G  R++GR    ++K  G  I + EIE  L  HP +++AAV+ VP  
Sbjct: 358 AVVDPDGMHRIVGRESTDLIKSGGYRIGAGEIETALLGHPGVREAAVVGVPDD 410


==> gnl|CDD|168698 PRK06839, PRK06839, acyl-CoA synthetase; Validated.
          Length = 496

 Score = 68.3 bits (167), Expect = 2e-012
 Identities = 32/143 (22%), Positives = 61/143 (42%), Gaps = 3/143 (2%)

Query: 85  IGELQVSGTSIFKKYIHQEDTTS-CFEKGFFKTGIAAEFKDCGF-RLLGRIDRGIVKKSG 142
           +GEL + G ++ K+Y ++ D T    + G+  TG  A   + GF  ++GR    I+   G
Sbjct: 343 VGELLIRGPNVMKEYWNRPDATEETIQDGWLCTGDLARVDEDGFVYIVGRKKEMIIS-GG 401

Query: 143 RLISSDEIEALLQTHPNIKDAAVISVPHSLWNDKICVLCVLEAHCSSDIGHIKLFCEKWL 202
             I   E+E ++    ++ + AV+   H  W +      V ++        +   C  +L
Sbjct: 402 ENIYPLEVEQVINKLSDVYEVAVVGRQHVKWGEIPIAFIVKKSSSVLIEKDVIEHCRLFL 461

Query: 203 PSYMQPDIFKIVPHIIRTSEDKI 225
             Y  P     +  + + +  KI
Sbjct: 462 AKYKIPKEIVFLKELPKNATGKI 484


==> gnl|CDD|180453 PRK06187, PRK06187, long-chain-fatty-acid--CoA ligase; Validated.
          Length = 521

 Score = 68.3 bits (168), Expect = 2e-012
 Identities = 54/217 (24%), Positives = 86/217 (39%), Gaps = 30/217 (13%)

Query: 14  ETGHIMSNPHLE--VKGRHRMQSSFAQPLPQITIRIVNTKGETILSATARDFEKHTENNR 71
           ET  ++S    E  + G+   + S  +PLP +  RIV+  G+ +      D  +      
Sbjct: 317 ETSPVVSVLPPEDQLPGQWTKRRSAGRPLPGVEARIVDDDGDEL----PPDGGE------ 366

Query: 72  SQAVLHNTKLRTLIGELQVSGTSIFKKYI-HQEDTTSCFEKGFFKTGIAAEFKDCGF-RL 129
                        +GE+ V G  + + Y    E T    + G+  TG      + G+  +
Sbjct: 367 -------------VGEIIVRGPWLMQGYWNRPEATAETIDGGWLHTGDVGYIDEDGYLYI 413

Query: 130 LGRIDRGIVKKS-GRLISSDEIEALLQTHPNIKDAAVISVPHSLWNDKICVLCVLEAHCS 188
             RI   I   S G  I   E+E  L  HP + + AVI VP   W ++   + VL+   +
Sbjct: 414 TDRIKDVI--ISGGENIYPRELEDALYGHPAVAEVAVIGVPDEKWGERPVAVVVLKPGAT 471

Query: 189 SDIGHIKLFCEKWLPSYMQPDIFKIVPHIIRTSEDKI 225
            D   ++ F    L  +  P     V  + RTS  KI
Sbjct: 472 LDAKELRAFLRGRLAKFKLPKRIAFVDELPRTSVGKI 508


==> gnl|CDD|30714 COG0365, Acs, Acyl-coenzyme A synthetases/AMP-(fatty) acid ligases
           [Lipid metabolism].
          Length = 528

 Score = 68.0 bits (166), Expect = 3e-012
 Identities = 54/230 (23%), Positives = 84/230 (36%), Gaps = 38/230 (16%)

Query: 2   TGHELIRYYETPETGHIMSNPHLEVKGRHRMQSSFAQPLPQITIRIVNTKGETILSATAR 61
            G  ++  Y   ETG         VK       S   PLP   +R V+ +G  +      
Sbjct: 314 LGVWILDIYGQTETGMGFIAGRPPVK-----NGSSGLPLPGYAVRRVDDEGNPVPPGV-- 366

Query: 62  DFEKHTENNRSQAVLHNTKLRTLIGELQVSG--TSIFKKYI-HQEDTTSCFEKGFFKTGI 118
                                   GEL V      +   Y    E     +   +++TG 
Sbjct: 367 ------------------------GELVVRLPWPGMALTYWNDPERYKEAYFGRWYRTGD 402

Query: 119 AAEF-KDCGFRLLGRIDRGIVKKSGRLISSDEIEALLQTHPNIKDAAVISVPHSLWNDKI 177
            AE  +D  F L GR D  ++K SG+ I   EIE++L  HP + +AAV+ VP       +
Sbjct: 403 WAERDEDGYFWLHGRSDD-VIKVSGKRIGPLEIESVLLAHPAVAEAAVVGVPDPGKGQIV 461

Query: 178 CVLCVLEAH--CSSDIGHIKLFCEKWLPSYMQPDIFKIVPHIIRTSEDKI 225
               VL A    +     I+    + +  +  P   + V  + +T+  KI
Sbjct: 462 LAFVVLAAGVEPNELAEEIRRHVARNIGPHAIPRKIRFVDELPKTASGKI 511


==> gnl|CDD|168271 PRK05852, PRK05852, acyl-CoA synthetase; Validated.
          Length = 534

 Score = 67.6 bits (165), Expect = 4e-012
 Identities = 38/145 (26%), Positives = 70/145 (48%), Gaps = 6/145 (4%)

Query: 85  IGELQVSGTSIFKKYIHQ-EDTTSCFEKGFFKTGIAAEFKDCG-FRLLGRIDRGIVKKSG 142
           +GE+ + GT++ + Y+     T + F  G+ +TG        G   + GRI + ++ + G
Sbjct: 380 VGEVWLRGTTVVRGYLGDPTITAANFTDGWLRTGDLGSLSAAGDLSIRGRI-KELINRGG 438

Query: 143 RLISSDEIEALLQTHPNIKDAAVISVPHSLWNDKICVLCVLEAHCSSDIGHIKLFCEKWL 202
             IS + +E +L +HPN+ +AAV  VP  L+ + +  + V           +  FC + L
Sbjct: 439 EKISPERVEGVLASHPNVMEAAVFGVPDQLYGEAVAAVIVPRESAPPTAEELVQFCRERL 498

Query: 203 PSYMQPDIFKIV---PHIIRTSEDK 224
            ++  P  F+     PH  + S D+
Sbjct: 499 AAFEIPASFQEASGLPHTAKGSLDR 523


==> gnl|CDD|144190 pfam00501, AMP-binding, AMP-binding enzyme. 
          Length = 412

 Score = 67.4 bits (165), Expect = 5e-012
 Identities = 41/140 (29%), Positives = 64/140 (45%), Gaps = 20/140 (14%)

Query: 45  IRIVNTKG--ETILSATARDFEKHTENNRSQ-AVLHNTKLRTL-----------IGELQV 90
           +R+VN  G  ET +  TA           S    L   +++ L           +GEL +
Sbjct: 274 VRLVNGYGPTETTVVVTANLPGDPEVKPGSIGRPLPGVEVKVLDEEGRPVPPGEVGELCI 333

Query: 91  SGTSIFKKYIHQED-TTSCF-EKGF--FKTGIAAEFKDCGF-RLLGRIDRGIVKKSGRLI 145
            G  + + Y++  + T   F E G+  ++TG    + + G+  +LGR D   VK  G  I
Sbjct: 334 RGPGVARGYLNDPELTAERFVEDGWGMYRTGDLGRWDEDGYLEILGRKDD-QVKIRGERI 392

Query: 146 SSDEIEALLQTHPNIKDAAV 165
              EIEA+L  HP + +AAV
Sbjct: 393 EPGEIEAVLLEHPGVAEAAV 412


==> gnl|CDD|171961 PRK13295, PRK13295, cyclohexanecarboxylate-CoA ligase; Reviewed.
          Length = 547

 Score = 65.8 bits (161), Expect = 1e-011
 Identities = 49/191 (25%), Positives = 76/191 (39%), Gaps = 30/191 (15%)

Query: 39  PLPQITIRIVNTKGETILSATARDFEKHTENNRSQAVLHNTKLRTLIGELQVSGTSIFKK 98
           PLP + +R+V+  G  + +                           IG LQV G S F  
Sbjct: 371 PLPGVEVRVVDADGAPLPAGQ-------------------------IGRLQVRGCSNFGG 405

Query: 99  YIHQEDTTSCFEKGFFKTGIAAEFKDCGF-RLLGRIDRGIVKKSGRLISSDEIEALLQTH 157
           Y+ +         G+F TG  A     G+ R+ GR  + ++ + G  I   EIEALL  H
Sbjct: 406 YLKRPQLNGTDADGWFDTGDLARIDADGYIRISGR-SKDVIIRGGENIPVVEIEALLYRH 464

Query: 158 PNIKDAAVISVPHSLWNDKICVLCVLEAHCSSDIGHIKLFCE--KWLPSYMQPDIFKIVP 215
           P I   A+++ P     ++ C   V     S D   +  F +  K    Y+ P+   +  
Sbjct: 465 PAIAQVAIVAYPDERLGERACAFVVPRPGQSLDFEEMVEFLKAQKVAKQYI-PERLVVRD 523

Query: 216 HIIRTSEDKIE 226
            + RT   KI+
Sbjct: 524 ALPRTPSGKIQ 534
