# Supplementary material for: Transcriptional Profiles of Mating-Responsive Genes from Testes and Male Accessory Glands of the Mediterranean Fruit Fly, Ceratitis capitata
Source: PLoS One. 2012 Oct 11;7(10):e46812. doi: 10.1371/journal.pone.0046812 (PMC3469604; doi:10.1371/journal.pone.0046812)
Supplement: Spreadsheet S1 — Hyperlinked Excel spreadsheet containing annotated assembled ESTs. Putative peptides are named using the prefix ‘Cc-male-’ rather than the prefix ‘TAG’ used in the text. (ZIP) [file pone.0046812.s008.zip › Spreadsheet 1/links/CDD/Cc-male-1012-CDD.txt]

>Cc-male-1012

gnl|CDD|145432 pfam02274, Amidinotransf, Amidinotransferase.  Th...   108   2e-024
gnl|CDD|32019 COG1834, COG1834, N-Dimethylarginine dimethylamino...    78   5e-015
gnl|CDD|32416 COG2235, ArcA, Arginine deiminase [Amino acid tran...    43   1e-004
gnl|CDD|179290 PRK01388, PRK01388, arginine deiminase; Provisional.    34   0.083
gnl|CDD|132132 TIGR03088, stp2, sugar transferase, PEP-CTERM/Eps...    33   0.16 

==> gnl|CDD|145432 pfam02274, Amidinotransf, Amidinotransferase.  This family contains
           glycine (EC:2.1.4.1) and inosamine (EC:2.1.4.2)
           amidinotransferases, enzymes involved in creatine and
           streptomycin biosynthesis respectively. This family also
           includes arginine deiminases, EC:3.5.3.6. These enzymes
           catalyse the reaction: arginine + H2O <===>  citrulline +
           NH3. Also found in this family is the Streptococcus anti
           tumour glycoprotein.
          Length = 249

 Score =  108 bits (273), Expect = 2e-024
 Identities = 61/232 (26%), Positives = 94/232 (40%), Gaps = 24/232 (10%)

Query: 27  IVARISESLKSSGEFNYTVAKKQHHDFCALLRDVGLDVIELPPDDMLPEGVFVENAAVIC 86
           +     + L      N   A+K+H  F  +LR+ G++V+       LP  VF  +     
Sbjct: 21  LTPDNLDRLLFDDIPNVERAQKEHDVFVQVLREHGVEVL-------LPNLVFTRDPGATI 73

Query: 87  NGVALISRSDNLLRQREADSMEIILKKELDIPVVNPNISNALLDGGDVLFTGRE-FFVGI 145
              A I+R     R+RE    E I +  L IP+      N  ++GGDVL  G     +G+
Sbjct: 74  GRGATINRMAAPARRRETLLAEYIYEG-LGIPIYYDVDENGTIEGGDVLVLGNGVVLIGV 132

Query: 146 SNYTNEDGAKTVAVAFPEY-PVTPIKVNGNKRLKYY------VTMAGPDVLSVSTSIYCQ 198
           S  TN +G + +A A  +    T I VN   + + +       TM  PD+  +  SI   
Sbjct: 133 SERTNREGIEQLARALFKEGTSTVIAVNIVPKDRAFMHLDTVFTMLDPDLFLIYPSILDA 192

Query: 199 EIVKRMEREPVLXXXXXXLPEEHAAN-MLYVNGILIHRSPNEIPASXXGXXG 249
           + +  +            +P E A N +L   GI +     EIP S     G
Sbjct: 193 KAIFELYVHDG---DADIIPVEEATNELLEAAGIEVI----EIPGSELSRGG 237


==> gnl|CDD|32019 COG1834, COG1834, N-Dimethylarginine dimethylaminohydrolase [Amino
           acid transport and metabolism].
          Length = 267

 Score = 77.6 bits (191), Expect = 5e-015
 Identities = 37/187 (19%), Positives = 75/187 (40%), Gaps = 7/187 (3%)

Query: 13  NKIVKMPPQRYTHAIVARISESLKSSGEFNYTVAKKQHHDFCALLRDVGLDVIELPPDDM 72
            +++   P       V           +     A  QH      L   G++V  LPP + 
Sbjct: 3   RRVLMRSPAHSLVDYVINPWMKGLGEEDPQIERAVAQHEALVEALEKNGVEVHLLPPIEG 62

Query: 73  LPEGVFVENAAVICNGVALISRSDNLLRQREADSMEIILKKELDIPVVNPNISNALLDGG 132
           LP+ VF  +  ++    A+++R     R+ E ++++  L + L IP+     +      G
Sbjct: 63  LPDQVFTRDPGLVTGEGAVLARMGAPERRGEEEAIKETL-ESLGIPIYPRVEAGVFEGAG 121

Query: 133 DVLFTGRE-FFVGISNYTNEDGAKTVAVAFP-EYPVTPIKVNGNKRLKYYVTMAGPDVLS 190
           DVL  G +  ++G S  TN +G + +       Y V+ ++++     +Y       + L+
Sbjct: 122 DVLMDGGDTVYIGYSFRTNLEGIEQLQAWLEEGYEVSLVRLDE----RYLHLDTVFNPLA 177

Query: 191 VSTSIYC 197
              ++  
Sbjct: 178 EGLALAY 184


==> gnl|CDD|32416 COG2235, ArcA, Arginine deiminase [Amino acid transport and
           metabolism].
          Length = 409

 Score = 43.3 bits (102), Expect = 1e-004
 Identities = 40/166 (24%), Positives = 60/166 (36%), Gaps = 32/166 (19%)

Query: 61  GLDVIELP--------PDDMLPEGVFVEN-----------AAVICNGVALISRSDNLLRQ 101
           G+  I+LP         D       F+ +            A I NGV+ I+R     R+
Sbjct: 126 GMGKIDLPEIDAKNSLEDRATINSDFLIDPLPNLYFTRDPFASIGNGVS-INRMKYPARR 184

Query: 102 READSMEIILK---KELDIPVVNPNISNALLDGGDVLFTGREF-FVGISNYTNEDGAKTV 157
           RE    E ILK       +P+       A ++GGD L  G++   +G+S  T+    + +
Sbjct: 185 RETLIAEFILKFHPIFAGVPIWFGRDDKATIEGGDFLPLGKDVVLIGVSERTDWGAVEAL 244

Query: 158 A-------VAFPEYPVTPIKVNGNK-RLKYYVTMAGPDVLSVSTSI 195
           A       V F       I  N     L    TM   D  +V   +
Sbjct: 245 AKLLFKDDVGFKRVIAIEIPKNRAFMHLDTVFTMVDRDKFTVHPEV 290


==> gnl|CDD|179290 PRK01388, PRK01388, arginine deiminase; Provisional.
          Length = 406

 Score = 33.6 bits (78), Expect = 0.083
 Identities = 37/122 (30%), Positives = 51/122 (41%), Gaps = 33/122 (27%)

Query: 67  LPPDDMLPEGVFV-ENAAVICNGVALISRSDNLL----RQREADSMEIILK-----KELD 116
           L P   LP  +F  + +A I  GV +     N +    R+RE    E I K        D
Sbjct: 150 LDP---LPNLLFTRDPSAWIGGGVTI-----NPMAWPARRRETLLTEAIYKHHPRFAGAD 201

Query: 117 IPVVNPNISNALLDGGDVLFTGRE-FFVGISNYT-------------NEDGAKTV-AVAF 161
           +PV +    NA L+GGDVL  G+    +G+S  T              +  AK V AV  
Sbjct: 202 VPVWDDRHGNATLEGGDVLVLGKGVVAIGMSERTSPQAIEQLARSLFKKGAAKRVLAVEI 261

Query: 162 PE 163
           P+
Sbjct: 262 PK 263


 Score = 30.9 bits (71), Expect = 0.68
 Identities = 10/23 (43%), Positives = 15/23 (65%)

Query: 45 VAKKQHHDFCALLRDVGLDVIEL 67
           A+K+H  F   LRD G++V+ L
Sbjct: 48 RAQKEHDAFAQTLRDRGVEVLYL 70


==> gnl|CDD|132132 TIGR03088, stp2, sugar transferase, PEP-CTERM/EpsH1 system
          associated.  Members of this family include a match to
          the pfam00534 Glycosyl transferases group 1 domain.
          Nearly all are found in species that encode the
          PEP-CTERM/exosortase system predicted to act in protein
          sorting in a number of Gram-negative bacteria. In
          particular, these transferases are found proximal to a
          particular variant of exosortase, EpsH1, which appears
          to travel with a conserved group of genes summarized by
          Genome Property GenProp0652. The nature of the sugar
          transferase reaction catalyzed by members of this clade
          is unknown and may conceivably be variable with respect
          to substrate by species, but we hypothesize a conserved
          substrate.
          Length = 374

 Score = 32.8 bits (75), Expect = 0.16
 Identities = 18/54 (33%), Positives = 25/54 (46%), Gaps = 6/54 (11%)

Query: 11 IVNKIVKMPPQRYTHAIVARISESLKSSGEFNYTVAKKQHHDFCALLRDVGLDV 64
          +VN I  +P  RY HA+VA     L     F   + ++    F AL +  G DV
Sbjct: 20 LVNLINHLPADRYRHAVVA-----LTEVSAFRKRI-QRPDVAFYALHKQPGKDV 67
