# Supplementary material for: Transcriptional Profiles of Mating-Responsive Genes from Testes and Male Accessory Glands of the Mediterranean Fruit Fly, Ceratitis capitata
Source: PLoS One. 2012 Oct 11;7(10):e46812. doi: 10.1371/journal.pone.0046812 (PMC3469604; doi:10.1371/journal.pone.0046812)
Supplement: Spreadsheet S1 — Hyperlinked Excel spreadsheet containing annotated assembled ESTs. Putative peptides are named using the prefix ‘Cc-male-’ rather than the prefix ‘TAG’ used in the text. (ZIP) [file pone.0046812.s008.zip › Spreadsheet 1/links/CDD/Cc-male-1015-CDD.txt]

>Cc-male-1015

gnl|CDD|162740 TIGR02169, SMC_prok_A, chromosome segregation pro...    30   0.73 

==> gnl|CDD|162740 TIGR02169, SMC_prok_A, chromosome segregation protein SMC,
           primarily archaeal type.  SMC (structural maintenance of
           chromosomes) proteins bind DNA and act in organizing and
           segregating chromosomes for partition. SMC proteins are
           found in bacteria, archaea, and eukaryotes. It is found
           in a single copy and is homodimeric in prokaryotes, but
           six paralogs (excluded from this family) are found in
           eukarotes, where SMC proteins are heterodimeric. This
           family represents the SMC protein of archaea and a few
           bacteria (Aquifex, Synechocystis, etc); the SMC of other
           bacteria is described by TIGR02168. The N- and
           C-terminal domains of this protein are well conserved,
           but the central hinge region is skewed in composition
           and highly divergent.
          Length = 1164

 Score = 29.7 bits (67), Expect = 0.73
 Identities = 26/118 (22%), Positives = 50/118 (42%), Gaps = 13/118 (11%)

Query: 56  QTLREAQNKLKLLESDYKILH------DKRLNDLKTLQSAHERELASCHETVRVLQQRLN 109
           + L +A+ +L  LE++   L       ++ + + +  +     E A   E +  L+  L 
Sbjct: 315 RELEDAEERLAKLEAEIDKLLAEIEELEREIEEERKRRDKLTEEYAELKEELEDLRAELE 374

Query: 110 ERDEAFATQKRRKLPVDYYALKAKVSSLERRHSEREERLRMLVDALSKGRLTGAIEDL 167
           E D+ FA  +           + K+  L+R  +E +  L  L + L   RL+  + DL
Sbjct: 375 EVDKEFAETRDE-----LKDYREKLEKLKREINELKRELDRLQEELQ--RLSEELADL 425
