# Supplementary material for: Transcriptional Profiles of Mating-Responsive Genes from Testes and Male Accessory Glands of the Mediterranean Fruit Fly, Ceratitis capitata
Source: PLoS One. 2012 Oct 11;7(10):e46812. doi: 10.1371/journal.pone.0046812 (PMC3469604; doi:10.1371/journal.pone.0046812)
Supplement: Spreadsheet S1 — Hyperlinked Excel spreadsheet containing annotated assembled ESTs. Putative peptides are named using the prefix ‘Cc-male-’ rather than the prefix ‘TAG’ used in the text. (ZIP) [file pone.0046812.s008.zip › Spreadsheet 1/links/CDD/Cc-male-1016-CDD.txt]

>Cc-male-1016

gnl|CDD|179088 PRK00696, sucC, succinyl-CoA synthetase subunit b...   317   3e-087
gnl|CDD|177736 PLN00124, PLN00124, succinyl-CoA ligase [GDP-form...   294   2e-080
gnl|CDD|30394 COG0045, SucC, Succinyl-CoA synthetase, beta subun...   263   5e-071
gnl|CDD|162159 TIGR01016, sucCoAbeta, succinyl-CoA synthetase, b...   260   3e-070
gnl|CDD|184474 PRK14046, PRK14046, malate--CoA ligase subunit be...   242   1e-064
gnl|CDD|144220 pfam00549, Ligase_CoA, CoA-ligase.  This family i...   119   8e-028
gnl|CDD|131764 TIGR02717, AcCoA-syn-alpha, acetyl coenzyme A syn...    41   5e-004
gnl|CDD|31244 COG1042, COG1042, Acyl-CoA synthetase (NDP forming...    39   0.002
gnl|CDD|180243 PRK05762, PRK05762, DNA polymerase II; Reviewed.        31   0.61 

==> gnl|CDD|179088 PRK00696, sucC, succinyl-CoA synthetase subunit beta; Provisional.
          Length = 388

 Score =  317 bits (815), Expect = 3e-087
 Identities = 117/176 (66%), Positives = 139/176 (78%)

Query: 5   ALDAKFRFDDNAEFRQKELFALRDWTQEDPKEVEAAKYDLNYIALDGTIGCMVNGAGLAM 64
           ALDAK  FDDNA FR  +L  LRD ++EDP E EA+KY LNY+ LDG IGCMVNGAGLAM
Sbjct: 211 ALDAKINFDDNALFRHPDLAELRDLSEEDPLEAEASKYGLNYVKLDGNIGCMVNGAGLAM 270

Query: 65  ATMDIIKLYGGDPANFLDVGGGATAQAVKEAFKIITADPKVHCILVNIFGGIMRCDVIAE 124
           ATMDIIKLYGG+PANFLDVGGGATA+ V EAFKII +DP V  ILVNIFGGI RCDVIAE
Sbjct: 271 ATMDIIKLYGGEPANFLDVGGGATAERVAEAFKIILSDPNVKAILVNIFGGITRCDVIAE 330

Query: 125 GIIAAAKDLNMKMPIVVRLQGTKVNEARELIRQSGLRIIPRHDLDEAANLSVHLAQ 180
           GIIAA K++ + +P+VVRL+GT V   ++++ +SGL II    LD+AA  +V  A+
Sbjct: 331 GIIAAVKEVGVTVPLVVRLEGTNVELGKKILAESGLNIIAADTLDDAAQKAVEAAK 386


==> gnl|CDD|177736 PLN00124, PLN00124, succinyl-CoA ligase [GDP-forming] subunit beta;
           Provisional.
          Length = 422

 Score =  294 bits (754), Expect = 2e-080
 Identities = 117/172 (68%), Positives = 142/172 (82%)

Query: 5   ALDAKFRFDDNAEFRQKELFALRDWTQEDPKEVEAAKYDLNYIALDGTIGCMVNGAGLAM 64
           A DAK  FDDNA FRQKE+FALRD +QEDP+EV AAK DLNYI LDG IGCMVNGAGLAM
Sbjct: 246 AADAKLNFDDNAAFRQKEIFALRDTSQEDPREVAAAKADLNYIGLDGEIGCMVNGAGLAM 305

Query: 65  ATMDIIKLYGGDPANFLDVGGGATAQAVKEAFKIITADPKVHCILVNIFGGIMRCDVIAE 124
           ATMDIIKL+GG PANFLDVGG A+ Q V EAFKI+T+D KV  ILVNIFGGIM+CDVIA 
Sbjct: 306 ATMDIIKLHGGSPANFLDVGGNASEQQVVEAFKILTSDDKVKAILVNIFGGIMKCDVIAS 365

Query: 125 GIIAAAKDLNMKMPIVVRLQGTKVNEARELIRQSGLRIIPRHDLDEAANLSV 176
           GI+ AAK + +K+P+VVRL+GT V++ + ++++SG+ +I   DLD+AA  +V
Sbjct: 366 GIVNAAKQVGLKVPLVVRLEGTNVDQGKRILKESGMTLITAEDLDDAAEKAV 417


==> gnl|CDD|30394 COG0045, SucC, Succinyl-CoA synthetase, beta subunit [Energy
           production and conversion].
          Length = 387

 Score =  263 bits (673), Expect = 5e-071
 Identities = 114/177 (64%), Positives = 138/177 (77%)

Query: 4   FALDAKFRFDDNAEFRQKELFALRDWTQEDPKEVEAAKYDLNYIALDGTIGCMVNGAGLA 63
            ALDAK   DDNA FR  +L  LRD ++EDP+E EA+ Y LNY+ LDG IGC+VNGAGLA
Sbjct: 209 LALDAKITLDDNALFRHPDLAELRDESEEDPREAEASGYGLNYVELDGNIGCIVNGAGLA 268

Query: 64  MATMDIIKLYGGDPANFLDVGGGATAQAVKEAFKIITADPKVHCILVNIFGGIMRCDVIA 123
           MATMDI+KLYGG PANFLDVGGGATA+ VKEAFK+I +DP V  I VNIFGGI RCD +A
Sbjct: 269 MATMDIVKLYGGKPANFLDVGGGATAERVKEAFKLILSDPNVKAIFVNIFGGITRCDEVA 328

Query: 124 EGIIAAAKDLNMKMPIVVRLQGTKVNEARELIRQSGLRIIPRHDLDEAANLSVHLAQ 180
           EGIIAA K++ + +P+VVRL+GT V E + ++ +SGL II   DLDEAA  +V LA+
Sbjct: 329 EGIIAALKEVGVNVPLVVRLEGTNVEEGKRILAESGLNIIAADDLDEAAEKAVELAK 385


==> gnl|CDD|162159 TIGR01016, sucCoAbeta, succinyl-CoA synthetase, beta subunit.  This
           family contains a split seen both in a maximum parsimony
           tree (which ignores gaps) and in the gap pattern near
           position 85 of the seed alignment. Eukaryotic and most
           bacterial sequences are longer and contain a region
           similar to TXQTXXXG. Sequences from Deinococcus
           radiodurans, Mycobacterium tuberculosis, Streptomyces
           coelicolor, and the Archaea are 6 amino acids shorter in
           that region and contain a motif resembling [KR]G.
          Length = 386

 Score =  260 bits (666), Expect = 3e-070
 Identities = 102/180 (56%), Positives = 139/180 (77%)

Query: 1   GTRFALDAKFRFDDNAEFRQKELFALRDWTQEDPKEVEAAKYDLNYIALDGTIGCMVNGA 60
           G   ALDAK   DDNA FR  +L  +RD++QEDP+EV A ++ LNY+ALDG IGCMVNGA
Sbjct: 207 GNLIALDAKLTIDDNALFRHPDLEEMRDYSQEDPREVLAKQWGLNYVALDGNIGCMVNGA 266

Query: 61  GLAMATMDIIKLYGGDPANFLDVGGGATAQAVKEAFKIITADPKVHCILVNIFGGIMRCD 120
           GLAMATMDIIKLYGG+PANFLDVGGGA+A+ V+EA K++ +D  V  + +NIFGGI RCD
Sbjct: 267 GLAMATMDIIKLYGGEPANFLDVGGGASAERVREALKLVLSDKSVKVVFINIFGGITRCD 326

Query: 121 VIAEGIIAAAKDLNMKMPIVVRLQGTKVNEARELIRQSGLRIIPRHDLDEAANLSVHLAQ 180
           ++A+G++ A K++ + +P+VVRL+GT V E ++++ +SGL II    ++EAA  +V  A+
Sbjct: 327 LVAKGLVEALKEVGVNVPVVVRLEGTNVEEGKKILAESGLNIIFATSMEEAAEKAVEAAE 386


==> gnl|CDD|184474 PRK14046, PRK14046, malate--CoA ligase subunit beta; Provisional.
          Length = 392

 Score =  242 bits (619), Expect = 1e-064
 Identities = 98/176 (55%), Positives = 133/176 (75%)

Query: 5   ALDAKFRFDDNAEFRQKELFALRDWTQEDPKEVEAAKYDLNYIALDGTIGCMVNGAGLAM 64
           ALDAK  FDDNA FR+  +  +RD +QEDP+E +AA++ L+Y+ LDG IGC+VNGAGLAM
Sbjct: 211 ALDAKMSFDDNALFRRPNIAEMRDPSQEDPREAQAAEHGLSYVGLDGDIGCIVNGAGLAM 270

Query: 65  ATMDIIKLYGGDPANFLDVGGGATAQAVKEAFKIITADPKVHCILVNIFGGIMRCDVIAE 124
           ATMD+IKL GG+PANFLDVGGGA+ + V +AF+++ +D  V  ILVNIF GI RCD +AE
Sbjct: 271 ATMDMIKLAGGEPANFLDVGGGASPERVAKAFRLVLSDRNVKAILVNIFAGINRCDWVAE 330

Query: 125 GIIAAAKDLNMKMPIVVRLQGTKVNEARELIRQSGLRIIPRHDLDEAANLSVHLAQ 180
           G++ AA+++ + +P+VVRL GT V E R+++ +SGL II    L EAA  +V   +
Sbjct: 331 GVVQAAREVGIDVPLVVRLAGTNVEEGRKILAESGLPIITADTLAEAAEKAVEAWK 386


==> gnl|CDD|144220 pfam00549, Ligase_CoA, CoA-ligase.  This family includes the CoA
           ligases Succinyl-CoA synthetase alpha and beta chains,
           malate CoA ligase and ATP-citrate lyase. Some members of
           the family utilize ATP others use GTP.
          Length = 128

 Score =  119 bits (301), Expect = 8e-028
 Identities = 44/124 (35%), Positives = 69/124 (55%), Gaps = 7/124 (5%)

Query: 56  MVNGAGLAMATMDIIKLYGGDPANFLDVGGGATA-QAVKEAFKIITADPKVHCILVNIFG 114
           +VNG  LAM  MD+IKL GG P NF+D+GG A       +A K+  ADP+V  IL++I  
Sbjct: 1   LVNGGTLAMEAMDLIKLAGGGPHNFIDLGGDAFTPTTRIDALKLEAADPEVKVILLDIVL 60

Query: 115 GIMRCDVIAEGIIAAAKDLNMK-MPIVVRLQGTKVN-----EARELIRQSGLRIIPRHDL 168
           G   C+  A G++ A K+   + +P+V R+ GT+ +        + + +SG+ I   ++ 
Sbjct: 61  GYGACEDPAGGLLKAIKEARARELPVVARVCGTEADPQGRSGQAKALAESGVLIASSNNQ 120

Query: 169 DEAA 172
              A
Sbjct: 121 ALRA 124


==> gnl|CDD|131764 TIGR02717, AcCoA-syn-alpha, acetyl coenzyme A synthetase (ADP
           forming), alpha domain.  Although technically
           reversible, it is believed that this group of
           ADP-dependent acetyl-CoA synthetases (ACS) act in the
           direction of acetate and ATP production in the organisms
           in which it has been characterized. In most species this
           protein exists as a fused alpha-beta domain polypeptide.
           In Pyrococcus and related species, however the domains
           exist as separate polypeptides. This model represents
           the alpha (N-terminal) domain. In Pyrococcus and related
           species there appears to have been the development of a
           paralogous family such that four other proteins are
           close relatives. In reference, one of these (along with
           its beta-domain partner) was characterized as ACS-II
           showing specificity for phenylacetyl-CoA. This model has
           been constructed to exclude these non-ACS-I paralogs.
           This may result in new, authentic ACS-I sequences
           falling below the trusted cutoff.
          Length = 447

 Score = 40.8 bits (96), Expect = 5e-004
 Identities = 27/99 (27%), Positives = 46/99 (46%), Gaps = 4/99 (4%)

Query: 75  GDPANFLDVGGGATAQAVKEAFKIITADPKVH-CILVNIFGGIMRCDVIAEGIIAAAKDL 133
               N +DV G AT +   +A K +  D  V   ++V     +   + +A+GII  AK  
Sbjct: 341 ASIKNPVDVLGDATPERYAKALKTVAEDENVDGVVVVLTPTAMTDPEEVAKGIIEGAKKS 400

Query: 134 NMKMPIVVRLQGTKVNEARELIRQSGLRIIPRHDLDEAA 172
           N K  +   + G  V+ A+ ++ ++G   IP +   E A
Sbjct: 401 NEKPVVAGFMGGKSVDPAKRILEENG---IPNYTFPERA 436


==> gnl|CDD|31244 COG1042, COG1042, Acyl-CoA synthetase (NDP forming) [Energy
           production and conversion].
          Length = 598

 Score = 38.8 bits (90), Expect = 0.002
 Identities = 30/117 (25%), Positives = 47/117 (40%), Gaps = 9/117 (7%)

Query: 75  GDPANFLDVGGGATAQAVKEAFKIITADPKVHCILV-NIFGGIMRCDVIAEGIIAAAKDL 133
               N +D+ G A A+  K+  +I+  D  V  +LV  +       +  AE II A    
Sbjct: 345 ASVKNPVDLTGDADAERYKKTLEILLRDENVDALLVIVLPPASADPEETAEAIIRATAKK 404

Query: 134 NMKMPIVVRLQGTKVNEARELIRQSGLRIIPRHDLDEAANLSVHLAQIVHLAREMNM 190
             K  +V  + G    +AR L+ ++G   IP +   E A        +  LAR    
Sbjct: 405 RGKPVVVSSMGGESSEKARRLLEEAG---IPTYPTPERAV-----KALSALARYRRW 453


==> gnl|CDD|180243 PRK05762, PRK05762, DNA polymerase II; Reviewed.
          Length = 786

 Score = 30.6 bits (70), Expect = 0.61
 Identities = 16/64 (25%), Positives = 27/64 (42%), Gaps = 18/64 (28%)

Query: 151 ARELIRQSGLRII------------PRHDLDEAANLSVHLAQIV------HLAREMNMDV 192
            RELI   G ++I              HD ++AA +   L Q +      HL +E  ++ 
Sbjct: 531 TRELIEAQGYQVIYGDTDSTFVWLGGAHDEEDAAKIGRALVQEINQWWQEHLQQEFGLES 590

Query: 193 SFEI 196
           + E+
Sbjct: 591 ALEL 594
