# Supplementary material for: Transcriptional Profiles of Mating-Responsive Genes from Testes and Male Accessory Glands of the Mediterranean Fruit Fly, Ceratitis capitata
Source: PLoS One. 2012 Oct 11;7(10):e46812. doi: 10.1371/journal.pone.0046812 (PMC3469604; doi:10.1371/journal.pone.0046812)
Supplement: Spreadsheet S1 — Hyperlinked Excel spreadsheet containing annotated assembled ESTs. Putative peptides are named using the prefix ‘Cc-male-’ rather than the prefix ‘TAG’ used in the text. (ZIP) [file pone.0046812.s008.zip › Spreadsheet 1/links/CDD/Cc-male-1017-CDD.txt]

>Cc-male-1017

gnl|CDD|145364 pfam02167, Cytochrom_C1, Cytochrome C1 family.         360   e-100
gnl|CDD|32685 COG2857, CYT1, Cytochrome c1 [Energy production an...   205   2e-053
gnl|CDD|143823 pfam00034, Cytochrom_C, Cytochrome c.  The Pfam e...    30   0.78 

==> gnl|CDD|145364 pfam02167, Cytochrom_C1, Cytochrome C1 family. 
          Length = 217

 Score =  360 bits (926), Expect = e-100
 Identities = 123/219 (56%), Positives = 150/219 (68%), Gaps = 2/219 (0%)

Query: 44  WSHKGIISSLDHQSVRRGYEVYKQVCSACHSMRYIAYRNLIGVSHTEAEAKAEAEQIMVR 103
           WS  G   S D  S++RG +VY +VC+ACHS++Y+ YR L  +  TE E KA A +  V+
Sbjct: 1   WSFAGPFGSFDKASLQRGAQVYTEVCAACHSLKYVRYRRLADLGLTEDEVKANAAEYEVK 60

Query: 104 DGPDDTGNYFDRPGKLSDYFPSPYPNEEAARAANNGAYPPDLSYIVSARKGGEDYVFSLL 163
           DGPD TG  F+RPGK  D FPSPYPNEEAAR ANNGA PPDLS I  AR GG DY++SLL
Sbjct: 61  DGPD-TGEMFERPGKPGDTFPSPYPNEEAARWANNGAAPPDLSLIAKARHGGPDYIYSLL 119

Query: 164 TGYFDAPAGVVLREGQYFNPYFPGGAISMAQVLYNEVIEYSDGTPPTTSQLAKDVATFLK 223
           TGY+D PA V LR G Y+NPYFPGGAI+M   L +  +EY DGTP T  Q+AKDV  FL 
Sbjct: 120 TGYYDDPA-VELRPGGYYNPYFPGGAIAMPPPLSDGQVEYEDGTPATYDQMAKDVVAFLM 178

Query: 224 WTSEPEHDERKQLTIKAFGILAFLAVISYYIKRHKWSTL 262
           W +EPE DERK+L +K    L  L V+ Y +K+  W  +
Sbjct: 179 WAAEPELDERKRLGLKVLLFLLILTVLLYLLKKRYWKDV 217


==> gnl|CDD|32685 COG2857, CYT1, Cytochrome c1 [Energy production and conversion].
          Length = 250

 Score =  205 bits (522), Expect = 2e-053
 Identities = 96/256 (37%), Positives = 130/256 (50%), Gaps = 9/256 (3%)

Query: 11  SVGAVTGGLGALLFALESSVEASGTEVHPPAMPWSHKGIISSLDHQSVRRGYEVYKQVCS 70
            V  V     A L A      A   E+      W  KG     D  S++RG ++YK+ CS
Sbjct: 1   GVELVAHSWLAPLLA-----AAPFKELAHGKEVWLFKGPFDLFDKGSLQRGAQLYKEYCS 55

Query: 71  ACHSMRYIAYRNLIGVSHTEAEAKAEAEQIMVRDGPDDTGNYFDRPGKLSDYFPSPYPNE 130
           ACHS++   YR L  +   + E K  A +  V D P DTG+ F RP   +D+F +P P+ 
Sbjct: 56  ACHSLKLQRYRRLKDLGLPDDE-KFLALEFTVEDKPGDTGHMFMRPADAADWFGAPPPDL 114

Query: 131 EAARAANNGAYPPDLSYIVSARK-GGEDYVFSLLTGYFD-APAGVVLREGQYFNPYFPGG 188
             A  AN GA P DL     AR  G  DY+ SLLTGY D  PAG+   +G  +NPYF G 
Sbjct: 115 TLAARANGGAAPYDLLRQFYARCHGVPDYINSLLTGYVDLPPAGLRTPQGTSYNPYFEGE 174

Query: 189 -AISMAQVLYNEVIEYSDGTPPTTSQLAKDVATFLKWTSEPEHDERKQLTIKAFGILAFL 247
             I +A  L ++   Y  G P  T Q  KD+  +LKW +EPE +ERK+L  K    L   
Sbjct: 175 LGIFIADPLKDKPGTYMPGNPALTDQEVKDLVAYLKWAAEPEKEERKRLGFKVMIFLVVF 234

Query: 248 AVISYYIKRHKWSTLK 263
            +++Y +K+  WS + 
Sbjct: 235 TILAYLLKKEYWSDVH 250


==> gnl|CDD|143823 pfam00034, Cytochrom_C, Cytochrome c.  The Pfam entry does not
          include all Prosite members. The cytochrome 556 and
          cytochrome c' families are not included. All these are
          now in a new clan together. The C-terminus of DUF989,
          pfam06181, has now been merged into this family.
          Length = 81

 Score = 30.2 bits (68), Expect = 0.78
 Identities = 5/16 (31%), Positives = 9/16 (56%)

Query: 60 RGYEVYKQVCSACHSM 75
          +G  ++   C+ACH  
Sbjct: 2  KGKALFAANCAACHGA 17
