# Supplementary material for: Transcriptional Profiles of Mating-Responsive Genes from Testes and Male Accessory Glands of the Mediterranean Fruit Fly, Ceratitis capitata
Source: PLoS One. 2012 Oct 11;7(10):e46812. doi: 10.1371/journal.pone.0046812 (PMC3469604; doi:10.1371/journal.pone.0046812)
Supplement: Spreadsheet S1 — Hyperlinked Excel spreadsheet containing annotated assembled ESTs. Putative peptides are named using the prefix ‘Cc-male-’ rather than the prefix ‘TAG’ used in the text. (ZIP) [file pone.0046812.s008.zip › Spreadsheet 1/links/CDD/Cc-male-1018-CDD.txt]

>Cc-male-1018

gnl|CDD|176644 cd00866, PEBP_euk, PhosphatidylEthanolamine-Bindi...   200   3e-052
gnl|CDD|144670 pfam01161, PBP, Phosphatidylethanolamine-binding ...   126   4e-030
gnl|CDD|176642 cd00457, PEBP, PhosphatidylEthanolamine-Binding P...    94   4e-020
gnl|CDD|177765 PLN00169, PLN00169, CETS family protein; Provisio...    87   4e-018
gnl|CDD|32065 COG1881, COG1881, Phospholipid-binding protein [Ge...    52   2e-007
gnl|CDD|176643 cd00865, PEBP_bact_arch, PhosphatidylEthanolamine...    45   2e-005
gnl|CDD|182092 PRK09818, PRK09818, putative kinase inhibitor; Pr...    44   3e-005
gnl|CDD|182339 PRK10257, PRK10257, putative kinase inhibitor pro...    43   7e-005
gnl|CDD|129572 TIGR00481, TIGR00481, Raf kinase inhibitor-like p...    38   0.002

==> gnl|CDD|176644 cd00866, PEBP_euk, PhosphatidylEthanolamine-Binding Protein (PEBP)
           domain present in eukaryotes.
           PhosphatidylEthanolamine-Binding Proteins (PEBPs) are
           represented in all three major phylogenetic divisions
           (eukaryotes, bacteria, archaea).  The members in this
           subgroup are present in eukaryotes.  Members here
           include those in plants such as Arabidopsis thaliana
           FLOWERING LOCUS (FT) and TERMINAL FLOWER1 (FT1) which
           function as a promoter and a repressor of the floral
           transitions, respectively as well as the mammalian Raf
           kinase inhibitory protein (RKIP) which inhibits MAP
           kinase (Raf-MEK-ERK), G protein-coupled receptor (GPCR)
           kinase and NFkappaB signaling cascades. Although their
           overall structures are similar, the members of the PEBP
           family have very different substrates and
           oligomerization states (monomer/dimer/tetramer).
          Length = 154

 Score =  200 bits (511), Expect = 3e-052
 Identities = 83/152 (54%), Positives = 99/152 (65%), Gaps = 7/152 (4%)

Query: 48  VTVCYPSGAAVEQGNVLTPTLVKDQPTVTWKA--DPNAFYTLCMTDPDAPSRKEPTFREW 105
           +TV Y S   V  GN+LTP+  +  PTV++ +   P+  YTL M DPDAPSR +P FREW
Sbjct: 3   LTVSYGSSGVVTPGNLLTPSETQKAPTVSFSSEDPPDKLYTLVMVDPDAPSRDDPKFREW 62

Query: 106 HHWLVGNIPGCD-----ISKGEVLSAYIGSGPPPGTGLHRYVFLVYKQSGKLTFDEKRLP 160
            HWLV NIPG D     +SKGEVL  Y+G GPP GTG HRYVFL++KQ G L F E +LP
Sbjct: 63  LHWLVTNIPGSDTTTGLVSKGEVLVPYLGPGPPKGTGPHRYVFLLFKQPGGLDFPESKLP 122

Query: 161 NNSGNDRGGFKIAAFAKKYNLGDPVAGNLYQA 192
             SG  R GF +  FAKK  LG PVA N +Q 
Sbjct: 123 PTSGLGRRGFDVREFAKKNGLGLPVAANFFQV 154


==> gnl|CDD|144670 pfam01161, PBP, Phosphatidylethanolamine-binding protein. 
          Length = 148

 Score =  126 bits (319), Expect = 4e-030
 Identities = 59/155 (38%), Positives = 70/155 (45%), Gaps = 22/155 (14%)

Query: 48  VTVCYPSGAAVEQGNVLTPTL-VKDQPTVTWKADPNAFYTLCMTDPDAPSRKEPTFREWH 106
           + V Y  G  V  GN L+P L   D P +   +D    Y L M DPDAPSR++P   E+ 
Sbjct: 4   LPVKYTGGKFVCPGNNLSPPLSWSDAPAI---SDGTKSYALVMVDPDAPSREDPKGSEFL 60

Query: 107 HWLVGNIPGCDI----------SKGEVLSAYIGSGPPPGTGLHRYVFLVYKQSGKLTFDE 156
           HWLV NIP                G+VL+ YIG  PPPGTG HRYVFL+Y    KL  D 
Sbjct: 61  HWLVTNIPASVTLPAGAVQGVNDFGQVLAGYIGPCPPPGTGPHRYVFLLYALDEKL--DL 118

Query: 157 KRLPNNSGNDRGGFKIAAFAKKYNLGDPVAGNLYQ 191
                     R  F      K + LG       Y 
Sbjct: 119 PPAGVTRAELREAF------KGHVLGPATLAGNYF 147


==> gnl|CDD|176642 cd00457, PEBP, PhosphatidylEthanolamine-Binding Protein (PEBP)
           domain.  PhosphatidylEthanolamine-Binding Proteins
           (PEBPs) are represented in all three major phylogenetic
           divisions (eukaryotes, bacteria, archaea). A number of
           biological roles for members of the PEBP family include
           serine protease inhibition, membrane biogenesis,
           regulation of flowering plant stem architecture, and
           Raf-1 kinase inhibition. Although their overall
           structures are similar, the members of the PEBP family
           bind very different substrates including phospholipids,
           opioids, and hydrophobic odorant molecules as well as
           having different oligomerization states
           (monomer/dimer/tetramer).
          Length = 159

 Score = 94.0 bits (234), Expect = 4e-020
 Identities = 45/161 (27%), Positives = 56/161 (34%), Gaps = 41/161 (25%)

Query: 61  GNVLTPTLVKDQ----PTVTWK--ADPNAFYTLCMTDPDAPSRKEPTFREWHHWLVGNIP 114
           G+VL P    +     P+++W         Y L M DPDAP       R   H LV  IP
Sbjct: 11  GSVLPPEYSFEGVGRFPSLSWDGPPPDVKEYVLVMEDPDAP-----LGRPIVHGLVYGIP 65

Query: 115 GCDISKGEVLSA-----------------------YIGSGPPPGTGLHRYVFLVYKQSGK 151
               S                              YIG  PP G G HRY F VY     
Sbjct: 66  ANKTSLSNDDFVVTDNGKGGLQGGFKYGKNRGGTVYIGPRPPLGHGPHRYFFQVYALDEP 125

Query: 152 LTFDEKRLPNNSGNDRGGFKIAAFAKKYNLGDPVAGNLYQA 192
           L   +       G+ R  F++A FA+   LG  V   + Q 
Sbjct: 126 LDRSK------LGDGRTKFEVARFAEGNVLG-AVGEWVGQF 159


==> gnl|CDD|177765 PLN00169, PLN00169, CETS family protein; Provisional.
          Length = 175

 Score = 87.2 bits (216), Expect = 4e-018
 Identities = 52/131 (39%), Positives = 68/131 (51%), Gaps = 11/131 (8%)

Query: 58  VEQGNVLTPTLVKDQPTVTWKA-DPNAFYTLCMTDPDAPSRKEPTFREWHHWLVGNIPGC 116
           V  G  L P+ V +QP V     D   FYTL M DPDAPS   P  RE+ HWLV +IP  
Sbjct: 37  VNNGCELKPSQVVNQPRVDIGGEDLRTFYTLVMVDPDAPSPSNPNLREYLHWLVTDIPAT 96

Query: 117 D-ISKGEVLSAYIGSGPPPGTGLHRYVFLVYKQSGKLTFDEKRLPNNSGNDRGGFKIAAF 175
              + G+ +  Y    P P  G+HR+VF++++Q G+ T         +   R  F    F
Sbjct: 97  TGATFGQEVVCY--ESPRPTAGIHRFVFVLFRQLGRQTV-------YAPGWRQNFNTRDF 147

Query: 176 AKKYNLGDPVA 186
           A+ YNLG PVA
Sbjct: 148 AELYNLGSPVA 158


==> gnl|CDD|32065 COG1881, COG1881, Phospholipid-binding protein [General function
           prediction only].
          Length = 174

 Score = 51.6 bits (123), Expect = 2e-007
 Identities = 30/95 (31%), Positives = 38/95 (40%), Gaps = 25/95 (26%)

Query: 73  PTVTWKADP--NAFYTLCMTDPDAPSRKEPTFREWHHWLVGNIP---------GCDISKG 121
           P ++W   P     + L + DPDAP+        W HW+V NIP             SK 
Sbjct: 49  PPLSWSGVPEGTKSFALTVDDPDAPTGGG-----WVHWVVANIPADVTELPEGSGPKSKI 103

Query: 122 EVLS--------AYIGSGPPPGTGLHRYVFLVYKQ 148
            ++          Y G  PP G G HRY F VY  
Sbjct: 104 GIVQGINDFGSRGYGGPCPPKGHG-HRYYFTVYAL 137


==> gnl|CDD|176643 cd00865, PEBP_bact_arch, PhosphatidylEthanolamine-Binding Protein
           (PEBP) domain present in bacteria and archaea.
           PhosphatidylEthanolamine-Binding Proteins (PEBPs) are
           represented in all three major phylogenetic divisions
           (eukaryotes, bacteria, archaea).  The members in this
           subgroup are present in bacterial and archaea.  Members
           here include Escherichia coli YBHB and YBCL which are
           thought to regulate protein phosphorylation as well as
           Sulfolobus solfataricus SsCEI which inhibits serine
           proteases alpha-chymotrypsin and elastase.  Although
           their overall structures are similar, the members of the
           PEBP family have very different substrates and
           oligomerization states (monomer/dimer/tetramer). In a
           few of the bacterial members present here the
           dimerization interface is proposed to form the ligand
           binding site, unlike in other PEBP members.
          Length = 150

 Score = 45.3 bits (108), Expect = 2e-005
 Identities = 26/76 (34%), Positives = 33/76 (43%), Gaps = 24/76 (31%)

Query: 89  MTDPDAPSRKEPTFREWHHWLVGNIPGC------DISKGEVL------------SAYIGS 130
           + DPDAP+        + HW+V NIP          S+G +             + Y G 
Sbjct: 46  VEDPDAPTGGG-----FVHWVVWNIPADTTELPEGASRGALPAGAVQGRNDFGEAGYGGP 100

Query: 131 GPPPGTGLHRYVFLVY 146
            PP G G HRYVF VY
Sbjct: 101 CPPDG-GPHRYVFTVY 115


==> gnl|CDD|182092 PRK09818, PRK09818, putative kinase inhibitor; Provisional.
          Length = 183

 Score = 44.2 bits (104), Expect = 3e-005
 Identities = 40/144 (27%), Positives = 54/144 (37%), Gaps = 40/144 (27%)

Query: 54  SGAAVEQGNVLTPTLVKDQPTVTWKADPNAFYTLCMT--DPDAPSRKEPTFREWHHWLVG 111
           SG   E GN          P++TW   P    +  +T  DPDAP     T   W HW V 
Sbjct: 42  SGFGCEGGNT--------SPSLTWSGAPEGTKSFAVTVYDPDAP-----TGSGWWHWTVA 88

Query: 112 NIP--------------GCDISKGEV-------LSAYIGSGPPPGTGLHRYVFLVYKQSG 150
           NIP              G  +  G V        + + G+ PP G   H Y F V+    
Sbjct: 89  NIPATVTYLPADAGRRDGTKLPTGAVQGRNDFGYAGFGGACPPKGDKPHHYQFKVW---- 144

Query: 151 KLTFDEKRLPNNSGNDRGGFKIAA 174
            L  D+  + +NS     G+ + A
Sbjct: 145 ALKTDKIPVDSNSSGALVGYMLNA 168


==> gnl|CDD|182339 PRK10257, PRK10257, putative kinase inhibitor protein; Provisional.
          Length = 158

 Score = 43.2 bits (102), Expect = 7e-005
 Identities = 27/96 (28%), Positives = 38/96 (39%), Gaps = 28/96 (29%)

Query: 73  PTVTWKADPNAFYTLCMT--DPDAPSRKEPTFREWHHWLVGNIP-------------GCD 117
           P + W   P    +  +T  DPDAP     T   W HW+V N+P                
Sbjct: 32  PHLAWDDVPAGTKSFVVTCYDPDAP-----TGSGWWHWVVVNLPADTRVLPQGFGSGLVA 86

Query: 118 ISKGEVL-------SAYIGSGPPPGTGLHRYVFLVY 146
           +  G +        + Y G+ PP G   HRY+F V+
Sbjct: 87  LPDGVLQTRTDFGKAGYGGAAPPKGET-HRYIFTVH 121


==> gnl|CDD|129572 TIGR00481, TIGR00481, Raf kinase inhibitor-like protein, YbhB/YbcL
           family. 
          Length = 141

 Score = 38.2 bits (89), Expect = 0.002
 Identities = 33/97 (34%), Positives = 41/97 (42%), Gaps = 30/97 (30%)

Query: 73  PTVTWKADPNAFYTLCMT--DPDAPSRKEPTFREWHHWLVGNIP-------------GCD 117
           P ++W   P    +L +T  DPDAP     T   W HW+V NIP                
Sbjct: 16  PPLSWDGVPEGAKSLALTCIDPDAP-----TGCGWWHWVVVNIPADTTVLPENASSDDKR 70

Query: 118 ISKGEVL--------SAYIGSGPPPGTGLHRYVFLVY 146
           + +G  L        S YIG  PP G   HRY+F VY
Sbjct: 71  LPQGVPLQGRNDFGKSGYIGPCPPKGD--HRYLFTVY 105
