# Supplementary material for: Transcriptional Profiles of Mating-Responsive Genes from Testes and Male Accessory Glands of the Mediterranean Fruit Fly, Ceratitis capitata
Source: PLoS One. 2012 Oct 11;7(10):e46812. doi: 10.1371/journal.pone.0046812 (PMC3469604; doi:10.1371/journal.pone.0046812)
Supplement: Spreadsheet S1 — Hyperlinked Excel spreadsheet containing annotated assembled ESTs. Putative peptides are named using the prefix ‘Cc-male-’ rather than the prefix ‘TAG’ used in the text. (ZIP) [file pone.0046812.s008.zip › Spreadsheet 1/links/CDD/Cc-male-1019-CDD.txt]

>Cc-male-1019

gnl|CDD|34777 COG5178, PRP8, U5 snRNP spliceosome subunit [RNA p...    47   2e-006
gnl|CDD|162667 TIGR02031, BchD-ChlD, magnesium chelatase ATPase ...    36   0.004
gnl|CDD|184035 PRK13406, bchD, magnesium chelatase subunit D; Pr...    33   0.028
gnl|CDD|150511 pfam09849, DUF2076, Uncharacterized protein conse...    32   0.089
gnl|CDD|110230 pfam01213, CAP_N, Adenylate cyclase associated (C...    31   0.093
gnl|CDD|179866 PRK04596, minC, septum formation inhibitor; Revie...    31   0.14 

==> gnl|CDD|34777 COG5178, PRP8, U5 snRNP spliceosome subunit [RNA processing and
          modification].
          Length = 2365

 Score = 47.0 bits (111), Expect = 2e-006
 Identities = 18/24 (75%), Positives = 18/24 (75%), Gaps = 3/24 (12%)

Query: 2  PPPPPPPP---PPPPPPPPPPPGY 22
          PPPPPPPP   PP  PPPPPPPG 
Sbjct: 9  PPPPPPPPGFEPPSQPPPPPPPGV 32


 Score = 34.7 bits (79), Expect = 0.009
 Identities = 11/14 (78%), Positives = 12/14 (85%)

Query: 9  PPPPPPPPPPPPGY 22
          PP  PPPPPPPPG+
Sbjct: 5  PPGNPPPPPPPPGF 18


 Score = 30.8 bits (69), Expect = 0.15
 Identities = 12/17 (70%), Positives = 12/17 (70%), Gaps = 3/17 (17%)

Query: 7  PPPPPPPPPPPP---PP 20
          PP  PPPPPPPP   PP
Sbjct: 5  PPGNPPPPPPPPGFEPP 21


==> gnl|CDD|162667 TIGR02031, BchD-ChlD, magnesium chelatase ATPase subunit D.  This
           model represents one of two ATPase subunits of the
           trimeric magnesium chelatase responsible for insertion
           of magnesium ion into protoporphyrin IX. This is an
           essential step in the biosynthesis of both chlorophyll
           and bacteriochlorophyll. This subunit is found in green
           plants, photosynthetic algae, cyanobacteria and other
           photosynthetic bacteria. Unlike subunit I (TIGR02030),
           this subunit is not found in archaea.
          Length = 589

 Score = 35.9 bits (83), Expect = 0.004
 Identities = 14/20 (70%), Positives = 14/20 (70%)

Query: 2   PPPPPPPPPPPPPPPPPPPG 21
           P P P PPPPPPPP PP P 
Sbjct: 267 PEPEPQPPPPPPPPEPPEPE 286


 Score = 35.2 bits (81), Expect = 0.006
 Identities = 14/19 (73%), Positives = 14/19 (73%)

Query: 1   PPPPPPPPPPPPPPPPPPP 19
           P P P PPPPPPPP PP P
Sbjct: 267 PEPEPQPPPPPPPPEPPEP 285


 Score = 33.6 bits (77), Expect = 0.018
 Identities = 13/20 (65%), Positives = 13/20 (65%)

Query: 1   PPPPPPPPPPPPPPPPPPPP 20
            P P PPPPPPPP PP P  
Sbjct: 268 EPEPQPPPPPPPPEPPEPEE 287


 Score = 32.9 bits (75), Expect = 0.034
 Identities = 13/20 (65%), Positives = 13/20 (65%)

Query: 1   PPPPPPPPPPPPPPPPPPPP 20
           PPPPPPPP PP P   P  P
Sbjct: 273 PPPPPPPPEPPEPEEEPDEP 292


 Score = 32.1 bits (73), Expect = 0.053
 Identities = 13/20 (65%), Positives = 13/20 (65%)

Query: 1   PPPPPPPPPPPPPPPPPPPP 20
            P PPPPPPPP PP P   P
Sbjct: 270 EPQPPPPPPPPEPPEPEEEP 289


 Score = 32.1 bits (73), Expect = 0.055
 Identities = 13/20 (65%), Positives = 13/20 (65%)

Query: 1   PPPPPPPPPPPPPPPPPPPP 20
           P PPPPPPPP PP P   P 
Sbjct: 271 PQPPPPPPPPEPPEPEEEPD 290


 Score = 31.7 bits (72), Expect = 0.066
 Identities = 12/20 (60%), Positives = 12/20 (60%)

Query: 1   PPPPPPPPPPPPPPPPPPPP 20
           PPPPPPP PP P   P  P 
Sbjct: 274 PPPPPPPEPPEPEEEPDEPD 293


==> gnl|CDD|184035 PRK13406, bchD, magnesium chelatase subunit D; Provisional.
          Length = 584

 Score = 33.1 bits (76), Expect = 0.028
 Identities = 13/20 (65%), Positives = 13/20 (65%)

Query: 1   PPPPPPPPPPPPPPPPPPPP 20
           P PP PP   PPPPPPPP  
Sbjct: 259 PAPPQPPEEEPPPPPPPPED 278


 Score = 31.9 bits (73), Expect = 0.057
 Identities = 12/21 (57%), Positives = 12/21 (57%)

Query: 1   PPPPPPPPPPPPPPPPPPPPG 21
            PP PP   PPPPPPPP    
Sbjct: 260 APPQPPEEEPPPPPPPPEDDD 280


 Score = 30.0 bits (68), Expect = 0.25
 Identities = 12/20 (60%), Positives = 12/20 (60%)

Query: 1   PPPPPPPPPPPPPPPPPPPP 20
           PP   PPPPPPPP     PP
Sbjct: 264 PPEEEPPPPPPPPEDDDDPP 283


 Score = 29.2 bits (66), Expect = 0.40
 Identities = 11/20 (55%), Positives = 11/20 (55%)

Query: 1   PPPPPPPPPPPPPPPPPPPP 20
            PP   PPPPPPPP     P
Sbjct: 263 QPPEEEPPPPPPPPEDDDDP 282


 Score = 28.8 bits (65), Expect = 0.50
 Identities = 10/20 (50%), Positives = 10/20 (50%)

Query: 1   PPPPPPPPPPPPPPPPPPPP 20
            PPPPPPPP     PP    
Sbjct: 268 EPPPPPPPPEDDDDPPEDEE 287


 Score = 28.8 bits (65), Expect = 0.53
 Identities = 10/20 (50%), Positives = 10/20 (50%)

Query: 1   PPPPPPPPPPPPPPPPPPPP 20
             PPPPPPPP     PP   
Sbjct: 267 EEPPPPPPPPEDDDDPPEDE 286


 Score = 28.8 bits (65), Expect = 0.58
 Identities = 10/20 (50%), Positives = 10/20 (50%)

Query: 1   PPPPPPPPPPPPPPPPPPPP 20
              PPPPPPPP     PP  
Sbjct: 266 EEEPPPPPPPPEDDDDPPED 285


 Score = 28.8 bits (65), Expect = 0.60
 Identities = 11/20 (55%), Positives = 11/20 (55%)

Query: 1   PPPPPPPPPPPPPPPPPPPP 20
           P   PPPPPPPP     PP 
Sbjct: 265 PEEEPPPPPPPPEDDDDPPE 284


==> gnl|CDD|150511 pfam09849, DUF2076, Uncharacterized protein conserved in bacteria
           (DUF2076).  This domain, found in various hypothetical
           prokaryotic proteins, has no known function. The domain,
           however, is found in various periplasmic ligand-binding
           sensor proteins.
          Length = 234

 Score = 31.6 bits (72), Expect = 0.089
 Identities = 16/33 (48%), Positives = 17/33 (51%)

Query: 1   PPPPPPPPPPPPPPPPPPPPGYGSGMGRGSGFG 33
            P PPP  P   PP PP  PG+GSG     G G
Sbjct: 91  APRPPPAAPAVQPPAPPARPGWGSGGPSQQGAG 123


==> gnl|CDD|110230 pfam01213, CAP_N, Adenylate cyclase associated (CAP) N terminal. 
          Length = 313

 Score = 31.3 bits (71), Expect = 0.093
 Identities = 12/16 (75%), Positives = 12/16 (75%)

Query: 1   PPPPPPPPPPPPPPPP 16
           P  PPPPPPPPPP  P
Sbjct: 230 PGAPPPPPPPPPPSVP 245


 Score = 28.6 bits (64), Expect = 0.61
 Identities = 12/20 (60%), Positives = 12/20 (60%)

Query: 1   PPPPPPPPPPPPPPPPPPPP 20
           P      P  PPPPPPPPPP
Sbjct: 223 PAVSSSAPGAPPPPPPPPPP 242


==> gnl|CDD|179866 PRK04596, minC, septum formation inhibitor; Reviewed.
          Length = 248

 Score = 30.7 bits (69), Expect = 0.14
 Identities = 13/23 (56%), Positives = 13/23 (56%)

Query: 1   PPPPPPPPPPPPPPPPPPPPGYG 23
           PPPPPPPP    P PP   P  G
Sbjct: 120 PPPPPPPPARAEPAPPVARPAPG 142


 Score = 30.7 bits (69), Expect = 0.16
 Identities = 14/25 (56%), Positives = 14/25 (56%)

Query: 4   PPPPPPPPPPPPPPPPPGYGSGMGR 28
           PPPPPPPPP    P PP      GR
Sbjct: 119 PPPPPPPPPARAEPAPPVARPAPGR 143


 Score = 30.3 bits (68), Expect = 0.17
 Identities = 13/24 (54%), Positives = 13/24 (54%)

Query: 2   PPPPPPPPPPPPPPPPPPPGYGSG 25
           PPPPPPPPP    P PP      G
Sbjct: 119 PPPPPPPPPARAEPAPPVARPAPG 142


 Score = 30.3 bits (68), Expect = 0.18
 Identities = 14/30 (46%), Positives = 15/30 (50%)

Query: 1   PPPPPPPPPPPPPPPPPPPPGYGSGMGRGS 30
           PPPPPPPPP    P PP        M R +
Sbjct: 119 PPPPPPPPPARAEPAPPVARPAPGRMQRTA 148
