# Supplementary material for: Transcriptional Profiles of Mating-Responsive Genes from Testes and Male Accessory Glands of the Mediterranean Fruit Fly, Ceratitis capitata
Source: PLoS One. 2012 Oct 11;7(10):e46812. doi: 10.1371/journal.pone.0046812 (PMC3469604; doi:10.1371/journal.pone.0046812)
Supplement: Spreadsheet S1 — Hyperlinked Excel spreadsheet containing annotated assembled ESTs. Putative peptides are named using the prefix ‘Cc-male-’ rather than the prefix ‘TAG’ used in the text. (ZIP) [file pone.0046812.s008.zip › Spreadsheet 1/links/CDD/Cc-male-102-CDD.txt]

>Cc-male-102

gnl|CDD|145745 pfam02752, Arrestin_C, Arrestin (or S-antigen), C...    36   0.009
gnl|CDD|106330 PRK13372, pcmA, protocatechuate 4,5-dioxygenase; ...    30   0.56 

==> gnl|CDD|145745 pfam02752, Arrestin_C, Arrestin (or S-antigen), C-terminal domain. 
           Ig-like beta-sandwich fold. Scop reports duplication
           with N-terminal domain.
          Length = 135

 Score = 36.2 bits (84), Expect = 0.009
 Identities = 11/34 (32%), Positives = 17/34 (50%)

Query: 7   CLQVGYELNVKLSTGNKKRSLAATIPITVGTVAL 40
            ++V Y+L V +        L   +PIT+GT  L
Sbjct: 102 IIKVSYKLKVTVDLSGPSSELRLELPITIGTSPL 135


==> gnl|CDD|106330 PRK13372, pcmA, protocatechuate 4,5-dioxygenase; Provisional.
          Length = 444

 Score = 30.4 bits (68), Expect = 0.56
 Identities = 18/63 (28%), Positives = 29/63 (46%), Gaps = 6/63 (9%)

Query: 79  GATAPEPETTAETTVQSRPPISLAASSFREAEHLPKTKFVAERKKSKHEKEQTDYKPIYL 138
           GAT PEP   AE T        ++A+ F  + H+P      +  K+    E+  +K ++ 
Sbjct: 129 GATPPEPAEKAEPTGAQDAKAQISAALF--SSHVPAIGAAIDLGKT----EEDYWKKLFA 182

Query: 139 YYD 141
            YD
Sbjct: 183 GYD 185
