# Supplementary material for: Transcriptional Profiles of Mating-Responsive Genes from Testes and Male Accessory Glands of the Mediterranean Fruit Fly, Ceratitis capitata
Source: PLoS One. 2012 Oct 11;7(10):e46812. doi: 10.1371/journal.pone.0046812 (PMC3469604; doi:10.1371/journal.pone.0046812)
Supplement: Spreadsheet S1 — Hyperlinked Excel spreadsheet containing annotated assembled ESTs. Putative peptides are named using the prefix ‘Cc-male-’ rather than the prefix ‘TAG’ used in the text. (ZIP) [file pone.0046812.s008.zip › Spreadsheet 1/links/CDD/Cc-male-1020-CDD.txt]

>Cc-male-1020

gnl|CDD|99963 cd03788, GT1_TPS, Trehalose-6-Phosphate Synthase (...   170   2e-043
gnl|CDD|162840 TIGR02400, trehalose_OtsA, alpha,alpha-trehalose-...   142   4e-035
gnl|CDD|184712 PRK14501, PRK14501, putative bifunctional trehalo...   140   2e-034
gnl|CDD|144539 pfam00982, Glyco_transf_20, Glycosyltransferase f...   133   2e-032
gnl|CDD|30729 COG0380, OtsA, Trehalose-6-phosphate synthase [Car...   131   9e-032
gnl|CDD|182249 PRK10117, PRK10117, trehalose-6-phosphate synthas...   114   2e-026
gnl|CDD|178616 PLN03064, PLN03064, alpha,alpha-trehalose-phospha...    95   8e-021
gnl|CDD|178615 PLN03063, PLN03063, alpha,alpha-trehalose-phospha...    92   8e-020
gnl|CDD|131451 TIGR02398, gluc_glyc_Psyn, glucosylglycerol-phosp...    90   4e-019
gnl|CDD|177855 PLN02205, PLN02205, alpha,alpha-trehalose-phospha...    68   1e-012

==> gnl|CDD|99963 cd03788, GT1_TPS, Trehalose-6-Phosphate Synthase (TPS) is a
           glycosyltransferase that catalyses the synthesis of
           alpha,alpha-1,1-trehalose-6-phosphate from
           glucose-6-phosphate using a UDP-glucose donor. It is a
           key enzyme in the trehalose synthesis pathway. Trehalose
           is a nonreducing disaccharide present in a wide variety
           of organisms and may serve as a source of energy and
           carbon. It is characterized most notably in insect,
           plant, and microbial cells. Its production is often
           associated with a variety of stress conditions,
           including desiccation, dehydration, heat, cold, and
           oxidation. This family represents the catalytic domain
           of the TPS. Some members of this domain family coexist
           with a C-terminal trehalose phosphatase domain..
          Length = 460

 Score =  170 bits (432), Expect = 2e-043
 Identities = 63/112 (56%), Positives = 79/112 (70%), Gaps = 1/112 (0%)

Query: 6   VAQDDLAALYRDAAVCLVTPLRDGMNLVAKEFVACQINESPGVLVISPFAGAGEMMHEAL 65
           + +++LAALYR A V LVTPLRDGMNLVAKE+VACQ ++ PGVL++S FAGA E +  AL
Sbjct: 349 LPREELAALYRAADVALVTPLRDGMNLVAKEYVACQ-DDDPGVLILSEFAGAAEELSGAL 407

Query: 66  LCNPYEVHAAAEVIHRALTMPEDERVLRMSRLRRRESECDVSNWMRSFLKAM 117
           L NPY++   A+ IHRALTMP +ER  R  +LR      DV  W  SFL  +
Sbjct: 408 LVNPYDIDEVADAIHRALTMPLEERRERHRKLREYVRTHDVQAWANSFLDDL 459


==> gnl|CDD|162840 TIGR02400, trehalose_OtsA, alpha,alpha-trehalose-phosphate synthase
           [UDP-forming].  This enzyme catalyzes the key,
           penultimate step in biosynthesis of trehalose, a
           compatible solute made as an osmoprotectant in some
           species in all three domains of life. The gene symbol
           OtsA stands for osmotically regulated trehalose
           synthesis A. Trehalose helps protect against both
           osmotic and thermal stresses, and is made from two
           glucose subunits. This model excludes
           glucosylglycerol-phosphate synthase, an enzyme of an
           analogous osmoprotectant system in many cyanobacterial
           strains. This model does not identify archaeal examples,
           as they are more divergent than
           glucosylglycerol-phosphate synthase. Sequences that
           score in the gray zone between the trusted and noise
           cutoffs include a number of yeast multidomain proteins
           in which the N-terminal domain may be functionally
           equivalent to this family. The gray zone also includes
           the OtsA of Cornyebacterium glutamicum (and related
           species), shown to be responsible for synthesis of only
           trace amounts of trehalose while the majority is
           synthesized by the TreYZ pathway; the significance of
           OtsA in this species is unclear (see Wolf, et al.,
           PubMed:12890033).
          Length = 456

 Score =  142 bits (360), Expect = 4e-035
 Identities = 55/107 (51%), Positives = 70/107 (65%), Gaps = 1/107 (0%)

Query: 11  LAALYRDAAVCLVTPLRDGMNLVAKEFVACQINESPGVLVISPFAGAGEMMHEALLCNPY 70
           L ALYR A V LVTPLRDGMNLVAKE+VA Q +   GVL++S FAGA + ++ ALL NPY
Sbjct: 349 LMALYRAADVGLVTPLRDGMNLVAKEYVAAQ-DPKDGVLILSEFAGAAQELNGALLVNPY 407

Query: 71  EVHAAAEVIHRALTMPEDERVLRMSRLRRRESECDVSNWMRSFLKAM 117
           ++   A+ I RALTMP +ER  R   +  +  + DV  W   FL  +
Sbjct: 408 DIDGMADAIARALTMPLEEREERHRAMMDKLRKNDVQRWREDFLSDL 454


==> gnl|CDD|184712 PRK14501, PRK14501, putative bifunctional trehalose-6-phosphate
           synthase/HAD hydrolase subfamily IIB; Provisional.
          Length = 726

 Score =  140 bits (355), Expect = 2e-034
 Identities = 54/112 (48%), Positives = 69/112 (61%), Gaps = 1/112 (0%)

Query: 8   QDDLAALYRDAAVCLVTPLRDGMNLVAKEFVACQINESPGVLVISPFAGAGEMMHEALLC 67
            ++L ALYR A V LVTPLRDGMNLVAKE+VA + +   GVL++S  AGA   + EALL 
Sbjct: 352 FEELVALYRAADVALVTPLRDGMNLVAKEYVASRTDG-DGVLILSEMAGAAAELAEALLV 410

Query: 68  NPYEVHAAAEVIHRALTMPEDERVLRMSRLRRRESECDVSNWMRSFLKAMGT 119
           NP ++   A  I RAL MPE+E+  RM  ++ R    DV  W   FL  +  
Sbjct: 411 NPNDIEGIAAAIKRALEMPEEEQRERMQAMQERLRRYDVHKWASDFLDELRE 462


==> gnl|CDD|144539 pfam00982, Glyco_transf_20, Glycosyltransferase family 20.  Members
           of this family belong to glycosyl transferase family 20.
           OtsA (Trehalose-6-phosphate synthase) is homologous to
           regions in the subunits of yeast trehalose-6-phosphate
           synthase/phosphate complex,.
          Length = 470

 Score =  133 bits (338), Expect = 2e-032
 Identities = 56/111 (50%), Positives = 75/111 (67%), Gaps = 2/111 (1%)

Query: 6   VAQDDLAALYRDAAVCLVTPLRDGMNLVAKEFVACQINESPGVLVISPFAGAGEMMHE-A 64
           +  D+L ALY  A VCLVT LRDGMNLVA E+VACQ  +  GVL++S FAGA + +++ A
Sbjct: 357 LDFDELIALYAIADVCLVTSLRDGMNLVAYEYVACQ-QDRKGVLILSEFAGAAQSLNDGA 415

Query: 65  LLCNPYEVHAAAEVIHRALTMPEDERVLRMSRLRRRESECDVSNWMRSFLK 115
           +L NP+++   AE I+ ALTM E+ER  R  +L +  S+ DV  W  SFL 
Sbjct: 416 ILVNPWDIEEVAEAINEALTMSEEERQKRHRKLFKYISKHDVQYWAESFLS 466


==> gnl|CDD|30729 COG0380, OtsA, Trehalose-6-phosphate synthase [Carbohydrate
           transport and metabolism].
          Length = 486

 Score =  131 bits (331), Expect = 9e-032
 Identities = 55/111 (49%), Positives = 74/111 (66%), Gaps = 1/111 (0%)

Query: 6   VAQDDLAALYRDAAVCLVTPLRDGMNLVAKEFVACQINESPGVLVISPFAGAGEMMHEAL 65
           + +++L ALYR A V LVTPLRDGMNLVAKE+VA Q  + PGVL++S FAGA   + +AL
Sbjct: 367 LDRNELLALYRAADVMLVTPLRDGMNLVAKEYVAAQ-RDKPGVLILSEFAGAASELRDAL 425

Query: 66  LCNPYEVHAAAEVIHRALTMPEDERVLRMSRLRRRESECDVSNWMRSFLKA 116
           + NP++    A+ I RALTM  +ER  R  +L ++    DV+ W  SFL  
Sbjct: 426 IVNPWDTKEVADAIKRALTMSLEERKERHEKLLKQVLTHDVARWANSFLDD 476


==> gnl|CDD|182249 PRK10117, PRK10117, trehalose-6-phosphate synthase; Provisional.
          Length = 474

 Score =  114 bits (286), Expect = 2e-026
 Identities = 49/105 (46%), Positives = 67/105 (63%)

Query: 11  LAALYRDAAVCLVTPLRDGMNLVAKEFVACQINESPGVLVISPFAGAGEMMHEALLCNPY 70
           L  ++R + V LVTPLRDGMNLVAKE+VA Q   +PGVLV+S FAGA   +  AL+ NPY
Sbjct: 345 LMKIFRYSDVGLVTPLRDGMNLVAKEYVAAQDPANPGVLVLSQFAGAANELTSALIVNPY 404

Query: 71  EVHAAAEVIHRALTMPEDERVLRMSRLRRRESECDVSNWMRSFLK 115
           +    A  + RALTMP  ER+ R + +     + D+++W   F+ 
Sbjct: 405 DRDEVAAALDRALTMPLAERISRHAEMLDVIVKNDINHWQECFIS 449


==> gnl|CDD|178616 PLN03064, PLN03064, alpha,alpha-trehalose-phosphate synthase
           (UDP-forming); Provisional.
          Length = 934

 Score = 95.2 bits (237), Expect = 8e-021
 Identities = 43/81 (53%), Positives = 54/81 (66%), Gaps = 2/81 (2%)

Query: 11  LAALYRDAAVCLVTPLRDGMNLVAKEFVACQINESPGVLVISPFAGAGEMMHE-ALLCNP 69
           L ALY    V LVT LRDGMNLV+ EFVACQ +   GVL++S FAGA + +   A+L NP
Sbjct: 453 LCALYAVTDVALVTSLRDGMNLVSYEFVACQ-DSKKGVLILSEFAGAAQSLGAGAILVNP 511

Query: 70  YEVHAAAEVIHRALTMPEDER 90
           + +   A  I +AL MPE+ER
Sbjct: 512 WNITEVAASIAQALNMPEEER 532


==> gnl|CDD|178615 PLN03063, PLN03063, alpha,alpha-trehalose-phosphate synthase
           (UDP-forming); Provisional.
          Length = 797

 Score = 91.9 bits (228), Expect = 8e-020
 Identities = 45/89 (50%), Positives = 56/89 (62%), Gaps = 2/89 (2%)

Query: 6   VAQDDLAALYRDAAVCLVTPLRDGMNLVAKEFVACQINESPGVLVISPFAGAGEMMHE-A 64
           V  + L ALY    V LVT LRDGMNLV+ EFVACQ  +  GVLV+S FAGAG+ +   A
Sbjct: 364 VDFNYLCALYAITDVMLVTSLRDGMNLVSYEFVACQKAKK-GVLVLSEFAGAGQSLGAGA 422

Query: 65  LLCNPYEVHAAAEVIHRALTMPEDERVLR 93
           LL NP+ +   +  I  AL M ++ER  R
Sbjct: 423 LLVNPWNITEVSSAIKEALNMSDEERETR 451


==> gnl|CDD|131451 TIGR02398, gluc_glyc_Psyn, glucosylglycerol-phosphate synthase.
           Glucosylglycerol-phosphate synthase catalyzes the key
           step in the biosynthesis of the osmolyte
           glucosylglycerol. It is known in several cyanobacteria
           and in Pseudomonas anguilliseptica. The enzyme is
           closely related to the alpha,alpha-trehalose-phosphate
           synthase, likewise involved in osmolyte biosynthesis, of
           E. coli and many other bacteria. A close homolog from
           Xanthomonas campestris is excluded from this model and
           scores between trusted and noise.
          Length = 487

 Score = 89.6 bits (222), Expect = 4e-019
 Identities = 48/108 (44%), Positives = 64/108 (59%), Gaps = 1/108 (0%)

Query: 9   DDLAALYRDAAVCLVTPLRDGMNLVAKEFVACQINESPGVLVISPFAGAGEMMHEALLCN 68
           ++++A +  A V  +TPLRDG+NLVAKE+VA Q     GVLV+S FAGA   +  ALL N
Sbjct: 373 EEVSAWFAMADVMWITPLRDGLNLVAKEYVAAQ-GLLDGVLVLSEFAGAAVELKGALLTN 431

Query: 69  PYEVHAAAEVIHRALTMPEDERVLRMSRLRRRESECDVSNWMRSFLKA 116
           PY+     E I+ AL MP+ E+  RM  +    +  DV  W   FL A
Sbjct: 432 PYDPVRMDETIYVALAMPKAEQQARMREMFDAVNYYDVQRWADEFLAA 479


==> gnl|CDD|177855 PLN02205, PLN02205, alpha,alpha-trehalose-phosphate synthase
           [UDP-forming].
          Length = 854

 Score = 68.1 bits (166), Expect = 1e-012
 Identities = 43/117 (36%), Positives = 59/117 (50%), Gaps = 14/117 (11%)

Query: 13  ALYRDAAVCLVTPLRDGMNLVAKEF-VACQINE-------------SPGVLVISPFAGAG 58
           A Y  A  CLVT +RDGMNL+  E+ ++ Q NE                +LV+S F G  
Sbjct: 431 AYYVVAECCLVTAVRDGMNLIPYEYIISRQGNEKLDKLLGLEPSTPKKSMLVVSEFIGCS 490

Query: 59  EMMHEALLCNPYEVHAAAEVIHRALTMPEDERVLRMSRLRRRESECDVSNWMRSFLK 115
             +  A+  NP+ + A A+ +  AL M E E+ LR  +  R  S  DV  W RSFL+
Sbjct: 491 PSLSGAIRVNPWNIDAVADAMDSALEMAEPEKQLRHEKHYRYVSTHDVGYWARSFLQ 547
