# Supplementary material for: Transcriptional Profiles of Mating-Responsive Genes from Testes and Male Accessory Glands of the Mediterranean Fruit Fly, Ceratitis capitata
Source: PLoS One. 2012 Oct 11;7(10):e46812. doi: 10.1371/journal.pone.0046812 (PMC3469604; doi:10.1371/journal.pone.0046812)
Supplement: Spreadsheet S1 — Hyperlinked Excel spreadsheet containing annotated assembled ESTs. Putative peptides are named using the prefix ‘Cc-male-’ rather than the prefix ‘TAG’ used in the text. (ZIP) [file pone.0046812.s008.zip › Spreadsheet 1/links/CDD/Cc-male-1023-CDD.txt]

>Cc-male-1023

gnl|CDD|143994 pfam00244, 14-3-3, 14-3-3 protein.                     301   1e-082
gnl|CDD|128412 smart00101, 14_3_3, 14-3-3 homologues.  14-3-3 ho...   279   4e-076
gnl|CDD|34645 COG5040, BMH1, 14-3-3 family protein [Signal trans...   256   4e-069

==> gnl|CDD|143994 pfam00244, 14-3-3, 14-3-3 protein. 
          Length = 236

 Score =  301 bits (773), Expect = 1e-082
 Identities = 120/162 (74%), Positives = 144/162 (88%)

Query: 1   KLEMIKTYRGQVEKELRDICSDILNVLEKHLIPCATTGESKVFYYKMKGDYHRYLAEFAT 60
           K+++IK YR +VE+EL +IC+DIL +L+KHLIP A++ ESKVFY KMKGDY+RYLAEFA+
Sbjct: 75  KVKLIKEYRKKVEEELINICNDILELLDKHLIPKASSPESKVFYLKMKGDYYRYLAEFAS 134

Query: 61  GSDRKDAAENSLIAYKAASDIAMNDLPPTHPIRLGLALNFSVFYYEILNSPDRACRLAKA 120
           G +RK+AA+ +L AYKAA +IA  +LPPTHPIRLGLALNFSVFYYEILNSP++AC LAK 
Sbjct: 135 GDERKEAADKALEAYKAALEIAEKELPPTHPIRLGLALNFSVFYYEILNSPEKACELAKQ 194

Query: 121 AFDDAIAELDTLSEESYKDSTLIMQLLRDNLTLWTSDMQADG 162
           AFD+AIAELDTLSEESYKDSTLIMQLLRDNLTLWTSD + + 
Sbjct: 195 AFDEAIAELDTLSEESYKDSTLIMQLLRDNLTLWTSDEEEEE 236


==> gnl|CDD|128412 smart00101, 14_3_3, 14-3-3 homologues.  14-3-3 homologues mediates
           signal transduction by binding to
           phosphoserine-containing proteins. They are involved in
           growth factor signalling and also interact with MEK
           kinases.
          Length = 244

 Score =  279 bits (715), Expect = 4e-076
 Identities = 127/164 (77%), Positives = 141/164 (85%)

Query: 4   MIKTYRGQVEKELRDICSDILNVLEKHLIPCATTGESKVFYYKMKGDYHRYLAEFATGSD 63
            IK YRG++E EL  IC  IL +LE HLIP A+  ESKVFY KMKGDYHRYLAEF TG++
Sbjct: 80  SIKEYRGKIETELSKICDGILKLLESHLIPSASAAESKVFYLKMKGDYHRYLAEFKTGAE 139

Query: 64  RKDAAENSLIAYKAASDIAMNDLPPTHPIRLGLALNFSVFYYEILNSPDRACRLAKAAFD 123
           RK+AAEN+L+AYK+A DIA+ +LPPTHPIRLGLALNFSVFYYEILNSPDRAC LAK AFD
Sbjct: 140 RKEAAENTLVAYKSAQDIALAELPPTHPIRLGLALNFSVFYYEILNSPDRACNLAKQAFD 199

Query: 124 DAIAELDTLSEESYKDSTLIMQLLRDNLTLWTSDMQADGDGEQK 167
           +AIAELDTL EESYKDSTLIMQLLRDNLTLWTSD+Q DG  E K
Sbjct: 200 EAIAELDTLGEESYKDSTLIMQLLRDNLTLWTSDLQDDGADEIK 243


==> gnl|CDD|34645 COG5040, BMH1, 14-3-3 family protein [Signal transduction
           mechanisms].
          Length = 268

 Score =  256 bits (655), Expect = 4e-069
 Identities = 128/176 (72%), Positives = 150/176 (85%)

Query: 1   KLEMIKTYRGQVEKELRDICSDILNVLEKHLIPCATTGESKVFYYKMKGDYHRYLAEFAT 60
           ++E+IK YR ++E EL  IC DIL+VLEKHLIP ATTGESKVFYYKMKGDY+RYLAEF+ 
Sbjct: 79  QVELIKEYRKKIETELTKICDDILSVLEKHLIPAATTGESKVFYYKMKGDYYRYLAEFSV 138

Query: 61  GSDRKDAAENSLIAYKAASDIAMNDLPPTHPIRLGLALNFSVFYYEILNSPDRACRLAKA 120
           G  R++AA++SL AYKAAS+IA  +LPPTHPIRLGLALNFSVFYYEILNSPD+AC LAK 
Sbjct: 139 GEAREEAADSSLEAYKAASEIATTELPPTHPIRLGLALNFSVFYYEILNSPDKACHLAKQ 198

Query: 121 AFDDAIAELDTLSEESYKDSTLIMQLLRDNLTLWTSDMQADGDGEQKPEIQDVEDQ 176
           AFD+AI+ELDTLSEESYKDSTLIMQLLRDNLTLWTSD +     ++  + Q  E+Q
Sbjct: 199 AFDEAISELDTLSEESYKDSTLIMQLLRDNLTLWTSDAEYSAQEDEGQQQQAQENQ 254
