# Supplementary material for: Transcriptional Profiles of Mating-Responsive Genes from Testes and Male Accessory Glands of the Mediterranean Fruit Fly, Ceratitis capitata
Source: PLoS One. 2012 Oct 11;7(10):e46812. doi: 10.1371/journal.pone.0046812 (PMC3469604; doi:10.1371/journal.pone.0046812)
Supplement: Spreadsheet S1 — Hyperlinked Excel spreadsheet containing annotated assembled ESTs. Putative peptides are named using the prefix ‘Cc-male-’ rather than the prefix ‘TAG’ used in the text. (ZIP) [file pone.0046812.s008.zip › Spreadsheet 1/links/CDD/Cc-male-1024-CDD.txt]

>Cc-male-1024

gnl|CDD|34653 COG5048, COG5048, FOG: Zn-finger [General function...    39   0.003
gnl|CDD|153101 cd01042, DMQH, Demethoxyubiquinone hydroxylase, f...    38   0.003
gnl|CDD|34788 COG5189, SFP1, Putative transcriptional repressor ...    37   0.008
gnl|CDD|177301 PHA00733, PHA00733, hypothetical protein.               34   0.065
gnl|CDD|143876 pfam00096, zf-C2H2, Zinc finger, C2H2 type.  The ...    32   0.24 
gnl|CDD|128970 smart00731, SprT, SprT homologues.  Predicted to ...    31   0.36 
gnl|CDD|179886 PRK04860, PRK04860, hypothetical protein; Provisi...    31   0.53 
gnl|CDD|34787 COG5188, PRP9, Splicing factor 3a, subunit 3 [RNA ...    30   0.83 

==> gnl|CDD|34653 COG5048, COG5048, FOG: Zn-finger [General function prediction
           only].
          Length = 467

 Score = 38.6 bits (88), Expect = 0.003
 Identities = 25/76 (32%), Positives = 32/76 (42%), Gaps = 2/76 (2%)

Query: 99  NERPYECEICSQSFHLNFQLTRHIRKHTGVRPYACQY--CKRTFSDRSTMQKHERIHRNE 156
             RP  C  C+ SF     LTRHIR HTG +P  C Y  C ++FS    + +H R H N 
Sbjct: 30  APRPDSCPNCTDSFSRLEHLTRHIRSHTGEKPSQCSYSGCDKSFSRPLELSRHLRTHHNN 89

Query: 157 RPYSCDVCGKSFTYSS 172
                          +
Sbjct: 90  PSDLNSKSLPLSNSKA 105


 Score = 33.6 bits (75), Expect = 0.080
 Identities = 33/153 (21%), Positives = 59/153 (38%), Gaps = 19/153 (12%)

Query: 74  IHICDICGNVYPRKYALEAHMRRH----RNERPYEC--EICSQSFHLNFQLTRHIRKHTG 127
                 C   + R   L  H+R       + +P+ C   +C + F  N  L RHI  HT 
Sbjct: 289 PIKSKQCNISFSRSSPLTRHLRSVNHSGESLKPFSCPYSLCGKLFSRNDALKRHILLHTS 348

Query: 128 VRPYACQYCKRTFS--------DRSTMQKHERIHRNERPYSCDV--CGKSFTYSSVLKVH 177
           + P   +    +             ++Q+++ +  N++        C ++F   S L +H
Sbjct: 349 ISPAKEKLLNSSSKFSPLLNNEPPQSLQQYKDLK-NDKKSETLSNSCIRNFKRDSNLSLH 407

Query: 178 TLTHTGEKP--FICGICGKRFARGHHLRAHLET 208
            +TH   +P       C K F R ++L  H + 
Sbjct: 408 IITHLSFRPYNCKNPPCSKSFNRHYNLIPHKKI 440


 Score = 32.4 bits (72), Expect = 0.15
 Identities = 20/61 (32%), Positives = 26/61 (42%), Gaps = 2/61 (3%)

Query: 129 RPYACQYCKRTFSDRSTMQKHERIHRNERPYSCDV--CGKSFTYSSVLKVHTLTHTGEKP 186
           RP +C  C  +FS    + +H R H  E+P  C    C KSF+    L  H  TH     
Sbjct: 32  RPDSCPNCTDSFSRLEHLTRHIRSHTGEKPSQCSYSGCDKSFSRPLELSRHLRTHHNNPS 91

Query: 187 F 187
            
Sbjct: 92  D 92


==> gnl|CDD|153101 cd01042, DMQH, Demethoxyubiquinone hydroxylase, ferritin-like
           diiron-binding domain.  Demethoxyubiquinone hydroxylases
           (DMQH) are members of the ferritin-like,
           diiron-carboxylate family which are present in
           eukaryotes (the CLK-1/CAT5 family) and prokaryotes (the
           Coq7 family). DMQH participates in one of the last steps
           of ubiquinone biosysnthesis and is responsible for DMQ
           hydroxylation, resulting in the formation of
           hydroxyubiquinone, a precursor of ubiquinone. CLK-1 is a
           mitochondrial inner membrane protein and Coq7 is a
           proposed interfacial integral membrane protein.
           Mutations in the Caenorhabditis elegans gene clk-1
           affect biological timing and extend longevity. The
           conserved residues of a diiron center are present in
           this domain.
          Length = 165

 Score = 38.3 bits (90), Expect = 0.003
 Identities = 11/52 (21%), Positives = 19/52 (36%), Gaps = 10/52 (19%)

Query: 187 FICGICGKRFARG----------HHLRAHLETLLHQNDPRSKVLLKQIRREE 228
            +  + GK+ A             H    L  L  Q D   + +++Q R +E
Sbjct: 76  ALTALLGKKAAMACTAAVETVVEEHYNDQLRELPAQPDKELRAIIEQFRDDE 127


==> gnl|CDD|34788 COG5189, SFP1, Putative transcriptional repressor regulating G2/M
           transition [Transcription / Cell division and chromosome
           partitioning].
          Length = 423

 Score = 36.7 bits (84), Expect = 0.008
 Identities = 18/88 (20%), Positives = 38/88 (43%), Gaps = 11/88 (12%)

Query: 92  AHMRRHRNERPYECEI--CSQSFHLNFQLTRHIRKHTGVRPYACQYCKRTFSDRSTMQKH 149
           + M + ++ +PY+C +  C++ +     L  H   H         +  +   +  + +K 
Sbjct: 339 SRMLKVKDGKPYKCPVEGCNKKYKNQNGLKYH-MLHG--------HQNQKLHENPSPEKM 389

Query: 150 ERIHRNERPYSCDVCGKSFTYSSVLKVH 177
                 ++PY C+VC K +   + LK H
Sbjct: 390 NIFSAKDKPYRCEVCDKRYKNLNGLKYH 417


 Score = 32.9 bits (74), Expect = 0.13
 Identities = 22/90 (24%), Positives = 34/90 (37%), Gaps = 25/90 (27%)

Query: 137 KRTFSDRSTMQKHERIHRNERPYSCDV--CGKSFTYSSVLKVHTL--------------- 179
           +R     S M K     ++ +PY C V  C K +   + LK H L               
Sbjct: 332 ERNIDTPSRMLKV----KDGKPYKCPVEGCNKKYKNQNGLKYHMLHGHQNQKLHENPSPE 387

Query: 180 THTG----EKPFICGICGKRFARGHHLRAH 205
                   +KP+ C +C KR+   + L+ H
Sbjct: 388 KMNIFSAKDKPYRCEVCDKRYKNLNGLKYH 417


==> gnl|CDD|177301 PHA00733, PHA00733, hypothetical protein.
          Length = 128

 Score = 33.7 bits (77), Expect = 0.065
 Identities = 22/62 (35%), Positives = 28/62 (45%), Gaps = 6/62 (9%)

Query: 128 VRPYACQYCKRTFSDRSTMQKHERIHRNERPYSCDVCGKSFTYSSVLKVHTLTHTGEKPF 187
           V PY C  C   FS   ++++H  I   E    C VCGK F  +      TL H  +K  
Sbjct: 71  VSPYVCPLCLMPFSSSVSLKQH--IRYTEHSKVCPVCGKEFRNTDS----TLDHVCKKHN 124

Query: 188 IC 189
           IC
Sbjct: 125 IC 126


 Score = 32.5 bits (74), Expect = 0.16
 Identities = 15/50 (30%), Positives = 23/50 (46%), Gaps = 6/50 (12%)

Query: 102 PYECEICSQSFHLNFQLTRHIR--KHTGVRPYACQYCKRTFSDRSTMQKH 149
           PY C +C   F  +  L +HIR  +H+ V    C  C + F +  +   H
Sbjct: 73  PYVCPLCLMPFSSSVSLKQHIRYTEHSKV----CPVCGKEFRNTDSTLDH 118


==> gnl|CDD|143876 pfam00096, zf-C2H2, Zinc finger, C2H2 type.  The C2H2 zinc finger
           is the classical zinc finger domain. The two conserved
           cysteines and histidines co-ordinate a zinc ion. The
           following pattern describes the zinc finger.
           #-X-C-X(1-5)-C-X3-#-X5-#-X2-H-X(3-6)-[H/C] Where X can
           be any amino acid, and numbers in brackets indicate the
           number of residues. The positions marked # are those
           that are important for the stable fold of the zinc
           finger. The final position can be either his or cys. The
           C2H2 zinc finger is composed of two short beta strands
           followed by an alpha helix. The amino terminal part of
           the helix binds the major groove in DNA binding zinc
           fingers. The accepted consensus binding sequence for Sp1
           is usually defined by the asymmetric hexanucleotide core
           GGGCGG but this sequence does not include, among others,
           the GAG (=CTC) repeat that constitutes a high-affinity
           site for Sp1 binding to the wt1 promoter.
          Length = 23

 Score = 31.9 bits (73), Expect = 0.24
 Identities = 9/23 (39%), Positives = 15/23 (65%)

Query: 131 YACQYCKRTFSDRSTMQKHERIH 153
           Y C  C ++FS +S +++H R H
Sbjct: 1   YKCPDCGKSFSRKSNLKRHLRTH 23


 Score = 31.1 bits (71), Expect = 0.44
 Identities = 13/23 (56%), Positives = 14/23 (60%)

Query: 159 YSCDVCGKSFTYSSVLKVHTLTH 181
           Y C  CGKSF+  S LK H  TH
Sbjct: 1   YKCPDCGKSFSRKSNLKRHLRTH 23


 Score = 30.0 bits (68), Expect = 0.79
 Identities = 9/23 (39%), Positives = 13/23 (56%)

Query: 75 HICDICGNVYPRKYALEAHMRRH 97
          + C  CG  + RK  L+ H+R H
Sbjct: 1  YKCPDCGKSFSRKSNLKRHLRTH 23


==> gnl|CDD|128970 smart00731, SprT, SprT homologues.  Predicted to have roles in
           transcription elongation. Contains a conserved HExxH
           motif, indicating a metalloprotease function.
          Length = 146

 Score = 31.1 bits (71), Expect = 0.36
 Identities = 10/40 (25%), Positives = 13/40 (32%), Gaps = 7/40 (17%)

Query: 102 PYECEICSQSFHLNFQLTRHIRKHTGVRPYACQYCKRTFS 141
           PY C  C Q +         +R+   V  Y C  C     
Sbjct: 112 PYRCTGCGQRYL-------RVRRSNNVSRYRCGKCGGKLI 144


==> gnl|CDD|179886 PRK04860, PRK04860, hypothetical protein; Provisional.
          Length = 160

 Score = 30.6 bits (70), Expect = 0.53
 Identities = 13/44 (29%), Positives = 23/44 (52%), Gaps = 4/44 (9%)

Query: 130 PYACQYCKRTFSDRSTMQKHERIHRNERPYSCDVCGKSFTYSSV 173
           PY C+ C +    + T+++H R+ R E  Y C  CG++  +   
Sbjct: 119 PYRCK-C-QEH--QLTVRRHNRVVRGEAVYRCRRCGETLVFKGE 158


==> gnl|CDD|34787 COG5188, PRP9, Splicing factor 3a, subunit 3 [RNA processing and
           modification].
          Length = 470

 Score = 30.1 bits (67), Expect = 0.83
 Identities = 12/50 (24%), Positives = 20/50 (40%), Gaps = 10/50 (20%)

Query: 95  RRHRNERPYECEICS-------QSFHLNFQLTRHIRKHTGVRPYACQYCK 137
           + H  +  +ECEIC          F  +F+  RHI    G+     +  +
Sbjct: 367 KLHGLDIEFECEICGNYVYYGRDRFDRHFEEDRHIY---GLECLGIKPSR 413
