# Supplementary material for: Transcriptional Profiles of Mating-Responsive Genes from Testes and Male Accessory Glands of the Mediterranean Fruit Fly, Ceratitis capitata
Source: PLoS One. 2012 Oct 11;7(10):e46812. doi: 10.1371/journal.pone.0046812 (PMC3469604; doi:10.1371/journal.pone.0046812)
Supplement: Spreadsheet S1 — Hyperlinked Excel spreadsheet containing annotated assembled ESTs. Putative peptides are named using the prefix ‘Cc-male-’ rather than the prefix ‘TAG’ used in the text. (ZIP) [file pone.0046812.s008.zip › Spreadsheet 1/links/CDD/Cc-male-1026-CDD.txt]

>Cc-male-1026

gnl|CDD|151618 pfam11176, DUF2962, Protein of unknown function (...    36   0.002

==> gnl|CDD|151618 pfam11176, DUF2962, Protein of unknown function (DUF2962).  This
           eukaryotic family of proteins has no known function.
          Length = 155

 Score = 36.5 bits (85), Expect = 0.002
 Identities = 10/34 (29%), Positives = 18/34 (52%)

Query: 42  ELLNLCDPVKFKSLMDWDGSALSVQHLKLDLVSY 75
           E+ +L D    K+L +W+G    + +LK   +S 
Sbjct: 122 EVPDLTDADNVKALREWNGDWGGLTNLKFIRISK 155
