# Supplementary material for: Transcriptional Profiles of Mating-Responsive Genes from Testes and Male Accessory Glands of the Mediterranean Fruit Fly, Ceratitis capitata
Source: PLoS One. 2012 Oct 11;7(10):e46812. doi: 10.1371/journal.pone.0046812 (PMC3469604; doi:10.1371/journal.pone.0046812)
Supplement: Spreadsheet S1 — Hyperlinked Excel spreadsheet containing annotated assembled ESTs. Putative peptides are named using the prefix ‘Cc-male-’ rather than the prefix ‘TAG’ used in the text. (ZIP) [file pone.0046812.s008.zip › Spreadsheet 1/links/CDD/Cc-male-1027-CDD.txt]

>Cc-male-1027

gnl|CDD|130585 TIGR01522, ATPase-IIA2_Ca, golgi membrane calcium...   206   3e-054
gnl|CDD|144331 pfam00689, Cation_ATPase_C, Cation transporting A...    99   8e-022
gnl|CDD|30822 COG0474, MgtA, Cation transport ATPase [Inorganic ...    65   1e-011
gnl|CDD|162209 TIGR01116, ATPase-IIA1_Ca, sarco/endoplasmic reti...    58   1e-009
gnl|CDD|130580 TIGR01517, ATPase-IIB_Ca, plasma-membrane calcium...    38   0.001

==> gnl|CDD|130585 TIGR01522, ATPase-IIA2_Ca, golgi membrane calcium-translocating
           P-type ATPase.  The calcium P-type ATPases have been
           characterized as Type IIA based on a phylogenetic
           analysis which distinguishes this group from the Type
           IIB PMCA calcium pump modelled by TIGR01517. A separate
           analysis divides Type IIA into sub-types, SERCA and PMR1
           the former of which is modelled by TIGR01116.
          Length = 884

 Score =  206 bits (525), Expect = 3e-054
 Identities = 93/133 (69%), Positives = 107/133 (80%), Gaps = 2/133 (1%)

Query: 4   KSVIVNVLLSASIIVLGTLWVFQREMADGTMGKTKRDTTMTFTCFVFFDMFNALASRSAT 63
           K +I  +L+SA IIV+GTL+VF REM DG +  T RDTTMTFTCFVFFDMFNALA RS T
Sbjct: 754 KDLIKKILVSAIIIVVGTLFVFVREMQDGVI--TARDTTMTFTCFVFFDMFNALACRSQT 811

Query: 64  KSVFKIGLCTNRMFLLAVGFSIIGQMLVIYFPPLQMVFQTEALSAYDILFLVSLTSSVLI 123
           KSVF+IG  +NRMF  AVG SIIGQ+LVIYFPPLQ VFQTEALS  D+LFL+ +TSSV I
Sbjct: 812 KSVFEIGFFSNRMFNYAVGGSIIGQLLVIYFPPLQSVFQTEALSIKDLLFLLLITSSVCI 871

Query: 124 VAEIKKWFERTME 136
           V EI+K  ER+ E
Sbjct: 872 VDEIRKKVERSRE 884


==> gnl|CDD|144331 pfam00689, Cation_ATPase_C, Cation transporting ATPase, C-terminus.
            Members of this families are involved in Na+/K+, H+/K+,
           Ca++ and Mg++ transport. This family represents 5
           transmembrane helices.
          Length = 175

 Score = 98.8 bits (247), Expect = 8e-022
 Identities = 48/129 (37%), Positives = 76/129 (58%)

Query: 3   AKSVIVNVLLSASIIVLGTLWVFQREMADGTMGKTKRDTTMTFTCFVFFDMFNALASRSA 62
           ++ ++  +LL   +I + TL VF   +    + +++   TM F   V   +FNA  +RS 
Sbjct: 47  SRKMLRRILLQGLLIAIVTLLVFFLGLLGFGISESQLAQTMAFNTLVLSQLFNAFNARSE 106

Query: 63  TKSVFKIGLCTNRMFLLAVGFSIIGQMLVIYFPPLQMVFQTEALSAYDILFLVSLTSSVL 122
            +S+FKIGL +N++ LLAV  S++ Q+L+IY PPLQ VF T  LS    L ++ L   VL
Sbjct: 107 RRSLFKIGLFSNKLLLLAVLLSLLLQVLIIYVPPLQAVFGTTPLSLEQWLIVLLLALVVL 166

Query: 123 IVAEIKKWF 131
           +V E++K  
Sbjct: 167 LVDELRKLL 175


==> gnl|CDD|30822 COG0474, MgtA, Cation transport ATPase [Inorganic ion transport and
           metabolism].
          Length = 917

 Score = 65.0 bits (158), Expect = 1e-011
 Identities = 28/125 (22%), Positives = 51/125 (40%), Gaps = 1/125 (0%)

Query: 10  VLLSASIIVLGTLWVFQREMADGTMGKTKRDTTMTFTCFVFFDMFNALASRSATKSVFKI 69
           +     I+      +       G         T  FT  V   +   LA RS  +     
Sbjct: 789 LSAILFILTFLLYLLGFIANTLGLDLFQALLQTTAFTVLVLIQLLLTLAVRSRGRPFLSS 848

Query: 70  GLCTNRMFLLAVGFSIIGQMLVIYFPPLQM-VFQTEALSAYDILFLVSLTSSVLIVAEIK 128
            L +N+   LA+   II Q+L+I+ PPL + +FQ   LS ++ L  +++   +L +   +
Sbjct: 849 LLFSNKYLWLALLVIIILQLLIIFLPPLNLKIFQPTPLSLFEWLIAIAVALLLLYIVVSE 908

Query: 129 KWFER 133
            +  +
Sbjct: 909 LYKLK 913


==> gnl|CDD|162209 TIGR01116, ATPase-IIA1_Ca, sarco/endoplasmic reticulum
           calcium-translocating P-type ATPase.  The calcium P-type
           ATPases have been characterized as Type IIA based on a
           phylogenetic analysis which distinguishes this group
           from the Type IIB PMCA calcium pump modelled by
           TIGR01517. A separate analysis divides Type IIA into
           sub-types, SERCA and PMR1, the latter of which is
           modelled by TIGR01522.
          Length = 917

 Score = 58.3 bits (141), Expect = 1e-009
 Identities = 28/93 (30%), Positives = 51/93 (54%)

Query: 41  TTMTFTCFVFFDMFNALASRSATKSVFKIGLCTNRMFLLAVGFSIIGQMLVIYFPPLQMV 100
            T++ +  V  +MFNAL + S  +S+ ++    N+  + A+  S+    L++Y P L  +
Sbjct: 825 RTISLSVLVVIEMFNALNALSEDQSLLRMPPWVNKWLIGAICLSMALHFLILYVPFLSRI 884

Query: 101 FQTEALSAYDILFLVSLTSSVLIVAEIKKWFER 133
           F    LS  D L ++ L+  V++V E+ K+F R
Sbjct: 885 FGVTPLSLTDWLMVLKLSLPVILVDEVLKFFSR 917


==> gnl|CDD|130580 TIGR01517, ATPase-IIB_Ca, plasma-membrane calcium-translocating
           P-type ATPase.  The calcium P-type ATPases have been
           characterized as Type IIB based on a phylogenetic
           analysis which distinguishes this group from the Type
           IIA SERCA calcium pump. A separate analysis divides Type
           IIA into sub-types (SERCA and PMR1), which are modelled
           by the corresponding TIGR01116 and TIGR01522. This model
           is well separated from the two others.
          Length = 941

 Score = 38.2 bits (89), Expect = 0.001
 Identities = 24/84 (28%), Positives = 39/84 (46%), Gaps = 2/84 (2%)

Query: 42  TMTFTCFVFFDMFNALASRSATKSVFKIGLCTNRMFLLAVGFSIIGQMLVIYFPPLQMVF 101
           T+ F  FV   +FN + +R   +     GL  NR+F+  +GF+   Q++++ F      F
Sbjct: 851 TIVFNTFVLLQLFNEINARKLYERNVFEGLFKNRIFVTIMGFTFGFQVIIVEF--GGSFF 908

Query: 102 QTEALSAYDILFLVSLTSSVLIVA 125
            T +LS    +  V L    LI  
Sbjct: 909 STVSLSIEQWIGCVLLGMLSLIFG 932
