# Supplementary material for: Transcriptional Profiles of Mating-Responsive Genes from Testes and Male Accessory Glands of the Mediterranean Fruit Fly, Ceratitis capitata
Source: PLoS One. 2012 Oct 11;7(10):e46812. doi: 10.1371/journal.pone.0046812 (PMC3469604; doi:10.1371/journal.pone.0046812)
Supplement: Spreadsheet S1 — Hyperlinked Excel spreadsheet containing annotated assembled ESTs. Putative peptides are named using the prefix ‘Cc-male-’ rather than the prefix ‘TAG’ used in the text. (ZIP) [file pone.0046812.s008.zip › Spreadsheet 1/links/CDD/Cc-male-1030-CDD.txt]

>Cc-male-1030

gnl|CDD|180194 PRK05678, PRK05678, succinyl-CoA synthetase subun...    29   0.76 

==> gnl|CDD|180194 PRK05678, PRK05678, succinyl-CoA synthetase subunit alpha;
           Validated.
          Length = 291

 Score = 29.0 bits (66), Expect = 0.76
 Identities = 11/22 (50%), Positives = 13/22 (59%), Gaps = 1/22 (4%)

Query: 111 TGTQAQTHMVKQMLAYGAVVVA 132
           TG Q   H  +QMLAYG  +V 
Sbjct: 17  TGKQGTFH-TEQMLAYGTNIVG 37
