# Supplementary material for: Transcriptional Profiles of Mating-Responsive Genes from Testes and Male Accessory Glands of the Mediterranean Fruit Fly, Ceratitis capitata
Source: PLoS One. 2012 Oct 11;7(10):e46812. doi: 10.1371/journal.pone.0046812 (PMC3469604; doi:10.1371/journal.pone.0046812)
Supplement: Spreadsheet S1 — Hyperlinked Excel spreadsheet containing annotated assembled ESTs. Putative peptides are named using the prefix ‘Cc-male-’ rather than the prefix ‘TAG’ used in the text. (ZIP) [file pone.0046812.s008.zip › Spreadsheet 1/links/CDD/Cc-male-1032-CDD.txt]

>Cc-male-1032

gnl|CDD|146079 pfam03265, DNase_II, Deoxyribonuclease II.             211   2e-055

==> gnl|CDD|146079 pfam03265, DNase_II, Deoxyribonuclease II. 
          Length = 336

 Score =  211 bits (539), Expect = 2e-055
 Identities = 93/237 (39%), Positives = 128/237 (54%), Gaps = 19/237 (8%)

Query: 7   LLLLLPILCGLAAKNAASKVVCRDEDGAPVDWFYMYKLPRIHTHYGARRNSSGFNYLYIT 66
           LLLL+  +C  A         C+++ G  VDWF++YKLP++ +        +G  YLY+ 
Sbjct: 1   LLLLVSSICVAAIS-------CKNDAGKDVDWFFVYKLPKLKSSTT-----TGLGYLYLD 48

Query: 67  SANYDAWRLSTHEVTTSESMPGKLLQPL---FDDERVLIVAYNDQKPNRSSSTLNAHAKG 123
           S N   W+LS + +  +ES  G+ L  L    +      + YNDQ PN S S+   H KG
Sbjct: 49  SNN-TTWKLSAYNINDTESALGRTLAQLYPSSNKNNTAYLLYNDQPPNSSYSSDRGHTKG 107

Query: 124 LLATDGESAVWLVHSVPHYPEIP---VYRYPLTGGRYGQSFLCMSLQASEVDKVATQLRL 180
           +L  D E   WLVHSVP +P +P    Y YP +G +YGQ FLC+SL   +++ +A QL  
Sbjct: 108 VLLWDKEQGFWLVHSVPRFPPLPSLGNYSYPSSGTKYGQHFLCISLSYEQLNAIAKQLIY 167

Query: 181 MAPLIYYKRTPAQVLAQFPNLEQVVAGKWHTEGPFQKKVWRETFGGTKFKSFAKSGK 237
             P +Y    P+    Q PNL+Q+V G    E PF   V   +  G KFKSFAKSGK
Sbjct: 168 NEPNVYSCNLPSAFANQLPNLQQLVNGSSVIETPFNSSVTLTSLKGQKFKSFAKSGK 224
