# Supplementary material for: Transcriptional Profiles of Mating-Responsive Genes from Testes and Male Accessory Glands of the Mediterranean Fruit Fly, Ceratitis capitata
Source: PLoS One. 2012 Oct 11;7(10):e46812. doi: 10.1371/journal.pone.0046812 (PMC3469604; doi:10.1371/journal.pone.0046812)
Supplement: Spreadsheet S1 — Hyperlinked Excel spreadsheet containing annotated assembled ESTs. Putative peptides are named using the prefix ‘Cc-male-’ rather than the prefix ‘TAG’ used in the text. (ZIP) [file pone.0046812.s008.zip › Spreadsheet 1/links/CDD/Cc-male-1033-CDD.txt]

>Cc-male-1033

gnl|CDD|144448 pfam00856, SET, SET domain.  SET domains are prot...    42   4e-004
gnl|CDD|128612 smart00317, SET, SET (Su(var)3-9, Enhancer-of-zes...    39   0.003
gnl|CDD|184873 PRK14873, PRK14873, primosome assembly protein Pr...    35   0.044
gnl|CDD|177277 PHA00432, PHA00432, internal virion protein A.          30   0.79 

==> gnl|CDD|144448 pfam00856, SET, SET domain.  SET domains are protein lysine
           methyltransferase enzymes. SET domains appear to be
           protein-protein interaction domains. It has been
           demonstrated that SET domains mediate interactions with
           a family of proteins that display similarity with
           dual-specificity phosphatases (dsPTPases). A subset of
           SET domains have been called PR domains. These domains
           are divergent in sequence from other SET domains, but
           also appear to mediate protein-protein interaction. The
           SET domain consists of two regions known as SET-N and
           SET-C. SET-C forms an unusual and conserved knot-like
           structure of probably functional importance.
           Additionally to SET-N and SET-C, an insert region
           (SET-I) and flanking regions of high structural
           variability form part of the overall structure.
          Length = 114

 Score = 41.7 bits (98), Expect = 4e-004
 Identities = 12/49 (24%), Positives = 17/49 (34%), Gaps = 3/49 (6%)

Query: 8   RAIYPNAAMISHDCVSNARHTFD---AQMHILFIAKQKIAKGEIIATSY 53
             +   A  I+H C  N    F        I+  A + I  GE +   Y
Sbjct: 65  TGLGNLARFINHSCEPNCEVRFVFVNGGDRIVVRALRDIKPGEELTIDY 113


==> gnl|CDD|128612 smart00317, SET, SET (Su(var)3-9, Enhancer-of-zeste, Trithorax)
           domain.  Putative methyl transferase, based on outlier
           plant homologues.
          Length = 116

 Score = 38.8 bits (91), Expect = 0.003
 Identities = 13/49 (26%), Positives = 18/49 (36%), Gaps = 3/49 (6%)

Query: 8   RAIYPNAAMISHDCVSNARHTF---DAQMHILFIAKQKIAKGEIIATSY 53
           R     A  I+H C  N    F   +    I+  A + I  GE +   Y
Sbjct: 68  RRKGNIARFINHSCEPNCELLFVEVNGDSRIVIFALRDIKPGEELTIDY 116


==> gnl|CDD|184873 PRK14873, PRK14873, primosome assembly protein PriA; Provisional.
          Length = 665

 Score = 34.5 bits (80), Expect = 0.044
 Identities = 16/71 (22%), Positives = 22/71 (30%), Gaps = 19/71 (26%)

Query: 53  YTQPLKCTLMRRQHLLQTKCFECTCKRCSDPEELSTFAGAILCSKCKIGKIISTNPLDNA 112
           Y   L C   R             C+ C+ P  L +  G   C  C  G+         A
Sbjct: 380 YVPSLACARCRTP---------ARCRHCTGPLGLPSAGGTPRCRWC--GRA--------A 420

Query: 113 ALWKCQLCPHE 123
             W+C  C  +
Sbjct: 421 PDWRCPRCGSD 431


==> gnl|CDD|177277 PHA00432, PHA00432, internal virion protein A.
          Length = 137

 Score = 30.4 bits (69), Expect = 0.79
 Identities = 8/28 (28%), Positives = 15/28 (53%)

Query: 138 KEIESLNKKSPRVFEEFLHRYRDTLHEK 165
            ++  L KK  R F + +  YRD + ++
Sbjct: 65  DQVWRLTKKEKREFRKLIMEYRDMMLDQ 92
