# Supplementary material for: Transcriptional Profiles of Mating-Responsive Genes from Testes and Male Accessory Glands of the Mediterranean Fruit Fly, Ceratitis capitata
Source: PLoS One. 2012 Oct 11;7(10):e46812. doi: 10.1371/journal.pone.0046812 (PMC3469604; doi:10.1371/journal.pone.0046812)
Supplement: Spreadsheet S1 — Hyperlinked Excel spreadsheet containing annotated assembled ESTs. Putative peptides are named using the prefix ‘Cc-male-’ rather than the prefix ‘TAG’ used in the text. (ZIP) [file pone.0046812.s008.zip › Spreadsheet 1/links/CDD/Cc-male-1037-CDD.txt]

>Cc-male-1037

gnl|CDD|73343 cd03193, GST_C_Metaxin, GST_C family, Metaxin subf...    72   1e-013
gnl|CDD|48115 cd03188, GST_C_Beta, GST_C family, Class Beta subf...    46   8e-006
gnl|CDD|48103 cd00299, GST_C_family, Glutathione S-transferase (...    41   3e-004
gnl|CDD|48138 cd03211, GST_C_Metaxin2, GST_C family, Metaxin sub...    40   5e-004
gnl|CDD|48139 cd03212, GST_C_Metaxin1_3, GST_C family, Metaxin s...    39   7e-004
gnl|CDD|30970 COG0625, Gst, Glutathione S-transferase [Posttrans...    38   0.002
gnl|CDD|48112 cd03185, GST_C_Tau, GST_C family, Class Tau subfam...    36   0.008
gnl|CDD|109112 pfam00043, GST_C, Glutathione S-transferase, C-te...    35   0.026
gnl|CDD|150853 pfam10243, MIP-T3, Microtubule-binding protein MI...    34   0.046
gnl|CDD|48110 cd03183, GST_C_Theta, GST_C family, Class Theta su...    34   0.048

==> gnl|CDD|73343 cd03193, GST_C_Metaxin, GST_C family, Metaxin subfamily; composed
           of metaxins and related proteins. Metaxin 1 is a
           component of a preprotein import complex of the
           mitochondrial outer membrane. It extends to the cytosol
           and is anchored to the mitochondrial membrane through
           its C-terminal domain. In mice, metaxin is required for
           embryonic development. In humans, alterations in the
           metaxin gene may be associated with Gaucher disease.
           Metaxin 2 binds to metaxin 1 and may also play a role in
           protein translocation into the mitochondria. Genome
           sequencing shows that a third metaxin gene also exists
           in zebrafish, Xenopus, chicken, and mammals. Sequence
           analysis suggests that all three metaxins share a common
           ancestry and that they possess similarity to GSTs. Also
           included in the subfamily are uncharacterized proteins
           with similarity to metaxins, including a novel GST from
           Rhodococcus with toluene o-monooxygenase and
           glutamylcysteine synthetase activities. Other members
           are the cadmium-inducible lysosomal protein CDR-1 and
           its homologs from C. elegans, and the failed axon
           connections (fax) protein from Drosophila. CDR-1 is an
           integral membrane protein that functions to protect
           against cadmium toxicity and may also have a role in
           osmoregulation to maintain salt balance in C. elegans.
           The fax gene of Drosophila was identified as a genetic
           modifier of Abelson (Abl) tyrosine kinase. The fax
           protein is localized in cellular membranes and is
           expressed in embryonic mesoderm and axons of the central
           nervous system..
          Length = 88

 Score = 71.8 bits (176), Expect = 1e-013
 Identities = 29/72 (40%), Positives = 41/72 (56%), Gaps = 2/72 (2%)

Query: 36  EIEEFGKNDLKVLSEMLDCKPFFFGDEPTTLDVVAFAILSQLHYLSKDISYPLRDFMTEK 95
           EI    K DLK LS++L  K FFFGD+PT+LD   F  L+ + Y     +  L+  + E 
Sbjct: 19  EIYSLAKKDLKALSDLLGDKKFFFGDKPTSLDATVFGHLASILYA-PLPNSALQLILKE- 76

Query: 96  CPNLVGHVSRMK 107
            PNLV +  R++
Sbjct: 77  YPNLVEYCERIR 88


==> gnl|CDD|48115 cd03188, GST_C_Beta, GST_C family, Class Beta subfamily; GSTs are
           cytosolic dimeric proteins involved in cellular
           detoxification by catalyzing the conjugation of
           glutathione (GSH) with a wide range of endogenous and
           xenobiotic alkylating agents, including carcinogens,
           therapeutic drugs, environmental toxins, and products of
           oxidative stress. The GST fold contains an N-terminal
           thioredoxin-fold domain and a C-terminal alpha helical
           domain, with an active site located in a cleft between
           the two domains. GSH binds to the N-terminal domain
           while the hydrophobic substrate occupies a pocket in the
           C-terminal domain. Unlike mammalian GSTs which detoxify
           a broad range of compounds, the bacterial class Beta
           GSTs exhibit limited GSH conjugating activity with a
           narrow range of substrates. In addition to GSH
           conjugation, they also bind antibiotics and reduce the
           antimicrobial activity of beta-lactam drugs. The
           structure of the Proteus mirabilis enzyme reveals that
           the cysteine in the active site forms a covalent bond
           with GSH..
          Length = 114

 Score = 46.0 bits (109), Expect = 8e-006
 Identities = 18/87 (20%), Positives = 31/87 (35%), Gaps = 13/87 (14%)

Query: 27  HGIGVHSPEEIEEFGKNDLK----VLSEMLDCKPFFFGDEPTTLDVVAFAILSQLHYLSK 82
                 + EE++   +  L      L   L   P+  GD  +  D   F +L     +  
Sbjct: 30  WATDEAAQEEVKAAARERLAARLAYLDAQLAGGPYLLGDRFSVADAYLFVVLRWAPGVGL 89

Query: 83  DISYPLRDFMTEKCPNLVGHVSRMKER 109
           D+S           PNL  +++R+  R
Sbjct: 90  DLS---------DWPNLAAYLARVAAR 107


==> gnl|CDD|48103 cd00299, GST_C_family, Glutathione S-transferase (GST) family,
           C-terminal alpha helical domain; a large, diverse group
           of cytosolic dimeric proteins involved in cellular
           detoxification by catalyzing the conjugation of
           glutathione (GSH) with a wide range of endogenous and
           xenobiotic alkylating agents, including carcinogens,
           therapeutic drugs, environmental toxins and products of
           oxidative stress. In addition, GSTs also show GSH
           peroxidase activity and are involved in the synthesis of
           prostaglandins and leukotrienes. This family, also
           referred to as soluble GSTs, is the largest family of
           GSH transferases and is only distantly related to the
           mitochondrial GSTs (GSTK). Soluble GSTs bear no
           structural similarity to microsomal GSTs (MAPEG family)
           and display additional activities unique to their group,
           such as catalyzing thiolysis, reduction  and
           isomerization of certain compounds. The GST fold
           contains an N-terminal thioredoxin-fold domain and a
           C-terminal alpha helical domain, with an active site
           located in a cleft between the two domains. GSH binds to
           the N-terminal domain while the hydrophobic substrate
           occupies a pocket in the C-terminal domain. Based on
           sequence similarity, different classes of GSTs have been
           identified, which display varying tissue distribution,
           substrate specificities and additional specific
           activities. In humans, GSTs display polymorphisms which
           may influence individual susceptibility to diseases such
           as cancer, arthritis, allergy and sclerosis. Some GST
           family members with non-GST functions include
           glutaredoxin 2, the CLIC subfamily of anion channels,
           prion protein Ure2p, crystallins, metaxins and stringent
           starvation protein A..
          Length = 100

 Score = 40.9 bits (95), Expect = 3e-004
 Identities = 16/72 (22%), Positives = 30/72 (41%), Gaps = 6/72 (8%)

Query: 35  EEIEEFGKNDLKVLSEMLDCKPFFFGDEPTTLDVVAFAILSQLHYLSKDISYPLRDFMTE 94
           EE  E     L  L ++L  +P+  GD  +  D+    +L++L  L   +       + +
Sbjct: 35  EEAREELAAALAALEKLLAGRPYLAGDRFSLADIALAPVLARLDLLGPLL------GLLD 88

Query: 95  KCPNLVGHVSRM 106
           + P L     R+
Sbjct: 89  EYPRLAAWYDRL 100


==> gnl|CDD|48138 cd03211, GST_C_Metaxin2, GST_C family, Metaxin subfamily, Metaxin
          2; a metaxin 1 binding protein identified through a
          yeast two-hybrid system using metaxin 1 as the bait.
          Metaxin 2 shares sequence similarity with metaxin 1 but
          does not contain a C-terminal mitochondrial outer
          membrane signal-anchor domain. It associates with
          mitochondrial membranes through its interaction with
          metaxin 1, which is a component of the mitochondrial
          preprotein import complex of the outer membrane. The
          biological function of metaxin 2 is unknown. It is
          likely that it also plays a role in protein
          translocation into the mitochondria. However, this has
          not been experimentally validated. In a recent
          proteomics study, it has been shown that metaxin 2 is
          overexpressed in response to lipopolysaccharide-induced
          liver injury..
          Length = 126

 Score = 40.3 bits (94), Expect = 5e-004
 Identities = 23/70 (32%), Positives = 37/70 (52%), Gaps = 7/70 (10%)

Query: 2  NSILNFVFKFTFGRKWFQGSKKLKAHGIGVHSPEEIEEFGKNDLKVLSEMLDCKPFFFGD 61
          N IL +       +K  +  +KLKA G    + +++ E      + LS+ L  +P+FFGD
Sbjct: 30 NHILPY-------QKQREARRKLKAIGWDDKTLDQVIEEVDQCCQALSQRLGTQPYFFGD 82

Query: 62 EPTTLDVVAF 71
          +PT LD + F
Sbjct: 83 QPTELDALVF 92


==> gnl|CDD|48139 cd03212, GST_C_Metaxin1_3, GST_C family, Metaxin subfamily, Metaxin
           1-like proteins; composed of metaxins 1 and 3, and
           similar proteins. Mammalian metaxin (or metaxin 1) is a
           component of the preprotein import complex of the
           mitochondrial outer membrane. Metaxin extends to the
           cytosol and is anchored to the mitochondrial membrane
           through its C-terminal domain. In mice, metaxin is
           required for embryonic development. Like the murine
           gene, the human metaxin gene is located downstream to
           the glucocerebrosidase (GBA) pseudogene and is
           convergently transcribed. Inherited deficiency of GBA
           results in Gaucher disease, which presents many diverse
           clinical phenotypes. Alterations in the metaxin gene, in
           addition to GBA mutations, may be associated with
           Gaucher disease. Genome sequencing shows that a third
           metaxin gene also exists in zebrafish, Xenopus, chicken,
           and mammals..
          Length = 137

 Score = 39.4 bits (92), Expect = 7e-004
 Identities = 23/67 (34%), Positives = 36/67 (53%), Gaps = 2/67 (2%)

Query: 45  LKVLSEMLDCKPFFFGDEPTTLDVVAFAILSQLHYLSKDISYPLRDFMTEKCPNLVGHVS 104
           L +LS+ L    FFFGD PT+LD + F  L+ L   +   +  L++ + ++CPNL     
Sbjct: 73  LNLLSQRLGESQFFFGDTPTSLDALVFGYLAPL-LKAPLPNNKLQNHL-KQCPNLCRFCD 130

Query: 105 RMKERCF 111
           R+    F
Sbjct: 131 RILSLYF 137


==> gnl|CDD|30970 COG0625, Gst, Glutathione S-transferase [Posttranslational
           modification, protein turnover, chaperones].
          Length = 211

 Score = 37.9 bits (87), Expect = 0.002
 Identities = 16/75 (21%), Positives = 28/75 (37%), Gaps = 9/75 (12%)

Query: 35  EEIEEFGKNDLKVLSEMLDCKPFFFGDEPTTLDVVAFAILSQLHYLSKDISYPLRDFMTE 94
           E      +  L +L  +L   P+  GD  T  D+    +L +L  L ++++         
Sbjct: 130 EAARAEIRALLALLEALLADGPYLAGDRFTIADIALAPLLWRLALLGEELAD-------- 181

Query: 95  KCPNLVGHVSRMKER 109
             P L     R+  R
Sbjct: 182 -YPALKAWYERVLAR 195


==> gnl|CDD|48112 cd03185, GST_C_Tau, GST_C family, Class Tau subfamily; GSTs are
           cytosolic dimeric proteins involved in cellular
           detoxification by catalyzing the conjugation of
           glutathione (GSH) with a wide range of endogenous and
           xenobiotic alkylating agents, including carcinogens,
           therapeutic drugs, environmental toxins and products of
           oxidative stress. The GST fold contains an N-terminal
           thioredoxin-fold domain and a C-terminal alpha helical
           domain, with an active site located in a cleft between
           the two domains. GSH binds to the N-terminal domain
           while the hydrophobic substrate occupies a pocket in the
           C-terminal domain. The plant-specific class Tau GST
           subfamily has undergone extensive gene duplication. The
           Arabidopsis and Oryza genomes contain 28 and 40 Tau
           GSTs, respectively. They are primarily responsible for
           herbicide detoxification together with class Phi GSTs,
           showing class specificity in substrate preference. Tau
           enzymes are highly efficient in detoxifying
           diphenylether and aryloxyphenoxypropionate herbicides.
           In addition, Tau GSTs play important roles in
           intracellular signalling, biosynthesis of anthocyanin,
           responses to soil stresses and responses to auxin and
           cytokinin hormones..
          Length = 126

 Score = 36.3 bits (84), Expect = 0.008
 Identities = 30/112 (26%), Positives = 40/112 (35%), Gaps = 16/112 (14%)

Query: 11  FTFGRKWFQGSKKLKAHGIGVHSPEEIEEFGKNDLKVLSEMLDCKPFFFGDEPTTLDVVA 70
           F  GRK      + +         EE  E     LKVL E L  KPFF GD    +D+  
Sbjct: 19  FPAGRKVLAAKGEEREKAK-----EEALEA----LKVLEEELGGKPFFGGDTIGYVDIAL 69

Query: 71  FAILSQLHYLSKDISYPLRDFMTEKCPNLVGHVSRMKER-----CFPDWDEI 117
            + L       +     ++    EK P L     R  E        PD D++
Sbjct: 70  GSFLGWFRAYEEVGG--VKLLDEEKTPLLAAWAERFLELEAVKEVLPDRDKL 119


==> gnl|CDD|109112 pfam00043, GST_C, Glutathione S-transferase, C-terminal domain.
           GST conjugates reduced glutathione to a variety of
           targets including S-crystallin from squid, the
           eukaryotic elongation factor 1-gamma, the HSP26 family
           of stress-related proteins and auxin-regulated proteins
           in plants. Stringent starvation proteins in E. coli are
           also included in the alignment but are not known to have
           GST activity. The glutathione molecule binds in a cleft
           between N and C-terminal domains. The catalytically
           important residues are proposed to reside in the
           N-terminal domain. In plants, GSTs are encoded by a
           large gene family (48 GST genes in Arabidopsis) and can
           be divided into the phi, tau, theta, zeta, and lambda
           classes.
          Length = 92

 Score = 34.6 bits (80), Expect = 0.026
 Identities = 20/65 (30%), Positives = 28/65 (43%), Gaps = 8/65 (12%)

Query: 45  LKVLSEMLDCKPFFFGDEPTTLDVVAFAILSQLHYLSKDISYPLRDFMTEKCPNLVGHVS 104
           L+ L E+L  K +  GD+ T  D+  +  L  L+ L  D          EK PNL     
Sbjct: 35  LEALEEVLKGKTYLVGDKLTLADIALYPALDWLYMLDPDCL--------EKFPNLKAWRK 86

Query: 105 RMKER 109
           R+  R
Sbjct: 87  RVAAR 91


==> gnl|CDD|150853 pfam10243, MIP-T3, Microtubule-binding protein MIP-T3.  This
           protein, which interacts with both microtubules and
           TRAF3 (tumour necrosis factor receptor-associated factor
           3), is conserved from worms to humans. The N-terminal
           region is the microtubule binding domain and is
           well-conserved; the C-terminal 100 residues, also
           well-conserved, constitute the coiled-coil region which
           binds to TRAF3. The central region of the protein is
           rich in lysine and glutamic acid and carries KKE motifs
           which may also be necessary for tubulin-binding, but
           this region is the least well-conserved.
          Length = 506

 Score = 33.7 bits (77), Expect = 0.046
 Identities = 20/68 (29%), Positives = 34/68 (50%), Gaps = 1/68 (1%)

Query: 113 DWDEICTKLDLNAHIPKPEPETKEGKEGEPEKSNEQENDSDKNEKELEKDKSNEKEITEE 172
             DE   +++       P  +TK  KE + E   E+E + ++ ++E +K K   KE  ++
Sbjct: 72  SSDEAVKRVE-KGGSKGPAAKTKPAKEPKNESGKEEEKEKEQVKEEKKKKKEKPKEEPKD 130

Query: 173 NKEKEETK 180
            K KEE K
Sbjct: 131 RKPKEEAK 138


==> gnl|CDD|48110 cd03183, GST_C_Theta, GST_C family, Class Theta subfamily; composed
           of eukaryotic class Theta GSTs and bacterial
           dichloromethane (DCM) dehalogenase. GSTs are cytosolic
           dimeric proteins involved in cellular detoxification by
           catalyzing the conjugation of glutathione (GSH) with a
           wide range of endogenous and xenobiotic alkylating
           agents, including carcinogens, therapeutic drugs,
           environmental toxins and products of oxidative stress.
           The GST fold contains an N-terminal thioredoxin-fold
           domain and a C-terminal alpha helical domain, with an
           active site located in a cleft between the two domains.
           GSH binds to the N-terminal domain while the hydrophobic
           substrate occupies a pocket in the C-terminal domain.
           Mammalian class Theta GSTs show poor GSH conjugating
           activity towards the standard substrates, CDNB and
           ethacrynic acid, differentiating them from other
           mammalian GSTs. GSTT1-1 shows similar cataytic activity
           as bacterial DCM dehalogenase, catalyzing the
           GSH-dependent hydrolytic dehalogenation of
           dihalomethanes. This is an essential process in
           methylotrophic bacteria to enable them to use
           chloromethane and DCM as sole carbon and energy sources.
           The presence of polymorphisms in human GSTT1-1 and its
           relationship to the onset of diseases including cancer
           is subject of many studies. Human GSTT2-2 exhibits a
           highly specific sulfatase activity, catalyzing the
           cleavage of sulfate ions from aralkyl sufate esters, but
           not from the aryl or alkyl sulfate esters..
          Length = 126

 Score = 33.6 bits (77), Expect = 0.048
 Identities = 26/89 (29%), Positives = 38/89 (42%), Gaps = 12/89 (13%)

Query: 33  SPEEIEEFGKN---DLKVLSEM-LDCKPFFFGDEPTTLDVVAFAILSQLHYLSKDISYPL 88
           SPE++++  +N    L +L    L  KPF  GDE +  D+ A   + Q      D+    
Sbjct: 39  SPEKVKKAEENLEESLDLLENYFLKDKPFLAGDEISIADLSAVCEIMQPEAAGYDV---- 94

Query: 89  RDFMTEKCPNLVGHVSRMKERCFPDWDEI 117
                E  P L     R+KE   P +DE 
Sbjct: 95  ----FEGRPKLAAWRKRVKEAGNPLFDEA 119
