# Supplementary material for: Transcriptional Profiles of Mating-Responsive Genes from Testes and Male Accessory Glands of the Mediterranean Fruit Fly, Ceratitis capitata
Source: PLoS One. 2012 Oct 11;7(10):e46812. doi: 10.1371/journal.pone.0046812 (PMC3469604; doi:10.1371/journal.pone.0046812)
Supplement: Spreadsheet S1 — Hyperlinked Excel spreadsheet containing annotated assembled ESTs. Putative peptides are named using the prefix ‘Cc-male-’ rather than the prefix ‘TAG’ used in the text. (ZIP) [file pone.0046812.s008.zip › Spreadsheet 1/links/CDD/Cc-male-104-CDD.txt]

>Cc-male-104

gnl|CDD|149648 pfam08662, eIF2A, Eukaryotic translation initiati...   214   2e-056
gnl|CDD|34929 COG5354, COG5354, Uncharacterized protein, contain...   140   4e-034
gnl|CDD|29257 cd00200, WD40, WD40 domain, found in a number of e...    35   0.017
gnl|CDD|183380 PRK11916, PRK11916, electron transfer flavoprotei...    31   0.27 

==> gnl|CDD|149648 pfam08662, eIF2A, Eukaryotic translation initiation factor eIF2A.
           This is a family of eukaryotic translation initiation
           factors.
          Length = 194

 Score =  214 bits (547), Expect = 2e-056
 Identities = 71/137 (51%), Positives = 95/137 (69%), Gaps = 1/137 (0%)

Query: 59  KSFFQADRVELLWNKRGSGVLLLTSTEVDKSGASYYGNQALHFM-ATKGDSCSVPLSKEG 117
           KSFF+AD+V++ WNK G+ +L+L ST+VDK+  SYYG   L+ +  T G    V L KEG
Sbjct: 1   KSFFKADKVKMKWNKNGTYLLVLVSTDVDKTNKSYYGEFNLYLIGETGGPDEVVELDKEG 60

Query: 118 PVHCVKWSPKATEFVVVYGFMPSKAALYNLKCDVVFDFGEGPRNCAYFNPFGNLVALAGF 177
           P+H   WSP   EF V+YG+MP+K   ++LK +V+   GE PRN  +++PFG LV LAGF
Sbjct: 61  PIHDFAWSPNGKEFAVIYGYMPAKITFFDLKGNVIHSLGEQPRNTIFWSPFGRLVLLAGF 120

Query: 178 GNLPGNVEIWDIKKKKK 194
           GNL G +E WD+K KKK
Sbjct: 121 GNLAGQIEFWDVKNKKK 137


==> gnl|CDD|34929 COG5354, COG5354, Uncharacterized protein, contains Trp-Asp (WD)
           repeat [General function prediction only].
          Length = 561

 Score =  140 bits (353), Expect = 4e-034
 Identities = 56/178 (31%), Positives = 90/178 (50%), Gaps = 4/178 (2%)

Query: 18  SLSPGACPPCVAVYTPGSKGGPSMCKLYKYPSLSPNQAIACKSFFQADRVELLWNKRGSG 77
           S+SP      +A +TP     P+M ++   P    N  +  K+ F+   V+L W   G  
Sbjct: 180 SISPEGNHDELAYWTPEKLNKPAMVRILSIPK---NSVLVTKNLFKVSGVQLKWQVLGKY 236

Query: 78  VLLLTSTEVDKSGASYYGNQALHFMATKGDSCSVPLSKEGPVHCVKWSPKATEFVVVYGF 137
           +L+L  T   KS  SY+G   L+ +     S  V    + PVH   W P ++ F V+ G+
Sbjct: 237 LLVLVMTHT-KSNKSYFGESNLYLLRITERSIPVEKDLKDPVHDFTWEPLSSRFAVISGY 295

Query: 138 MPSKAALYNLKCDVVFDFGEGPRNCAYFNPFGNLVALAGFGNLPGNVEIWDIKKKKKK 195
           MP+  ++++L+ ++ F F E  RN  +F+P    +  AGF NL GN+EI+D   + K 
Sbjct: 296 MPASVSVFDLRGNLRFYFPEQKRNTIFFSPHERYILFAGFDNLQGNIEIFDPAGRFKV 353


==> gnl|CDD|29257 cd00200, WD40, WD40 domain, found in a number of eukaryotic
           proteins that cover a wide variety of functions
           including adaptor/regulatory modules in signal
           transduction, pre-mRNA processing and cytoskeleton
           assembly; typically contains a GH dipeptide 11-24
           residues from its N-terminus and the WD dipeptide at its
           C-terminus and is 40 residues long, hence the name WD40;
           between GH and WD lies a conserved core; serves as a
           stable propeller-like platform to which proteins can
           bind either stably or reversibly; forms a propeller-like
           structure with several blades where each blade is
           composed of a four-stranded anti-parallel b-sheet;
           instances with few detectable copies are hypothesized to
           form larger structures by dimerization; each WD40
           sequence repeat forms the first three strands of one
           blade and the last strand in the next blade; the last
           C-terminal WD40 repeat completes the blade structure of
           the first WD40 repeat to create the closed ring
           propeller-structure; residues on the top and bottom
           surface of the propeller are proposed to coordinate
           interactions with other proteins and/or small ligands; 7
           copies of the repeat are present in this alignment..
          Length = 289

 Score = 35.4 bits (81), Expect = 0.017
 Identities = 19/84 (22%), Positives = 33/84 (39%), Gaps = 8/84 (9%)

Query: 116 EGPVHCVKWSPKATEFVVVYGFMPSKAALYNL---KCDVVFDFGEGPRNCAYFNPFGNLV 172
            G V+ V +SP   + +           L++L   KC       E   N   F+P G L+
Sbjct: 177 TGEVNSVAFSPDGEKLLS--SSSDGTIKLWDLSTGKCLGTLRGHENGVNSVAFSPDGYLL 234

Query: 173 ALAGFGNLPGNVEIWDIKKKKKKK 196
           A        G + +WD++  +  +
Sbjct: 235 ASGSED---GTIRVWDLRTGECVQ 255


 Score = 32.7 bits (74), Expect = 0.089
 Identities = 19/96 (19%), Positives = 31/96 (32%), Gaps = 8/96 (8%)

Query: 104 TKGDSCSVPLSKEGPVHCVKWSPKATEFVVVYGFMPSKAALYNL---KCDVVFDFGEGPR 160
             G   +        V+ V +SP      V          L++L   KC        G  
Sbjct: 123 ETGKCLTTLRGHTDWVNSVAFSP--DGTFVASSSQDGTIKLWDLRTGKCVATLTGHTGEV 180

Query: 161 NCAYFNPFGNLVALAGFGNLPGNVEIWDIKKKKKKK 196
           N   F+P G  +  +      G +++WD+   K   
Sbjct: 181 NSVAFSPDGEKLLSSSSD---GTIKLWDLSTGKCLG 213


==> gnl|CDD|183380 PRK11916, PRK11916, electron transfer flavoprotein subunit YdiR;
           Provisional.
          Length = 312

 Score = 31.4 bits (71), Expect = 0.27
 Identities = 11/45 (24%), Positives = 20/45 (44%), Gaps = 7/45 (15%)

Query: 15  AVVSLSPGACPPCVAVYTPGSKGGPSMCKLYKYPSLSPNQAIACK 59
           A+++L+PG   PC +      +     C     P ++P   I C+
Sbjct: 142 AIITLAPGVQEPCTS--DTSHQ-----CPTETVPYVAPRHEILCR 179
