# Supplementary material for: Transcriptional Profiles of Mating-Responsive Genes from Testes and Male Accessory Glands of the Mediterranean Fruit Fly, Ceratitis capitata
Source: PLoS One. 2012 Oct 11;7(10):e46812. doi: 10.1371/journal.pone.0046812 (PMC3469604; doi:10.1371/journal.pone.0046812)
Supplement: Spreadsheet S1 — Hyperlinked Excel spreadsheet containing annotated assembled ESTs. Putative peptides are named using the prefix ‘Cc-male-’ rather than the prefix ‘TAG’ used in the text. (ZIP) [file pone.0046812.s008.zip › Spreadsheet 1/links/CDD/Cc-male-1041-CDD.txt]

>Cc-male-1041

gnl|CDD|153114 cd01056, Euk_Ferritin, eukaryotic ferritins.  Euk...   173   3e-044
gnl|CDD|153098 cd00904, Ferritin, Ferritin iron storage proteins...    66   1e-011
gnl|CDD|143967 pfam00210, Ferritin, Ferritin-like domain.  This ...    57   5e-009
gnl|CDD|31717 COG1528, Ftn, Ferritin-like protein [Inorganic ion...    43   7e-005
gnl|CDD|153113 cd01055, Nonheme_Ferritin, nonheme-containing fer...    39   0.002
gnl|CDD|173001 PRK14535, cysS, cysteinyl-tRNA synthetase; Provis...    32   0.23 

==> gnl|CDD|153114 cd01056, Euk_Ferritin, eukaryotic ferritins.  Eukaryotic Ferritin
           (Euk_Ferritin) domain. Ferritins are the primary iron
           storage proteins of most living organisms and members of
           a broad superfamily of ferritin-like diiron-carboxylate
           proteins. The iron-free (apoferritin) ferritin molecule
           is a protein shell composed of 24 protein chains
           arranged in 432 symmetry. Iron storage involves the
           uptake of iron (II) at the protein shell, its oxidation
           by molecular oxygen at the dinuclear ferroxidase
           centers, and the movement of iron (III) into the cavity
           for deposition as ferrihydrite; the protein shell can
           hold up to 4500 iron atoms. In vertebrates, two types of
           chains (subunits) have been characterized, H or M (fast)
           and L (slow), which differ in rates of iron uptake and
           mineralization. Fe(II) oxidation in the H/M subunits
           take place initially at the ferroxidase center, a
           carboxylate-bridged diiron center, located within the
           subunit four-helix bundle. In a complementary role,
           negatively charged residues on the protein shell inner
           surface of the L subunits promote ferrihydrite
           nucleation. Most plant ferritins combine both oxidase
           and nucleation functions in one chain: they have four
           interior glutamate residues as well as seven ferroxidase
           center residues.
          Length = 161

 Score =  173 bits (442), Expect = 3e-044
 Identities = 55/171 (32%), Positives = 94/171 (54%), Gaps = 10/171 (5%)

Query: 49  IDNVESGIQSYINLNLHKSYQYLLMSAFYNSYQKNRPGFNKLYKSMSDRSFDDAIELIKH 108
            +  E+ +   INL L+ SY YL M+A+++      PGF K ++ +SD   + A +LIK+
Sbjct: 1   HEECEAALNKQINLELNASYVYLSMAAYFDRDDVALPGFAKFFRKLSDEEREHAEKLIKY 60

Query: 109 VTRRGGQVDFRAISQHPNSIAQSKLKLEEDELHSLGIALDIEKTLTADATHVHYQSTHGR 168
             +RGG+V  + I + P              L +L +ALD+EK +      +H  ++   
Sbjct: 61  QNKRGGRVVLQDIKK-PEKD------EWGSGLEALELALDLEKLVNQSLLDLHKLASEH- 112

Query: 169 PHDPHTAHFVEEKYLGRQADSVRQLSGYVNDLSKIMNQRDPSLGVYLFDQY 219
            +DPH A F+E ++L  Q +S+++L+GY+ +L ++       LG YLFD+Y
Sbjct: 113 -NDPHLADFLESEFLEEQVESIKKLAGYITNLKRVGKP-QSGLGEYLFDKY 161


==> gnl|CDD|153098 cd00904, Ferritin, Ferritin iron storage proteins.  Ferritins are
           the primary iron storage proteins of most living
           organisms and members of a broad superfamily of
           ferritin-like diiron-carboxylate proteins. The iron-free
           (apoferritin) ferritin molecule is a protein shell
           composed of 24 protein chains arranged in 432 symmetry.
           Iron storage involves the uptake of iron (II) at the
           protein shell, its oxidation by molecular oxygen at the
           dinuclear ferroxidase centers, and the movement of iron
           (III) into the cavity for deposition as ferrihydrite;
           the protein shell can hold up to 4500 iron atoms. In
           vertebrates, two types of chains (subunits) have been
           characterized, H or M (fast) and L (slow), which differ
           in rates of iron uptake and mineralization. Bacterial
           non-heme ferritins are composed only of H chains. Fe(II)
           oxidation in the H/M subunits take place initially at
           the ferroxidase center, a carboxylate-bridged diiron
           center, located within the subunit four-helix bundle. In
           a complementary role, negatively charged residues on the
           protein shell inner surface of the L subunits promote
           ferrihydrite nucleation. Most plant ferritins combine
           both oxidase and nucleation functions in one chain: they
           have four interior glutamate residues as well as seven
           ferroxidase center residues.
          Length = 160

 Score = 65.7 bits (160), Expect = 1e-011
 Identities = 43/171 (25%), Positives = 78/171 (45%), Gaps = 18/171 (10%)

Query: 52  VESGIQSYINLNLHKSYQYLLMSAFYNSYQKNRPGFNKLYKSMSDRSFDDAIELIKHVTR 111
           VE+ +   +NL L+ SY YL M+ +++       G    +K  +    + A +  K+   
Sbjct: 4   VEAAVNRQLNLELYASYTYLSMATYFDRDDVALKGVAHFFKEQAQEEREHAEKFYKYQNE 63

Query: 112 RGGQVDFRAISQHPNSIAQSKLKLEEDE----LHSLGIALDIEKTLTADATHVHYQSTHG 167
           RGG+V+ + I            K   DE    L ++  AL +EK +      +H  ++  
Sbjct: 64  RGGRVELQDIE-----------KPPSDEWGGTLDAMEAALKLEKFVNQALLDLHELASEE 112

Query: 168 RPHDPHTAHFVEEKYLGRQADSVRQLSGYVNDLSKIMNQRDPSLGVYLFDQ 218
           +  DPH   F+E  +L  Q   ++Q+   + +L + +N +    G YLFD+
Sbjct: 113 K--DPHLCDFLESHFLDEQVKEIKQVGDILTNLER-LNGQQAGSGEYLFDR 160


==> gnl|CDD|143967 pfam00210, Ferritin, Ferritin-like domain.  This family contains
           ferritins and other ferritin-like proteins such as
           members of the DPS family and bacterioferritins.
          Length = 142

 Score = 56.9 bits (138), Expect = 5e-009
 Identities = 30/148 (20%), Positives = 57/148 (38%), Gaps = 9/148 (6%)

Query: 56  IQSYINLNLHKSYQYLLMSAFYNSYQKNRPGFNKLYKSMSDRSFDDAIELIKHVTRRGGQ 115
           +   +   L  SYQYL M+ +++      PG  + +   ++   + A +L + +   GG+
Sbjct: 4   LNEQLADELTASYQYLQMAWYFDG--PGLPGLAEFFDEQAEEEREHADKLAERILALGGK 61

Query: 116 VDFRAISQHPNSIAQSKLKLEEDELHSLGIALDIEKTLTADATHVHYQSTHGRPHDPHTA 175
                +      +           L +L  AL+ EK +T     +   +      D  TA
Sbjct: 62  PVLTPV----ELLKIEPPDEFGSVLEALEAALEHEKEVTESLRELIELAEEEG--DYATA 115

Query: 176 HFVEEKYLGRQADSVRQLSGYVNDLSKI 203
            F+E  +L  Q +    L   +  L +I
Sbjct: 116 DFLEW-FLEEQEEHEWMLEALLEKLKRI 142


==> gnl|CDD|31717 COG1528, Ftn, Ferritin-like protein [Inorganic ion transport and
           metabolism].
          Length = 167

 Score = 43.3 bits (102), Expect = 7e-005
 Identities = 35/174 (20%), Positives = 71/174 (40%), Gaps = 18/174 (10%)

Query: 51  NVESGIQSYINLNLHKSYQYLLMSAFYNSYQKNRPGFNKLYKSMSDRSFDDAIELIKHVT 110
            +   +   +NL  + S  YL M+A+     ++ PGF K  ++ +      A++L  ++ 
Sbjct: 5   KMIELLNEQMNLEFYASNLYLQMAAWC--SSESLPGFAKFLRAQAQEELTHAMKLFNYLN 62

Query: 111 RRGGQVDFRAISQHPNSIAQSKLKLEEDELHSLGIALDIEKTLTAD-ATHVHYQSTHGRP 169
            RG + + +AI   PN  +  K   E          L+ E+ +T+               
Sbjct: 63  ERGARPELKAIEAPPNKFSSLKELFE--------KTLEHEQKVTSSINELAEVAREEK-- 112

Query: 170 HDPHTAHFVEEKYLGRQADSVRQLSGYVNDLSKIMNQRDPSLGVYLFDQYLEKQ 223
            D  T +F++  ++  Q +  +     ++ L    N      G+YL D+ L+ +
Sbjct: 113 -DYATFNFLQW-FVAEQVEEEKLFKTILDKLELAGND---GEGLYLIDKELKNR 161


==> gnl|CDD|153113 cd01055, Nonheme_Ferritin, nonheme-containing ferritins.  Nonheme
           Ferritin domain, found in archaea and bacteria, is a
           member of a broad superfamily of ferritin-like
           diiron-carboxylate proteins. The ferritin protein shell
           is composed of 24 protein subunits arranged in 432
           symmetry. Each protein subunit, a four-helix bundle with
           a fifth short terminal helix, contains a dinuclear
           ferroxidase center (H type). Unique to this group of
           proteins is a third metal site in the ferroxidase
           center. Iron storage involves the uptake of iron (II) at
           the protein shell, its oxidation by molecular oxygen at
           the ferroxidase centers, and the movement of iron (III)
           into the cavity for deposition as ferrihydrite.
          Length = 156

 Score = 38.6 bits (91), Expect = 0.002
 Identities = 23/80 (28%), Positives = 42/80 (52%), Gaps = 2/80 (2%)

Query: 50  DNVESGIQSYINLNLHKSYQYLLMSAFYNSYQKNRPGFNKLYKSMSDRSFDDAIELIKHV 109
           + +E  +   INL L+ SY YL M+A+++S  K   GF   ++  +    + A++   ++
Sbjct: 2   EKLEKALNEQINLELYSSYLYLAMAAWFDS--KGLDGFANFFRVQAQEEREHAMKFFDYL 59

Query: 110 TRRGGQVDFRAISQHPNSIA 129
             RGG+V+  AI   P+   
Sbjct: 60  NDRGGRVELPAIEAPPSEFE 79


==> gnl|CDD|173001 PRK14535, cysS, cysteinyl-tRNA synthetase; Provisional.
          Length = 699

 Score = 31.6 bits (71), Expect = 0.23
 Identities = 29/137 (21%), Positives = 55/137 (40%), Gaps = 25/137 (18%)

Query: 75  AFYNSYQKNRPGFNKLYKSMSDRSFDDAIELIKHVTRRGGQVDFRAISQHPNSIAQSKLK 134
           A+ + +   RPG++    +MS+  F D  ++       GG  D +    H N IAQS   
Sbjct: 419 AWESPWGNGRPGWHIECSAMSENLFGDTFDI------HGGGADLQ-FPHHENEIAQSVGA 471

Query: 135 LEEDELHSLGIALDIEKTLTADATHVHYQSTHGRPHDPHTAHFVEEKYLGRQADSVRQLS 194
                 H+ G              H H Q+ HG+    H  +++   ++    + + +  
Sbjct: 472 TG----HTCG--------------HHHAQTHHGQSIASHVKYWLHNGFIRVDGEKMSKSL 513

Query: 195 GYVNDLSKIMNQRDPSL 211
           G    + +++ Q DP +
Sbjct: 514 GNFFTIREVLKQYDPEV 530
