# Supplementary material for: Transcriptional Profiles of Mating-Responsive Genes from Testes and Male Accessory Glands of the Mediterranean Fruit Fly, Ceratitis capitata
Source: PLoS One. 2012 Oct 11;7(10):e46812. doi: 10.1371/journal.pone.0046812 (PMC3469604; doi:10.1371/journal.pone.0046812)
Supplement: Spreadsheet S1 — Hyperlinked Excel spreadsheet containing annotated assembled ESTs. Putative peptides are named using the prefix ‘Cc-male-’ rather than the prefix ‘TAG’ used in the text. (ZIP) [file pone.0046812.s008.zip › Spreadsheet 1/links/CDD/Cc-male-1042-CDD.txt]

>Cc-male-1042

gnl|CDD|147065 pfam04716, ETC_C1_NDUFA5, ETC complex I subunit c...    79   4e-016
gnl|CDD|145424 pfam02260, FATC, FATC domain.  The FATC domain is...    30   0.20 
gnl|CDD|34637 COG5032, TEL1, Phosphatidylinositol kinase and pro...    30   0.29 
gnl|CDD|33724 COG3943, COG3943, Virulence protein [General funct...    29   0.52 

==> gnl|CDD|147065 pfam04716, ETC_C1_NDUFA5, ETC complex I subunit conserved region.
           Family of eukaryotic NADH-ubiquinone oxidoreductase
          subunits (EC:1.6.5.3) (EC:1.6.99.3) from complex I of
          the electron transport chain initially identified in
          Neurospora crassa as a 29.9 kDa protein. The conserved
          region is found at the N-terminus of the member
          proteins.
          Length = 57

 Score = 78.8 bits (195), Expect = 4e-016
 Identities = 26/56 (46%), Positives = 37/56 (66%)

Query: 17 NPHHTLGALYGKILRAITKMPQDASYRKYTEKVVQSRLKAVEANKDIAALEKEIAC 72
          NP   L ALY K L+ + K+P+D+ YRKYTE + + RLK VE  +D+  +EK+I  
Sbjct: 2  NPRAALIALYTKTLKKLKKIPEDSVYRKYTEALTKHRLKIVEEEEDVEKIEKKIGA 57


==> gnl|CDD|145424 pfam02260, FATC, FATC domain.  The FATC domain is named after
          FRAP, ATM, TRRAP C-terminal. The solution structure of
          the FATC domain suggests it plays a role in
          redox-dependent structural and cellular stability.
          Length = 33

 Score = 30.1 bits (69), Expect = 0.20
 Identities = 10/28 (35%), Positives = 16/28 (57%)

Query: 71 ACGQVEELIVQAENELILARKMLGWKPW 98
             QV+ LI +A +   LA+  +GW P+
Sbjct: 5  VEQQVDRLIQEATDPENLAQMYIGWCPF 32


==> gnl|CDD|34637 COG5032, TEL1, Phosphatidylinositol kinase and protein kinases of the
            PI-3 kinase family [Signal transduction mechanisms / Cell
            division and chromosome partitioning / Chromatin
            structure and dynamics / DNA replication, recombination,
            and repair / Intracellular trafficking and secretion].
          Length = 2105

 Score = 29.7 bits (66), Expect = 0.29
 Identities = 17/46 (36%), Positives = 21/46 (45%), Gaps = 2/46 (4%)

Query: 53   RLKAVEANKDIAALEKEIACGQVEELIVQAENELILARKMLGWKPW 98
            RLK  E  KD       +    VE LI QA +   LA   +GW P+
Sbjct: 2061 RLKLSE--KDAEKFVDLLINKSVESLITQATDPFQLATMYIGWMPF 2104


==> gnl|CDD|33724 COG3943, COG3943, Virulence protein [General function prediction
           only].
          Length = 329

 Score = 28.9 bits (64), Expect = 0.52
 Identities = 12/42 (28%), Positives = 17/42 (40%), Gaps = 2/42 (4%)

Query: 27  GKILRAITKMPQDASYRKYTEKVVQSRLKAVEANKDIAALEK 68
           G + R   +   +  YR Y     Q RL      + + ALEK
Sbjct: 283 GSVTRKQAEQKAEREYRAYEA--RQLRLVEQAYLESVKALEK 322
