# Supplementary material for: Transcriptional Profiles of Mating-Responsive Genes from Testes and Male Accessory Glands of the Mediterranean Fruit Fly, Ceratitis capitata
Source: PLoS One. 2012 Oct 11;7(10):e46812. doi: 10.1371/journal.pone.0046812 (PMC3469604; doi:10.1371/journal.pone.0046812)
Supplement: Spreadsheet S1 — Hyperlinked Excel spreadsheet containing annotated assembled ESTs. Putative peptides are named using the prefix ‘Cc-male-’ rather than the prefix ‘TAG’ used in the text. (ZIP) [file pone.0046812.s008.zip › Spreadsheet 1/links/CDD/Cc-male-1044-CDD.txt]

>Cc-male-1044

gnl|CDD|29138 cd00176, SPEC, Spectrin repeats, found in several ...    39   0.001
gnl|CDD|162740 TIGR02169, SMC_prok_A, chromosome segregation pro...    39   0.002
gnl|CDD|128455 smart00150, SPEC, Spectrin repeats.                     38   0.002
gnl|CDD|152563 pfam12128, DUF3584, Protein of unknown function (...    33   0.076
gnl|CDD|162739 TIGR02168, SMC_prok_B, chromosome segregation pro...    32   0.18 
gnl|CDD|30843 COG0497, RecN, ATPase involved in DNA repair [DNA ...    30   0.91 

==> gnl|CDD|29138 cd00176, SPEC, Spectrin repeats, found in several proteins involved
           in cytoskeletal structure; family members include
           spectrin, alpha-actinin and dystrophin; the spectrin
           repeat forms a three helix bundle with the second helix
           interrupted by proline in some sequences; the repeats
           are independent folding units; tandem repeats are found
           in differing numbers and arrange in an antiparallel
           manner to form dimers; the repeats are defined by a
           characteristic tryptophan (W) residue in helix A and a
           leucine (L) at the carboxyl end of helix C and separated
           by a linker of 5 residues; two copies of the repeat are
           present here.
          Length = 213

 Score = 39.3 bits (91), Expect = 0.001
 Identities = 39/215 (18%), Positives = 82/215 (38%), Gaps = 11/215 (5%)

Query: 13  DSSKEFDAAINRLREALQSISDNLDELSTDGDHEENLRKIENLERQLEGQRSLLADAEQS 72
             + E +A ++   E L S     D  S     E  L+K E LE +L      +    + 
Sbjct: 7   RDADELEAWLSEKEELLSSTDYGDDLESV----EALLKKHEALEAELAAHEERVEALNEL 62

Query: 73  AILLCNILGDSASRADVNSKVAALEKQYQTLQRKLDTKKAETEASLRDSRHLSESCAKMI 132
              L       A   ++  ++  L ++++ L+   + ++   E +L   +   +    + 
Sbjct: 63  GEQLIEEGHPDA--EEIQERLEELNQRWEELRELAEERRQRLEEALDLQQFFRD-ADDLE 119

Query: 133 GWLSGELSNLSEKLLLSAHKPTLQHQIDAHEPIYREVMAREHXIIMLINKGKELGDRQQH 192
            WL  E         L     +++  +  H+ +  E+ A E  +  L    +EL +    
Sbjct: 120 QWLE-EKEAALASEDLGKDLESVEELLKKHKELEEELEAHEPRLKSLNELAEELLEEGHP 178

Query: 193 ---RTVKRDLERIQQLWDKLRXEVAERQSRLQTCM 224
                ++  LE + + W++L     ERQ +L+  +
Sbjct: 179 DADEEIEEKLEELNERWEELLELAEERQKKLEEAL 213


 Score = 31.6 bits (71), Expect = 0.24
 Identities = 23/110 (20%), Positives = 47/110 (42%), Gaps = 3/110 (2%)

Query: 122 RHLSESCAKMIGWLSGELSNLSEKLLLSAHKPTLQHQIDAHEPIYREVMAREHXIIMLIN 181
           +       ++  WLS +   LS          +++  +  HE +  E+ A E  +  L  
Sbjct: 3   QQFLRDADELEAWLSEKEELLSS-TDYGDDLESVEALLKKHEALEAELAAHEERVEALNE 61

Query: 182 KGKELGDRQQHRT--VKRDLERIQQLWDKLRXEVAERQSRLQTCMEHCKK 229
            G++L +        ++  LE + Q W++LR    ER+ RL+  ++  + 
Sbjct: 62  LGEQLIEEGHPDAEEIQERLEELNQRWEELRELAEERRQRLEEALDLQQF 111


==> gnl|CDD|162740 TIGR02169, SMC_prok_A, chromosome segregation protein SMC,
           primarily archaeal type.  SMC (structural maintenance of
           chromosomes) proteins bind DNA and act in organizing and
           segregating chromosomes for partition. SMC proteins are
           found in bacteria, archaea, and eukaryotes. It is found
           in a single copy and is homodimeric in prokaryotes, but
           six paralogs (excluded from this family) are found in
           eukarotes, where SMC proteins are heterodimeric. This
           family represents the SMC protein of archaea and a few
           bacteria (Aquifex, Synechocystis, etc); the SMC of other
           bacteria is described by TIGR02168. The N- and
           C-terminal domains of this protein are well conserved,
           but the central hinge region is skewed in composition
           and highly divergent.
          Length = 1164

 Score = 38.9 bits (91), Expect = 0.002
 Identities = 40/210 (19%), Positives = 85/210 (40%), Gaps = 12/210 (5%)

Query: 17  EFDAAINRLREALQSISDNLDELSTDGDH-EENLRKIENLERQLEGQRSLLADAEQSA-- 73
           EFD    +  E L+ + +N++ L    D   + L ++     + E  ++LL +  +    
Sbjct: 167 EFDRKKEKALEELEEVEENIERLDLIIDEKRQQLERLRREREKAERYQALLKEKREYEGY 226

Query: 74  ILLCNILGDSASRADVNSKVAALEKQYQTLQRKLDTKKAETEASLRDSRHLSESCAKMIG 133
            LL         +  +  ++A+LE++ + L  ++   +   E   +    L++    +  
Sbjct: 227 ELLKEKEALERQKEAIERQLASLEEELEKLTEEISELEKRLEEIEQLLEELNKKIKDLG- 285

Query: 134 WLSGELSNLSEKLL-LSAHKPTLQHQIDAHEPIYREVMAREHXIIMLINKGKELGDRQQH 192
               E   + EK+  L A   +L+  I   E    +   R   +   I+K        + 
Sbjct: 286 --EEEQLRVKEKIGELEAEIASLERSIAEKERELEDAEERLAKLEAEIDKLLA-----EI 338

Query: 193 RTVKRDLERIQQLWDKLRXEVAERQSRLQT 222
             ++R++E  ++  DKL  E AE +  L+ 
Sbjct: 339 EELEREIEEERKRRDKLTEEYAELKEELED 368


==> gnl|CDD|128455 smart00150, SPEC, Spectrin repeats. 
          Length = 101

 Score = 38.5 bits (90), Expect = 0.002
 Identities = 21/102 (20%), Positives = 44/102 (43%), Gaps = 3/102 (2%)

Query: 122 RHLSESCAKMIGWLSGELSNLSEKLLLSAHKPTLQHQIDAHEPIYREVMAREHXIIMLIN 181
           +       ++  WLS E   L     L     +++  +  HE +  E+ A E  +  L  
Sbjct: 1   QQFLRDADELEAWLS-EKEALLASEDLGKDLESVEALLKKHEALEAELEAHEERVEALNE 59

Query: 182 KGKELGDRQQH--RTVKRDLERIQQLWDKLRXEVAERQSRLQ 221
            G++L +        ++  LE + + W++L+    ER+ +L+
Sbjct: 60  LGEQLIEEGHPDAEEIEERLEELNERWEELKELAEERRQKLE 101


==> gnl|CDD|152563 pfam12128, DUF3584, Protein of unknown function (DUF3584).  This
           protein is found in bacteria and eukaryotes. Proteins in
           this family are typically between 943 to 1234 amino
           acids in length. There are two conserved sequence
           motifs: GKT and YLP.
          Length = 1192

 Score = 33.5 bits (77), Expect = 0.076
 Identities = 46/235 (19%), Positives = 89/235 (37%), Gaps = 35/235 (14%)

Query: 12  ADSSKEFDAAINRLREALQSISDNLDELS---------TDGDHEENLRKIENLERQLEGQ 62
           A+  +E   A N LR  L+++ D   E            + D E +  +++ LE Q    
Sbjct: 278 AEEQEERKEAKNELRFQLRTLDDEWKEARDELNQEISAANADLEADRSELDLLEDQK--D 335

Query: 63  RSLLADAEQSAILLCNILGDSASRADVNSKVAALEKQYQTLQRKLDTKKAETEASLRDSR 122
           +    D EQ    L  +    +   +V +++  L  ++Q +QRK + +K +         
Sbjct: 336 KFQDKDIEQLKADLDQLPQWQSELEEVEARLDLLTGKHQDIQRKYERRKQK--------- 386

Query: 123 HLSESCAKMIGWLSGELSNLSE---KLL------LSAHKPTLQHQIDA-HEPIYREVMAR 172
            + E   + +   +   + + E   +        LSA +  L+ Q++A       E    
Sbjct: 387 -IKEQLERDLEKNNARRAAIREEKARQKAAIEEALSALESQLRQQLEALKLEFNEEEYEL 445

Query: 173 EHXI----IMLINKGKELGDRQQHRTVKRDLERIQQLWDKLRXEVAERQSRLQTC 223
           E  +      L +      + +Q       LE+ Q+  +  R EV + QS L+  
Sbjct: 446 ELRLGELKQRLDSATATPEELEQLEINDAALEKAQEEQEAARAEVEQLQSELRQL 500


==> gnl|CDD|162739 TIGR02168, SMC_prok_B, chromosome segregation protein SMC, common
           bacterial type.  SMC (structural maintenance of
           chromosomes) proteins bind DNA and act in organizing and
           segregating chromosomes for partition. SMC proteins are
           found in bacteria, archaea, and eukaryotes. This family
           represents the SMC protein of most bacteria. The smc
           gene is often associated with scpB (TIGR00281) and scpA
           genes, where scp stands for segregation and condensation
           protein. SMC was shown (in Caulobacter crescentus) to be
           induced early in S phase but present and bound to DNA
           throughout the cell cycle.
          Length = 1179

 Score = 32.3 bits (74), Expect = 0.18
 Identities = 41/209 (19%), Positives = 82/209 (39%), Gaps = 20/209 (9%)

Query: 20  AAINRLREALQSISDNLDELSTDGDHEENLRKIENLERQLEGQRSLLADAEQSAILLCNI 79
             I+RL +  Q + + L  L      EE   ++E LE +L+     LA+ E+       +
Sbjct: 295 NEISRLEQQKQILRERLANLERQ--LEELEAQLEELESKLDELAEELAELEE------KL 346

Query: 80  LGDSASRADVNSKVAALEKQYQTLQRKLDTKKAETEASLRDSRHLSESCAKMIGWLSGEL 139
                    + +++  LE + + L+ +L+  + + E        L    A     L+ E+
Sbjct: 347 EELKEELESLEAELEELEAELEELESRLEELEEQLETLRSKVAQLELQIAS----LNNEI 402

Query: 140 SNLSEKLLLSAHKPTLQHQI------DAHEPIYREVMAREHXIIMLINKGKELGDR--QQ 191
             L  +L     +     Q          E   +E+ A    +   + + +E  +R  + 
Sbjct: 403 ERLEARLERLEDRRERLQQEIEELLKKLEEAELKELQAELEELEEELEELQEELERLEEA 462

Query: 192 HRTVKRDLERIQQLWDKLRXEVAERQSRL 220
              ++ +LE  +Q  D    E+A+ Q+RL
Sbjct: 463 LEELREELEEAEQALDAAERELAQLQARL 491


==> gnl|CDD|30843 COG0497, RecN, ATPase involved in DNA repair [DNA replication,
           recombination, and repair].
          Length = 557

 Score = 29.8 bits (67), Expect = 0.91
 Identities = 22/132 (16%), Positives = 41/132 (31%), Gaps = 12/132 (9%)

Query: 2   TRRANNLGGAADSSKEFDAAINRLREALQSISDNLDELSTDGDH-----------EENLR 50
            R    L   ++   +       L EAL  + +  +EL    D            EE L 
Sbjct: 248 GRALEALEDLSEYDGKLSELAELLEEALYELEEASEELRAYLDELEFDPNRLEEVEERLF 307

Query: 51  KIENLERQLEGQ-RSLLADAEQSAILLCNILGDSASRADVNSKVAALEKQYQTLQRKLDT 109
            +++L R+       LL   ++    L  +     S   +  +V  L+ +       L  
Sbjct: 308 ALKSLARKYGVTIEDLLEYLDKIKEELAQLDNSEESLEALEKEVKKLKAELLEAAEALSA 367

Query: 110 KKAETEASLRDS 121
            + +    L   
Sbjct: 368 IRKKAAKELEKE 379
