# Supplementary material for: Transcriptional Profiles of Mating-Responsive Genes from Testes and Male Accessory Glands of the Mediterranean Fruit Fly, Ceratitis capitata
Source: PLoS One. 2012 Oct 11;7(10):e46812. doi: 10.1371/journal.pone.0046812 (PMC3469604; doi:10.1371/journal.pone.0046812)
Supplement: Spreadsheet S1 — Hyperlinked Excel spreadsheet containing annotated assembled ESTs. Putative peptides are named using the prefix ‘Cc-male-’ rather than the prefix ‘TAG’ used in the text. (ZIP) [file pone.0046812.s008.zip › Spreadsheet 1/links/CDD/Cc-male-1045-CDD.txt]

>Cc-male-1045

gnl|CDD|151752 pfam11311, DUF3114, Protein of unknown function (...    30   0.48 

==> gnl|CDD|151752 pfam11311, DUF3114, Protein of unknown function (DUF3114).  Some
           members in this family of proteins with unknown function
           are annotated as cytosolic proteins. This cannot be
           confirmed.
          Length = 252

 Score = 30.5 bits (69), Expect = 0.48
 Identities = 13/49 (26%), Positives = 23/49 (46%), Gaps = 5/49 (10%)

Query: 34  NKEVLRNIKECFPDLQTQAKLKLLLSF---FHIPR--RLVEEWKAELEE 77
           NK  +R+ +  +PD +  A +K+L+ F   F +      + E  AE   
Sbjct: 142 NKIAIRDGQVIYPDGEPSANIKILIDFHTEFILDSQGNFLNEIDAENAT 190
