# Supplementary material for: Transcriptional Profiles of Mating-Responsive Genes from Testes and Male Accessory Glands of the Mediterranean Fruit Fly, Ceratitis capitata
Source: PLoS One. 2012 Oct 11;7(10):e46812. doi: 10.1371/journal.pone.0046812 (PMC3469604; doi:10.1371/journal.pone.0046812)
Supplement: Spreadsheet S1 — Hyperlinked Excel spreadsheet containing annotated assembled ESTs. Putative peptides are named using the prefix ‘Cc-male-’ rather than the prefix ‘TAG’ used in the text. (ZIP) [file pone.0046812.s008.zip › Spreadsheet 1/links/CDD/Cc-male-1046-CDD.txt]

>Cc-male-1046

gnl|CDD|113446 pfam04677, CwfJ_C_1, Protein similar to CwfJ C-te...   149   1e-036
gnl|CDD|147034 pfam04676, CwfJ_C_2, Protein similar to CwfJ C-te...    68   4e-012
gnl|CDD|30883 COG0537, Hit, Diadenosine tetraphosphate (Ap4A) hy...    31   0.76 

==> gnl|CDD|113446 pfam04677, CwfJ_C_1, Protein similar to CwfJ C-terminus 1.  This
           region is found in the N terminus of Schizosaccharomyces
           pombe protein CwfJ. CwfJ is part of the Cdc5p complex
           involved in mRNA splicing.
          Length = 122

 Score =  149 bits (379), Expect = 1e-036
 Identities = 54/126 (42%), Positives = 81/126 (64%), Gaps = 5/126 (3%)

Query: 125 INEHQRLTAQLDNCRQCFNSTKMDKSLMVSMGEQVYLALPWHIGMQPGHCVISTTQHVTC 184
             +H+R+    D+C  C ++  ++K L+VS+G + YLALP    +  GHC+I   QH+  
Sbjct: 1   GKDHKRIKILPDSCWFCLSNPNLEKHLIVSIGNKAYLALPKG-PLVSGHCLIIPIQHIPS 59

Query: 185 STQLDEDTWAEVNDFRKALTRMFAAQKKDVVYFEIATRLSHR-PHITIHCVPIPDEQAEM 243
           +  LDE+ W E+ +FRKALT M+ +Q KD V+FEIA   S R PH+ I C+P+P   +++
Sbjct: 60  TLSLDEEVWDEIRNFRKALTLMYKSQGKDAVFFEIA---SQRRPHLHIQCIPVPKSISKL 116

Query: 244 APFYFK 249
           AP YFK
Sbjct: 117 APLYFK 122


==> gnl|CDD|147034 pfam04676, CwfJ_C_2, Protein similar to CwfJ C-terminus 2.  This
           region is found in the N terminus of Schizosaccharomyces
           pombe protein CwfJ. CwfJ is part of the Cdc5p complex
           involved in mRNA splicing.
          Length = 98

 Score = 68.1 bits (167), Expect = 4e-012
 Identities = 37/79 (46%), Positives = 46/79 (58%), Gaps = 4/79 (5%)

Query: 258 EWSVN--KQLVSLSSAGKGLRNCIPKGMPYFWVNFGMDTGFAHVIEDENRFQKNFAFQNY 315
           EWS N  K+L+      KGLR  IPKG PYF V F +D G AHVIEDE RF   F  +  
Sbjct: 1   EWSQNEKKKLIDTKGP-KGLRRSIPKGGPYFHVEFPLDGGLAHVIEDEERFPLQFGREVL 59

Query: 316 GGMLKLGAK-KWARRKRTK 333
            G+L L  +  W + K++K
Sbjct: 60  AGLLNLPKRVDWRKCKQSK 78


==> gnl|CDD|30883 COG0537, Hit, Diadenosine tetraphosphate (Ap4A) hydrolase and other
           HIT family hydrolases [Nucleotide transport and
           metabolism / Carbohydrate transport and metabolism /
           General function prediction only].
          Length = 138

 Score = 30.7 bits (69), Expect = 0.76
 Identities = 21/92 (22%), Positives = 33/92 (35%), Gaps = 4/92 (4%)

Query: 169 MQPGHCVISTTQHVTCSTQLDEDTWAEVNDF----RKALTRMFAAQKKDVVYFEIATRLS 224
             PGH ++   +HV+    LD +  AE+        KAL   F A   ++          
Sbjct: 33  AAPGHTLVIPKRHVSDLEDLDPEELAELFLLAQKIAKALKEAFGADGYNIGINNGKAAGQ 92

Query: 225 HRPHITIHCVPIPDEQAEMAPFYFKKAVEESE 256
              H+ IH +P            +   VE +E
Sbjct: 93  EVFHLHIHIIPRYKGDDNFPGPGWGTKVEPNE 124
