# Supplementary material for: Transcriptional Profiles of Mating-Responsive Genes from Testes and Male Accessory Glands of the Mediterranean Fruit Fly, Ceratitis capitata
Source: PLoS One. 2012 Oct 11;7(10):e46812. doi: 10.1371/journal.pone.0046812 (PMC3469604; doi:10.1371/journal.pone.0046812)
Supplement: Spreadsheet S1 — Hyperlinked Excel spreadsheet containing annotated assembled ESTs. Putative peptides are named using the prefix ‘Cc-male-’ rather than the prefix ‘TAG’ used in the text. (ZIP) [file pone.0046812.s008.zip › Spreadsheet 1/links/CDD/Cc-male-1047-CDD.txt]

>Cc-male-1047

gnl|CDD|146145 pfam03357, Snf7, Snf7.  This family of proteins a...   108   1e-024
gnl|CDD|35050 COG5491, VPS24, Conserved protein implicated in se...    51   3e-007
gnl|CDD|180186 PRK05658, PRK05658, RNA polymerase sigma factor R...    34   0.041
gnl|CDD|184359 PRK13875, PRK13875, conjugal transfer protein Trb...    33   0.076
gnl|CDD|163010 TIGR02773, addB_Gpos, ATP-dependent nuclease subu...    32   0.13 
gnl|CDD|180515 PRK06291, PRK06291, aspartate kinase; Provisional.      31   0.25 
gnl|CDD|152334 pfam11898, DUF3418, Domain of unknown function (D...    31   0.28 
gnl|CDD|147458 pfam05268, GP38, Phage tail fibre adhesin Gp38.  ...    31   0.35 
gnl|CDD|185643 PTZ00464, PTZ00464, SNF-7-like protein; Provisional.    31   0.37 
gnl|CDD|181110 PRK07772, PRK07772, single-stranded DNA-binding p...    30   0.48 

==> gnl|CDD|146145 pfam03357, Snf7, Snf7.  This family of proteins are involved in
           protein sorting and transport from the endosome to the
           vacuole/lysosome in eukaryotic cells. Vacuoles/lysosomes
           play an important role in the degradation of both lipids
           and cellular proteins. In order to perform this
           degradative function, vacuoles/lysosomes contain
           numerous hydrolases which have been transported in the
           form of inactive precursors via the biosynthetic pathway
           and are proteolytically activated upon delivery to the
           vacuole/lysosome. The delivery of transmembrane
           proteins, such as activated cell surface receptors to
           the lumen of the vacuole/lysosome, either for
           degradation/downregulation, or in the case of
           hydrolases, for proper localisation, requires the
           formation of multivesicular bodies (MVBs). These late
           endosomal structures are formed by invaginating and
           budding of the limiting membrane into the lumen of the
           compartment. During this process, a subset of the
           endosomal membrane proteins is sorted into the forming
           vesicles. Mature MVBs fuse with the vacuole/lysosome,
           thereby releasing cargo containing vesicles into its
           hydrolytic lumen for degradation. Endosomal proteins
           that are not sorted into the intralumenal MVB vesicles
           are either recycled back to the plasma membrane or Golgi
           complex, or remain in the limiting membrane of the MVB
           and are thereby transported to the limiting membrane of
           the vacuole/lysosome as a consequence of fusion.
           Therefore, the MVB sorting pathway plays a critical role
           in the decision between recycling and degradation of
           membrane proteins. A few archaeal sequences are also
           present within this family.
          Length = 169

 Score =  108 bits (273), Expect = 1e-024
 Identities = 39/112 (34%), Positives = 64/112 (57%), Gaps = 2/112 (1%)

Query: 6   FMLMKANIQAVSLKIQTLKSQNTMAQAMRGVTKAMQNMNRQLNLPQIQKILHEFEKQSEI 65
                AN++ V + I+  K+   +  AM+G  KAM+ MN+ +++ +I  ++ E E Q E 
Sbjct: 60  LDGQLANLEQVRMAIENAKTNQEVLNAMKGGAKAMKAMNKNMDIDKIDDLMDEIEDQMEK 119

Query: 66  MDMKEEMINDAIDDAMEDEGDEEETDAVVSQVLDELGLQLGEQLGDLPTASG 117
            D   EM++D +DDA  DE DEEE DA +  +LDE+G +   +L   P+ + 
Sbjct: 120 ADEISEMLSDTLDDA--DEEDEEELDAELDALLDEIGDEELVELPSAPSGAL 169


==> gnl|CDD|35050 COG5491, VPS24, Conserved protein implicated in secretion [Cell
           motility and secretion].
          Length = 204

 Score = 50.8 bits (121), Expect = 3e-007
 Identities = 33/119 (27%), Positives = 58/119 (48%), Gaps = 12/119 (10%)

Query: 6   FMLMKANIQAVSLKIQTLKSQNTMAQAMRGVT----KAMQNMNRQLNLPQIQKILHEFEK 61
               ++ + A   ++Q+L +       MR V+    KA   MN    L  I++I+  FE 
Sbjct: 47  LRKARSRLDASISRLQSLDTMLFEKVVMRQVSGDMAKAAMYMN---ELESIRRIMQLFET 103

Query: 62  QSEIMD---MKEEMINDAIDDAMED--EGDEEETDAVVSQVLDELGLQLGEQLGDLPTA 115
           Q   ++   ++ E +++ +D  + D    D EE D +V++VL E+GL+L E    LP  
Sbjct: 104 QFLALELVQLRLETMDELMDVVVGDPVLEDLEELDELVNKVLPEIGLELDESEQSLPAN 162


==> gnl|CDD|180186 PRK05658, PRK05658, RNA polymerase sigma factor RpoD; Validated.
          Length = 619

 Score = 33.6 bits (78), Expect = 0.041
 Identities = 14/40 (35%), Positives = 20/40 (50%)

Query: 63  SEIMDMKEEMINDAIDDAMEDEGDEEETDAVVSQVLDELG 102
            E  D  + ++ +   DA  DE  EEE  A +S V  E+G
Sbjct: 61  EEAPDADDLLLAENEADAQTDEDAEEEAAAALSSVESEIG 100


==> gnl|CDD|184359 PRK13875, PRK13875, conjugal transfer protein TrbL; Provisional.
          Length = 440

 Score = 33.0 bits (76), Expect = 0.076
 Identities = 21/63 (33%), Positives = 29/63 (46%), Gaps = 4/63 (6%)

Query: 114 TASGSLSIAGGIKNTPAAVAAGGIGTGGGGSSNGGNGGNTAAAGGSGASSPVSDADADLQ 173
            A G  + AGG  +  +A AAGG G  G  +      G  A AG S A+SP+  A +   
Sbjct: 309 AARGGAAAAGGASSAYSAGAAGGSGAAGVAAG----LGGVARAGASAAASPLRRAASRAA 364

Query: 174 ARL 176
             +
Sbjct: 365 ESM 367


==> gnl|CDD|163010 TIGR02773, addB_Gpos, ATP-dependent nuclease subunit B.  DNA repair
           is accomplished by several different systems in
           prokaryotes. Recombinational repair of double-stranded
           DNA breaks involves the RecBCD pathway in some lineages,
           and AddAB (also called RexAB) in other. The AddA protein
           is conserved between the firmicutes and the
           alphaproteobacteria, while the partner protein is not.
           Nevertheless, the partner is designated AddB in both
           systems. This model describes the AddB protein as found
           Bacillus subtilis and related species. Although the RexB
           protein of Streptococcus and Lactococcus is considered
           to be orthologous, functionally equivalent, and merely
           named differently, all members of this protein family
           have a P-loop nucleotide binding motif GxxGxGK[ST] at
           the N-terminus, unlike RexB proteins, and a CxxCxxxxxC
           motif at the C-terminus, both of which may be relevant
           to function.
          Length = 1158

 Score = 32.0 bits (73), Expect = 0.13
 Identities = 21/73 (28%), Positives = 37/73 (50%), Gaps = 3/73 (4%)

Query: 42  NMNRQLNLPQIQKILHEFEKQSEIMDMKEEMINDAIDDAMEDEGDEEET--DAVVSQVLD 99
            M +   + +    L+EF ++ ++ D  E+  +   +D   +E  E E   DAV+ Q+LD
Sbjct: 485 QMKKAKTVKEFATALYEFLEELDLPDKLEKHRDYFDEDGRHEEAREYEQIWDAVI-QLLD 543

Query: 100 ELGLQLGEQLGDL 112
           E+   LG +  DL
Sbjct: 544 EMVEVLGNEEMDL 556


==> gnl|CDD|180515 PRK06291, PRK06291, aspartate kinase; Provisional.
          Length = 465

 Score = 31.1 bits (71), Expect = 0.25
 Identities = 21/71 (29%), Positives = 36/71 (50%), Gaps = 8/71 (11%)

Query: 32  AMRGVTKAMQNMNRQ-LNLPQIQKILHEFEKQSEIMDMKEEMINDAIDDAMEDEGDEEET 90
           AM GVT A+  +  Q L++  I K+      +  I D++E     AI++A++D    EE 
Sbjct: 41  AMTGVTDALLEIAEQALDVRDIAKV------KDFIADLRERHY-KAIEEAIKDPDIREEV 93

Query: 91  DAVVSQVLDEL 101
              +   ++EL
Sbjct: 94  SKTIDSRIEEL 104


==> gnl|CDD|152334 pfam11898, DUF3418, Domain of unknown function (DUF3418).  This
           presumed domain is functionally uncharacterized. This
           domain is found in bacteria. This domain is typically
           between 582 to 594 amino acids in length. This domain is
           found associated with pfam07717, pfam00271, pfam04408.
          Length = 586

 Score = 30.9 bits (71), Expect = 0.28
 Identities = 29/138 (21%), Positives = 60/138 (43%), Gaps = 16/138 (11%)

Query: 14  QAVSLKIQTLKSQNTMAQAMR-GVTK-AMQNMNRQL-----NLPQIQKILHEFEKQSEIM 66
            +V+L++    +    A+A R G+ +  +  +  Q+     NLP + K+   F     + 
Sbjct: 338 DSVALRL--FDTPEEAARAHRAGLRRLLLLQLPSQVKYLEKNLPNLAKLALYFNPLGSVE 395

Query: 67  DMKEEMINDAIDDAMEDEG---DEEETDAVVSQVLDELGL---QLGEQLGDLPTASGSLS 120
           ++++++I  A+D    + G   DE   +A++ +V  EL     ++   +  +  A   L+
Sbjct: 396 ELRDDLIAAALDRLFLEGGLPRDEAAFEALLERVRAELVATAQEIARLVEQILAAYQELA 455

Query: 121 IA-GGIKNTPAAVAAGGI 137
               G     AA A   I
Sbjct: 456 KRLKGKVPLAAAEALADI 473


==> gnl|CDD|147458 pfam05268, GP38, Phage tail fibre adhesin Gp38.  This family
           contains several Gp38 proteins from T-even-like phages.
           Gp38, together with a second phage protein, gp57,
           catalyses the organisation of gp37 but is absent from
           the phage particle. Gp37 is responsible for receptor
           recognition.
          Length = 261

 Score = 30.5 bits (69), Expect = 0.35
 Identities = 16/31 (51%), Positives = 20/31 (64%)

Query: 130 AAVAAGGIGTGGGGSSNGGNGGNTAAAGGSG 160
           A++ A G G+G G +  GGNGGN  AAGG  
Sbjct: 196 ASLTAPGGGSGTGSAYGGGNGGNVGAAGGRA 226


==> gnl|CDD|185643 PTZ00464, PTZ00464, SNF-7-like protein; Provisional.
          Length = 211

 Score = 30.6 bits (69), Expect = 0.37
 Identities = 19/97 (19%), Positives = 43/97 (44%), Gaps = 6/97 (6%)

Query: 12  NIQAVSLKIQTLKSQNTMAQAMRGVTKAMQNMNRQLNLPQIQKILHEFEKQSEIMDMKEE 71
           N+  +    +++K       AM+   K ++   ++LN+ +++ +  E     E     +E
Sbjct: 86  NMDQLQFTTESVKDTKVQVDAMKQAAKTLKKQFKKLNVDKVEDLQDELADLYEDTQEIQE 145

Query: 72  MINDAIDDAMEDEGDEEETDAVVSQVLDELGLQLGEQ 108
           ++  A D  + D+ DE+E        LD L   + ++
Sbjct: 146 IMGRAYD--VPDDIDEDEMLG----ELDALDFDMEKE 176


==> gnl|CDD|181110 PRK07772, PRK07772, single-stranded DNA-binding protein;
           Provisional.
          Length = 186

 Score = 30.4 bits (69), Expect = 0.48
 Identities = 17/35 (48%), Positives = 19/35 (54%)

Query: 135 GGIGTGGGGSSNGGNGGNTAAAGGSGASSPVSDAD 169
           GG G GGGGS  GG GG    A G G +   + AD
Sbjct: 131 GGFGGGGGGSGGGGGGGGGGGAPGGGGAQASAPAD 165


 Score = 29.6 bits (67), Expect = 0.76
 Identities = 16/33 (48%), Positives = 18/33 (54%)

Query: 135 GGIGTGGGGSSNGGNGGNTAAAGGSGASSPVSD 167
           GG G G GG   GG GG     GG+ AS+P  D
Sbjct: 134 GGGGGGSGGGGGGGGGGGAPGGGGAQASAPADD 166
