# Supplementary material for: Transcriptional Profiles of Mating-Responsive Genes from Testes and Male Accessory Glands of the Mediterranean Fruit Fly, Ceratitis capitata
Source: PLoS One. 2012 Oct 11;7(10):e46812. doi: 10.1371/journal.pone.0046812 (PMC3469604; doi:10.1371/journal.pone.0046812)
Supplement: Spreadsheet S1 — Hyperlinked Excel spreadsheet containing annotated assembled ESTs. Putative peptides are named using the prefix ‘Cc-male-’ rather than the prefix ‘TAG’ used in the text. (ZIP) [file pone.0046812.s008.zip › Spreadsheet 1/links/CDD/Cc-male-1048-CDD.txt]

>Cc-male-1048

gnl|CDD|31348 COG1154, Dxs, Deoxyxylulose-5-phosphate synthase [...    30   0.30 
gnl|CDD|162169 TIGR01040, V-ATPase_V1_B, V-type (H+)-ATPase V1, ...    29   0.68 

==> gnl|CDD|31348 COG1154, Dxs, Deoxyxylulose-5-phosphate synthase [Coenzyme
           metabolism / Lipid metabolism].
          Length = 627

 Score = 29.8 bits (67), Expect = 0.30
 Identities = 12/63 (19%), Positives = 29/63 (46%), Gaps = 1/63 (1%)

Query: 25  TYLKRISESVLLELKRWQREQKLMRLAAARNRRPAVVRTPRHHKPHVRAKEDKSKFEVFG 84
           ++L+ I   V++  +  +  ++++  A A++  P  +R PR +   V    +    E  G
Sbjct: 435 SFLRCIPNMVIMAPRDEEELRQMLYTALAQDDGPVAIRYPRGNGVGVILTPELEPLE-IG 493

Query: 85  EWV 87
           +  
Sbjct: 494 KGE 496


==> gnl|CDD|162169 TIGR01040, V-ATPase_V1_B, V-type (H+)-ATPase V1, B subunit.  This
           models eukaryotic vacuolar (H+)-ATPase that is
           responsible for acidifying cellular compartments. This
           enzyme shares extensive sequence similarity with
           archaeal ATP synthase.
          Length = 466

 Score = 28.5 bits (64), Expect = 0.68
 Identities = 11/29 (37%), Positives = 16/29 (55%), Gaps = 4/29 (13%)

Query: 9   DKPWTWMRTFPRKIPQTYLKRISESVLLE 37
           D  W  +R FP+++    LKRI   +L E
Sbjct: 434 DIAWQLLRIFPKEM----LKRIPAKILEE 458
