# Supplementary material for: Transcriptional Profiles of Mating-Responsive Genes from Testes and Male Accessory Glands of the Mediterranean Fruit Fly, Ceratitis capitata
Source: PLoS One. 2012 Oct 11;7(10):e46812. doi: 10.1371/journal.pone.0046812 (PMC3469604; doi:10.1371/journal.pone.0046812)
Supplement: Spreadsheet S1 — Hyperlinked Excel spreadsheet containing annotated assembled ESTs. Putative peptides are named using the prefix ‘Cc-male-’ rather than the prefix ‘TAG’ used in the text. (ZIP) [file pone.0046812.s008.zip › Spreadsheet 1/links/CDD/Cc-male-1049-CDD.txt]

>Cc-male-1049

gnl|CDD|29257 cd00200, WD40, WD40 domain, found in a number of e...    41   2e-004
gnl|CDD|163208 TIGR03300, assembly_YfgL, outer membrane assembly...    34   0.023

==> gnl|CDD|29257 cd00200, WD40, WD40 domain, found in a number of eukaryotic
           proteins that cover a wide variety of functions
           including adaptor/regulatory modules in signal
           transduction, pre-mRNA processing and cytoskeleton
           assembly; typically contains a GH dipeptide 11-24
           residues from its N-terminus and the WD dipeptide at its
           C-terminus and is 40 residues long, hence the name WD40;
           between GH and WD lies a conserved core; serves as a
           stable propeller-like platform to which proteins can
           bind either stably or reversibly; forms a propeller-like
           structure with several blades where each blade is
           composed of a four-stranded anti-parallel b-sheet;
           instances with few detectable copies are hypothesized to
           form larger structures by dimerization; each WD40
           sequence repeat forms the first three strands of one
           blade and the last strand in the next blade; the last
           C-terminal WD40 repeat completes the blade structure of
           the first WD40 repeat to create the closed ring
           propeller-structure; residues on the top and bottom
           surface of the propeller are proposed to coordinate
           interactions with other proteins and/or small ligands; 7
           copies of the repeat are present in this alignment..
          Length = 289

 Score = 41.1 bits (96), Expect = 2e-004
 Identities = 22/78 (28%), Positives = 41/78 (52%), Gaps = 11/78 (14%)

Query: 72  SLAFHPFGTALAAGSTEGHLLVINCENGSVMLTLRVCGSPLNCVAFNQGNLHMYVCMYVV 131
           S+AF P G  L + S++G + + +   G  + TLR   + +N VAF+             
Sbjct: 182 SVAFSPDGEKLLSSSSDGTIKLWDLSTGKCLGTLRGHENGVNSVAFSPD----------- 230

Query: 132 GDMIAMGSQNGSIYLFRV 149
           G ++A GS++G+I ++ +
Sbjct: 231 GYLLASGSEDGTIRVWDL 248


 Score = 36.5 bits (84), Expect = 0.005
 Identities = 24/85 (28%), Positives = 37/85 (43%), Gaps = 11/85 (12%)

Query: 72  SLAFHPFGTALAAGSTEGHLLVINCENGSVMLTLRVCGSPLNCVAFNQGNLHMYVCMYVV 131
            +AF P G  LA GS +G + V + E G ++ TL+    P+  VA               
Sbjct: 14  CVAFSPDGKLLATGSGDGTIKVWDLETGELLRTLKGHTGPVRDVAA-----------SAD 62

Query: 132 GDMIAMGSQNGSIYLFRVSRDVSPR 156
           G  +A GS + +I L+ +      R
Sbjct: 63  GTYLASGSSDKTIRLWDLETGECVR 87


 Score = 36.5 bits (84), Expect = 0.005
 Identities = 23/79 (29%), Positives = 37/79 (46%), Gaps = 11/79 (13%)

Query: 72  SLAFHPFGTALAAGSTEGHLLVINCENGSVMLTLRVCGSPLNCVAFNQGNLHMYVCMYVV 131
           S+AF P G  L++ S +  + V + E G  + TLR     +N VAF+             
Sbjct: 98  SVAFSPDGRILSSSSRDKTIKVWDVETGKCLTTLRGHTDWVNSVAFSPDG---------- 147

Query: 132 GDMIAMGSQNGSIYLFRVS 150
              +A  SQ+G+I L+ + 
Sbjct: 148 -TFVASSSQDGTIKLWDLR 165


 Score = 34.2 bits (78), Expect = 0.024
 Identities = 16/56 (28%), Positives = 27/56 (48%)

Query: 72  SLAFHPFGTALAAGSTEGHLLVINCENGSVMLTLRVCGSPLNCVAFNQGNLHMYVC 127
           S+AF P GT +A+ S +G + + +   G  + TL      +N VAF+     +   
Sbjct: 140 SVAFSPDGTFVASSSQDGTIKLWDLRTGKCVATLTGHTGEVNSVAFSPDGEKLLSS 195


==> gnl|CDD|163208 TIGR03300, assembly_YfgL, outer membrane assembly lipoprotein YfgL.
            Members of this protein family are YfgL, a lipoprotein
           component of a complex that acts protein insertion into
           the bacterial outer membrane. Other members of this
           complex are NlpB, YfiO, and YaeT. This protein contains
           multiple copies of a repeat that, in other contexts, are
           associated with binding of the coenzyme PQQ.
          Length = 377

 Score = 34.1 bits (79), Expect = 0.023
 Identities = 33/136 (24%), Positives = 55/136 (40%), Gaps = 30/136 (22%)

Query: 13  PQRPGRNDGNIYVGTTRNNILEGSLQRRFTQVVFGHGRQLWGLAAHPEDEXXXXGYECVS 72
            Q P  +D  +YV      ++  +L RR        G +LW        +     Y  ++
Sbjct: 272 YQGPAVDDNRLYVTDADGVVV--ALDRR-------SGSELW--------KNDELKYRQLT 314

Query: 73  LAFHPFGTALAAGSTEGHLLVINCENGSVMLTLRVCGSPLNCVAFNQGNLHMYVCMYVVG 132
            A    G  L  G  EG+L  ++ E+GS +  L+  GS +                 VVG
Sbjct: 315 -APAVVGGYLVVGDFEGYLHWLSREDGSFVARLKTDGSGI------------ASPPVVVG 361

Query: 133 DMIAMGSQNGSIYLFR 148
           D + + +++G +Y FR
Sbjct: 362 DGLLVQTRDGDLYAFR 377
