# Supplementary material for: Transcriptional Profiles of Mating-Responsive Genes from Testes and Male Accessory Glands of the Mediterranean Fruit Fly, Ceratitis capitata
Source: PLoS One. 2012 Oct 11;7(10):e46812. doi: 10.1371/journal.pone.0046812 (PMC3469604; doi:10.1371/journal.pone.0046812)
Supplement: Spreadsheet S1 — Hyperlinked Excel spreadsheet containing annotated assembled ESTs. Putative peptides are named using the prefix ‘Cc-male-’ rather than the prefix ‘TAG’ used in the text. (ZIP) [file pone.0046812.s008.zip › Spreadsheet 1/links/CDD/Cc-male-105-CDD.txt]

>Cc-male-105

gnl|CDD|185447 PTZ00103, PTZ00103, 60S ribosomal protein L3; Pro...   651   0.0  
gnl|CDD|179795 PRK04231, rpl3p, 50S ribosomal protein L3P; Revie...   304   3e-083
gnl|CDD|163363 TIGR03626, L3_arch, archaeal ribosomal protein L3...   283   1e-076
gnl|CDD|144036 pfam00297, Ribosomal_L3, Ribosomal protein L3.         206   2e-053
gnl|CDD|30436 COG0087, RplC, Ribosomal protein L3 [Translation, ...   134   5e-032
gnl|CDD|163362 TIGR03625, L3_bact, 50S ribosomal protein L3, bac...    38   0.009
gnl|CDD|178784 PRK00001, rplC, 50S ribosomal protein L3; Validated.    37   0.012
gnl|CDD|177065 CHL00143, rpl3, ribosomal protein L3; Validated.        36   0.030
gnl|CDD|183862 PRK13106, ubiA, prenyltransferase; Reviewed.            34   0.14 

==> gnl|CDD|185447 PTZ00103, PTZ00103, 60S ribosomal protein L3; Provisional.
          Length = 390

 Score =  651 bits (1681), Expect = 0.0
 Identities = 266/400 (66%), Positives = 315/400 (78%), Gaps = 10/400 (2%)

Query: 1   MSHRKFSAPRHGSMAFYPKKRSCRHRGKVKAFPKDDPSKPVHLTCFIGYKAGMTHIVREA 60
           MSHRKF  PRHGS+ F P+KR  RHRG++++FPKDDP++P HLT F+GYKAGMTHIVR+ 
Sbjct: 1   MSHRKFEHPRHGSLGFLPRKRCRRHRGRIRSFPKDDPTQPPHLTAFMGYKAGMTHIVRDV 60

Query: 61  DRPGSKINKKEVVEAVTVLETPPMIVVGAVGYIETPYGLRALVNVWAQHLSEECRRRFYK 120
           DRPGSK++KKEVVEAVT++E PPM+VVG VGY ETP GLRAL  VWA HLS+E RRRFYK
Sbjct: 61  DRPGSKLHKKEVVEAVTIIEAPPMVVVGIVGYRETPRGLRALTTVWAHHLSDEFRRRFYK 120

Query: 121 NWYKSKKKAFTKASKKWEVDLGKKSIENDFRKMLRYCKVIRVIAHSQIRLIKQRQKKAHI 180
           NWYKSKKKAFTK  K       KK+ E   +++ +YC VIRVIAH+Q   +   QKKAH+
Sbjct: 121 NWYKSKKKAFTKYKKFAAT---KKAEERTLKRIKKYCSVIRVIAHTQPSKLPLGQKKAHV 177

Query: 181 MEIQLNGGSIEDKVKWVRENLEKPVQVSNVFGQDEMIDCVGVTKGKGFKGVTARWHTKKL 240
           MEIQ+NGGS+ +KV + +  LEK V V +VF Q+EMID +GVTKG GF+GV  RW   +L
Sbjct: 178 MEIQVNGGSVAEKVDFAKSLLEKEVPVDSVFQQNEMIDVIGVTKGHGFEGVVKRWGVTRL 237

Query: 241 PRKTHKGLRKVACIGAWHPSRVSFTVARAGQKGYHHRTEINKKIYRIGAGIHTKDGKVIK 300
           PRKTH+GLRKVACIGAWHP+RV +TV RAGQ GYHHRTE+NKKIYRIG            
Sbjct: 238 PRKTHRGLRKVACIGAWHPARVQYTVPRAGQHGYHHRTELNKKIYRIGVAED-------P 290

Query: 301 NNASTEYDLTDKSITPMGGFPHYGEVTNDFVMLKGCCIGSKKRVLTLRKSLLKHTKRSAL 360
           NNA+TE DLT+K+ITPMGGFPHYG V NDF+MLKGC +G KKRV+TLRKSL+  T R AL
Sbjct: 291 NNATTEADLTEKTITPMGGFPHYGTVRNDFLMLKGCVVGPKKRVITLRKSLVPQTSRKAL 350

Query: 361 EQIKLKFIDTSSKMGHGRFQTPADKLAFMGPLKKDRIKEE 400
           E+I LKFIDTSSK+GHGRFQT  +K  F GPLKKDRI+ E
Sbjct: 351 EKITLKFIDTSSKIGHGRFQTKEEKAKFYGPLKKDRIRRE 390


==> gnl|CDD|179795 PRK04231, rpl3p, 50S ribosomal protein L3P; Reviewed.
          Length = 337

 Score =  304 bits (782), Expect = 3e-083
 Identities = 149/378 (39%), Positives = 210/378 (55%), Gaps = 46/378 (12%)

Query: 3   HRKFSAPRHGSMAFYPKKRSCRHRGKVKAFPKDDPSKPVHLTCFIGYKAGMTHIVREADR 62
            RK   PR GS+AF P+KR+     +++++P+ D  +P  L  F GYKAGMTH++   DR
Sbjct: 1   MRKIHRPRRGSLAFSPRKRAKSIVPRIRSWPEIDG-EPK-LLGFAGYKAGMTHVIMIDDR 58

Query: 63  PGSKINKKEVVEAVTVLETPPMIVVGAVGYIETPYGLRALVNVWAQHLSEECRRRFYKNW 122
           P S    KE+   VTVLETPPM V     Y + PYGL+ L  VWA+ L +E  RR     
Sbjct: 59  PNSPTEGKEIFVPVTVLETPPMRVAAIRAYEKDPYGLKVLTEVWAEDLDKELERRITLPK 118

Query: 123 YKSKKKAFTKASKKWEVDLGKKSIENDFRKMLRYCKV--IRVIAHSQIRLIKQR-QKKAH 179
              KKKAF K  K  E                   K+  +RVI H+Q +L+    +KK  
Sbjct: 119 KDEKKKAFEKLLKLLEEG-----------------KIVDVRVIVHTQPKLVTGVPKKKPE 161

Query: 180 IMEIQLNGGSIEDKVKWVRENLEKPVQVSNVFGQDEMIDCVGVTKGKGFKGVTARWHTKK 239
           IMEI++ GGS+E+++++ +E L K + +S+VF + +++D + VTKGKGF+GV  RW  K 
Sbjct: 162 IMEIRIGGGSVEERLEYAKELLGKEISISDVFKEGQLVDVIAVTKGKGFQGVVKRWGVKL 221

Query: 240 LPRKTH--KGLRKVACIGAWHPSRVSFTVARAGQKGYHHRTEINKKIYRIGAGIHTKDGK 297
           LPRK     G R +  +G W+PSRV +TV +AGQ G+H RTE NK+I +IG         
Sbjct: 222 LPRKHKRRGGSRHIGTLGPWNPSRVMWTVPQAGQMGFHQRTEYNKRILKIGD-------- 273

Query: 298 VIKNNASTEYDLTDKSITPMGGFPHYGEVTNDFVMLKGCCIGSKKRVLTLRKSLLKHTKR 357
                           ITP GGF HYG V ND+V++KG   G  KR++ LR ++      
Sbjct: 274 ------------DGDEITPKGGFLHYGLVRNDYVLIKGSVPGPAKRLIRLRPAI--RPPE 319

Query: 358 SALEQIKLKFIDTSSKMG 375
             +E  ++ ++ T SK G
Sbjct: 320 PPVEAPEITYVSTESKQG 337


==> gnl|CDD|163363 TIGR03626, L3_arch, archaeal ribosomal protein L3.  This model
           describes exclusively the archaeal class of ribosomal
           protein L3. A separate model (TIGR03625) describes the
           bacterial/organelle form, and both belong to Pfam family
           pfam00297. Eukaryotic proteins are excluded from this
           model.
          Length = 330

 Score =  283 bits (726), Expect = 1e-076
 Identities = 138/370 (37%), Positives = 200/370 (54%), Gaps = 43/370 (11%)

Query: 7   SAPRHGSMAFYPKKRSCRHRGKVKAFPKDDPSKPVHLTCFIGYKAGMTHIVREADRPGSK 66
             PR GS+AF P+KR+ R   +++++P+ D      L  F GYKAGMTH++   DR  S 
Sbjct: 1   HRPRRGSLAFSPRKRAKRIVPRIRSWPEVD--GEPKLQGFAGYKAGMTHVIMVDDRKNSP 58

Query: 67  INKKEVVEAVTVLETPPMIVVGAVGYIETPYGLRALVNVWAQHLSEECRRRFYKNWYKSK 126
              KE+   VTVLE PP+ V     Y + PYGL+ L  VWA +L +E  R+         
Sbjct: 59  TEGKEISVPVTVLEAPPLRVAAIRAYGKDPYGLKVLTEVWANNLDKELSRKI-------- 110

Query: 127 KKAFTKASKKWEVDLGKKSIENDFRKMLRYCKVIRVIAHSQIRLIKQR-QKKAHIMEIQL 185
                   K ++V+   + IE            +R+I H+Q +L+    +KK  IMEI++
Sbjct: 111 -----TLPKNYDVEEKLEKIEELLENDADD---VRLIVHTQPKLVTGVPKKKPEIMEIRI 162

Query: 186 NGGSIEDKVKWVRENLEKPVQVSNVFGQDEMIDCVGVTKGKGFKGVTARWHTKKLPRKT- 244
            GGS+E++ ++    L K + VS+VF + +++D + VTKGKGF+GV  RW  K LPRK  
Sbjct: 163 GGGSVEERFEYALSILGKEISVSDVFKEGQLVDVIAVTKGKGFQGVVKRWGVKLLPRKHK 222

Query: 245 -HKGLRKVACIGAWHPSRVSFTVARAGQKGYHHRTEINKKIYRIGAGIHTKDGKVIKNNA 303
             KG R +  +G W PSRV +TV +AGQ GYH RTE NK+I +IG     +DG       
Sbjct: 223 RRKGGRHIGTLGPWTPSRVRWTVPQAGQMGYHQRTEYNKRILKIG-----EDGDE----- 272

Query: 304 STEYDLTDKSITPMGGFPHYGEVTNDFVMLKGCCIGSKKRVLTLRKSLLKHTKRSALEQI 363
                     ITP GGF +YG V ND+V++KG   G  KR++ LR ++     +      
Sbjct: 273 ----------ITPKGGFVNYGLVRNDYVLIKGSVPGPSKRLIRLRDAI--RPPKPPEGAP 320

Query: 364 KLKFIDTSSK 373
           ++ +I   SK
Sbjct: 321 EITYISLESK 330


==> gnl|CDD|144036 pfam00297, Ribosomal_L3, Ribosomal protein L3. 
          Length = 199

 Score =  206 bits (525), Expect = 2e-053
 Identities = 101/301 (33%), Positives = 129/301 (42%), Gaps = 104/301 (34%)

Query: 50  KAGMTHIVREADRPGSKINKKEVVEAVTVLETPPMIVVGAVGYIETPYGLRALVNVWAQH 109
           KAGMTHI            KK V+E VTV+E PPM+VV    Y ET              
Sbjct: 1   KAGMTHIF---------TEKKGVLEPVTVIEVPPMVVVQVKTYEET-------------- 37

Query: 110 LSEECRRRFYKNWYKSKKKAFTKASKKWEVDLGKKSIENDFRKMLRYCKVIRVIAHSQIR 169
                                         + G K+I+     + +Y  V RV+ H+Q R
Sbjct: 38  ------------------------------NDGYKAIQVGLESIKKYRVVKRVLGHTQKR 67

Query: 170 LIKQRQKKAHIMEIQLNGG-SIEDKVKWVRENLEKPVQVSNVFGQDEMIDCVGVTKGKGF 228
                  KAH+ME ++NGG   E           + + VS+VF + E +D  GVTKGKGF
Sbjct: 68  GTP---PKAHVMEFRVNGGEEFEP---------GQTIAVSDVFREGEYVDVTGVTKGKGF 115

Query: 229 KGVTARWHTKKLPRKTHKG-LRKVACIGAWHPSRVSFTVARAGQKGYHHRTEINKKIYRI 287
           +GV  RW  K+LPRK  +G  RK   IGAWHP RV   V  AGQ G HHRTE N KIYRI
Sbjct: 116 QGVMKRWGFKRLPRKHGRGYHRKPGSIGAWHPGRVFPGVKMAGQMGNHHRTEQNLKIYRI 175

Query: 288 GAGIHTKDGKVIKNNASTEYDLTDKSITPMGGFPHYGEVTNDFVMLKGCCIGSKKRVLTL 347
                                                   N+ +++KG   G KKR++T+
Sbjct: 176 DQ-------------------------------------ENNLLLVKGSVPGPKKRLVTI 198

Query: 348 R 348
           R
Sbjct: 199 R 199


==> gnl|CDD|30436 COG0087, RplC, Ribosomal protein L3 [Translation, ribosomal
           structure and biogenesis].
          Length = 218

 Score =  134 bits (340), Expect = 5e-032
 Identities = 75/317 (23%), Positives = 113/317 (35%), Gaps = 105/317 (33%)

Query: 46  FIGYKAGMTHIVREADRPGSKINKKEVVEAVTVLETPPMIVVGAVGYIETPYGLRALVNV 105
           F+GYK GMTH+  E            +   VTV+E PP +VV    Y ET  G RA V V
Sbjct: 4   FLGYKVGMTHVFDERG----------ISVPVTVIEVPPNVVVQVKTY-ETD-GYRA-VQV 50

Query: 106 WAQHLSEECRRRFYKNWYKSKKKAFTKASKKWEVDLGKKSIENDFRKMLRYCKVIRVIAH 165
            A                                               +  +V + +  
Sbjct: 51  GAGD--------------------------------------------RKAKRVNKPLVG 66

Query: 166 SQIRLIKQRQKKAHIMEIQLNGGSIEDKVKWVRENLEKPVQVSNVFGQDEMIDCVGVTKG 225
              +     + K H+ E ++ GG + +K +  +E         +VF + E++D  GVTKG
Sbjct: 67  HFAK--AGVKPKRHLAEFRVGGGDVAEKFEVGQEIT------VDVFKEGELVDVTGVTKG 118

Query: 226 KGFKGVTARWHTKKLPRKTHKGL--RKVACIG-AWHPSRVSFTVARAGQKGYHHRTEINK 282
           KGF+GV  RW  K  P      L  R+   IG    P RV      AG  G    T  N 
Sbjct: 119 KGFQGVMKRWGFKGGPASHGSSLSHRRPGSIGQRQTPGRVFKGKKMAGHMGNERVTVQNL 178

Query: 283 KIYRIGAGIHTKDGKVIKNNASTEYDLTDKSITPMGGFPHYGEVTNDFVMLKGCCIGSKK 342
           ++ ++                                        N+ +++KG   G+KK
Sbjct: 179 EVVKVDVE-------------------------------------NNLILVKGAVPGAKK 201

Query: 343 RVLTLRKSLLKHTKRSA 359
           R++ +R ++    K SA
Sbjct: 202 RLVVVRPAVKAKKKTSA 218


==> gnl|CDD|163362 TIGR03625, L3_bact, 50S ribosomal protein L3, bacterial.  This
           model describes bacterial (and mitochondrial and
           chloroplast) class of ribosomal protein L3. A separate
           model describes the archaeal form, where both belong to
           Pfam family pfam00297. The name is phrased to meet the
           needs of bacterial genome annotation. Organellar forms
           typically will have transit peptides, N-terminal to the
           region modeled here.
          Length = 202

 Score = 37.8 bits (89), Expect = 0.009
 Identities = 25/84 (29%), Positives = 36/84 (42%), Gaps = 7/84 (8%)

Query: 209 NVFGQDEMIDCVGVTKGKGFKGVTARWHTKKLPRKTH---KGLRKVACIGA--WHPSRVS 263
           ++F   + +D  G +KGKGF GV  R +    P  +H   K  R    IG     P RV 
Sbjct: 97  DIFEAGQKVDVTGTSKGKGFAGVMKRHNFSGGP-ASHGNSKSHRAPGSIGQRQT-PGRVF 154

Query: 264 FTVARAGQKGYHHRTEINKKIYRI 287
                AG  G    T  N ++ ++
Sbjct: 155 KGKKMAGHMGNERVTVQNLEVVKV 178


==> gnl|CDD|178784 PRK00001, rplC, 50S ribosomal protein L3; Validated.
          Length = 210

 Score = 37.0 bits (87), Expect = 0.012
 Identities = 20/58 (34%), Positives = 29/58 (50%), Gaps = 5/58 (8%)

Query: 209 NVFGQDEMIDCVGVTKGKGFKGVTARWHTKKLPRKTH---KGLRKVACIGAWH-PSRV 262
           ++F   + +D  G +KGKGF GV  R +    P  +H   +  R+   IGA   P RV
Sbjct: 98  DIFEAGQKVDVTGTSKGKGFAGVIKRHNFSGGP-ASHGNSRSHRRPGSIGARQTPGRV 154


==> gnl|CDD|177065 CHL00143, rpl3, ribosomal protein L3; Validated.
          Length = 207

 Score = 35.8 bits (83), Expect = 0.030
 Identities = 26/86 (30%), Positives = 38/86 (44%), Gaps = 6/86 (6%)

Query: 200 NLEKPVQVSNVFGQDEMIDCVGVTKGKGFKGVTARWHTKKLPRKTH--KGLRKVACIGA- 256
            + +P+ V   F   ++++  G + GKGF G+  R +  + P  TH  K  R    IGA 
Sbjct: 92  EVGQPLTVDA-FSVGQLVNVSGKSIGKGFAGLQKRHNFSRGP-MTHGSKNHRAPGSIGAG 149

Query: 257 WHPSRVSFTVARAGQKGYHHRTEINK 282
             P RV      AG+ G    T I  
Sbjct: 150 TTPGRVYPGKKMAGRLGNKKVT-IKN 174


==> gnl|CDD|183862 PRK13106, ubiA, prenyltransferase; Reviewed.
          Length = 300

 Score = 33.5 bits (77), Expect = 0.14
 Identities = 22/66 (33%), Positives = 31/66 (46%), Gaps = 10/66 (15%)

Query: 51  AGMTH---IVREADR--PGSKINKKEVVEAVTVLETPPMIVVGAVGYIETPYGLRALVNV 105
           AGMT+      E D   P +K N+  V  A+ + E   +I  G + +  + Y    LVN 
Sbjct: 64  AGMTNDNLADLEIDAKNPRTK-NRPLVTGAIKISEAKALITAGLILFFASAY----LVNR 118

Query: 106 WAQHLS 111
           WA  LS
Sbjct: 119 WALLLS 124
