# Supplementary material for: Transcriptional Profiles of Mating-Responsive Genes from Testes and Male Accessory Glands of the Mediterranean Fruit Fly, Ceratitis capitata
Source: PLoS One. 2012 Oct 11;7(10):e46812. doi: 10.1371/journal.pone.0046812 (PMC3469604; doi:10.1371/journal.pone.0046812)
Supplement: Spreadsheet S1 — Hyperlinked Excel spreadsheet containing annotated assembled ESTs. Putative peptides are named using the prefix ‘Cc-male-’ rather than the prefix ‘TAG’ used in the text. (ZIP) [file pone.0046812.s008.zip › Spreadsheet 1/links/CDD/Cc-male-1051-CDD.txt]

>Cc-male-1051

gnl|CDD|144568 pfam01027, UPF0005, Uncharacterized protein famil...    84   4e-017
gnl|CDD|100120 cd06181, BI-1-like, BAX inhibitor (BI)-1 like pro...    57   4e-009

==> gnl|CDD|144568 pfam01027, UPF0005, Uncharacterized protein family UPF0005.  The
           Pfam entry finds members not in the Prosite definition.
          Length = 203

 Score = 84.5 bits (210), Expect = 4e-017
 Identities = 26/126 (20%), Positives = 43/126 (34%), Gaps = 8/126 (6%)

Query: 120 ERIHATYGYFGASCVITAGAAMAVFRSPRLLSIVTRNGWMSMLGTFALMIGTGALAQSIE 179
           + +  TY     + ++TA  A A      LL  +     +S++G   L+    A      
Sbjct: 1   KVLRKTYALLALTLLLTA--AGAYVSMALLLPFMAGGPLLSLIGFLGLLFFLLAA---PR 55

Query: 180 YQPGVXPKQLAWALHCAVLGAVVAPMCFLGGPN---LTXAALYTXWIVGGLSTVAVCAPS 236
                    L        +G  + P+      N   +  A   T  I GGLS  A+ A  
Sbjct: 56  NSKNSPKGLLLLFAFTFFMGLTLGPLLNFYLANPSIVMTALGGTAAIFGGLSAYALTAKK 115

Query: 237 DKFLYM 242
             F ++
Sbjct: 116 RDFSFL 121


==> gnl|CDD|100120 cd06181, BI-1-like, BAX inhibitor (BI)-1 like protein family.
           Mammalian members of this family of small transmembrane
           proteins have been shown to have an antiapoptotic effect
           either by stimulating the antiapoptotic function of
           Bcl-2, a well characterized oncogene, or inhibiting the
           proapoptotic effect of Bax, another member of the Bcl-2
           family. Their broad tissue distribution and high degree
           of conservation suggests an important regulatory role.
           In plants, BI-1 like proteins play a role in pathogen
           resistance. A prokaryotic member, E.coli YccA, has been
           shown to interact with ATP-dependent protease FtsH,
           which degrades abnormal membrane proteins as part of a
           quality control mechanism to keep the integrity of
           biological membranes..
          Length = 212

 Score = 57.5 bits (140), Expect = 4e-009
 Identities = 25/126 (19%), Positives = 47/126 (37%), Gaps = 3/126 (2%)

Query: 118 VRERIHATYGYFGASCVITAGAAMAVFRSPRLLSIVTRNGWMSMLGTFALMIGTGALAQS 177
            R  +   YG      ++TA  A     SP L ++++      +L    L +    L   
Sbjct: 2   RRGFLRKVYGLLALQLLVTALVAYLGMFSPPLRNVLSNTPLGWLLLLAFLGLV-ILLFCC 60

Query: 178 IEYQPGVXPKQLAWALHCAVLGAVVAPMCFLGGP-NLTXAALYTXWIVGGLSTVAVCAPS 236
              +       +   L  A++G  + P+  +    ++  A   T  + GGLS  A+    
Sbjct: 61  RIKRRSSPANLILLFLFTALMGVTLGPILSVYTAASVLQAFGITAAVFGGLSLYALTTKR 120

Query: 237 DKFLYM 242
           D F ++
Sbjct: 121 D-FSFL 125
