# Supplementary material for: Transcriptional Profiles of Mating-Responsive Genes from Testes and Male Accessory Glands of the Mediterranean Fruit Fly, Ceratitis capitata
Source: PLoS One. 2012 Oct 11;7(10):e46812. doi: 10.1371/journal.pone.0046812 (PMC3469604; doi:10.1371/journal.pone.0046812)
Supplement: Spreadsheet S1 — Hyperlinked Excel spreadsheet containing annotated assembled ESTs. Putative peptides are named using the prefix ‘Cc-male-’ rather than the prefix ‘TAG’ used in the text. (ZIP) [file pone.0046812.s008.zip › Spreadsheet 1/links/CDD/Cc-male-1052-CDD.txt]

>Cc-male-1052

gnl|CDD|144763 pfam01284, MARVEL, Membrane-associating domain.  ...    44   2e-005
gnl|CDD|30914 COG0568, RpoD, DNA-directed RNA polymerase, sigma ...    33   0.057

==> gnl|CDD|144763 pfam01284, MARVEL, Membrane-associating domain.  MARVEL
           domain-containing proteins are often found in
           lipid-associating proteins - such as Occludin and MAL
           family proteins. It may be part of the machinery of
           membrane apposition events, such as transport vesicle
           biogenesis.
          Length = 131

 Score = 43.8 bits (104), Expect = 2e-005
 Identities = 36/132 (27%), Positives = 59/132 (44%), Gaps = 4/132 (3%)

Query: 15  YLKSFSGILKLFELLLGIATVGIFGYYWNGSATNAEIFFFLMATTFLIGTFCLLLACLTS 74
           +L++  GIL++ +L+  I  +G+      GS  +A  F   +A    +     LL  L  
Sbjct: 1   FLRTPLGILRILQLVFAIIVLGLIASLIAGSNPSAVNFAVFVAVFSFLIALYFLLLYLFG 60

Query: 75  LSTGGIIAKTIYELIYHSIAAILLLAASLTLVIHLKD---RRYRYGNQYESYMAAGIIGL 131
            S    IA  + +LI  ++AA+  LAA + L   L+      Y  G +  +  AA   G 
Sbjct: 61  -SYFPSIAWPLIDLILDALAALFWLAAFIALAAALRGHSSGSYSLGRRCRAAKAAIAFGF 119

Query: 132 VNAVLYFISAFL 143
              +L+  SA L
Sbjct: 120 FAWLLFLASAVL 131


==> gnl|CDD|30914 COG0568, RpoD, DNA-directed RNA polymerase, sigma subunit
           (sigma70/sigma32) [Transcription].
          Length = 342

 Score = 32.6 bits (74), Expect = 0.057
 Identities = 14/58 (24%), Positives = 26/58 (44%)

Query: 81  IAKTIYELIYHSIAAILLLAASLTLVIHLKDRRYRYGNQYESYMAAGIIGLVNAVLYF 138
           +A+ +        A   L+ ++L LV+ +  +    G  +   +  G IGL+ AV  F
Sbjct: 90  LARRLKRGERDLDAKKKLVESNLRLVVSIAKKYTGRGLPFLDLIQEGNIGLMKAVEKF 147
