# Supplementary material for: Transcriptional Profiles of Mating-Responsive Genes from Testes and Male Accessory Glands of the Mediterranean Fruit Fly, Ceratitis capitata
Source: PLoS One. 2012 Oct 11;7(10):e46812. doi: 10.1371/journal.pone.0046812 (PMC3469604; doi:10.1371/journal.pone.0046812)
Supplement: Spreadsheet S1 — Hyperlinked Excel spreadsheet containing annotated assembled ESTs. Putative peptides are named using the prefix ‘Cc-male-’ rather than the prefix ‘TAG’ used in the text. (ZIP) [file pone.0046812.s008.zip › Spreadsheet 1/links/CDD/Cc-male-1053-CDD.txt]

>Cc-male-1053

gnl|CDD|110711 pfam01733, Nucleoside_tran, Nucleoside transporte...   144   3e-035
gnl|CDD|162122 TIGR00939, 2a57, Equilibrative Nucleoside Transpo...   132   1e-031

==> gnl|CDD|110711 pfam01733, Nucleoside_tran, Nucleoside transporter.  This is a
           family of nucleoside transporters. In mammalian cells
           nucleoside transporters transport nucleoside across the
           plasma membrane and are essential for nucleotide
           synthesis via the salvage pathways for cells that lack
           their own de novo synthesis pathways. Also in this
           family is mouse and human nucleolar protein HNP36, a
           protein of unknown function; although it has been
           hypothesized to be a plasma membrane nucleoside
           transporter.
          Length = 305

 Score =  144 bits (364), Expect = 3e-035
 Identities = 71/176 (40%), Positives = 103/176 (58%), Gaps = 7/176 (3%)

Query: 21  VPYWTIFKQASLQLYNVFFTFFITLSIFPSVHSDIKVSSNAFFIQKADLFTSVTCFLTFN 80
            P++    +  +   +V   F +TLS+FP+  +++  S   +   +   F  V CFL FN
Sbjct: 132 KPFFVTLTKFPVLALSVVLIFTVTLSVFPAPTAEVVSSLPTW---EKQYFMPVLCFLLFN 188

Query: 81  LFAMLGSLTTSWIQWP--SPKYLAVPVTLRIVFIPLFLYCNYHPLNVTRTLPILITNDWV 138
           LF +LG    +W  WP   P++L V   LR++FIPLFL CNY P   +R LP+   +DW+
Sbjct: 189 LFDLLGRSLAAWFMWPGQDPRWLPVLSILRLLFIPLFLLCNYKPQ--SRALPVFFESDWL 246

Query: 139 YWIIAAVMSWSSGYLSSLAMMYAPQSVEPKYQVKAGMFAAAMLITGIFAGIVFSFL 194
           + I+ A+ ++S+GYLSSLAMMYAP+ V P     AGM     LI G+  G VFSF+
Sbjct: 247 FIILMALFAFSNGYLSSLAMMYAPKQVPPHEAETAGMITVFFLILGLALGSVFSFV 302


==> gnl|CDD|162122 TIGR00939, 2a57, Equilibrative Nucleoside Transporter (ENT). 
          Length = 437

 Score =  132 bits (333), Expect = 1e-031
 Identities = 62/176 (35%), Positives = 91/176 (51%), Gaps = 9/176 (5%)

Query: 21  VPYWTIFKQASLQLYNVFFTFFITLSIFPSVHSDIKVSSNAFFIQKADLFTSVTCFLTFN 80
              W +F +  L  ++V F F +TLS+FP++ + +  S        ++ F  + CFL FN
Sbjct: 262 TSVWVVFTKVWLLAFSVVFVFTVTLSVFPAITTAVTSSGLGL----SNWFYPIICFLLFN 317

Query: 81  LFAMLGSLTTSWIQWPSPK--YLAVPVTLRIVFIPLFLYCNYHPLNVTRTLPILITNDWV 138
           LF  LG   TS   WP     +L +   LR++FIPLFL CNY        LP+    D  
Sbjct: 318 LFDWLGRSLTSKFMWPDEDSRWLPILSFLRVLFIPLFLLCNYPQ---RSRLPVFFPGDAY 374

Query: 139 YWIIAAVMSWSSGYLSSLAMMYAPQSVEPKYQVKAGMFAAAMLITGIFAGIVFSFL 194
           + I+  +  +S+GYL SL+M  AP+ V+P  +  AG      L+ G+  G V SFL
Sbjct: 375 FIILMLLFGFSNGYLGSLSMCLAPRQVDPHEREVAGALMVIFLLVGLALGAVLSFL 430
