# Supplementary material for: Transcriptional Profiles of Mating-Responsive Genes from Testes and Male Accessory Glands of the Mediterranean Fruit Fly, Ceratitis capitata
Source: PLoS One. 2012 Oct 11;7(10):e46812. doi: 10.1371/journal.pone.0046812 (PMC3469604; doi:10.1371/journal.pone.0046812)
Supplement: Spreadsheet S1 — Hyperlinked Excel spreadsheet containing annotated assembled ESTs. Putative peptides are named using the prefix ‘Cc-male-’ rather than the prefix ‘TAG’ used in the text. (ZIP) [file pone.0046812.s008.zip › Spreadsheet 1/links/CDD/Cc-male-1054-CDD.txt]

>Cc-male-1054

gnl|CDD|58580 cd04280, ZnMc_astacin_like, Zinc-dependent metallo...   140   1e-034
gnl|CDD|58583 cd04283, ZnMc_hatching_enzyme, Zinc-dependent meta...   128   5e-031
gnl|CDD|144843 pfam01400, Astacin, Astacin (Peptidase family M12...   128   7e-031
gnl|CDD|58582 cd04282, ZnMc_meprin, Zinc-dependent metalloprotea...   119   3e-028
gnl|CDD|128531 smart00235, ZnMc, Zinc-dependent metalloprotease....    96   4e-021
gnl|CDD|58581 cd04281, ZnMc_BMP1_TLD, Zinc-dependent metalloprot...    71   1e-013
gnl|CDD|58567 cd00203, ZnMc, Zinc-dependent metalloprotease. Thi...    52   8e-008
gnl|CDD|58569 cd04268, ZnMc_MMP_like, Zinc-dependent metalloprot...    45   9e-006
gnl|CDD|58584 cd04327, ZnMc_MMP_like_3, Zinc-dependent metallopr...    37   0.002
gnl|CDD|132991 cd06917, STKc_NAK1_like, Catalytic domain of Fung...    32   0.067

==> gnl|CDD|58580 cd04280, ZnMc_astacin_like, Zinc-dependent metalloprotease,
           astacin_like subfamily or peptidase family M12A, a group
           of zinc-dependent proteolytic enzymes with a HExxH
           zinc-binding site/active site. Members of this family
           may have an amino terminal propeptide, which is cleaved
           to yield the active protease domain, which is
           consequently always found at the N-terminus in
           multi-domain architectures. This family includes:
           astacin, a digestive enzyme from Crayfish; meprin, a
           multiple domain membrane component that is constructed
           from a homologous alpha and beta chain, proteins
           involved in (bone) morphogenesis, tolloid from
           drosophila, and the sea urchin SPAN protein, which may
           also play a role in development..
          Length = 180

 Score =  140 bits (355), Expect = 1e-034
 Identities = 57/120 (47%), Positives = 75/120 (62%), Gaps = 3/120 (2%)

Query: 15  DQTQMMTILEAFKEYHDKTCIRFRPYEKGDTNWIIIKGNYTGCWSSVGRRQGGQVLNLNT 74
           D++    IL A +E    TCIRF P    + ++I I    +GCWS VGR  G QV++L  
Sbjct: 13  DESDRSLILRAMREIESNTCIRFVPRT-TEKDYIRIVKG-SGCWSYVGRVGGRQVVSLG- 69

Query: 75  PRCVSHGIIVHELLHALGFYHQQSSTERDEYVKINWENILDGHAXHFXKYARXHXTNFGI 134
             C S G IVHEL+HALGFYH+QS  +RD+YV INWENI  G+  +F KY+    T +G+
Sbjct: 70  SGCFSLGTIVHELMHALGFYHEQSRPDRDDYVTINWENIQPGYEHNFDKYSPDTVTTYGV 129


==> gnl|CDD|58583 cd04283, ZnMc_hatching_enzyme, Zinc-dependent metalloprotease,
           hatching enzyme-like subfamily. Hatching enzymes are
           secreted by teleost embryos to digest the egg envelope
           or chorion. In some teleosts, the hatching enzyme may be
           a system consisting of two evolutionary related
           metalloproteases, high choriolytic enzyme and low
           choriolytic enzyme (HCE and LCE), which may have
           different  substrate specificities and cooperatively
           digest the chorion..
          Length = 182

 Score =  128 bits (324), Expect = 5e-031
 Identities = 46/110 (41%), Positives = 71/110 (64%), Gaps = 2/110 (1%)

Query: 15  DQTQMMTILEAFKEYHDKTCIRFRPYEKGDTNWIIIKGNYTGCWSSVGRRQGGQVLNLNT 74
            + +   I +A +E+   TC+RF P    + +++ I+   +GCWS +GR+ G Q ++L  
Sbjct: 15  SENERAVIEKAMQEFETLTCVRFVPR-TTERDYLNIESR-SGCWSYIGRQGGRQTVSLQK 72

Query: 75  PRCVSHGIIVHELLHALGFYHQQSSTERDEYVKINWENILDGHAXHFXKY 124
             C+  GII HELLHALGFYH+Q+ ++RD+YV+INWENI+     +F K 
Sbjct: 73  QGCMYKGIIQHELLHALGFYHEQTRSDRDKYVRINWENIIPDQLYNFDKQ 122


==> gnl|CDD|144843 pfam01400, Astacin, Astacin (Peptidase family M12A).  The members
           of this family are enzymes that cleave peptides. These
           proteases require zinc for catalysis. Members of this
           family contain two conserved disulphide bridges, these
           are joined 1-4 and 2-3. Members of this family have an
           amino terminal propeptide which is cleaved to give the
           active protease domain. All other linked domains are
           found to the carboxyl terminus of this domain. This
           family includes: Astacin, a digestive enzyme from
           Crayfish. Meprin, a multiple domain membrane component
           that is constructed from a homologous alpha and beta
           chain. Proteins involved in morphogenesis, and Tolloid
           from drosophila.
          Length = 192

 Score =  128 bits (324), Expect = 7e-031
 Identities = 49/113 (43%), Positives = 65/113 (57%), Gaps = 1/113 (0%)

Query: 22  ILEAFKEYHDKTCIRFRPYEKGDTNWIIIKGNYTGCWSSVGRRQGGQVLNLNTPRCVSHG 81
           I +A + +  KTCIRF P      N  +      GC+S VGR  G Q ++L    C   G
Sbjct: 24  IRQAMRHWEQKTCIRFVPRTSAPDNNYLFFFKGDGCYSYVGRNGGAQPVSLG-NGCDKFG 82

Query: 82  IIVHELLHALGFYHQQSSTERDEYVKINWENILDGHAXHFXKYARXHXTNFGI 134
           IIVHEL HALGF+H+QS  +RD+YV INW+NI  G   +F KY      ++G+
Sbjct: 83  IIVHELGHALGFWHEQSRPDRDDYVSINWQNIDPGQEGNFEKYDPDEVDSYGV 135


==> gnl|CDD|58582 cd04282, ZnMc_meprin, Zinc-dependent metalloprotease, meprin_like
           subfamily. Meprins are membrane-bound or secreted
           extracellular proteases, which cleave a variety of
           targets, including peptides such as parathyroid hormone,
           gastrin, and cholecystokinin, cytokines such as
           osteopontin, and proteins such as collagen IV,
           fibronectin, casein and gelatin. Meprins may also be
           able to release proteins from the cell surface. Closely
           related meprin alpha- and beta-subunits form homo- and
           hetero-oligomers; these complexes are found on
           epithelial cells of the intestine, for example, and are
           also expressed in certain cancer cells..
          Length = 230

 Score =  119 bits (300), Expect = 3e-028
 Identities = 52/113 (46%), Positives = 72/113 (63%), Gaps = 3/113 (2%)

Query: 22  ILEAFKEYHDKTCIRFRPYEKGDTNWIIIKGNYTGCWSSVGRRQGGQVLNLNTPRCVSHG 81
           IL+AF+ Y  K+C+ F+PYE G++N+I      +GCWS VG +QGGQ L++    C    
Sbjct: 66  ILKAFEMYRLKSCVDFKPYE-GESNYIFFF-KGSGCWSMVGDQQGGQNLSIG-AGCDYKA 122

Query: 82  IIVHELLHALGFYHQQSSTERDEYVKINWENILDGHAXHFXKYARXHXTNFGI 134
            + HE LHALGFYH+QS ++RD+YVKI W+ IL G   +F KY     T+   
Sbjct: 123 TVEHEFLHALGFYHEQSRSDRDDYVKIWWDQILSGREHNFNKYDDSFSTDLNT 175


==> gnl|CDD|128531 smart00235, ZnMc, Zinc-dependent metalloprotease.  Neutral zinc
           metallopeptidases. This alignment represents a subset of
           known subfamilies. Highest similarity occurs in the
           HExxH zinc-binding site/ active site.
          Length = 140

 Score = 96.3 bits (240), Expect = 4e-021
 Identities = 40/98 (40%), Positives = 54/98 (55%), Gaps = 3/98 (3%)

Query: 18  QMMTILEAFKEYHDKTCIRFRPYEKGDTNWI-IIKGNYTGCW-SSVGRRQGGQVLNLNTP 75
               I  AF E+ D TC+RF         +I   KG+ +GC  S  GR  G Q  +L   
Sbjct: 24  VREAIARAFAEWSDVTCLRFVERTSTADIYISFGKGDGSGCTLSHAGRPGGDQHFSLGN- 82

Query: 76  RCVSHGIIVHELLHALGFYHQQSSTERDEYVKINWENI 113
            C++ G+  HEL HALG YH+QS ++RD Y+ IN+ NI
Sbjct: 83  GCINTGVAAHELGHALGLYHEQSRSDRDNYMYINYTNI 120


==> gnl|CDD|58581 cd04281, ZnMc_BMP1_TLD, Zinc-dependent metalloprotease;
           BMP1/TLD-like subfamily. BMP1 (Bone morphogenetic
           protein 1) and TLD (tolloid)-like metalloproteases play
           vital roles in extracellular matrix formation, by
           cleaving precursor proteins such as enzymes, structural
           proteins, and proteins involved in the mineralization of
           the extracellular matrix. The drosophila protein tolloid
           and its Xenopus homologue xolloid cleave and inactivate
           Sog and chordin, respectively, which are inhibitors of
           Dpp (the Drosophila decapentaplegic gene product) and
           its homologue BMP4, involved in dorso-ventral
           patterning..
          Length = 200

 Score = 70.7 bits (173), Expect = 1e-013
 Identities = 37/108 (34%), Positives = 58/108 (53%), Gaps = 3/108 (2%)

Query: 17  TQMMTILEAFKEYHDKTCIRFRPYEKGDTNWIIIKGNYTGCWSSVGRRQGG-QVLNLNTP 75
           +Q     +A + + + TC+ F      + N+I+      GC S VGRR  G Q +++   
Sbjct: 26  SQRAMFKQAMRHWENFTCVTFVERTPEE-NYIVFTYRPCGCCSYVGRRGNGPQAISIGK- 83

Query: 76  RCVSHGIIVHELLHALGFYHQQSSTERDEYVKINWENILDGHAXHFXK 123
            C   GI+VHEL H +GF+H+ +  +RD++V I  ENI  G   +F K
Sbjct: 84  NCDKFGIVVHELGHVIGFWHEHTRPDRDDHVTIIRENIQPGQEYNFLK 131


==> gnl|CDD|58567 cd00203, ZnMc, Zinc-dependent metalloprotease. This super-family of
           metalloproteases contains two major branches, the
           astacin-like proteases and the
           adamalysin/reprolysin-like proteases. Both branches have
           wide phylogenetic distribution, and contain
           sub-families, which are involved in vertebrate
           development and disease..
          Length = 167

 Score = 51.7 bits (123), Expect = 8e-008
 Identities = 30/101 (29%), Positives = 39/101 (38%), Gaps = 12/101 (11%)

Query: 21  TILEAFKEYHDKTCIRFRPYEKGDTNWIIIKGNY-------TGCWSSVGRRQG--GQVLN 71
            IL A + + D   IRF           I            TG W+ +GR       V  
Sbjct: 26  LILIAMQIWRDYLNIRFVLVGVEIDKADIAILVTRQDFDGGTGGWAYLGRVCDSLRGVGV 85

Query: 72  LNTPRCVS---HGIIVHELLHALGFYHQQSSTERDEYVKIN 109
           L   +  +      I HEL HALGFYH     +RD+Y  I+
Sbjct: 86  LQDNQSGTKEGAQTIAHELGHALGFYHDHDRKDRDDYPTID 126


==> gnl|CDD|58569 cd04268, ZnMc_MMP_like, Zinc-dependent metalloprotease, MMP_like
           subfamily. This group contains matrix metalloproteinases
           (MMPs), serralysins, and the astacin_like family of
           proteases..
          Length = 165

 Score = 45.1 bits (106), Expect = 9e-006
 Identities = 24/108 (22%), Positives = 37/108 (34%), Gaps = 17/108 (15%)

Query: 21  TILEAFKEYHDKTCIRFRPYEKGDTNWIII-----KGNYTGCWSSVGRR--QGGQVLNLN 73
            IL+A + ++    I F+     D   I            G WS    +       + L 
Sbjct: 19  AILDAIEAWNKAFAIGFKNANDVDPADIRYSVIRWIPYNDGTWSYGPSQVDPLTGEILLA 78

Query: 74  TPRCVS----------HGIIVHELLHALGFYHQQSSTERDEYVKINWE 111
                S               HEL HALG  H  ++++RD+ V +  E
Sbjct: 79  RVYLYSSFVEYSGARLRNTAEHELGHALGLRHNFAASDRDDNVDLLAE 126


==> gnl|CDD|58584 cd04327, ZnMc_MMP_like_3, Zinc-dependent metalloprotease; MMP_like
           sub-family 3. A group of bacterial and fungal
           metalloproteinase domains similar to matrix
           metalloproteinases and astacin..
          Length = 198

 Score = 37.2 bits (86), Expect = 0.002
 Identities = 26/106 (24%), Positives = 39/106 (36%), Gaps = 14/106 (13%)

Query: 15  DQTQMMTILEAFKEYHDKTCIRFRPYEKGDTNWIIIKGNYTGCWSSVGR-----RQGGQV 69
           D      +  A +E+     ++F+     D +  I      G WS VG            
Sbjct: 18  DAFLKDKVRAAAREWLPYANLKFKFVTDADADIRISFTPGDGYWSYVGTDALLIGADAPT 77

Query: 70  LNLN-----TPRCVSHGIIVHELLHALGFYHQQSSTERDEYVKINW 110
           +NL      TP      +++HE  HALGF H+  S   +    I W
Sbjct: 78  MNLGWFTDDTPDPEFSRVVLHEFGHALGFIHEHQSPAAN----IPW 119


==> gnl|CDD|132991 cd06917, STKc_NAK1_like, Catalytic domain of Fungal Nak1-like
           Protein Serine/Threonine Kinases.  Serine/threonine
           kinases (STKs), Nak1 subfamily, catalytic (c) domain.
           STKs catalyze the transfer of the gamma-phosphoryl group
           from ATP to serine/threonine residues on protein
           substrates. The Nak1 subfamily is part of a larger
           superfamily that includes the catalytic domains of other
           protein STKs, protein tyrosine kinases, RIO kinases,
           aminoglycoside phosphotransferase, choline kinase, and
           phosphoinositide 3-kinase. This subfamily is composed of
           Schizosaccharomyces pombe Nak1, Saccharomyces cerevisiae
           Kic1p (kinase that interacts with Cdc31p) and related
           proteins. Nak1 (also known as N-rich kinase 1), is
           required by fission yeast for polarizing the tips of
           actin cytoskeleton and is involved in cell growth, cell
           separation, cell morphology and cell-cycle progression.
           Kic1p is required by budding yeast for cell integrity
           and morphogenesis. Kic1p interacts with Cdc31p, the
           yeast homologue of centrin, and phosphorylates
           substrates in a Cdc31p-dependent manner.
          Length = 277

 Score = 32.0 bits (73), Expect = 0.067
 Identities = 22/77 (28%), Positives = 31/77 (40%), Gaps = 18/77 (23%)

Query: 49  IIKGNYTGCWSSVGRR--------QGGQVLNLNTPRCVSH---GIIVHELLHALGFYHQQ 97
           I K  Y G +   G R        +GG V  L     ++     +I+ E+L AL + H+ 
Sbjct: 64  ITK--YYGSYL-KGPRLWIIMEYAEGGSVRTLMKAGPIAEKYISVIIREVLVALKYIHKV 120

Query: 98  SSTERDEYVKINWENIL 114
               RD    I   NIL
Sbjct: 121 GVIHRD----IKAANIL 133
