# Supplementary material for: Transcriptional Profiles of Mating-Responsive Genes from Testes and Male Accessory Glands of the Mediterranean Fruit Fly, Ceratitis capitata
Source: PLoS One. 2012 Oct 11;7(10):e46812. doi: 10.1371/journal.pone.0046812 (PMC3469604; doi:10.1371/journal.pone.0046812)
Supplement: Spreadsheet S1 — Hyperlinked Excel spreadsheet containing annotated assembled ESTs. Putative peptides are named using the prefix ‘Cc-male-’ rather than the prefix ‘TAG’ used in the text. (ZIP) [file pone.0046812.s008.zip › Spreadsheet 1/links/CDD/Cc-male-1055-CDD.txt]

>Cc-male-1055

gnl|CDD|151090 pfam10545, MADF_DNA_bdg, Alcohol dehydrogenase tr...    49   2e-006
gnl|CDD|128862 smart00595, MADF, subfamily of SANT domain.             42   3e-004
gnl|CDD|177301 PHA00733, PHA00733, hypothetical protein.               35   0.027
gnl|CDD|33973 COG4250, COG4250, Predicted sensor protein/domain ...    32   0.21 
gnl|CDD|178635 PLN03086, PLN03086, PRLI-interacting factor K; Pr...    31   0.62 

==> gnl|CDD|151090 pfam10545, MADF_DNA_bdg, Alcohol dehydrogenase transcription
          factor Myb/SANT-like.  The myb/SANT-like domain in
          Adf-1 (MADF) is an approximately 80-amino-acid module
          that directs sequence specific DNA binding to a site
          consisting of multiple tri-nucleotide repeats. The MADF
          domain is found in one or more copies in eukaryotic and
          viral proteins and is often associated with the BESS
          domain. It is likely that the MADF domain is more
          closely related to the myb/SANT domain than it is to
          other HTH domains.
          Length = 84

 Score = 48.9 bits (117), Expect = 2e-006
 Identities = 22/63 (34%), Positives = 37/63 (58%), Gaps = 5/63 (7%)

Query: 6  IIDLYHQHPCLWNVNIPEYRSRKLRQAAYEVLQRTYCQLREVPTVTLRKVKSLIRRLRTY 65
          +I+L  +HPCLW+ + P+YR+++LR+ A+E +     +L E   V   + K   + LR  
Sbjct: 1  LIELVRKHPCLWDRSHPDYRNKELRERAWEEIAE---ELGEDVDVE--ECKKRWKNLRDR 55

Query: 66 YSR 68
          Y R
Sbjct: 56 YRR 58


==> gnl|CDD|128862 smart00595, MADF, subfamily of SANT domain. 
          Length = 89

 Score = 42.0 bits (99), Expect = 3e-004
 Identities = 24/92 (26%), Positives = 45/92 (48%), Gaps = 6/92 (6%)

Query: 5  RIIDLYHQHPCLWNVNIPEYRSRKLRQAAYEVLQRTYCQLREVPTVTLRKVKSLIRRLRT 64
          R+I+L  + PCLW+   P+YR+++ ++ A+E +     +L        ++ K+L  R R 
Sbjct: 1  RLIELVRERPCLWDRRHPDYRNKEEKRKAWEEIAE---ELGLSVEECKKRWKNLRDRYRR 57

Query: 65 YYSRLEQPNANPARSQIW---QRLAFIDDRER 93
             RL+   +   +   W    RL+F+    R
Sbjct: 58 ELKRLQNGKSGGGKKSKWEYFDRLSFLRPVIR 89


==> gnl|CDD|177301 PHA00733, PHA00733, hypothetical protein.
          Length = 128

 Score = 35.2 bits (81), Expect = 0.027
 Identities = 17/62 (27%), Positives = 27/62 (43%), Gaps = 5/62 (8%)

Query: 101 SRSVNTYEPLDYDCAVCARKFKQEKSLAKHKLMTHPPTECPSCRVTFKSADELVQHLLYM 160
           S++V+ Y      C +C   F    SL +H   T     CP C   F++ D  + H+   
Sbjct: 68  SKAVSPYV-----CPLCLMPFSSSVSLKQHIRYTEHSKVCPVCGKEFRNTDSTLDHVCKK 122

Query: 161 HD 162
           H+
Sbjct: 123 HN 124


==> gnl|CDD|33973 COG4250, COG4250, Predicted sensor protein/domain [Signal
           transduction mechanisms].
          Length = 226

 Score = 32.4 bits (73), Expect = 0.21
 Identities = 17/56 (30%), Positives = 26/56 (46%), Gaps = 2/56 (3%)

Query: 135 HPPTECPSCRVTFKSADELVQ--HLLYMHDKEADCPLCKEAQSEWRSAAHLGVHFY 188
           +  ++     V F+  D L Q  HL+   D+ A+C  C+E   + R A  L   FY
Sbjct: 93  YDRSQMTYESVAFEPRDWLAQEWHLIVGFDRYANCLKCRETYEQLRPACDLSRRFY 148


==> gnl|CDD|178635 PLN03086, PLN03086, PRLI-interacting factor K; Provisional.
          Length = 567

 Score = 30.6 bits (69), Expect = 0.62
 Identities = 18/56 (32%), Positives = 27/56 (48%), Gaps = 9/56 (16%)

Query: 114 CAVCARKFKQEKSLAKHKLMTHPPTECPSCRVTFKSADELVQHLLYMHDKEADCPL 169
           C  C + F Q+  + KH  + H P +CP C V  +    +VQH      + + CPL
Sbjct: 456 CEKCGQAF-QQGEMEKHMKVFHEPLQCP-CGVVLEKEQ-MVQH------QASTCPL 502
