# Supplementary material for: Transcriptional Profiles of Mating-Responsive Genes from Testes and Male Accessory Glands of the Mediterranean Fruit Fly, Ceratitis capitata
Source: PLoS One. 2012 Oct 11;7(10):e46812. doi: 10.1371/journal.pone.0046812 (PMC3469604; doi:10.1371/journal.pone.0046812)
Supplement: Spreadsheet S1 — Hyperlinked Excel spreadsheet containing annotated assembled ESTs. Putative peptides are named using the prefix ‘Cc-male-’ rather than the prefix ‘TAG’ used in the text. (ZIP) [file pone.0046812.s008.zip › Spreadsheet 1/links/CDD/Cc-male-1056-CDD.txt]

>Cc-male-1056

gnl|CDD|129035 smart00799, DENN, Domain found in a variety of si...   104   4e-023
gnl|CDD|145347 pfam02141, DENN, DENN (AEX-3) domain.  DENN (afte...   100   5e-022
gnl|CDD|146211 pfam03455, dDENN, dDENN domain.  This region is a...    74   4e-014
gnl|CDD|129037 smart00801, dDENN, Domain always found downstream...    69   1e-012
gnl|CDD|73165 cd01399, GlcN6P_deaminase, GlcN6P_deaminase: Gluco...    31   0.35 
gnl|CDD|110200 pfam01182, Glucosamine_iso, Glucosamine-6-phospha...    31   0.42 

==> gnl|CDD|129035 smart00799, DENN, Domain found in a variety of signalling proteins,
           always encircled by uDENN and dDENN.  The DENN domain is
           found in a variety of signalling proteins involved in
           Rab-mediated processes or regulation of MAPKs signalling
           pathways. The DENN domain is always encircled on both
           sides by more divergent domains, called uDENN (for
           upstream DENN) and dDENN (for downstream DENN). The
           function of the DENN domain remains to date unclear,
           although it appears to represent a good candidate for a
           GTP/GDP exchange activity.
          Length = 183

 Score =  104 bits (261), Expect = 4e-023
 Identities = 34/73 (46%), Positives = 47/73 (64%)

Query: 3   ASCLDRLSSCIQAANAFLYPMVWQHIFIPVLPMKLKDYLSAPMPYLIGVPQTVLETMTPD 62
           +S L  LS+ I+A  A LYP VWQHI+IP+LP  L D LSAP P++IGV  +  E +   
Sbjct: 111 SSNLSTLSAVIEALLALLYPFVWQHIYIPILPASLLDVLSAPTPFIIGVHSSYFEEVKEL 170

Query: 63  ELGEVVILNCDTK 75
              +VV+++ DT 
Sbjct: 171 PDEDVVVVDLDTG 183


==> gnl|CDD|145347 pfam02141, DENN, DENN (AEX-3) domain.  DENN (after differentially
           expressed in neoplastic vs normal cells) is a domain
           which occurs in several proteins involved in Rab-
           mediated processes or regulation of MAPK signalling
           pathways.
          Length = 185

 Score =  100 bits (252), Expect = 5e-022
 Identities = 33/72 (45%), Positives = 45/72 (62%), Gaps = 1/72 (1%)

Query: 3   ASCLDRLSSCIQAANAFLYPMVWQHIFIPVLPMKLKDYLSAPMPYLIGVPQTVLETMTPD 62
           +S L RL+   +A  A LYP  WQHI+IPVLP  L D LSAP P++IGV  +    +   
Sbjct: 114 SSRLARLTLVAEALVALLYPFKWQHIYIPVLPASLLDVLSAPTPFIIGV-HSRYFDLLEL 172

Query: 63  ELGEVVILNCDT 74
            L +VV+++ DT
Sbjct: 173 PLDDVVLVDLDT 184


==> gnl|CDD|146211 pfam03455, dDENN, dDENN domain.  This region is always found
           associated with pfam02141. It is predicted to form a
           globular domain. This domain is predicted to be
           completely alpha helical. Although not statistically
           supported it has been suggested that this domain may be
           similar to members of the Rho/Rac/Cdc42 GEF family.
          Length = 68

 Score = 74.2 bits (183), Expect = 4e-014
 Identities = 27/68 (39%), Positives = 43/68 (63%), Gaps = 2/68 (2%)

Query: 106 IGDRVSKIFLGVLVQLISGYRDAVEFRENGK--TFNRDKFIESRPKHLRPFLTKMMELQI 163
           + D+V + FL     L+ GYR+ + +       TF ++ F++SRPK  RPFL++ +E Q+
Sbjct: 1   LDDQVREAFLRFFASLLGGYRNFLRYIRGDPRVTFQKEAFLKSRPKSHRPFLSRFLETQM 60

Query: 164 FQQFIDER 171
           F QFI+ER
Sbjct: 61  FAQFIEER 68


==> gnl|CDD|129037 smart00801, dDENN, Domain always found downstream of DENN domain,
           found in a variety of signalling proteins.  The dDENN
           domain is part of the tripartite DENN domain. It is
           always found downstream of the DENN domain itself, which
           is found in a variety of signalling proteins involved in
           Rab-mediated processes or regulation of MAPKs signalling
           pathways. The DENN domain is always encircled on both
           sides by more divergent domains, called uDENN (for
           upstream DENN) and dDENN (for downstream DENN). The
           function of the DENN domain remains to date unclear,
           although it appears to represent a good candidate for a
           GTP/GDP exchange activity.
          Length = 69

 Score = 69.2 bits (170), Expect = 1e-012
 Identities = 27/69 (39%), Positives = 40/69 (57%), Gaps = 4/69 (5%)

Query: 107 GDRVSKIFLGVLVQLISGYRDAVE----FRENGKTFNRDKFIESRPKHLRPFLTKMMELQ 162
            D + + FL   V L  GYR+ +           TF+++ F++SRP   RPFL+K +E Q
Sbjct: 1   NDEIREAFLRFFVNLFGGYRNFLRELRKEPGPVITFDKESFLKSRPSSERPFLSKFLETQ 60

Query: 163 IFQQFIDER 171
           +F QFI+ER
Sbjct: 61  MFSQFIEER 69


==> gnl|CDD|73165 cd01399, GlcN6P_deaminase, GlcN6P_deaminase:
           Glucosamine-6-phosphate (GlcN6P) deaminase subfamily;
           GlcN6P deaminase catalyzes the reversible conversion of
           GlcN6P to D-fructose-6-phosphate (Fru6P) and ammonium.
           The reaction is an aldo-keto isomerization coupled with
           an amination or deamination. It is the last step of the
           metabolic pathway of N-acetyl-D-glucosamine-6-phosphate
           (GlcNAc6P). GlcN6P deaminase is a hexameric enzyme that
           is allosterically activated by GlcNAc6P..
          Length = 232

 Score = 31.2 bits (71), Expect = 0.35
 Identities = 21/86 (24%), Positives = 38/86 (44%), Gaps = 6/86 (6%)

Query: 115 LGVLVQLISGYRDAVEFRENGKTFNRDKFIESRPKHLRPFLTKMMELQIFQQ--FIDERL 172
           LGV  +LI  +++      N  TFN D+++   P H + +   M E  +F       E +
Sbjct: 32  LGVYEELIELHKEGGLSFSNVTTFNLDEYVGLPPDHPQSYHYFMRE-NLFDHIDIKPENI 90

Query: 173 QMLNTGLGYSDEFELETARYAEKMKK 198
            + +   G + + E E  RY   + +
Sbjct: 91  HIPD---GNAADLEAECRRYEALIAE 113


==> gnl|CDD|110200 pfam01182, Glucosamine_iso, Glucosamine-6-phosphate
           isomerases/6-phosphogluconolactonase. 
          Length = 236

 Score = 31.0 bits (70), Expect = 0.42
 Identities = 26/87 (29%), Positives = 42/87 (48%), Gaps = 10/87 (11%)

Query: 115 LGVLVQLISGYRDA-VEFRENGKTFNRDKFIESRPKHLRPFLTKMMELQIFQQFID---E 170
           LG   +LI  Y+   V F+ +  TFN D+++   P+H   + + M     F   ID   E
Sbjct: 32  LGTYKKLIEAYKAGRVSFK-HVVTFNMDEYVGLPPEHPESYHSFMYN--NFFNHIDIPPE 88

Query: 171 RLQMLNTGLGYSDEFELETARYAEKMK 197
            + +LN   G + + + E   Y EK+K
Sbjct: 89  NIHILN---GNAADIDAECRNYEEKIK 112
