# Supplementary material for: Transcriptional Profiles of Mating-Responsive Genes from Testes and Male Accessory Glands of the Mediterranean Fruit Fly, Ceratitis capitata
Source: PLoS One. 2012 Oct 11;7(10):e46812. doi: 10.1371/journal.pone.0046812 (PMC3469604; doi:10.1371/journal.pone.0046812)
Supplement: Spreadsheet S1 — Hyperlinked Excel spreadsheet containing annotated assembled ESTs. Putative peptides are named using the prefix ‘Cc-male-’ rather than the prefix ‘TAG’ used in the text. (ZIP) [file pone.0046812.s008.zip › Spreadsheet 1/links/CDD/Cc-male-1063-CDD.txt]

>Cc-male-1063

gnl|CDD|150855 pfam10247, Romo1, Reactive mitochondrial oxygen s...    72   8e-014

==> gnl|CDD|150855 pfam10247, Romo1, Reactive mitochondrial oxygen species modulator
          1.  This is a family of small, approximately 100 amino
          acid, proteins found from yeasts to humans. The
          majority of endogenous reactive oxygen species (ROS) in
          cells are produced by the mitochondrial respiratory
          chain. An increase or imbalance in ROS alters the
          intracellular redox homeostasis, triggers DNA damage,
          and may contribute to cancer development and
          progression. Members of this family are mitochondrial
          reactive oxygen species modulator 1 (Romo1) proteins
          that are responsible for increasing the level of ROS in
          cells. Increased Romo1 expression can have a number of
          other effects including: inducing premature senescence
          of cultured human fibroblasts and increased resistance
          to 5-fluorouracil.
          Length = 67

 Score = 71.6 bits (176), Expect = 8e-014
 Identities = 37/67 (55%), Positives = 48/67 (71%)

Query: 14 PTCFDKMKTGFTIGFCVGMASGALFGGFSALRYGLRGRELINNVGKVMIQGGGTFGTFMA 73
          P+CFDK+K GF +G  VG A GALFGG++A RYG+ GR L+  +G+ M+    TFG FM 
Sbjct: 1  PSCFDKIKMGFMMGAAVGGAFGALFGGYAAFRYGMGGRGLLRTLGQSMLGSAATFGFFMG 60

Query: 74 IGTGIRC 80
          IG+ IRC
Sbjct: 61 IGSVIRC 67
