# Supplementary material for: Transcriptional Profiles of Mating-Responsive Genes from Testes and Male Accessory Glands of the Mediterranean Fruit Fly, Ceratitis capitata
Source: PLoS One. 2012 Oct 11;7(10):e46812. doi: 10.1371/journal.pone.0046812 (PMC3469604; doi:10.1371/journal.pone.0046812)
Supplement: Spreadsheet S1 — Hyperlinked Excel spreadsheet containing annotated assembled ESTs. Putative peptides are named using the prefix ‘Cc-male-’ rather than the prefix ‘TAG’ used in the text. (ZIP) [file pone.0046812.s008.zip › Spreadsheet 1/links/CDD/Cc-male-1064-CDD.txt]

>Cc-male-1064

gnl|CDD|145882 pfam02958, DUF227, Domain of unknown function (DU...   147   6e-036
gnl|CDD|128855 smart00587, CHK, ZnF_C4 abd HLH domain containing...   123   6e-029
gnl|CDD|149150 pfam07914, DUF1679, Protein of unknown function (...    52   2e-007
gnl|CDD|145007 pfam01636, APH, Phosphotransferase enzyme family....    40   0.001
gnl|CDD|88612 cd05120, APH_ChoK_like, Aminoglycoside 3'-phosphot...    37   0.008
gnl|CDD|88614 cd05151, ChoK, Choline Kinase (ChoK). The ChoK sub...    34   0.050
gnl|CDD|88619 cd05156, ChoK_euk, Choline Kinase (ChoK) in eukary...    33   0.095
gnl|CDD|181985 PRK09605, PRK09605, bifunctional UGMP family prot...    32   0.23 
gnl|CDD|30856 COG0510, CotS, Predicted choline kinase involved i...    32   0.29 
gnl|CDD|184879 PRK14879, PRK14879, serine/threonine protein kina...    31   0.59 

==> gnl|CDD|145882 pfam02958, DUF227, Domain of unknown function (DUF227).  This
           family includes a large number of drosophila proteins of
           unknown function. The family also includes several C.
           elegans proteins. The alignment contains many histidines
           and aspartates that are conserved, suggesting a metal
           binding and possibly a phosphoesterase function (A
           Bateman pers. obs.).
          Length = 293

 Score =  147 bits (372), Expect = 6e-036
 Identities = 57/162 (35%), Positives = 82/162 (50%), Gaps = 9/162 (5%)

Query: 8   ERMPGVLTKLQRGIFNRTTKG-----FAPFFEGVFEACADFAGECPALGAYYKNKLMKLK 62
           E  P    +L++G F           F P  E   +A A+   E       Y  KL KL 
Sbjct: 136 ELQPEFFKQLKKGPFEEDYVNGAKEEFEPLMETGLDAAAEALREQIPEYEKYAEKLEKLI 195

Query: 63  SHVMEYGTRSFDAYNGDFLTLTHGDMWTNNVMLRYGNGSDGQLQIKDILLIDFQFSAWTS 122
            +  +   R  D    +F  L HGD+W NN+M +Y        + +D++L+DFQ S + S
Sbjct: 196 DNYFDRLLRLVDPNPDEFNVLNHGDLWVNNIMFKYDEEG----EPEDVILVDFQLSRYGS 251

Query: 123 PALDLHYFFHTSLTLDFKLHREDELVQYYHGFLAETLRQLNY 164
           PALDL YF +TS + + +L   DEL++YYH  L ETL++L Y
Sbjct: 252 PALDLLYFLYTSTSPELRLEHFDELLRYYHESLVETLKKLGY 293


==> gnl|CDD|128855 smart00587, CHK, ZnF_C4 abd HLH domain containing kinases domain.
           subfamily of choline kinases.
          Length = 196

 Score =  123 bits (311), Expect = 6e-029
 Identities = 55/160 (34%), Positives = 82/160 (51%), Gaps = 6/160 (3%)

Query: 3   ASCRDERMPGVLTKLQRGIFNRTTKGFAPFFEGVFEACADFAGECPALG--AYYKNKLMK 60
           A   +E     L +   G+F R  + F+  F G  E         P L     Y  KL K
Sbjct: 40  AVLIEEEKGSYLEEFDEGLFERFKRMFSEEFIGGLENFLRELLSQPELLKVEEYIEKLDK 99

Query: 61  LKSHVMEYGTRSFDAYNGDFLTLTHGDMWTNNVMLRYGNGSDGQLQIKDILLIDFQFSAW 120
           L  ++ +      +   G+F  L HGD+W NN+M +Y    D + + +D+ LIDFQ S +
Sbjct: 100 LLDNLEDLKKEDKEPDEGEFNVLNHGDLWANNIMFKY----DDEGKPEDVALIDFQLSHY 155

Query: 121 TSPALDLHYFFHTSLTLDFKLHREDELVQYYHGFLAETLR 160
            SPA DLHYF  TSL+++ +    DEL+++Y+  L ETL+
Sbjct: 156 GSPAEDLHYFLLTSLSVEIRREHFDELLKFYYETLVETLK 195


==> gnl|CDD|149150 pfam07914, DUF1679, Protein of unknown function (DUF1679).  The
           region featured in this family is found in a number of
           C. elegans proteins, in one case as a repeat. In many of
           the family members, this region is associated with the
           CHK region described by SMART as being found in ZnF_C4
           and HLH domain-containing kinases. In fact, one member
           of this family is annotated as being a member of the
           nuclear hormone receptor family, and contains regions
           typical of such proteins (Interpro:IPR000536,
           Interpro:IPR008946, and Interpro:IPR001628).
          Length = 413

 Score = 51.9 bits (125), Expect = 2e-007
 Identities = 40/147 (27%), Positives = 61/147 (41%), Gaps = 27/147 (18%)

Query: 33  FEGVFEACADFAGECPALGAYYKNKLMKLKSHVMEYGTRSFDA--------YNGDFLTLT 84
            +G+F+   +        GA Y  K+ +L      YG                G    L 
Sbjct: 218 LKGIFDQLRN------IFGAEYPEKVEELVDIFEHYGPEILIFKKYTNLSKVLGIKPVLV 271

Query: 85  HGDMWTNNVMLRYGNGSDGQLQIKDILLIDFQFSAWTSPALDLHYFFHTSLT-LDFKLHR 143
           HGD+W +N++  +   +DG+L++K I  ID+Q     +PA DL     + L+  D +   
Sbjct: 272 HGDLWQSNIL--WSLDNDGKLKLKAI--IDYQTVHMGNPAEDLVRLLLSCLSGADRRARW 327

Query: 144 EDELVQYYHGFLAE--------TLRQL 162
           E+ L QYY  F           TL QL
Sbjct: 328 EELLEQYYETFTKVLGDNEEPYTLEQL 354


==> gnl|CDD|145007 pfam01636, APH, Phosphotransferase enzyme family.  This family
           consists of bacterial antibiotic resistance proteins,
           which confer resistance to various aminoglycosides they
           include: aminoglycoside 3'-phosphotransferase or
           kanamycin kinase / neomycin-kanamycin phosphotransferase
           and streptomycin 3''-kinase or streptomycin
           3''-phosphotransferase. The aminoglycoside
           phosphotransferases inactivate aminoglycoside
           antibiotics via phosphorylation. This family also
           includes homoserine kinase. This family is related to
           fructosamine kinase pfam03881.
          Length = 239

 Score = 39.9 bits (93), Expect = 0.001
 Identities = 19/80 (23%), Positives = 28/80 (35%), Gaps = 9/80 (11%)

Query: 81  LTLTHGDMWTNNVMLRYGNGSDGQLQIKDILLIDFQFSAWTSPALDLHYFFHTSLTLDFK 140
             L HGD+   N+++  G    G        +IDF+ +    PA DL      SL  +  
Sbjct: 167 PVLVHGDLHPGNLLVDPGGRVSG--------VIDFEDAGLGDPAYDL-ASLLRSLGEELG 217

Query: 141 LHREDELVQYYHGFLAETLR 160
                  +  Y       LR
Sbjct: 218 AELLAAYLAAYGAPGPARLR 237


==> gnl|CDD|88612 cd05120, APH_ChoK_like, Aminoglycoside 3'-phosphotransferase (APH)
           and Choline Kinase (ChoK) family. The APH/ChoK family is
           part of a larger superfamily that includes the catalytic
           domains of other kinases, such as the typical
           serine/threonine/tyrosine protein kinases (PKs), RIO
           kinases, actin-fragmin kinase (AFK), and
           phosphoinositide 3-kinase (PI3K). The family is composed
           of APH, ChoK, ethanolamine kinase (ETNK), macrolide
           2'-phosphotransferase (MPH2'), an unusual homoserine
           kinase, and uncharacterized proteins with similarity to
           the N-terminal domain of acyl-CoA dehydrogenase 10
           (ACAD10). The members of this family catalyze the
           transfer of the gamma-phosphoryl group from ATP (or CTP)
           to small molecule substrates such as aminoglycosides,
           macrolides, choline, ethanolamine, and homoserine.
           Phosphorylation of the antibiotics, aminoglycosides and
           macrolides, leads to their inactivation and to bacterial
           antibiotic resistance. Phosphorylation of choline,
           ethanolamine, and homoserine serves as precursors to the
           synthesis of important biological compounds, such as the
           major phospholipids, phosphatidylcholine and
           phosphatidylethanolamine and the amino acids, threonine,
           methionine, and isoleucine..
          Length = 155

 Score = 37.0 bits (85), Expect = 0.008
 Identities = 14/57 (24%), Positives = 25/57 (43%), Gaps = 9/57 (15%)

Query: 79  DFLTLTHGDMWTNNVMLRYGNGSDGQLQIKDILLIDFQFSAWTSPALDLHYFFHTSL 135
             L L HGD+   N+++  G             +ID++++ +  PA DL      +L
Sbjct: 106 PLLVLCHGDLHPGNILVDDGKIL---------GIIDWEYAGYGPPAFDLAAALLFNL 153


==> gnl|CDD|88614 cd05151, ChoK, Choline Kinase (ChoK). The ChoK subfamily is part of
           a larger superfamily that includes the catalytic domains
           of other kinases, such as the typical
           serine/threonine/tyrosine protein kinases (PKs), RIO
           kinases, actin-fragmin kinase (AFK), and
           phosphoinositide 3-kinase (PI3K). It is composed of
           bacterial and eukaryotic choline kinases, as well as
           eukaryotic ethanolamine kinase. ChoK catalyzes the
           transfer of the gamma-phosphoryl group from ATP (or CTP)
           to its substrate, choline, producing phosphorylcholine
           (PCho), a precursor to the biosynthesis of two major
           membrane phospholipids, phosphatidylcholine (PC), and
           sphingomyelin (SM). Although choline is the preferred
           substrate, ChoK also shows substantial activity towards
           ethanolamine and its N-methylated derivatives. Bacterial
           ChoK is also referred to as licA protein. ETNK catalyzes
           the transfer of the gamma-phosphoryl group from CTP to
           ethanolamine (Etn), the first step in the CDP-Etn
           pathway for the formation of the major phospholipid,
           phosphatidylethanolamine (PtdEtn). Unlike ChoK, ETNK
           shows specific activity for its substrate and displays
           negligible activity towards N-methylated derivatives of
           Etn. ChoK plays an important role in cell signaling
           pathways and the regulation of cell growth..
          Length = 170

 Score = 34.1 bits (78), Expect = 0.050
 Identities = 19/73 (26%), Positives = 30/73 (41%), Gaps = 13/73 (17%)

Query: 81  LTLTHGDMWTNNVMLRYGNGSDGQLQIKDILLIDFQFSAWTSPALDLHYFFHTSLTLDFK 140
           L   H D+   N +L  G           + LID++++    P  DL  FF         
Sbjct: 107 LVPCHNDLLPGNFLLDDGR----------LWLIDWEYAGMNDPLFDLANFF---SEAKLS 153

Query: 141 LHREDELVQYYHG 153
             +E+EL++ Y G
Sbjct: 154 EDQEEELLEAYFG 166


==> gnl|CDD|88619 cd05156, ChoK_euk, Choline Kinase (ChoK) in eukaryotes. The ChoK
           subfamily is part of a larger superfamily that includes
           the catalytic domains of other kinases, such as the
           typical serine/threonine/tyrosine protein kinases (PKs),
           RIO kinases, actin-fragmin kinase (AFK), and
           phosphoinositide 3-kinase (PI3K). It is composed of
           bacterial and eukaryotic choline kinases, as well as
           eukaryotic ethanolamine kinase. ChoK catalyzes the
           transfer of the gamma-phosphoryl group from ATP (or CTP)
           to its substrate, choline, producing phosphorylcholine
           (PCho), a precursor to the biosynthesis of two major
           membrane phospholipids, phosphatidylcholine (PC) and
           sphingomyelin (SM). Although choline is the preferred
           substrate, ChoK also shows substantial activity towards
           ethanolamine and its N-methylated derivatives. ChoK
           plays an important role in cell signaling pathways and
           the regulation of cell growth. Along with PCho, it is
           involved in malignant transformation through Ras
           oncogenes in various human cancers such as breast, lung,
           colon, prostate, neuroblastoma, and hepatic lymphoma. In
           mammalian cells, there are three ChoK isoforms (A-1,
           A-2, and B) which are active in homo or heterodimeric
           forms..
          Length = 302

 Score = 33.3 bits (76), Expect = 0.095
 Identities = 12/71 (16%), Positives = 30/71 (42%), Gaps = 8/71 (11%)

Query: 65  VMEYGTRSFDAYNGDF---LTLTHGDMWTNNVMLRYGNGSDGQLQIKDILLIDFQFSAWT 121
             +Y     ++ + +    +   H D+   N++L   +        K ++LIDF+++++ 
Sbjct: 160 EAKYLRFLLESTSEESGSPVVFCHNDLQEGNILLLNPSSET-----KKLVLIDFEYASYN 214

Query: 122 SPALDLHYFFH 132
               D+   F 
Sbjct: 215 YRGFDIANHFC 225


==> gnl|CDD|181985 PRK09605, PRK09605, bifunctional UGMP family
           protein/serine/threonine protein kinase; Validated.
          Length = 535

 Score = 32.2 bits (74), Expect = 0.23
 Identities = 17/61 (27%), Positives = 26/61 (42%), Gaps = 16/61 (26%)

Query: 85  HGDMWTNNVMLRYGNGSDGQLQIKDILLIDFQFSAWTSP----ALDLHYFFHT--SLTLD 138
           HGD+ T+N ++R             + LIDF    ++      A+DLH    +  S   D
Sbjct: 451 HGDLTTSNFIVRDD----------RLYLIDFGLGKYSDLIEDKAVDLHVLKQSLESTHYD 500

Query: 139 F 139
           F
Sbjct: 501 F 501


==> gnl|CDD|30856 COG0510, CotS, Predicted choline kinase involved in LPS
           biosynthesis [Cell envelope biogenesis, outer membrane].
          Length = 269

 Score = 31.5 bits (71), Expect = 0.29
 Identities = 21/80 (26%), Positives = 34/80 (42%), Gaps = 12/80 (15%)

Query: 52  AYYKNKLMKLKSHVMEYGTRSFDAYNGDFLTLTHGDMWTNNVMLRYGNGSDGQLQIKDIL 111
           AY  N L++ K   ++   R+ +    D L   H D+   N++L       G L      
Sbjct: 127 AYRDNHLLRKK---LKELRRALEEVPKDDLVPCHNDLNPGNLLLT----DKGGLF----- 174

Query: 112 LIDFQFSAWTSPALDLHYFF 131
           LID++++    PA DL    
Sbjct: 175 LIDWEYAGLNDPAFDLAALL 194


==> gnl|CDD|184879 PRK14879, PRK14879, serine/threonine protein kinase; Provisional.
          Length = 211

 Score = 30.6 bits (70), Expect = 0.59
 Identities = 16/53 (30%), Positives = 25/53 (47%), Gaps = 14/53 (26%)

Query: 85  HGDMWTNNVMLRYGNGSDGQLQIKDILLIDFQFSAWTSP----ALDLHYFFHT 133
           HGD+ T+N++L  G           I LIDF  + ++      A+DLH    +
Sbjct: 118 HGDLTTSNMILSGG----------KIYLIDFGLAEFSKDLEDRAVDLHVLLRS 160
