# Supplementary material for: Transcriptional Profiles of Mating-Responsive Genes from Testes and Male Accessory Glands of the Mediterranean Fruit Fly, Ceratitis capitata
Source: PLoS One. 2012 Oct 11;7(10):e46812. doi: 10.1371/journal.pone.0046812 (PMC3469604; doi:10.1371/journal.pone.0046812)
Supplement: Spreadsheet S1 — Hyperlinked Excel spreadsheet containing annotated assembled ESTs. Putative peptides are named using the prefix ‘Cc-male-’ rather than the prefix ‘TAG’ used in the text. (ZIP) [file pone.0046812.s008.zip › Spreadsheet 1/links/CDD/Cc-male-1065-CDD.txt]

>Cc-male-1065

gnl|CDD|145430 pfam02271, UCR_14kD, Ubiquinol-cytochrome C reduc...   127   9e-031
gnl|CDD|130161 TIGR01089, fucI, L-fucose isomerase.  This enzyme...    30   0.28 
gnl|CDD|144913 pfam01496, V_ATPase_I, V-type ATPase 116kDa subun...    29   0.49 
gnl|CDD|184212 PRK13655, PRK13655, phosphoenolpyruvate carboxyla...    28   0.99 

==> gnl|CDD|145430 pfam02271, UCR_14kD, Ubiquinol-cytochrome C reductase complex 14kD
           subunit.  The ubiquinol-cytochrome C reductase complex
           (cytochrome bc1 complex) is a respiratory multienzyme
           complex. This Pfam family represents the 14kD (or VI)
           subunit of the complex which is not directly involved in
           electron transfer, but has a role in assembly of the
           complex.
          Length = 105

 Score =  127 bits (322), Expect = 9e-031
 Identities = 50/92 (54%), Positives = 66/92 (71%), Gaps = 1/92 (1%)

Query: 16  LGKWAYNWSGFNQYGLHRDDCLYE-NQDVKEAVRRLPRKLYDERNYRIMRALHLSMTKTV 74
           L KW +N +G+ Q GL  DD + E N DV+EA+RRLPR+    R +RI RA+ LS++  +
Sbjct: 14  LAKWYFNAAGYRQLGLRYDDLIPEENPDVQEALRRLPREESYARVFRIRRAMQLSLSHQL 73

Query: 75  LPKEQWTKYEEDVKYLEPYLKEVIKEREEREE 106
           LPKE+WTK EEDV YL PY+ EV +E +EREE
Sbjct: 74  LPKEEWTKPEEDVPYLSPYILEVEREAKEREE 105


==> gnl|CDD|130161 TIGR01089, fucI, L-fucose isomerase.  This enzyme catalyzes the
           first step in fucose metabolism, and has been
           characterized in Escherichia coli and Bacteroides
           thetaiotaomicron.
          Length = 587

 Score = 29.5 bits (66), Expect = 0.28
 Identities = 16/68 (23%), Positives = 27/68 (39%), Gaps = 15/68 (22%)

Query: 39  ENQDVKEAVRRLPRKLYDERNYRIMRALHLSMTKTVLPKEQWTKYEEDVKYLEPYLKEVI 98
           E  D+ E  RR+ +K+YDE        + L+        +++ KY ED    E       
Sbjct: 203 EAVDMTEIRRRIDQKIYDEEEL----EMALAWA------DKYCKYGEDENNKEYQ----- 247

Query: 99  KEREEREE 106
           +  E+   
Sbjct: 248 RNAEQSRA 255


==> gnl|CDD|144913 pfam01496, V_ATPase_I, V-type ATPase 116kDa subunit family.  This
           family consists of the 116kDa V-type ATPase (vacuolar
           (H+)-ATPases) subunits, as well as V-type ATP synthase
           subunit i. The V-type ATPases family are proton pumps
           that acidify intracellular compartments in eukaryotic
           cells for example yeast central vacuoles,
           clathrin-coated and synaptic vesicles. They have
           important roles in membrane trafficking processes. The
           116kDa subunit (subunit a) in the V-type ATPase is part
           of the V0 functional domain responsible for proton
           transport. The a subunit is a transmembrane glycoprotein
           with multiple putative transmembrane helices it has a
           hydrophilic amino terminal and a hydrophobic carboxy
           terminal. It has roles in proton transport and assembly
           of the V-type ATPase complex. This subunit is encoded by
           two homologous gene in yeast VPH1 and STV1.
          Length = 707

 Score = 28.9 bits (65), Expect = 0.49
 Identities = 11/31 (35%), Positives = 18/31 (58%)

Query: 77  KEQWTKYEEDVKYLEPYLKEVIKEREEREEW 107
           +E+    E ++K +E  L+ + KE  E EEW
Sbjct: 73  EEEILDLEAEIKEVEENLESLEKEINELEEW 103


==> gnl|CDD|184212 PRK13655, PRK13655, phosphoenolpyruvate carboxylase; Provisional.
          Length = 494

 Score = 28.0 bits (63), Expect = 0.99
 Identities = 13/77 (16%), Positives = 29/77 (37%), Gaps = 2/77 (2%)

Query: 30  GLHRDDCLYENQDVKEAVRRLPRKLYDERNYRIMRALHLSMTKTVLPKEQWTKYEEDVKY 89
           G  R   L +  D+   +   P  L  +  +   R  +  + + ++ +E   + +ED+  
Sbjct: 385 GAGRLLELAKEDDLDILLENYPN-LKKDLEF-AARFFNPEVAEKLIDEETIAEIKEDIDE 442

Query: 90  LEPYLKEVIKEREEREE 106
            +  L   +    E E 
Sbjct: 443 AKEILGLELGPDPEYER 459
