# Supplementary material for: Transcriptional Profiles of Mating-Responsive Genes from Testes and Male Accessory Glands of the Mediterranean Fruit Fly, Ceratitis capitata
Source: PLoS One. 2012 Oct 11;7(10):e46812. doi: 10.1371/journal.pone.0046812 (PMC3469604; doi:10.1371/journal.pone.0046812)
Supplement: Spreadsheet S1 — Hyperlinked Excel spreadsheet containing annotated assembled ESTs. Putative peptides are named using the prefix ‘Cc-male-’ rather than the prefix ‘TAG’ used in the text. (ZIP) [file pone.0046812.s008.zip › Spreadsheet 1/links/CDD/Cc-male-1067-CDD.txt]

>Cc-male-1067

gnl|CDD|184170 PRK13596, PRK13596, NADH dehydrogenase I subunit ...   240   1e-064
gnl|CDD|185547 PTZ00304, PTZ00304, NADH dehydrogenase [ubiquinon...   220   2e-058
gnl|CDD|178678 PLN03132, PLN03132, NADH dehydrogenase (ubiquinon...   204   1e-053
gnl|CDD|131014 TIGR01959, nuoF_fam, NADH-quinone oxidoreductase,...   194   1e-050
gnl|CDD|32078 COG1894, NuoF, NADH:ubiquinone oxidoreductase, NAD...   180   2e-046
gnl|CDD|183071 PRK11278, PRK11278, NADH dehydrogenase I subunit ...    98   8e-022
gnl|CDD|151119 pfam10589, NADH_4Fe-4S, NADH-ubiquinone oxidoredu...    78   9e-016

==> gnl|CDD|184170 PRK13596, PRK13596, NADH dehydrogenase I subunit F; Provisional.
          Length = 433

 Score =  240 bits (615), Expect = 1e-064
 Identities = 84/124 (67%), Positives = 101/124 (81%)

Query: 4   RNTIMDFDGLLDVQTSLGTAAIIVMNKSTDVVKAIARLSAFYKHESCGQCTPCREGLAWI 63
            + IMDFD L  V + LGTAA+IVM+KSTD++KAIARLS FYKHESCGQCTPCREG  W+
Sbjct: 300 EDAIMDFDSLRAVGSGLGTAAVIVMDKSTDIIKAIARLSYFYKHESCGQCTPCREGTGWM 359

Query: 64  NKIMQRFVTGRAQPEEINMILEVTKQIEGHTICALADGAVWPVQGLMRHFRPEVEARIKE 123
            ++M+R V GRAQ  EI+M+L+VTKQIEGHTICAL D A WP+QGL+RHFRPE+E RI +
Sbjct: 360 WRVMERMVKGRAQKREIDMLLDVTKQIEGHTICALGDAAAWPIQGLIRHFRPEIEERIDQ 419

Query: 124 YEKR 127
           Y   
Sbjct: 420 YTAN 423


==> gnl|CDD|185547 PTZ00304, PTZ00304, NADH dehydrogenase [ubiquinone] flavoprotein 1;
           Provisional.
          Length = 461

 Score =  220 bits (561), Expect = 2e-058
 Identities = 83/120 (69%), Positives = 99/120 (82%)

Query: 5   NTIMDFDGLLDVQTSLGTAAIIVMNKSTDVVKAIARLSAFYKHESCGQCTPCREGLAWIN 64
           N +MDFD L +VQ+ LGTAA+IVM+KSTD++ AI RLS FYKHESCGQCTPCREG  W+ 
Sbjct: 322 NVLMDFDALKEVQSGLGTAAVIVMDKSTDIIDAILRLSKFYKHESCGQCTPCREGTPWLV 381

Query: 65  KIMQRFVTGRAQPEEINMILEVTKQIEGHTICALADGAVWPVQGLMRHFRPEVEARIKEY 124
           K+M+RFV G A  EEI+ + EV+KQIEGHTICAL D A WPVQGL+RHFRPE+E RI+ Y
Sbjct: 382 KMMERFVVGNADKEEIDTLEEVSKQIEGHTICALGDAAAWPVQGLIRHFRPEIEERIERY 441


==> gnl|CDD|178678 PLN03132, PLN03132, NADH dehydrogenase (ubiquinone) flavoprotein 1;
           Provisional.
          Length = 461

 Score =  204 bits (520), Expect = 1e-053
 Identities = 87/123 (70%), Positives = 99/123 (80%)

Query: 7   IMDFDGLLDVQTSLGTAAIIVMNKSTDVVKAIARLSAFYKHESCGQCTPCREGLAWINKI 66
           +MDFD L  VQ+ LGTAA+IVM+KSTDVV AIARLS FYKHESCGQCTPCREG  W+  I
Sbjct: 334 LMDFDALKAVQSGLGTAAVIVMDKSTDVVDAIARLSYFYKHESCGQCTPCREGTGWLWDI 393

Query: 67  MQRFVTGRAQPEEINMILEVTKQIEGHTICALADGAVWPVQGLMRHFRPEVEARIKEYEK 126
           M+R   G A+ EEI+M+ EVTKQIEGHTICAL D A WPVQGL+RHFRPE+E RIKE  +
Sbjct: 394 MERMKVGNAKLEEIDMLQEVTKQIEGHTICALGDAAAWPVQGLIRHFRPELERRIKERAE 453

Query: 127 RGK 129
           R  
Sbjct: 454 REL 456


==> gnl|CDD|131014 TIGR01959, nuoF_fam, NADH-quinone oxidoreductase, F subunit.  This
           model describes the F chain of complexes that resemble
           NADH-quinone oxidoreductases. The electron acceptor is a
           quinone, ubiquinone, in mitochondria and most bacteria,
           including Escherichia coli, where the recommended gene
           symbol is nuoF. This family does not have any members in
           chloroplast or cyanobacteria, where the quinone may be
           plastoquinone and NADH may be replaced by NADPH, nor in
           Methanosarcina, where NADH is replaced by F420H2.
          Length = 411

 Score =  194 bits (494), Expect = 1e-050
 Identities = 66/116 (56%), Positives = 82/116 (70%)

Query: 6   TIMDFDGLLDVQTSLGTAAIIVMNKSTDVVKAIARLSAFYKHESCGQCTPCREGLAWINK 65
             MD+D L    + LGT A+IVM++ST +VKA+ RLS FY HESCGQCTPCREG  W+ K
Sbjct: 296 APMDYDSLAAAGSMLGTGAVIVMDESTCMVKAVRRLSEFYAHESCGQCTPCREGTGWMVK 355

Query: 66  IMQRFVTGRAQPEEINMILEVTKQIEGHTICALADGAVWPVQGLMRHFRPEVEARI 121
           I++R   G    E+I+++L V KQIEG TICAL D A WPVQ  ++HFR E EA I
Sbjct: 356 ILERIEEGEGTKEDIDLLLSVCKQIEGKTICALGDAAAWPVQSAIKHFRDEFEAHI 411


==> gnl|CDD|32078 COG1894, NuoF, NADH:ubiquinone oxidoreductase, NADH-binding (51 kD)
           subunit [Energy production and conversion].
          Length = 424

 Score =  180 bits (458), Expect = 2e-046
 Identities = 65/119 (54%), Positives = 83/119 (69%)

Query: 6   TIMDFDGLLDVQTSLGTAAIIVMNKSTDVVKAIARLSAFYKHESCGQCTPCREGLAWINK 65
           T MD+D L    + LGT  IIVM+ ST +VKA  RLS FYKHESCG+CTPCREG  W+ +
Sbjct: 305 TPMDYDSLAKAGSMLGTGGIIVMDDSTCMVKAARRLSEFYKHESCGKCTPCREGTGWMVR 364

Query: 66  IMQRFVTGRAQPEEINMILEVTKQIEGHTICALADGAVWPVQGLMRHFRPEVEARIKEY 124
           I++R V G  QPE+++++ ++  QI+G T CAL D A WPVQ  +RHFR E EA IK  
Sbjct: 365 ILERLVRGEGQPEDLDLLEDLCNQIKGKTFCALGDAAAWPVQSALRHFRDEFEAHIKVG 423


==> gnl|CDD|183071 PRK11278, PRK11278, NADH dehydrogenase I subunit F; Provisional.
          Length = 448

 Score = 98.3 bits (245), Expect = 8e-022
 Identities = 44/116 (37%), Positives = 68/116 (58%), Gaps = 1/116 (0%)

Query: 8   MDFDGLLDVQTSLGTAAIIVMNKSTDVVKAIARLSAFYKHESCGQCTPCREGLAWINKIM 67
           M+F+ +    + LGTA  + ++   ++V  +  L  F+  ESCG CTPCR+GL W  KI+
Sbjct: 312 MEFESIGKAGSRLGTALAMAVDHEINMVSLVRNLEEFFARESCGWCTPCRDGLPWSVKIL 371

Query: 68  QRFVTGRAQPEEINMILEVTKQI-EGHTICALADGAVWPVQGLMRHFRPEVEARIK 122
           +    G  QP +I  + ++ + +  G T CA A GAV P+Q  +++FR E EA IK
Sbjct: 372 RALERGEGQPGDIETLEQLCRFLGPGKTFCAHAPGAVEPLQSAIKYFREEFEAGIK 427


==> gnl|CDD|151119 pfam10589, NADH_4Fe-4S, NADH-ubiquinone oxidoreductase-F
          iron-sulfur binding region. 
          Length = 46

 Score = 78.3 bits (194), Expect = 9e-016
 Identities = 21/46 (45%), Positives = 30/46 (65%)

Query: 35 VKAIARLSAFYKHESCGQCTPCREGLAWINKIMQRFVTGRAQPEEI 80
          V    RL+ F+ HESCG+CTPCREG  W+ +I+ R   G+   E++
Sbjct: 1  VAVARRLAEFFAHESCGKCTPCREGTKWLAEILDRIEEGKGTEEDL 46
