# Supplementary material for: Transcriptional Profiles of Mating-Responsive Genes from Testes and Male Accessory Glands of the Mediterranean Fruit Fly, Ceratitis capitata
Source: PLoS One. 2012 Oct 11;7(10):e46812. doi: 10.1371/journal.pone.0046812 (PMC3469604; doi:10.1371/journal.pone.0046812)
Supplement: Spreadsheet S1 — Hyperlinked Excel spreadsheet containing annotated assembled ESTs. Putative peptides are named using the prefix ‘Cc-male-’ rather than the prefix ‘TAG’ used in the text. (ZIP) [file pone.0046812.s008.zip › Spreadsheet 1/links/CDD/Cc-male-1068-CDD.txt]

>Cc-male-1068

gnl|CDD|185558 PTZ00329, PTZ00329, eukaryotic translation initia...   218   5e-058
gnl|CDD|177798 PLN00208, PLN00208, translation initiation factor...   210   1e-055
gnl|CDD|128900 smart00652, eIF1a, eukaryotic translation initiat...   132   6e-032
gnl|CDD|88468 cd05793, S1_IF1A, S1_IF1A: Translation initiation ...   130   1e-031
gnl|CDD|129614 TIGR00523, eIF-1A, eukaryotic/archaeal initiation...   115   6e-027
gnl|CDD|88422 cd04456, S1_IF1A_like, S1_IF1A_like: Translation i...   106   4e-024
gnl|CDD|110196 pfam01176, eIF-1a, Translation initiation factor ...   100   4e-022
gnl|CDD|179708 PRK04012, PRK04012, translation initiation factor...    94   2e-020
gnl|CDD|30710 COG0361, InfA, Translation initiation factor 1 (IF...    79   9e-016
gnl|CDD|88467 cd05792, S1_eIF1AD_like, S1_eIF1AD_like: eukaryoti...    35   0.012

==> gnl|CDD|185558 PTZ00329, PTZ00329, eukaryotic translation initiation factor 1A;
           Provisional.
          Length = 155

 Score =  218 bits (558), Expect = 5e-058
 Identities = 108/147 (73%), Positives = 125/147 (85%), Gaps = 1/147 (0%)

Query: 1   MPKNKGKGGKNRRRGKNENEFEKRELIFKEDQQEYAQVTKMLGNGRLEATCFDGVKRLCH 60
           MPKNKGKGGKNRRRGKN+NE EKREL+FKE+ QEYAQV +MLGNGRLEA CFDGVKRLCH
Sbjct: 1   MPKNKGKGGKNRRRGKNDNEGEKRELVFKEEGQEYAQVLRMLGNGRLEAYCFDGVKRLCH 60

Query: 61  IRGKLRKKVWINQGDIILVGLRDYQDSKADVILKYTPDEARNLKTYGEFPESVRINDTVT 120
           IRGK+RK+VWIN GDIILV LRD+QDSKADVILKYTPDEAR LK +GE PE+ +IN+T  
Sbjct: 61  IRGKMRKRVWINIGDIILVSLRDFQDSKADVILKYTPDEARALKQHGELPETAKINETDI 120

Query: 121 FVEDGFDEDIEFGDEISSEDDADSVDN 147
           F ++G D+ IEF D+ S E+  D + N
Sbjct: 121 FDDEG-DDGIEFQDDESDEEATDEMLN 146


==> gnl|CDD|177798 PLN00208, PLN00208, translation initiation factor (eIF);
           Provisional.
          Length = 145

 Score =  210 bits (537), Expect = 1e-055
 Identities = 100/143 (69%), Positives = 112/143 (78%), Gaps = 2/143 (1%)

Query: 1   MPKNKGKGGKNRRRGKNENEFEKRELIFKEDQQEYAQVTKMLGNGRLEATCFDGVKRLCH 60
           MPKNKGKGGKNR+RGKNE + EKRELIFKED QEYAQV +MLGNGR EA C DG KRLCH
Sbjct: 1   MPKNKGKGGKNRKRGKNEADDEKRELIFKEDGQEYAQVLRMLGNGRCEALCIDGTKRLCH 60

Query: 61  IRGKLRKKVWINQGDIILVGLRDYQDSKADVILKYTPDEARNLKTYGEFPESVRINDTVT 120
           IRGK+RKKVWI  GDIILVGLRDYQD KADVILKY PDEAR LK YGE PE+ R+N+ + 
Sbjct: 61  IRGKMRKKVWIAAGDIILVGLRDYQDDKADVILKYMPDEARLLKAYGELPENTRLNEGI- 119

Query: 121 FVEDGFDEDIEFGDEISSEDDAD 143
              D  +E+   GD+    +D D
Sbjct: 120 -AGDLDEEEDGEGDDYIEFEDED 141


==> gnl|CDD|128900 smart00652, eIF1a, eukaryotic translation initiation factor 1A. 
          Length = 83

 Score =  132 bits (334), Expect = 6e-032
 Identities = 55/83 (66%), Positives = 61/83 (73%)

Query: 28  FKEDQQEYAQVTKMLGNGRLEATCFDGVKRLCHIRGKLRKKVWINQGDIILVGLRDYQDS 87
           FKED QE AQV KMLGNGRLE  C DG +RL  I GK+RKKVWI +GDI+LV   D+QD 
Sbjct: 1   FKEDGQEIAQVVKMLGNGRLEVMCADGKERLARIPGKMRKKVWIRRGDIVLVDPWDFQDV 60

Query: 88  KADVILKYTPDEARNLKTYGEFP 110
           KAD+I KYT DE R LK  GE P
Sbjct: 61  KADIIYKYTKDEVRWLKKEGELP 83


==> gnl|CDD|88468 cd05793, S1_IF1A, S1_IF1A: Translation initiation factor IF1A, also
           referred to as eIF1A in eukaryotes and aIF1A in archaea,
           S1-like RNA-binding domain. S1-like RNA-binding domains
           are found in a wide variety of RNA-associated proteins.
           IF1A is essential for translation initiation. eIF1A acts
           synergistically with eIF1 to mediate assembly of
           ribosomal initiation complexes at the initiation codon
           and maintain the accuracy of this process by recognizing
           and destabilizing aberrant preinitiation complexes from
           the mRNA. Without eIF1A and eIF1, 43S ribosomal
           preinitiation complexes can bind to the cap-proximal
           region, but are unable to reach the initiation codon.
           eIF1a also enhances the formation of 5'-terminal
           complexes in the presence of other translation
           initiation factors. This protein family is only found in
           eukaryotes and archaea..
          Length = 77

 Score =  130 bits (330), Expect = 1e-031
 Identities = 54/76 (71%), Positives = 61/76 (80%)

Query: 33  QEYAQVTKMLGNGRLEATCFDGVKRLCHIRGKLRKKVWINQGDIILVGLRDYQDSKADVI 92
           +EY QV KMLGNGRLE  CFDG KRLC IRGK+RK+VWIN+GDI+LV   D+QD KAD+I
Sbjct: 1   EEYGQVEKMLGNGRLEVRCFDGKKRLCRIRGKMRKRVWINEGDIVLVAPWDFQDDKADII 60

Query: 93  LKYTPDEARNLKTYGE 108
            KYTPDE R LK  GE
Sbjct: 61  YKYTPDEVRWLKRKGE 76


==> gnl|CDD|129614 TIGR00523, eIF-1A, eukaryotic/archaeal initiation factor 1A.
           Recommended nomenclature: eIF-1A for eukaryotes, aIF-1A
           for Archaea. Also called eIF-4C.
          Length = 99

 Score =  115 bits (290), Expect = 6e-027
 Identities = 35/99 (35%), Positives = 58/99 (58%), Gaps = 1/99 (1%)

Query: 14  RGKNENEFEKRELIFKEDQQEYAQVTKMLGNGRLEATCFDGVKRLCHIRGKLRKKVWINQ 73
           RG+ + +  +  L  KE+ +    + +MLG GR++  C DG  RL  I GKL+K++WI +
Sbjct: 1   RGQQQEQQIRVRLPRKEEGEILGVIEQMLGAGRVKVRCLDGKTRLGRIPGKLKKRIWIRE 60

Query: 74  GDIILVGLRDYQ-DSKADVILKYTPDEARNLKTYGEFPE 111
           GD+++V   ++Q D K D++ +YT  +   LK  G   E
Sbjct: 61  GDVVIVKPWEFQGDDKCDIVWRYTKTQVEWLKRKGYLKE 99


==> gnl|CDD|88422 cd04456, S1_IF1A_like, S1_IF1A_like: Translation initiation factor
           IF1A-like, S1-like RNA-binding domain. IF1A is also
           referred to as eIF1A in eukaryotes and aIF1A in archaea.
           S1-like RNA-binding domains are found in a wide variety
           of RNA-associated proteins. IF1A is essential for
           translation initiation. eIF1A acts synergistically with
           eIF1 to mediate assembly of ribosomal initiation
           complexes at the initiation codon and maintain the
           accuracy of this process by recognizing and
           destabilizing aberrant preinitiation complexes from the
           mRNA. Without eIF1A and eIF1, 43S ribosomal
           preinitiation complexes can bind to the cap-proximal
           region, but are unable to reach the initiation codon.
           eIF1a also enhances the formation of 5'-terminal
           complexes in the presence of other translation
           initiation factors. This protein family is only found in
           eukaryotes and archaea..
          Length = 78

 Score =  106 bits (265), Expect = 4e-024
 Identities = 35/78 (44%), Positives = 47/78 (60%), Gaps = 1/78 (1%)

Query: 33  QEYAQVTKMLGNGRLEATCFDGVKRLCHIRGKLRKKVWINQGDIILVGLRDY-QDSKADV 91
           Q+  +V +MLGN R E  C DG +RL  I GKLRK +WI +GD ++V   +  +D KAD+
Sbjct: 1   QQIVRVLRMLGNNRHEVECADGQRRLVSIPGKLRKNIWIKRGDFLIVDPIEEGEDVKADI 60

Query: 92  ILKYTPDEARNLKTYGEF 109
           I  Y  D  R+LK  G  
Sbjct: 61  IFVYCKDHVRSLKKEGFL 78


==> gnl|CDD|110196 pfam01176, eIF-1a, Translation initiation factor 1A / IF-1.  This
          family includes both the eukaryotic translation factor
          eIF-1A and the bacterial translation initiation factor
          IF-1.
          Length = 65

 Score = 99.5 bits (249), Expect = 4e-022
 Identities = 31/65 (47%), Positives = 41/65 (63%)

Query: 30 EDQQEYAQVTKMLGNGRLEATCFDGVKRLCHIRGKLRKKVWINQGDIILVGLRDYQDSKA 89
          E+ +   QVT+MLGNGR E    DG +RL HI GK RK++WI +GD +LV L  Y   K 
Sbjct: 1  EEGEMIGQVTEMLGNGRFEVELEDGHERLAHIPGKRRKRIWILRGDFVLVELSPYDKVKG 60

Query: 90 DVILK 94
           +I +
Sbjct: 61 RIIYR 65


==> gnl|CDD|179708 PRK04012, PRK04012, translation initiation factor IF-1A;
           Provisional.
          Length = 100

 Score = 93.9 bits (234), Expect = 2e-020
 Identities = 34/100 (34%), Positives = 60/100 (60%)

Query: 12  RRRGKNENEFEKRELIFKEDQQEYAQVTKMLGNGRLEATCFDGVKRLCHIRGKLRKKVWI 71
            ++ +++ E  +  L   E+ + +  V +MLG  R+   C DGV+R+  I GK++K++WI
Sbjct: 1   MKKKQDDEEVTRVRLPMPEEGEVFGVVEQMLGANRVRVRCMDGVERMGRIPGKMKKRMWI 60

Query: 72  NQGDIILVGLRDYQDSKADVILKYTPDEARNLKTYGEFPE 111
            +GD+++V   D+QD KAD+I +YT  +   L+  G   E
Sbjct: 61  REGDVVIVAPWDFQDEKADIIWRYTKPQVDWLRRKGYISE 100


==> gnl|CDD|30710 COG0361, InfA, Translation initiation factor 1 (IF-1)
          [Translation, ribosomal structure and biogenesis].
          Length = 75

 Score = 78.7 bits (194), Expect = 9e-016
 Identities = 26/72 (36%), Positives = 41/72 (56%), Gaps = 1/72 (1%)

Query: 29 KEDQQEYAQVTKMLGNGRLEATCFDGVKRLCHIRGKLRK-KVWINQGDIILVGLRDYQDS 87
           ++ +    V +ML NGR      +G +RL HI GK+RK ++ I  GD++LV L  Y  +
Sbjct: 4  PDEIEMEGTVIEMLPNGRFRVELENGHERLAHISGKMRKNRIRILPGDVVLVELSPYDLT 63

Query: 88 KADVILKYTPDE 99
          K  ++ +Y  DE
Sbjct: 64 KGRIVYRYKKDE 75


==> gnl|CDD|88467 cd05792, S1_eIF1AD_like, S1_eIF1AD_like: eukaryotic translation
           initiation factor 1A domain containing protein
           (eIF1AD)-like, S1-like RNA-binding domain. eIF1AD is
           also known as MGC11102 protein. Little is known about
           the function of eIF1AD. S1-like RNA-binding domains are
           found in a wide variety of RNA-associated proteins,
           including translation initiation factor IF1A (also
           referred to as eIF1A in eukaryotes). eIF1A is essential
           for translation initiation. eIF1A acts synergistically
           with eIF1 to mediate assembly of ribosomal initiation
           complexes at the initiation codon and maintain the
           accuracy of this process by recognizing and
           destabilizing aberrant preinitiation complexes from the
           mRNA. Without eIF1A and eIF1, 43S ribosomal
           preinitiation complexes can bind to the cap-proximal
           region, but are unable to reach the initiation codon.
           eIF1a also enhances the formation of 5'-terminal
           complexes in the presence of other translation
           initiation factors..
          Length = 78

 Score = 34.8 bits (80), Expect = 0.012
 Identities = 22/76 (28%), Positives = 37/76 (48%), Gaps = 1/76 (1%)

Query: 33  QEYAQVTKMLGNGRLEATCFDGVKRLCHIRGKLRKKVWINQGDIILVG-LRDYQDSKADV 91
           Q+  +V    GN   E    +G + L  +  K RK +WI +GD +LV  + +    KA++
Sbjct: 1   QQIVRVLGSKGNNLHEVETPNGSRYLVSMPTKFRKNIWIKRGDFVLVEPIEEGDKVKAEI 60

Query: 92  ILKYTPDEARNLKTYG 107
           +   T D  + +K  G
Sbjct: 61  VKILTRDHVKYIKEEG 76
