# Supplementary material for: Transcriptional Profiles of Mating-Responsive Genes from Testes and Male Accessory Glands of the Mediterranean Fruit Fly, Ceratitis capitata
Source: PLoS One. 2012 Oct 11;7(10):e46812. doi: 10.1371/journal.pone.0046812 (PMC3469604; doi:10.1371/journal.pone.0046812)
Supplement: Spreadsheet S1 — Hyperlinked Excel spreadsheet containing annotated assembled ESTs. Putative peptides are named using the prefix ‘Cc-male-’ rather than the prefix ‘TAG’ used in the text. (ZIP) [file pone.0046812.s008.zip › Spreadsheet 1/links/CDD/Cc-male-1069-CDD.txt]

>Cc-male-1069

gnl|CDD|173403 PTZ00111, PTZ00111, DNA replication licensing fac...    32   0.046
gnl|CDD|184869 PRK14867, PRK14867, DNA topoisomerase VI subunit ...    28   0.71 
gnl|CDD|145054 pfam01700, Orbi_VP3, Orbivirus VP3 (T2) protein. ...    28   0.77 

==> gnl|CDD|173403 PTZ00111, PTZ00111, DNA replication licensing factor MCM4;
           Provisional.
          Length = 915

 Score = 32.3 bits (73), Expect = 0.046
 Identities = 16/35 (45%), Positives = 20/35 (57%), Gaps = 5/35 (14%)

Query: 28  PEETE-----KIYNDIKETLRPHAKELEKKLPFEI 57
           PE TE     K+ N IKE LR H+    + LPFE+
Sbjct: 116 PEYTELYYLWKLMNFIKENLRDHSTGYSRILPFEV 150


==> gnl|CDD|184869 PRK14867, PRK14867, DNA topoisomerase VI subunit B; Provisional.
          Length = 659

 Score = 28.2 bits (63), Expect = 0.71
 Identities = 13/33 (39%), Positives = 22/33 (66%)

Query: 21  KSGVWGTPEETEKIYNDIKETLRPHAKELEKKL 53
           K  +  + EE E+I+N+I++ L   A+ELEK +
Sbjct: 580 KQAIACSEEENEEIFNEIRQALMICARELEKYI 612


==> gnl|CDD|145054 pfam01700, Orbi_VP3, Orbivirus VP3 (T2) protein.  The orbivirus
          VP3 protein is part of the virus core and makes a
          'subcore' shell made up of 120 copies of the 100K
          protein. VP3 particles can also bind RNA and are
          fundamental in the early stages of viral core
          formation. Also found in the family is structural core
          protein VP2 from broadhaven virus which is similar to
          VP3 in bluetongue virus. Orbivirus are part of the
          larger reoviridae which have a dsRNA genome of 10-12
          linear segments; orbivirus found in this family include
          bluetongue virus and epizootic hemorrhagic disease
          virus.
          Length = 890

 Score = 28.2 bits (63), Expect = 0.77
 Identities = 14/52 (26%), Positives = 21/52 (40%), Gaps = 1/52 (1%)

Query: 26 GTPEETEKIYNDIKETLRPHAKELEKKLPFEIPALPQTGEARFL-VKHYYNE 76
          G   + + I + IK        ++EKK P     +    E RFL V  +Y  
Sbjct: 47 GAIPDVKNILSGIKGLKDEKGYKIEKKPPVSFRFISMQSEDRFLRVDTFYER 98
