# Supplementary material for: Transcriptional Profiles of Mating-Responsive Genes from Testes and Male Accessory Glands of the Mediterranean Fruit Fly, Ceratitis capitata
Source: PLoS One. 2012 Oct 11;7(10):e46812. doi: 10.1371/journal.pone.0046812 (PMC3469604; doi:10.1371/journal.pone.0046812)
Supplement: Spreadsheet S1 — Hyperlinked Excel spreadsheet containing annotated assembled ESTs. Putative peptides are named using the prefix ‘Cc-male-’ rather than the prefix ‘TAG’ used in the text. (ZIP) [file pone.0046812.s008.zip › Spreadsheet 1/links/CDD/Cc-male-1070-CDD.txt]

>Cc-male-1070

gnl|CDD|185477 PTZ00144, PTZ00144, dihydrolipoamide succinyltran...    41   9e-005
gnl|CDD|183391 PRK12270, kgd, alpha-ketoglutarate decarboxylase;...    40   2e-004
gnl|CDD|162113 TIGR00927, 2A1904, K+-dependent Na+/Ca+ exchanger.      39   6e-004
gnl|CDD|182757 PRK10819, PRK10819, transport protein TonB; Provi...    39   8e-004
gnl|CDD|146667 pfam04147, Nop14, Nop14-like family.  Emg1 and No...    38   8e-004
gnl|CDD|184924 PRK14960, PRK14960, DNA polymerase III subunits g...    38   9e-004
gnl|CDD|183338 PRK11855, PRK11855, dihydrolipoamide acetyltransf...    37   0.002
gnl|CDD|182826 PRK10905, PRK10905, cell division protein DamX; V...    35   0.005
gnl|CDD|183246 PRK11633, PRK11633, cell division protein DedD; P...    34   0.014
gnl|CDD|131973 TIGR02927, SucB_Actino, 2-oxoglutarate dehydrogen...    32   0.074

==> gnl|CDD|185477 PTZ00144, PTZ00144, dihydrolipoamide succinyltransferase;
           Provisional.
          Length = 418

 Score = 41.2 bits (97), Expect = 9e-005
 Identities = 20/74 (27%), Positives = 25/74 (33%), Gaps = 3/74 (4%)

Query: 17  GAEGAEGDEGEEEVLGDEEMEAQEQEQEQEVEEEAEPEPEPEPEPVKEQPKPEPVKTTPA 76
           GA  +E D G           A    + ++   E      P PEP     KP P      
Sbjct: 112 GAPLSEIDTGGAP--PAAAPAAAAAAKAEKTTPEKPKAAAPTPEP-PAASKPTPPAAAKP 168

Query: 77  AKPAPATPVATTPT 90
            +PAPA     TP 
Sbjct: 169 PEPAPAAKPPPTPV 182


 Score = 33.5 bits (77), Expect = 0.024
 Identities = 12/49 (24%), Positives = 15/49 (30%)

Query: 46  EVEEEAEPEPEPEPEPVKEQPKPEPVKTTPAAKPAPATPVATTPTPAVV 94
                A+ E     +P    P PEP   +    PA A P    P     
Sbjct: 130 AAAAAAKAEKTTPEKPKAAAPTPEPPAASKPTPPAAAKPPEPAPAAKPP 178


 Score = 33.1 bits (76), Expect = 0.031
 Identities = 13/63 (20%), Positives = 16/63 (25%)

Query: 50  EAEPEPEPEPEPVKEQPKPEPVKTTPAAKPAPATPVATTPTPAVVDNSPAKKATPARATP 109
           E +    P           +  KTTP    A A              + AK   PA A  
Sbjct: 117 EIDTGGAPPAAAPAAAAAAKAEKTTPEKPKAAAPTPEPPAASKPTPPAAAKPPEPAPAAK 176

Query: 110 KAT 112
              
Sbjct: 177 PPP 179


 Score = 32.7 bits (75), Expect = 0.040
 Identities = 20/97 (20%), Positives = 26/97 (26%)

Query: 24  DEGEEEVLGDEEMEAQEQEQEQEVEEEAEPEPEPEPEPVKEQPKPEPVKTTPAAKPAPAT 83
           +EG+   +G    E             A    + E    ++     P    PAA      
Sbjct: 104 EEGDTVEVGAPLSEIDTGGAPPAAAPAAAAAAKAEKTTPEKPKAAAPTPEPPAASKPTPP 163

Query: 84  PVATTPTPAVVDNSPAKKATPARATPKATPRGRGRGR 120
             A  P PA     P      A       P  R R R
Sbjct: 164 AAAKPPEPAPAAKPPPTPVARADPRETRVPMSRMRQR 200


 Score = 31.2 bits (71), Expect = 0.10
 Identities = 13/81 (16%), Positives = 24/81 (29%)

Query: 9   VEMNENGEGAEGAEGDEGEEEVLGDEEMEAQEQEQEQEVEEEAEPEPEPEPEPVKEQPKP 68
            E++  G     A       +       + +      E    ++P P    +P +  P  
Sbjct: 116 SEIDTGGAPPAAAPAAAAAAKAEKTTPEKPKAAAPTPEPPAASKPTPPAAAKPPEPAPAA 175

Query: 69  EPVKTTPAAKPAPATPVATTP 89
           +P  T  A      T V  + 
Sbjct: 176 KPPPTPVARADPRETRVPMSR 196


==> gnl|CDD|183391 PRK12270, kgd, alpha-ketoglutarate decarboxylase; Reviewed.
          Length = 1228

 Score = 40.3 bits (95), Expect = 2e-004
 Identities = 16/66 (24%), Positives = 16/66 (24%)

Query: 48  EEEAEPEPEPEPEPVKEQPKPEPVKTTPAAKPAPATPVATTPTPAVVDNSPAKKATPARA 107
              A       P        P      P A  APA P       A      A  A  A A
Sbjct: 47  AAAAAAAAASAPAAAPAAKAPAAPAPAPPAAAAPAAPPKPAAAAAAAAAPAAPPAAAAAA 106

Query: 108 TPKATP 113
            P A  
Sbjct: 107 APAAAA 112


 Score = 39.5 bits (93), Expect = 3e-004
 Identities = 22/91 (24%), Positives = 25/91 (27%), Gaps = 10/91 (10%)

Query: 34  EEMEAQEQEQEQEVEEE-----AEPEPEPEPEPVKEQPKPEPVKTTPAAKPAPATPVATT 88
           EEM  Q       V+       A+  P     P           + PAA PA   P A  
Sbjct: 12  EEMYQQYLADPNSVDPSWREFFADYGPGSTAAPTAAAAAAAAAASAPAAAPAAKAPAAPA 71

Query: 89  PTPA-----VVDNSPAKKATPARATPKATPR 114
           P P           PA  A  A A       
Sbjct: 72  PAPPAAAAPAAPPKPAAAAAAAAAPAAPPAA 102


 Score = 35.6 bits (83), Expect = 0.004
 Identities = 17/69 (24%), Positives = 21/69 (30%), Gaps = 2/69 (2%)

Query: 49  EEAEPEPEPEPEPVKEQPKPEPVKTTPAAKPAPA-TPVATTPTPAVVDNSPAKKATPARA 107
             + P   P  +         P    PAA P PA    A     A    + A     A  
Sbjct: 54  AASAPAAAPAAKAPAAPAPAPPAAAAPAAPPKPAAAAAAAAAPAAPPAAAAAAAPAAAAV 113

Query: 108 TPKATP-RG 115
             + TP RG
Sbjct: 114 EDEVTPLRG 122


 Score = 34.5 bits (80), Expect = 0.012
 Identities = 17/76 (22%), Positives = 19/76 (25%), Gaps = 1/76 (1%)

Query: 38  AQEQEQEQEVEEEAEPEPEPEPEPVKEQPKPEPV-KTTPAAKPAPATPVATTPTPAVVDN 96
           A              P       P    P   P      AA  APA P A     A    
Sbjct: 52  AAAASAPAAAPAAKAPAAPAPAPPAAAAPAAPPKPAAAAAAAAAPAAPPAAAAAAAPAAA 111

Query: 97  SPAKKATPARATPKAT 112
           +   + TP R    A 
Sbjct: 112 AVEDEVTPLRGAAAAV 127


 Score = 33.7 bits (78), Expect = 0.017
 Identities = 14/73 (19%), Positives = 15/73 (20%)

Query: 37  EAQEQEQEQEVEEEAEPEPEPEPEPVKEQPKPEPVKTTPAAKPAPATPVATTPTPAVVDN 96
            A            A     P            P      A  A A      P  A    
Sbjct: 47  AAAAAAAAASAPAAAPAAKAPAAPAPAPPAAAAPAAPPKPAAAAAAAAAPAAPPAAAAAA 106

Query: 97  SPAKKATPARATP 109
           +PA  A     TP
Sbjct: 107 APAAAAVEDEVTP 119


 Score = 31.0 bits (71), Expect = 0.13
 Identities = 17/91 (18%), Positives = 19/91 (20%), Gaps = 13/91 (14%)

Query: 32  GDEEMEAQEQEQEQEVEEEAEPEPEPEPEPVKEQPKPEPVKTTPAAKPAPATPVATTPTP 91
                 A +          A   P   P+P             PAA  A A   A     
Sbjct: 57  APAAAPAAKAPAAPAPAPPAAAAPAAPPKPAAAAAAAAAPAAPPAAAAAAAPAAAAVEDE 116

Query: 92  AVVDNSPAKK-------------ATPARATP 109
                  A               AT  RA P
Sbjct: 117 VTPLRGAAAAVAKNMDASLEVPTATSVRAVP 147


==> gnl|CDD|162113 TIGR00927, 2A1904, K+-dependent Na+/Ca+ exchanger. 
          Length = 1096

 Score = 38.8 bits (90), Expect = 6e-004
 Identities = 22/59 (37%), Positives = 36/59 (61%)

Query: 7   EDVEMNENGEGAEGAEGDEGEEEVLGDEEMEAQEQEQEQEVEEEAEPEPEPEPEPVKEQ 65
           +D +  + G G++G + +E EEE   +EE E +E+E+E+E EE  EP     PE  ++Q
Sbjct: 847 QDEKGVDGGGGSDGGDSEEEEEEEEEEEEEEEEEEEEEEEEEENEEPLSLEWPETRQKQ 905


 Score = 36.5 bits (84), Expect = 0.003
 Identities = 19/50 (38%), Positives = 30/50 (60%)

Query: 10  EMNENGEGAEGAEGDEGEEEVLGDEEMEAQEQEQEQEVEEEAEPEPEPEP 59
           E  ++ +G +G  G +G +    +EE E +E+E+E+E EEE E E   EP
Sbjct: 844 EAKQDEKGVDGGGGSDGGDSEEEEEEEEEEEEEEEEEEEEEEEEEENEEP 893


 Score = 36.1 bits (83), Expect = 0.003
 Identities = 19/59 (32%), Positives = 32/59 (54%)

Query: 6   DEDVEMNENGEGAEGAEGDEGEEEVLGDEEMEAQEQEQEQEVEEEAEPEPEPEPEPVKE 64
           ++++     GE  +  +G +G     G +  E +E+E+E+E EEE E E E E E  +E
Sbjct: 834 EQELNAENQGEAKQDEKGVDGGGGSDGGDSEEEEEEEEEEEEEEEEEEEEEEEEEENEE 892


 Score = 31.5 bits (71), Expect = 0.081
 Identities = 22/87 (25%), Positives = 37/87 (42%), Gaps = 16/87 (18%)

Query: 1   GTRGDDEDVEMNENGEGAEGAEGDEGEEEVLGDEEMEAQE----------------QEQE 44
                DE    +E        + + GE+E+  + + EA++                +E+E
Sbjct: 808 EAGEKDEHEGQSETQADDTEVKDETGEQELNAENQGEAKQDEKGVDGGGGSDGGDSEEEE 867

Query: 45  QEVEEEAEPEPEPEPEPVKEQPKPEPV 71
           +E EEE E E E E E  +E+   EP+
Sbjct: 868 EEEEEEEEEEEEEEEEEEEEEENEEPL 894


 Score = 30.3 bits (68), Expect = 0.21
 Identities = 19/67 (28%), Positives = 29/67 (43%)

Query: 3   RGDDEDVEMNENGEGAEGAEGDEGEEEVLGDEEMEAQEQEQEQEVEEEAEPEPEPEPEPV 62
           +G+ E  E+   GE       DEGE E   + E    E E E E + E E E + +    
Sbjct: 707 KGETEAEEVEHEGETEAEGTEDEGEIETGEEGEEVEDEGEGEAEGKHEVETEGDRKETEH 766

Query: 63  KEQPKPE 69
           + + + E
Sbjct: 767 EGETEAE 773


==> gnl|CDD|182757 PRK10819, PRK10819, transport protein TonB; Provisional.
          Length = 246

 Score = 38.5 bits (90), Expect = 8e-004
 Identities = 30/91 (32%), Positives = 33/91 (36%), Gaps = 14/91 (15%)

Query: 37  EAQEQEQEQEVEEEAEPEPEPEPEPVKEQPKPEPV---------KTTPAAKPAPATPVAT 87
              E  Q  +   E   EPEPEPEP+ E PK  PV         K  P  KP P   V  
Sbjct: 56  ADLEPPQAVQPPPEPVVEPEPEPEPIPEPPKEAPVVIPKPEPKPKPKPKPKPKPVKKVEE 115

Query: 88  TPTPAVV-----DNSPAKKATPARATPKATP 113
            P   V        SP +   PAR T     
Sbjct: 116 QPKREVKPVEPRPASPFENTAPARPTSSTAT 146


 Score = 31.6 bits (72), Expect = 0.073
 Identities = 20/60 (33%), Positives = 29/60 (48%), Gaps = 13/60 (21%)

Query: 48  EEEAEPEPEPEPEPVK---EQPKPE----------PVKTTPAAKPAPATPVATTPTPAVV 94
           E + +P+P+P+P+PVK   EQPK E          P + T  A+P  +T  A    P   
Sbjct: 96  EPKPKPKPKPKPKPVKKVEEQPKREVKPVEPRPASPFENTAPARPTSSTATAAASKPVTS 155


==> gnl|CDD|146667 pfam04147, Nop14, Nop14-like family.  Emg1 and Nop14 are novel
           proteins whose interaction is required for the
           maturation of the 18S rRNA and for 40S ribosome
           production.
          Length = 809

 Score = 38.1 bits (89), Expect = 8e-004
 Identities = 22/79 (27%), Positives = 36/79 (45%)

Query: 5   DDEDVEMNENGEGAEGAEGDEGEEEVLGDEEMEAQEQEQEQEVEEEAEPEPEPEPEPVKE 64
           D+E+ E   + E  E  + D  EEE   D   + +++E+E   +E+ E E E E E  K+
Sbjct: 322 DEEEEEDGVDDEDEEDDDDDLEEEEEDVDLSDDEEDEEEEDSDDEDDEEEEEEEKEKKKK 381

Query: 65  QPKPEPVKTTPAAKPAPAT 83
           +         P   P P +
Sbjct: 382 KSAESTRSELPFTFPCPKS 400


 Score = 34.6 bits (80), Expect = 0.009
 Identities = 16/70 (22%), Positives = 36/70 (51%)

Query: 19  EGAEGDEGEEEVLGDEEMEAQEQEQEQEVEEEAEPEPEPEPEPVKEQPKPEPVKTTPAAK 78
           E  +G + E+E   D+++E +E++ +   +EE E E + + E  +E+ + E  K    + 
Sbjct: 325 EEEDGVDDEDEEDDDDDLEEEEEDVDLSDDEEDEEEEDSDDEDDEEEEEEEKEKKKKKSA 384

Query: 79  PAPATPVATT 88
            +  + +  T
Sbjct: 385 ESTRSELPFT 394


 Score = 29.2 bits (66), Expect = 0.48
 Identities = 19/92 (20%), Positives = 36/92 (39%), Gaps = 9/92 (9%)

Query: 5   DDEDVEMNENGEGAEGAEGDEGEEEVLGDEEMEAQEQEQEQEVEEEAEPEPEPEPEP--- 61
           DDE    +++  G    E DE EEE     + E +E + +   EEE + +   + E    
Sbjct: 303 DDEFEPDDDDNFGLGQGEEDEEEEE--DGVDDEDEEDDDDDLEEEEEDVDLSDDEEDEEE 360

Query: 62  ----VKEQPKPEPVKTTPAAKPAPATPVATTP 89
                ++  + E  +     K +  +  +  P
Sbjct: 361 EDSDDEDDEEEEEEEKEKKKKKSAESTRSELP 392


==> gnl|CDD|184924 PRK14960, PRK14960, DNA polymerase III subunits gamma and tau;
           Provisional.
          Length = 702

 Score = 38.1 bits (88), Expect = 9e-004
 Identities = 23/43 (53%), Positives = 26/43 (60%), Gaps = 3/43 (6%)

Query: 29  EVLGDEEMEAQEQEQEQEVEEEAEPEPEPEPEPVKEQPKPEPV 71
           EV+    M   E E E E E E EPEPEPEPEP   +P+PEP 
Sbjct: 402 EVISQPAMVEPEPEPEPEPEPEPEPEPEPEPEP---EPEPEPE 441


 Score = 33.5 bits (76), Expect = 0.023
 Identities = 27/76 (35%), Positives = 36/76 (47%), Gaps = 2/76 (2%)

Query: 7   EDVEMNENGEGAEGAEGDEGEEEVLGDEEMEAQEQEQEQEVEEEAEPEPEPEPEPVKE-Q 65
           E V+ N   E    ++    +E          +   Q   VE E EPEPEPEPEP  E +
Sbjct: 370 EPVQQNGQAEVGLNSQAQTAQEITPVSAVQPVEVISQPAMVEPEPEPEPEPEPEPEPEPE 429

Query: 66  PKPEPVKTTPAAKPAP 81
           P+PEP +  P  +P P
Sbjct: 430 PEPEP-EPEPEPEPQP 444


==> gnl|CDD|183338 PRK11855, PRK11855, dihydrolipoamide acetyltransferase; Reviewed.
          Length = 547

 Score = 36.7 bits (86), Expect = 0.002
 Identities = 16/57 (28%), Positives = 17/57 (29%), Gaps = 1/57 (1%)

Query: 49  EEAEPEPEPEPEPVKEQPKPEPVKTTPAAKPAPATPVATTPTPAVVDNSPAKKATPA 105
           E A   P     P    P        PA  PA A   A     A      A  A+PA
Sbjct: 193 EVAAAAPAAAAAPAAAAPAAAAAAA-PAPAPAAAAAPAAAAPAAAAAPGKAPHASPA 248


 Score = 31.3 bits (72), Expect = 0.090
 Identities = 8/44 (18%), Positives = 8/44 (18%)

Query: 42  EQEQEVEEEAEPEPEPEPEPVKEQPKPEPVKTTPAAKPAPATPV 85
           E        A P     P                AA  A    V
Sbjct: 76  EAAGAAAAAAAPAAAAAPAAAAAAAPAPAAAAPAAAAAAAGGGV 119


 Score = 30.9 bits (71), Expect = 0.11
 Identities = 9/41 (21%), Positives = 9/41 (21%), Gaps = 1/41 (2%)

Query: 46  EVEEEAEPEPEPEPEPVKEQPKPEPVKTTPAAKPAPATPVA 86
           E    A     P                  AA PA A   A
Sbjct: 76  EAAGAAAAAAAPAAAA-APAAAAAAAPAPAAAAPAAAAAAA 115


 Score = 29.4 bits (67), Expect = 0.37
 Identities = 9/49 (18%), Positives = 10/49 (20%)

Query: 37  EAQEQEQEQEVEEEAEPEPEPEPEPVKEQPKPEPVKTTPAAKPAPATPV 85
            A            A   P P P          P       K   A+P 
Sbjct: 200 AAAAAPAAAAPAAAAAAAPAPAPAAAAAPAAAAPAAAAAPGKAPHASPA 248


 Score = 29.0 bits (66), Expect = 0.49
 Identities = 13/56 (23%), Positives = 13/56 (23%)

Query: 44  EQEVEEEAEPEPEPEPEPVKEQPKPEPVKTTPAAKPAPATPVATTPTPAVVDNSPA 99
           E      A         P              AA PA A P A          SPA
Sbjct: 193 EVAAAAPAAAAAPAAAAPAAAAAAAPAPAPAAAAAPAAAAPAAAAAPGKAPHASPA 248


 Score = 28.6 bits (65), Expect = 0.59
 Identities = 15/49 (30%), Positives = 15/49 (30%)

Query: 64  EQPKPEPVKTTPAAKPAPATPVATTPTPAVVDNSPAKKATPARATPKAT 112
               P       AA PA A   A  P PA      A     A A  KA 
Sbjct: 195 AAAAPAAAAAPAAAAPAAAAAAAPAPAPAAAAAPAAAAPAAAAAPGKAP 243


==> gnl|CDD|182826 PRK10905, PRK10905, cell division protein DamX; Validated.
          Length = 328

 Score = 35.3 bits (81), Expect = 0.005
 Identities = 23/88 (26%), Positives = 36/88 (40%), Gaps = 3/88 (3%)

Query: 34  EEMEAQEQEQEQEVEEEAEPE--PEPEPEPVKEQPKPEPVKTTPAAKPAPATPVATTPTP 91
           E        ++Q V E  +P+   + EP+PV + PK        A+  APA      P  
Sbjct: 149 ERPATTRPARKQAVIEPKKPQATAKTEPKPVAQTPKRTEPAAPVASTKAPAATSTPAPKE 208

Query: 92  AVVDNSPAKKATPARATPKATPRGRGRG 119
                +P + A+PA+ T      G+  G
Sbjct: 209 -TATTAPVQTASPAQTTATPAAGGKTAG 235


==> gnl|CDD|183246 PRK11633, PRK11633, cell division protein DedD; Provisional.
          Length = 226

 Score = 34.2 bits (79), Expect = 0.014
 Identities = 25/91 (27%), Positives = 33/91 (36%), Gaps = 4/91 (4%)

Query: 4   GDDEDVEMNENGEGAEGAEGDEGEEEVLGDEEMEAQEQEQEQEVEEEAEPEPEPEPEPVK 63
           GD ++ +M      A   +  EG  E +   +  A   +           EPEP P    
Sbjct: 48  GDRDEPDMMPAATQALPTQPPEGAAEAVRAGDAAAPSLDPATVAPPNTPVEPEPAP---V 104

Query: 64  EQPKPEPV-KTTPAAKPAPATPVATTPTPAV 93
           E PKP+PV K  P  KP         P P  
Sbjct: 105 EPPKPKPVEKPKPKPKPQQKVEAPPAPKPEP 135


 Score = 33.4 bits (77), Expect = 0.024
 Identities = 17/75 (22%), Positives = 25/75 (33%)

Query: 18  AEGAEGDEGEEEVLGDEEMEAQEQEQEQEVEEEAEPEPEPEPEPVKEQPKPEPVKTTPAA 77
           AE     +     L    +       E E      P+P+P  +P  +    + V+  PA 
Sbjct: 72  AEAVRAGDAAAPSLDPATVAPPNTPVEPEPAPVEPPKPKPVEKPKPKPKPQQKVEAPPAP 131

Query: 78  KPAPATPVATTPTPA 92
           KP P   V     P 
Sbjct: 132 KPEPKPVVEEKAAPT 146


 Score = 28.0 bits (63), Expect = 0.97
 Identities = 19/89 (21%), Positives = 26/89 (29%), Gaps = 1/89 (1%)

Query: 23  GDEGEEEVLGDEEMEAQEQEQEQEVEE-EAEPEPEPEPEPVKEQPKPEPVKTTPAAKPAP 81
           GD  E +++         Q  E   E   A     P  +P    P   PV+  PA    P
Sbjct: 48  GDRDEPDMMPAATQALPTQPPEGAAEAVRAGDAAAPSLDPATVAPPNTPVEPEPAPVEPP 107

Query: 82  ATPVATTPTPAVVDNSPAKKATPARATPK 110
                  P P        +     +  PK
Sbjct: 108 KPKPVEKPKPKPKPQQKVEAPPAPKPEPK 136


==> gnl|CDD|131973 TIGR02927, SucB_Actino, 2-oxoglutarate dehydrogenase, E2 component,
           dihydrolipoamide succinyltransferase.  This model
           represents an Actinobacterial clade of E2 enzyme, a
           component of the 2-oxoglutarate dehydrogenase complex
           involved in the TCA cycle. These proteins have multiple
           domains including the catalytic domain (pfam00198), one
           or two biotin domains (pfam00364) and an E3-component
           binding domain (pfam02817).
          Length = 590

 Score = 31.7 bits (71), Expect = 0.074
 Identities = 19/61 (31%), Positives = 27/61 (44%)

Query: 24  DEGEEEVLGDEEMEAQEQEQEQEVEEEAEPEPEPEPEPVKEQPKPEPVKTTPAAKPAPAT 83
           D G E  +  E  EA  +   ++    AEPE  P  E  KE+PK  P ++   A    + 
Sbjct: 68  DIGGEIAIIGEAGEASAEAGAEDSAAAAEPEEAPAEEAPKEEPKAAPAESVEQAPAESSA 127

Query: 84  P 84
           P
Sbjct: 128 P 128


 Score = 30.5 bits (68), Expect = 0.16
 Identities = 21/62 (33%), Positives = 31/62 (50%), Gaps = 2/62 (3%)

Query: 38  AQEQEQEQEVEEEAEPEPEPEPEPVKEQPKPEPVKTTPAAKPAPA-TPVATTPTPAVVDN 96
           A++ + E+E E +AE +PE +P+P K+    EP    P A+ A      A     A  D 
Sbjct: 217 AEDAKAEEEAEAKAEAKPEEKPDPKKD-EAAEPEPDEPEAEKAEKKEEKAAAAPAANSDG 275

Query: 97  SP 98
           SP
Sbjct: 276 SP 277


 Score = 29.0 bits (64), Expect = 0.45
 Identities = 19/84 (22%), Positives = 34/84 (40%), Gaps = 1/84 (1%)

Query: 6   DEDVEMNENGEGAEGAEGDEGEEEVLGDEEMEAQEQEQEQEVEEEAEPEPEPEPEPVKEQ 65
           +ED  ++   E A+  +      E    EE    + E + E + + + +   EPEP + +
Sbjct: 195 EEDDTVDVGAEIAKIGDAGAAAAEDAKAEEEAEAKAEAKPEEKPDPKKDEAAEPEPDEPE 254

Query: 66  PKPEPVKTTPAAKPAPATPVATTP 89
            +    K    A  APA     +P
Sbjct: 255 AEKAE-KKEEKAAAAPAANSDGSP 277
