# Supplementary material for: Transcriptional Profiles of Mating-Responsive Genes from Testes and Male Accessory Glands of the Mediterranean Fruit Fly, Ceratitis capitata
Source: PLoS One. 2012 Oct 11;7(10):e46812. doi: 10.1371/journal.pone.0046812 (PMC3469604; doi:10.1371/journal.pone.0046812)
Supplement: Spreadsheet S1 — Hyperlinked Excel spreadsheet containing annotated assembled ESTs. Putative peptides are named using the prefix ‘Cc-male-’ rather than the prefix ‘TAG’ used in the text. (ZIP) [file pone.0046812.s008.zip › Spreadsheet 1/links/CDD/Cc-male-1071-CDD.txt]

>Cc-male-1071

gnl|CDD|162464 TIGR01649, hnRNP-L_PTB, hnRNP-L/PTB/hephaestus sp...   229   4e-061
gnl|CDD|100104 cd00590, RRM, RRM (RNA recognition motif), also k...    49   7e-007
gnl|CDD|128656 smart00362, RRM_2, RNA recognition motif.               46   5e-006
gnl|CDD|128654 smart00360, RRM, RNA recognition motif.                 42   1e-004
gnl|CDD|143858 pfam00076, RRM_1, RNA recognition motif. (a.k.a. ...    36   0.005
gnl|CDD|183705 PRK12727, PRK12727, flagellar biosynthesis regula...    30   0.45 
gnl|CDD|31068 COG0724, COG0724, RNA-binding proteins (RRM domain...    30   0.49 

==> gnl|CDD|162464 TIGR01649, hnRNP-L_PTB, hnRNP-L/PTB/hephaestus splicing factor
           family.  Included in this family of heterogeneous
           ribonucleoproteins are PTB (polypyrimidine tract binding
           protein ) and hnRNP-L. These proteins contain four RNA
           recognition motifs (rrm: pfam00067).
          Length = 481

 Score =  229 bits (585), Expect = 4e-061
 Identities = 92/161 (57%), Positives = 111/161 (68%), Gaps = 11/161 (6%)

Query: 1   GTRQQAYLAMNHLDKLRLWGKAIRVMASKHQAVQLPKEGQPDAGLT--RDYSQNPLHRFK 58
               QA LA+ HL+ ++L+GK +RV  SK Q VQ P+EGQ D GLT  +DYS +  HRFK
Sbjct: 321 ADPYQAQLALTHLNGVKLFGKPLRVCPSKQQNVQPPREGQLDDGLTSYKDYSSSRNHRFK 380

Query: 59  KPGSKNYQNIYPPSATLHLSNIPSSCTEEDIKEAFTSNNF-EVKAFKFFPKD---RKMAL 114
           KPGS N  NI PPSATLHLSNIP S +EED+KE F  N   +VK FKFFPKD    KM L
Sbjct: 381 KPGSANKNNIQPPSATLHLSNIPLSVSEEDLKELFAENGVHKVKKFKFFPKDNERSKMGL 440

Query: 115 LQLSSVEEAVLALIKMHNHQLSESN-----HLRVSFSKSNI 150
           L+  SVE+AV ALI +++HQL+E N     HL+VSFS S I
Sbjct: 441 LEWESVEDAVEALIALNHHQLNEPNGSAPYHLKVSFSTSRI 481


==> gnl|CDD|100104 cd00590, RRM, RRM (RNA recognition motif), also known as RBD (RNA
           binding domain) or RNP (ribonucleoprotein domain), is a
           highly abundant domain in eukaryotes found in proteins
           involved in post-transcriptional gene expression
           processes including mRNA and rRNA processing, RNA
           export, and RNA stability. This domain is 90 amino acids
           in length and consists of a four-stranded beta-sheet
           packed against two alpha-helices.  RRM usually interacts
           with ssRNA, but is also known to interact with ssDNA as
           well as proteins. RRM binds a variable number of
           nucleotides, ranging from two to eight.  The active site
           includes three aromatic side-chains located within the
           conserved RNP1 and RNP2 motifs of the domain. The RRM
           domain is found in a variety heterogeneous nuclear
           ribonucleoproteins (hnRNPs), proteins implicated in
           regulation of alternative splicing, and protein
           components of small nuclear ribonucleoproteins
           (snRNPs)..
          Length = 74

 Score = 49.1 bits (118), Expect = 7e-007
 Identities = 22/76 (28%), Positives = 37/76 (48%), Gaps = 6/76 (7%)

Query: 74  TLHLSNIPSSCTEEDIKEAFTSNNFEVKAFKFFPKD----RKMALLQLSSVEEAVLALIK 129
           TL + N+P   TEED++E F S   +V++ +         +  A ++    E+A  AL  
Sbjct: 1   TLFVGNLPPDVTEEDLRELF-SKFGKVESVRIVRDKDTKSKGFAFVEFEDEEDAEKALEA 59

Query: 130 MHNHQLSESNHLRVSF 145
           ++  +L     LRV F
Sbjct: 60  LNGKEL-GGRPLRVEF 74


==> gnl|CDD|128656 smart00362, RRM_2, RNA recognition motif. 
          Length = 72

 Score = 46.4 bits (111), Expect = 5e-006
 Identities = 25/75 (33%), Positives = 37/75 (49%), Gaps = 7/75 (9%)

Query: 74  TLHLSNIPSSCTEEDIKEAFTSNNF----EVKAFKFFPKDRKMALLQLSSVEEAVLALIK 129
           TL + N+P   TEED+KE F  + F     VK  K   K +  A ++  S E+A  A+  
Sbjct: 1   TLFVGNLPPDVTEEDLKELF--SKFGPIESVKIPKDTGKSKGFAFVEFESEEDAEKAIEA 58

Query: 130 MHNHQLSESNHLRVS 144
           ++  +L     LRV 
Sbjct: 59  LNGTKL-GGRPLRVE 72


==> gnl|CDD|128654 smart00360, RRM, RNA recognition motif. 
          Length = 71

 Score = 41.8 bits (99), Expect = 1e-004
 Identities = 18/74 (24%), Positives = 38/74 (51%), Gaps = 9/74 (12%)

Query: 77  LSNIPSSCTEEDIKEAFTSNNF-EVKAFKFFP-----KDRKMALLQLSSVEEAVLALIKM 130
           + N+P   TEE+++E F  + F ++++ +        K +  A ++  S E+A  AL  +
Sbjct: 1   VGNLPPDVTEEELRELF--SKFGKIESVRLVRDKDTGKSKGFAFVEFESEEDAEKALEAL 58

Query: 131 HNHQLSESNHLRVS 144
           +  +L +   L+V 
Sbjct: 59  NGKEL-DGRPLKVK 71


==> gnl|CDD|143858 pfam00076, RRM_1, RNA recognition motif. (a.k.a. RRM, RBD, or RNP
           domain).  The RRM motif is probably diagnostic of an RNA
           binding protein. RRMs are found in a variety of RNA
           binding proteins, including various hnRNP proteins,
           proteins implicated in regulation of alternative
           splicing, and protein components of snRNPs. The motif
           also appears in a few single stranded DNA binding
           proteins. The RRM structure consists of four strands and
           two helices arranged in an alpha/beta sandwich, with a
           third helix present during RNA binding in some cases The
           C-terminal beta strand (4th strand) and final helix are
           hard to align and have been omitted in the SEED
           alignment The LA proteins have an N terminal rrm which
           is included in the seed. There is a second region
           towards the C terminus that has some features
           characteristic of a rrm but does not appear to have the
           important structural core of a rrm. The LA proteins are
           one of the main autoantigens in Systemic lupus
           erythematosus (SLE), an autoimmune disease.
          Length = 70

 Score = 36.0 bits (84), Expect = 0.005
 Identities = 16/64 (25%), Positives = 32/64 (50%), Gaps = 7/64 (10%)

Query: 77  LSNIPSSCTEEDIKEAFTSNNF-EVKAFKFFPKD----RKMALLQLSSVEEAVLALIKMH 131
           + N+P   TEED+K+ F  + F  +++ K    +    +  A ++    E+A  AL  ++
Sbjct: 3   VGNLPPDTTEEDLKDLF--SKFGPIESIKIVRDETGRSKGFAFVEFEDEEDAEKALEALN 60

Query: 132 NHQL 135
             +L
Sbjct: 61  GKEL 64


==> gnl|CDD|183705 PRK12727, PRK12727, flagellar biosynthesis regulator FlhF;
           Provisional.
          Length = 559

 Score = 29.6 bits (66), Expect = 0.45
 Identities = 24/61 (39%), Positives = 29/61 (47%), Gaps = 10/61 (16%)

Query: 1   GTRQQAYLAMNHLDKLRLWGKAIRVMASKHQAVQLPKEGQPDAGLTRDYS-QNP----LH 55
             RQ     MN L   RL G  +R      QA++L  +   DAGLTRD + Q P    LH
Sbjct: 271 LMRQMIEREMNRLTDERLRGSPVRA-----QALELMDDYGFDAGLTRDVAMQIPADTELH 325

Query: 56  R 56
           R
Sbjct: 326 R 326


==> gnl|CDD|31068 COG0724, COG0724, RNA-binding proteins (RRM domain) [General
           function prediction only].
          Length = 306

 Score = 29.6 bits (64), Expect = 0.49
 Identities = 24/96 (25%), Positives = 41/96 (42%), Gaps = 5/96 (5%)

Query: 58  KKPGSKNYQNIYPPSATLHLSNIPSSCTEEDIKEAF----TSNNFEVKAFKFFPKDRKMA 113
                K+ Q     + TL + N+P   TEED++E F          +   +   K R  A
Sbjct: 101 SSESPKSRQKSKEENNTLFVGNLPYDVTEEDLRELFKKFGPVKRVRLVRDRETGKSRGFA 160

Query: 114 LLQLSSVEEAVLALIKMHNHQLSESNHLRVSFSKSN 149
            ++  S E A  A+ +++  +L E   LRV  ++  
Sbjct: 161 FVEFESEESAEKAIEELNGKEL-EGRPLRVQKAQPA 195
