# Supplementary material for: Transcriptional Profiles of Mating-Responsive Genes from Testes and Male Accessory Glands of the Mediterranean Fruit Fly, Ceratitis capitata
Source: PLoS One. 2012 Oct 11;7(10):e46812. doi: 10.1371/journal.pone.0046812 (PMC3469604; doi:10.1371/journal.pone.0046812)
Supplement: Spreadsheet S1 — Hyperlinked Excel spreadsheet containing annotated assembled ESTs. Putative peptides are named using the prefix ‘Cc-male-’ rather than the prefix ‘TAG’ used in the text. (ZIP) [file pone.0046812.s008.zip › Spreadsheet 1/links/CDD/Cc-male-1075-CDD.txt]

>Cc-male-1075

gnl|CDD|163243 TIGR03383, urate_oxi, urate oxidase.  Members of ...   327   3e-090
gnl|CDD|29760 cd00445, Uricase, Urate oxidase (UO, uricase) is a...   322   1e-088
gnl|CDD|178036 PLN02415, PLN02415, uricase.                           201   3e-052
gnl|CDD|33446 COG3648, COG3648, Uricase (urate oxidase) [Seconda...   174   4e-044
gnl|CDD|144558 pfam01014, Uricase, Uricase.                           128   2e-030
gnl|CDD|29764 cd00651, TFold, Tunnelling fold (T-fold). The five...    42   3e-004
gnl|CDD|144261 pfam00603, Flu_PA, Influenza RNA-dependent RNA po...    31   0.83 

==> gnl|CDD|163243 TIGR03383, urate_oxi, urate oxidase.  Members of this protein
           family are urate oxidase, also called uricase. This
           protein contains two copies of the domain described by
           the uricase model pfam01014. In animals, this enzyme has
           been lost from primates and birds.
          Length = 282

 Score =  327 bits (841), Expect = 3e-090
 Identities = 115/276 (41%), Positives = 160/276 (57%), Gaps = 23/276 (8%)

Query: 30  TISDYGYGKDSVKVLHVKRNGPVHSIKEFEVGTHLKLYSQKDYYQGDNSDIVATDSQKNT 89
            +    YGK +V+VL V R+   H+IKE  V   L+   +  Y +GDNSD+VATD+QKNT
Sbjct: 1   ELGQNRYGKANVRVLRVHRDPLTHTIKELNVSVLLRGDFEASYTEGDNSDVVATDTQKNT 60

Query: 90  VYLLAKKHGIDNPEKFALILANHFLTKYAHIAEAHIHVEEYPWERIAQEDSGICDNNYTS 149
           VY LAK+HG+ + E+FA+ LA HFL  Y+H+  A + +EEYPWERI  +           
Sbjct: 61  VYALAKEHGVTSIEEFAIALAKHFLDTYSHVTGARVEIEEYPWERIEVDGKP-------- 112

Query: 150 INNRQRHNHAFIFTPIAQRYCDVVLRRADPKQTIISGIKGLRVLKTTQSSFVNFVNDEFR 209
                 H+H+F+ +    R  +V + R      I SGIK L VLKTT S FV F+ DE+ 
Sbjct: 113 ------HDHSFVRSGGETRTAEVTVDRGGN-IQITSGIKDLTVLKTTGSGFVGFIRDEYT 165

Query: 210 SLPDQYDRLFSTIVDCCWEYSNIDD---VKFCQTWNKVKNIIIQNFAGDPNVGVSSVSVQ 266
           +LP+  DR+ +T V   W Y+N  D   V F   + +V++I++  FA        S SVQ
Sbjct: 166 TLPETTDRILATDVTARWRYNNFLDATGVDFDAAYEQVRDILLDTFAET-----YSPSVQ 220

Query: 267 NTLYLTQKEVLDVIPQVSVISMTLPNKHYFNFDTKH 302
           NTLYL  K VL+  P+V  +S+++PNKHYF  D   
Sbjct: 221 NTLYLMGKAVLERFPEVEEVSLSMPNKHYFLVDLSP 256


==> gnl|CDD|29760 cd00445, Uricase, Urate oxidase (UO, uricase) is a peroxisomal
           enzyme that catalyzes the oxidation of uric acid to
           allantoin in most fish, amphibian, and mammalian
           species. The enzymatic process involves catalyzing the
           oxidative opening of the purine ring during the purine
           degradation pathway.  In humans and certain other
           primates, however, the enzyme has been lost by some
           unknown mechanism. Each monomer contains two instances
           of this domain.  Its functional form is a homotetramer
           for most species, though there are reports that some may
           form heterotetramers based on a few biochemical
           studies..
          Length = 286

 Score =  322 bits (826), Expect = 1e-088
 Identities = 129/274 (47%), Positives = 174/274 (63%), Gaps = 22/274 (8%)

Query: 35  GYGKDSVKVLHVKRNG--PVHSIKEFEVGTHLKLYSQKDYYQGDNSDIVATDSQKNTVYL 92
            YGKD V+VL V R+G   VH + E  VG  L       Y +GDNSDIVATD+ KNTVY+
Sbjct: 1   TYGKDLVRVLRVWRDGFGGVHEVVEVNVGVSLGGDFLTSYTEGDNSDIVATDTIKNTVYV 60

Query: 93  LAKKHGIDNPEKFALILANHFLTKYAHIAEAHIHVEEYPWERIAQEDSGICDNNYTSINN 152
           LAK++GI + E+FA+ILA HFL+KY+H+  AH+++EE PWER+ Q              +
Sbjct: 61  LAKEYGITSIEEFAIILATHFLSKYSHVTGAHVNIEEKPWERVQQ--------------D 106

Query: 153 RQRHNHAFIFTPIAQRYCDVVLRRADPKQTIISGIKGLRVLKTTQSSFVNFVNDEFRSLP 212
            + H+HAFI TP  +R  +V++ R+    T+ SGIKGL VLKTTQS F  F+ DE+ +LP
Sbjct: 107 GKPHDHAFIRTPTEKRTTEVIVVRS-GILTVTSGIKGLSVLKTTQSGFEGFLRDEYTTLP 165

Query: 213 DQYDRLFSTIVDCCWEYSN-----IDDVKFCQTWNKVKNIIIQNFAGDPNVGVSSVSVQN 267
           +  DR+ +T V   W YSN          F   W +V++I++  FAG P+VGV S SVQ+
Sbjct: 166 ETRDRILATYVTASWRYSNTEDSPAKSPDFDAAWEQVRDILLDTFAGPPDVGVYSPSVQH 225

Query: 268 TLYLTQKEVLDVIPQVSVISMTLPNKHYFNFDTK 301
           TLYL  K++LD  PQ+S +S  +PNKHYF  D  
Sbjct: 226 TLYLMAKQILDRFPQISSVSFQMPNKHYFPIDLS 259


==> gnl|CDD|178036 PLN02415, PLN02415, uricase.
          Length = 304

 Score =  201 bits (513), Expect = 3e-052
 Identities = 93/267 (34%), Positives = 142/267 (53%), Gaps = 23/267 (8%)

Query: 36  YGKDSVKVLHVKR-NGPVHSIKEFEVGTHLKLYSQKDYYQGDNSDIVATDSQKNTVYLLA 94
           +GK  V+V  V R +G +H   E+ V   L       Y + DNSDIVATD+ KNTVY+ A
Sbjct: 11  HGKARVRVGRVWRADGGIHHFVEWNVSISLLSDCLPAYVRDDNSDIVATDTIKNTVYVKA 70

Query: 95  KK-HGIDNPEKFALILANHFLTKYAHIAEAHIHVEEYPWERIAQEDSGICDNNYTSINNR 153
           K+     + E+FA++LA HF + Y  +  A + +E+ PWER              SI+  
Sbjct: 71  KECTQRLSVEEFAILLAKHFTSTYPQVTTAIVSIEQKPWER-------------VSIDG- 116

Query: 154 QRHNHAFIFTPIAQRYCDVVLRRADPKQTIISGIKGLRVLKTTQSSFVNFVNDEFRSLPD 213
           + H+H F      +   +V + ++     + SGI GL +LKTTQS F  F+ D++ +LP+
Sbjct: 117 KPHDHGFKLGS-EKHTAEVTVSKSGALD-VTSGITGLSLLKTTQSGFEGFIRDKYTALPE 174

Query: 214 QYDRLFSTIVDCCWEYSNIDDVK-----FCQTWNKVKNIIIQNFAGDPNVGVSSVSVQNT 268
             +R+ +T V   W YS++  +      + + +  VK ++   F G P  GV S SVQ T
Sbjct: 175 TRERILATEVTASWRYSSVSSIPTKPLCYTEAYLDVKKVLADTFFGPPKSGVYSPSVQYT 234

Query: 269 LYLTQKEVLDVIPQVSVISMTLPNKHY 295
           LY   K VL+  P +S I + +PN H+
Sbjct: 235 LYQMAKAVLNRFPDISSIQLNMPNLHF 261


==> gnl|CDD|33446 COG3648, COG3648, Uricase (urate oxidase) [Secondary metabolites
           biosynthesis, transport, and catabolism].
          Length = 299

 Score =  174 bits (442), Expect = 4e-044
 Identities = 92/270 (34%), Positives = 132/270 (48%), Gaps = 28/270 (10%)

Query: 36  YGKDSVKVLHVKRNGP--VHSIKEFEVGTHLKLYSQKDYYQGDNSDIVATDSQKNTVYLL 93
           YGK  V ++ +KR      H+++E +V   L       +  GDN+ +VATD+ KNT+Y L
Sbjct: 15  YGKALVPLMKIKRIPESRTHTVREMDVRVALYGAFLASFTDGDNTLVVATDTMKNTIYRL 74

Query: 94  AKKHGIDNPEKFALILANHFLTKYAHIAEAHIHVEEYPWERI-AQEDSGICDNNYTSINN 152
           AK+      E+F   LA HF+  Y+HI    +   E+PWER+                  
Sbjct: 75  AKEGFGSTIEEFLKELAKHFVDTYSHITGGFLEGTEHPWERMPTPAQP------------ 122

Query: 153 RQRHNHAFIFTPIAQRYCDVVLRRADPKQTIISGIKGLRVLKTTQSSFVNFVNDEFRSLP 212
            Q H+ AF+     +R   V  +R   +  + SGI+ L VLK T S F NF+ DEF +LP
Sbjct: 123 -QTHDLAFVRQMPERRTARVETQRGR-RFEVTSGIEDLYVLKVTGSGFENFILDEFTTLP 180

Query: 213 DQYDRLFSTIVDCCWEYSNIDDV------KFCQTWNKVKNIIIQNFAGDPNVGVSSVSVQ 266
           + +DR   T ++  WEY N DD        +   W +V  I    F         S S+Q
Sbjct: 181 ETHDRPLFTYLNAKWEYENFDDFEAVEPCDYVAAWEQVYRIAQTTFHEH-----YSPSIQ 235

Query: 267 NTLYLTQKEVLDVIPQVSVISMTLPNKHYF 296
           NTLYL  + +L   PQ+S +S   PNKH +
Sbjct: 236 NTLYLMGERILSRFPQISEVSFQSPNKHTW 265


==> gnl|CDD|144558 pfam01014, Uricase, Uricase. 
          Length = 144

 Score =  128 bits (325), Expect = 2e-030
 Identities = 45/139 (32%), Positives = 64/139 (46%), Gaps = 17/139 (12%)

Query: 182 TIISGIKGLRVLKTTQSSFVNFVNDEFRSLPDQYDRLFSTIVDCCWE------YSNIDDV 235
            +  G   +RVLK T S F  F+ D + +LP+  DR+  T V   W       Y+  D+ 
Sbjct: 1   QVRYGKDDVRVLKVTGSGFEGFLRDRYTTLPETRDRILETTVTALWRGDFEASYTTGDNS 60

Query: 236 KFCQTWNKVKNIIIQNFAGDPNVGVSSVSVQNTLYLTQKEVLDVIPQVSVISMTLPNKHY 295
            F      V+   +  FA +      S SVQ TLYL  K  L+  P VS + +++PNKH+
Sbjct: 61  DFDAVATDVRKNTVYVFAKEY-----SPSVQETLYLLGKHFLEKYPHVSEVRVSIPNKHW 115

Query: 296 FNFDTK------HSRVLHP 308
           F  D        H+ V  P
Sbjct: 116 FRVDLSVDGLHNHAFVYLP 134


 Score =  114 bits (287), Expect = 5e-026
 Identities = 46/153 (30%), Positives = 66/153 (43%), Gaps = 30/153 (19%)

Query: 36  YGKDSVKVLHVKRNGPV--------------HSIKEFEVGTHLKLYSQKDYYQGDNSDI- 80
           YGKD V+VL V  +G                  I E  V    +   +  Y  GDNSD  
Sbjct: 4   YGKDDVRVLKVTGSGFEGFLRDRYTTLPETRDRILETTVTALWRGDFEASYTTGDNSDFD 63

Query: 81  -VATDSQKNTVYLLAKKHGIDNPEKFALILANHFLTKYAHIAEAHIHVEEYPWERIAQED 139
            VATD +KNTVY+ AK     + ++   +L  HFL KY H++E  + +    W R+    
Sbjct: 64  AVATDVRKNTVYVFAK-EYSPSVQETLYLLGKHFLEKYPHVSEVRVSIPNKHWFRVDLSV 122

Query: 140 SGICDNNYTSINNRQRHNHAFIFTPIAQRYCDV 172
            G+             HNHAF++ P  +    +
Sbjct: 123 DGL-------------HNHAFVYLPTEKPTGLI 142


==> gnl|CDD|29764 cd00651, TFold, Tunnelling fold (T-fold). The five known T-folds
           are found in five different enzymes with different
           functions: dihydroneopterin-triphosphate epimerase
           (DHNTPE), dihydroneopterin aldolase (DHNA) , GTP
           cyclohydrolase I (GTPCH-1),  6-pyrovoyl tetrahydropterin
           synthetase (PTPS), and uricase (UO,uroate/urate
           oxidase). They bind to substrates belonging to the
           purine or pterin families, and share a fold-related
           binding site with a glutamate or glutamine residue
           anchoring the substrate and a lot of conserved
           interactions. They also share a similar oligomerization
           mode: several T-folds join together to form a
           beta(2n)alpha(n) barrel, then two barrels join together
           in a head-to-head fashion to made up the native enzymes.
           The functional enzyme is a tetramer for UO, a hexamer
           for PTPS, an octamer for DHNA/DHNTPE and a decamer for
           GTPCH-1. The substrate is located in a deep and narrow
           pocket at the interface between monomers. In PTPS, the
           active site is located at the interface of three
           monomers, two from one trimer and one from the other
           trimer. In GTPCH-1, it is also located at the interface
           of three subunits, two from one pentamer and one from
           the other pentamer. There are four equivalent active
           sites in UO, six in PTPS, eight in DHNA/DHNTPE and ten
           in GTPCH-1.   Each globular multimeric enzyme encloses a
           tunnel which is lined with charged residues for DHNA and
           UO, and with basic residues in PTPS. The N and
           C-terminal ends are located on one side of the T-fold
           while the residues involved in the catalytic activity
           are located at the opposite side. In PTPS, UO and
           DHNA/DHNTPE, the N and C-terminal extremities of the
           enzyme are located on the exterior side of the
           functional multimeric enzyme. In GTPCH-1, the extra
           C-terminal helix places the extremity inside the
           tunnel..
          Length = 122

 Score = 41.6 bits (97), Expect = 3e-004
 Identities = 32/116 (27%), Positives = 46/116 (39%), Gaps = 23/116 (19%)

Query: 35  GYGKDSVKVLHVKRNG------PVHSIKEFEVGTHLKLYSQKDYYQGDNSDIVATDSQKN 88
             G     +L V R G       V  I E +V          D  +   SD VATD+  N
Sbjct: 1   TDGVRVKDLLKVTRLGFVTLERTVGQIFEVDVTLSW------DGKKAAASDDVATDTVYN 54

Query: 89  TVYLLAKKHG------IDNPEKFALILANHFLTKYAHIAEAHIHVEEYPWERIAQE 138
           T+Y LAK++           E+ A ++A HFL+       A + VEE     +  +
Sbjct: 55  TIYRLAKEYVEGSQLIERLAEEIAYLIAEHFLSS-----VAEVKVEEKKPHAVIPD 105


 Score = 38.9 bits (90), Expect = 0.003
 Identities = 18/111 (16%), Positives = 31/111 (27%), Gaps = 15/111 (13%)

Query: 192 VLKTTQSSFVNFVNDEFRSLPDQYDRLFSTIVDCCWEYSNIDDVKFCQTWNKVKNIIIQN 251
           +LK T+  FV        +L     ++F   V   W+             + V N I + 
Sbjct: 9   LLKVTRLGFV--------TLERTVGQIFEVDVTLSWDGKK-AAASDDVATDTVYNTIYRL 59

Query: 252 FAGDP-NVGVSSVSVQNTLYLTQKEVLDVIPQVSVISMTLPNKHYFNFDTK 301
                    +     +   YL  +  L      SV  + +  K        
Sbjct: 60  AKEYVEGSQLIERLAEEIAYLIAEHFLS-----SVAEVKVEEKKPHAVIPD 105


==> gnl|CDD|144261 pfam00603, Flu_PA, Influenza RNA-dependent RNA polymerase subunit
           PA. 
          Length = 669

 Score = 30.6 bits (69), Expect = 0.83
 Identities = 25/135 (18%), Positives = 47/135 (34%), Gaps = 27/135 (20%)

Query: 53  HSIKEFEVGTHLK---LYSQKDY--YQGDNSDIVATDSQKNTVYL----LAKKHGIDNPE 103
           H  K  E+  HL+   + S   +   +G     V     ++T +     +  K G++ PE
Sbjct: 15  HVRKVVEICWHLEVCCMISDMHFLTERGAPQYEVIEGRDRSTAWSVQNSICSKKGVEYPE 74

Query: 104 KFALILANHFLTKYAHIAEAHI---HVEEYPWERIAQEDSGICDNNYTSINNRQRHNHAF 160
           +F   L + +  +     E  I     + Y   +  +  S               H   F
Sbjct: 75  RF---LPDLYDYEEKRFIEVGITRDLSDSYFQSKFHKLTSNSY------------HILIF 119

Query: 161 IFTPIAQRYCDVVLR 175
            +   A+  C++VL 
Sbjct: 120 SYEGEAEESCELVLD 134
