# Supplementary material for: Transcriptional Profiles of Mating-Responsive Genes from Testes and Male Accessory Glands of the Mediterranean Fruit Fly, Ceratitis capitata
Source: PLoS One. 2012 Oct 11;7(10):e46812. doi: 10.1371/journal.pone.0046812 (PMC3469604; doi:10.1371/journal.pone.0046812)
Supplement: Spreadsheet S1 — Hyperlinked Excel spreadsheet containing annotated assembled ESTs. Putative peptides are named using the prefix ‘Cc-male-’ rather than the prefix ‘TAG’ used in the text. (ZIP) [file pone.0046812.s008.zip › Spreadsheet 1/links/CDD/Cc-male-1077-CDD.txt]

>Cc-male-1077

gnl|CDD|185395 PTZ00009, PTZ00009, heat shock 70 kDa protein; Pr...   129   2e-031
gnl|CDD|143803 pfam00012, HSP70, Hsp70 protein.  Hsp70 chaperone...   113   2e-026
gnl|CDD|178963 PRK00290, dnaK, molecular chaperone DnaK; Provisi...    92   7e-020
gnl|CDD|162816 TIGR02350, prok_dnaK, chaperone protein DnaK.  Me...    80   2e-016
gnl|CDD|30792 COG0443, DnaK, Molecular chaperone [Posttranslatio...    74   1e-014
gnl|CDD|140213 PTZ00186, PTZ00186, heat shock 70 kDa precursor p...    67   2e-012
gnl|CDD|184038 PRK13410, PRK13410, molecular chaperone DnaK; Pro...    66   3e-012
gnl|CDD|184039 PRK13411, PRK13411, molecular chaperone DnaK; Pro...    66   3e-012
gnl|CDD|185598 PTZ00400, PTZ00400, DnaK-type molecular chaperone...    65   7e-012
gnl|CDD|178726 PLN03184, PLN03184, chloroplast Hsp70; Provisional.     57   2e-009

==> gnl|CDD|185395 PTZ00009, PTZ00009, heat shock 70 kDa protein; Provisional.
          Length = 653

 Score =  129 bits (327), Expect = 2e-031
 Identities = 51/56 (91%), Positives = 52/56 (92%)

Query: 2  APAIGIDLGTTYSCVGVWQNNKVEIIANDQGNRTTPSYVAFNDTERLIGDAAKNQV 57
           PAIGIDLGTTYSCVGVW+N  VEIIANDQGNRTTPSYVAF DTERLIGDAAKNQV
Sbjct: 4  GPAIGIDLGTTYSCVGVWKNENVEIIANDQGNRTTPSYVAFTDTERLIGDAAKNQV 59


==> gnl|CDD|143803 pfam00012, HSP70, Hsp70 protein.  Hsp70 chaperones help to fold
          many proteins. Hsp70 assisted folding involves repeated
          cycles of substrate binding and release. Hsp70 activity
          is ATP dependent. Hsp70 proteins are made up of two
          regions: the amino terminus is the ATPase domain and
          the carboxyl terminus is the substrate binding region.
          Length = 598

 Score =  113 bits (285), Expect = 2e-026
 Identities = 35/54 (64%), Positives = 39/54 (72%)

Query: 4  AIGIDLGTTYSCVGVWQNNKVEIIANDQGNRTTPSYVAFNDTERLIGDAAKNQV 57
           IGIDLGTT SCV V +    E+IAND+GNRTTPS VAF   ERL+G AAK Q 
Sbjct: 1  VIGIDLGTTNSCVAVMEGGGPEVIANDEGNRTTPSVVAFTPKERLVGQAAKRQA 54


==> gnl|CDD|178963 PRK00290, dnaK, molecular chaperone DnaK; Provisional.
          Length = 627

 Score = 91.7 bits (229), Expect = 7e-020
 Identities = 31/57 (54%), Positives = 37/57 (64%), Gaps = 1/57 (1%)

Query: 1  MAPAIGIDLGTTYSCVGVWQNNKVEIIANDQGNRTTPSYVAFNDT-ERLIGDAAKNQ 56
          M   IGIDLGTT SCV V +  + ++I N +G RTTPS VAF    ERL+G  AK Q
Sbjct: 1  MGKIIGIDLGTTNSCVAVMEGGEPKVIENAEGARTTPSVVAFTKDGERLVGQPAKRQ 57


==> gnl|CDD|162816 TIGR02350, prok_dnaK, chaperone protein DnaK.  Members of this
          family are the chaperone DnaK, of the DnaK-DnaJ-GrpE
          chaperone system. All members of the seed alignment
          were taken from completely sequenced bacterial or
          archaeal genomes and (except for Mycoplasma sequence)
          found clustered with other genes of this systems. This
          model excludes DnaK homologs that are not DnaK itself,
          such as the heat shock cognate protein HscA
          (TIGR01991). However, it is not designed to distinguish
          among DnaK paralogs in eukaryotes. Note that a number
          of dnaK genes have shadow ORFs in the same reverse
          (relative to dnaK) reading frame, a few of which have
          been assigned glutamate dehydrogenase activity. The
          significance of this observation is unclear; lengths of
          such shadow ORFs are highly variable as if the
          presumptive protein product is not conserved.
          Length = 595

 Score = 79.7 bits (197), Expect = 2e-016
 Identities = 30/54 (55%), Positives = 36/54 (66%), Gaps = 1/54 (1%)

Query: 4  AIGIDLGTTYSCVGVWQNNKVEIIANDQGNRTTPSYVAF-NDTERLIGDAAKNQ 56
           IGIDLGTT SCV V +  +  +I N +G RTTPS VAF  + ERL+G  AK Q
Sbjct: 2  IIGIDLGTTNSCVAVMEGGEPVVIPNAEGARTTPSVVAFTKNGERLVGQPAKRQ 55


==> gnl|CDD|30792 COG0443, DnaK, Molecular chaperone [Posttranslational
          modification, protein turnover, chaperones].
          Length = 579

 Score = 74.3 bits (182), Expect = 1e-014
 Identities = 29/58 (50%), Positives = 36/58 (62%), Gaps = 2/58 (3%)

Query: 1  MAPAIGIDLGTTYSCVGVWQNN-KVEIIANDQGNRTTPSYVAFN-DTERLIGDAAKNQ 56
             AIGIDLGTT S V V +     ++I N +G R TPS VAF+ + E L+G AAK Q
Sbjct: 4  AKKAIGIDLGTTNSVVAVMRGGGLPKVIENAEGERLTPSVVAFSKNGEVLVGQAAKRQ 61


==> gnl|CDD|140213 PTZ00186, PTZ00186, heat shock 70 kDa precursor protein;
          Provisional.
          Length = 657

 Score = 66.6 bits (162), Expect = 2e-012
 Identities = 29/52 (55%), Positives = 37/52 (71%)

Query: 5  IGIDLGTTYSCVGVWQNNKVEIIANDQGNRTTPSYVAFNDTERLIGDAAKNQ 56
          IG+DLGTTYSCV     +K  ++ N +G RTTPS VAF  +E+L+G AAK Q
Sbjct: 30 IGVDLGTTYSCVATMDGDKARVLENSEGFRTTPSVVAFKGSEKLVGLAAKRQ 81


==> gnl|CDD|184038 PRK13410, PRK13410, molecular chaperone DnaK; Provisional.
          Length = 668

 Score = 66.2 bits (162), Expect = 3e-012
 Identities = 29/57 (50%), Positives = 35/57 (61%), Gaps = 1/57 (1%)

Query: 1  MAPAIGIDLGTTYSCVGVWQNNKVEIIANDQGNRTTPSYVAFN-DTERLIGDAAKNQ 56
          M   +GIDLGTT S V V +  K  +IAN +G RTTPS V F  D E L+G  A+ Q
Sbjct: 1  MGRIVGIDLGTTNSVVAVMEGGKPVVIANAEGMRTTPSVVGFTKDGELLVGQLARRQ 57


==> gnl|CDD|184039 PRK13411, PRK13411, molecular chaperone DnaK; Provisional.
          Length = 653

 Score = 66.3 bits (162), Expect = 3e-012
 Identities = 30/58 (51%), Positives = 36/58 (62%), Gaps = 1/58 (1%)

Query: 1  MAPAIGIDLGTTYSCVGVWQNNKVEIIANDQGNRTTPSYVAFNDT-ERLIGDAAKNQV 57
          M   IGIDLGTT SCV V +  K  +I N +G RTTPS V F  + +RL+G  AK Q 
Sbjct: 1  MGKVIGIDLGTTNSCVAVLEGGKPIVIPNSEGGRTTPSIVGFGKSGDRLVGQLAKRQA 58


==> gnl|CDD|185598 PTZ00400, PTZ00400, DnaK-type molecular chaperone; Provisional.
          Length = 663

 Score = 64.8 bits (158), Expect = 7e-012
 Identities = 28/53 (52%), Positives = 38/53 (71%), Gaps = 1/53 (1%)

Query: 5  IGIDLGTTYSCVGVWQNNKVEIIANDQGNRTTPSYVAF-NDTERLIGDAAKNQ 56
          +GIDLGTT SCV + + ++ ++I N +G RTTPS VAF  D +RL+G  AK Q
Sbjct: 44 VGIDLGTTNSCVAIMEGSQPKVIENSEGMRTTPSVVAFTEDGQRLVGIVAKRQ 96


==> gnl|CDD|178726 PLN03184, PLN03184, chloroplast Hsp70; Provisional.
          Length = 673

 Score = 56.8 bits (137), Expect = 2e-009
 Identities = 26/53 (49%), Positives = 33/53 (62%), Gaps = 1/53 (1%)

Query: 5  IGIDLGTTYSCVGVWQNNKVEIIANDQGNRTTPSYVAFNDT-ERLIGDAAKNQ 56
          +GIDLGTT S V   +  K  I+ N +G RTTPS VA+    +RL+G  AK Q
Sbjct: 42 VGIDLGTTNSAVAAMEGGKPTIVTNAEGQRTTPSVVAYTKNGDRLVGQIAKRQ 94
