# Supplementary material for: Transcriptional Profiles of Mating-Responsive Genes from Testes and Male Accessory Glands of the Mediterranean Fruit Fly, Ceratitis capitata
Source: PLoS One. 2012 Oct 11;7(10):e46812. doi: 10.1371/journal.pone.0046812 (PMC3469604; doi:10.1371/journal.pone.0046812)
Supplement: Spreadsheet S1 — Hyperlinked Excel spreadsheet containing annotated assembled ESTs. Putative peptides are named using the prefix ‘Cc-male-’ rather than the prefix ‘TAG’ used in the text. (ZIP) [file pone.0046812.s008.zip › Spreadsheet 1/links/CDD/Cc-male-1079-CDD.txt]

>Cc-male-1079

gnl|CDD|133271 cd01868, Rab11_like, Rab11-like.  Rab11a, Rab11b,...   375   e-105
gnl|CDD|178657 PLN03110, PLN03110, Rab GTPase; Provisional.           319   4e-088
gnl|CDD|128472 smart00175, RAB, Rab subfamily of small GTPases. ...   303   3e-083
gnl|CDD|143853 pfam00071, Ras, Ras family.  Includes sub-familie...   263   2e-071
gnl|CDD|133250 cd00154, Rab, Rab family.  Rab GTPases form the l...   251   1e-067
gnl|CDD|133313 cd04113, Rab4, Rab4 subfamily.  Rab4 has been imp...   227   2e-060
gnl|CDD|133269 cd01866, Rab2, Rab2 subfamily.  Rab2 is localized...   223   5e-059
gnl|CDD|133263 cd01860, Rab5_related, Rab5-related subfamily.  T...   220   5e-058
gnl|CDD|133270 cd01867, Rab8_Rab10_Rab13_like, Rab8/Sec4/Ypt2.  ...   217   2e-057
gnl|CDD|133272 cd01869, Rab1_Ypt1, Rab1/Ypt1 subfamily.  Rab1 is...   215   1e-056

==> gnl|CDD|133271 cd01868, Rab11_like, Rab11-like.  Rab11a, Rab11b, and Rab25 are
           closely related, evolutionary conserved Rab proteins
           that are differentially expressed. Rab11a is
           ubiquitously synthesized, Rab11b is enriched in brain
           and heart and Rab25 is only found in epithelia. Rab11/25
           proteins seem to regulate recycling pathways from
           endosomes to the plasma membrane and to the trans-Golgi
           network. Furthermore, Rab11a is thought to function in
           the histamine-induced fusion of tubulovesicles
           containing H+, K+ ATPase with the plasma membrane in
           gastric parietal cells and in insulin-stimulated
           insertion of GLUT4 in the plasma membrane of
           cardiomyocytes. Overexpression of Rab25 has recently
           been observed in ovarian cancer and breast cancer, and
           has been correlated with worsened outcomes in both
           diseases. In addition, Rab25 overexpression has also
           been observed in prostate cancer, transitional cell
           carcinoma of the bladder, and invasive breast tumor
           cells. GTPase activating proteins (GAPs) interact with
           GTP-bound Rab and accelerate the hydrolysis of GTP to
           GDP. Guanine nucleotide exchange factors (GEFs) interact
           with GDP-bound Rabs to promote the formation of the
           GTP-bound state.  Rabs are further regulated by guanine
           nucleotide dissociation inhibitors (GDIs), which
           facilitate Rab recycling by masking C-terminal lipid
           binding and promoting cytosolic localization.   Most Rab
           GTPases contain a lipid modification site at the
           C-terminus, with sequence motifs CC, CXC, or CCX. Lipid
           binding is essential for membrane attachment, a key
           feature of most Rab proteins.  Due to the presence of
           truncated sequences in this CD, the lipid modification
           site is not available for annotation.
          Length = 165

 Score =  375 bits (966), Expect = e-105
 Identities = 146/165 (88%), Positives = 157/165 (95%)

Query: 9   DYLFKVVLIGDSGVGKSNLLSRFTRNEFNLESKSTIGVEFATRSIEVDGKTIKAQIWDTA 68
           DYLFK+VLIGDSGVGKSNLLSRFTRNEFNL+SKSTIGVEFATRSI++DGKTIKAQIWDTA
Sbjct: 1   DYLFKIVLIGDSGVGKSNLLSRFTRNEFNLDSKSTIGVEFATRSIQIDGKTIKAQIWDTA 60

Query: 69  GQERYRAITSAYYRGAVGALLVYDIAKHLTYENVERWLRELRDHADQNIVIMLVGNKSDL 128
           GQERYRAITSAYYRGAVGALLVYDI K  T+ENVERWL+ELRDHAD NIVIMLVGNKSDL
Sbjct: 61  GQERYRAITSAYYRGAVGALLVYDITKKQTFENVERWLKELRDHADSNIVIMLVGNKSDL 120

Query: 129 RHLRSVPTDEAKLFAERNGLSFIETSALDSTNVETAFQNILTEIY 173
           RHLR+VPT+EAK FAE+NGLSFIETSALD TNVE AF+ +LTEIY
Sbjct: 121 RHLRAVPTEEAKAFAEKNGLSFIETSALDGTNVEEAFKQLLTEIY 165


==> gnl|CDD|178657 PLN03110, PLN03110, Rab GTPase; Provisional.
          Length = 216

 Score =  319 bits (820), Expect = 4e-088
 Identities = 139/182 (76%), Positives = 160/182 (87%), Gaps = 1/182 (0%)

Query: 1   MGTRED-EYDYLFKVVLIGDSGVGKSNLLSRFTRNEFNLESKSTIGVEFATRSIEVDGKT 59
           M  R D EYDYLFK+VLIGDSGVGKSN+LSRFTRNEF LESKSTIGVEFATR+++V+GKT
Sbjct: 1   MAHRVDHEYDYLFKIVLIGDSGVGKSNILSRFTRNEFCLESKSTIGVEFATRTLQVEGKT 60

Query: 60  IKAQIWDTAGQERYRAITSAYYRGAVGALLVYDIAKHLTYENVERWLRELRDHADQNIVI 119
           +KAQIWDTAGQERYRAITSAYYRGAVGALLVYDI K  T++NV+RWLRELRDHAD NIVI
Sbjct: 61  VKAQIWDTAGQERYRAITSAYYRGAVGALLVYDITKRQTFDNVQRWLRELRDHADSNIVI 120

Query: 120 MLVGNKSDLRHLRSVPTDEAKLFAERNGLSFIETSALDSTNVETAFQNILTEIYRIVSQK 179
           M+ GNKSDL HLRSV  ++ +  AE+ GLSF+ETSAL++TNVE AFQ IL EIY I+S+K
Sbjct: 121 MMAGNKSDLNHLRSVAEEDGQALAEKEGLSFLETSALEATNVEKAFQTILLEIYHIISKK 180

Query: 180 QI 181
            +
Sbjct: 181 AL 182


==> gnl|CDD|128472 smart00175, RAB, Rab subfamily of small GTPases.  Rab GTPases are
           implicated in vesicle trafficking.
          Length = 164

 Score =  303 bits (779), Expect = 3e-083
 Identities = 105/164 (64%), Positives = 133/164 (81%)

Query: 12  FKVVLIGDSGVGKSNLLSRFTRNEFNLESKSTIGVEFATRSIEVDGKTIKAQIWDTAGQE 71
           FK++LIGDSGVGKS+LLSRFT  +F+ + KSTIGV+F T++IEVDGK +K QIWDTAGQE
Sbjct: 1   FKIILIGDSGVGKSSLLSRFTDGKFSEQYKSTIGVDFKTKTIEVDGKRVKLQIWDTAGQE 60

Query: 72  RYRAITSAYYRGAVGALLVYDIAKHLTYENVERWLRELRDHADQNIVIMLVGNKSDLRHL 131
           R+R+ITS+YYRGAVGALLVYDI    ++EN++ WL+ELR++AD N+VIMLVGNKSDL   
Sbjct: 61  RFRSITSSYYRGAVGALLVYDITNRESFENLKNWLKELREYADPNVVIMLVGNKSDLEDQ 120

Query: 132 RSVPTDEAKLFAERNGLSFIETSALDSTNVETAFQNILTEIYRI 175
           R V  +EA+ FAE +GL F ETSA  +TNVE AF+ +  EI + 
Sbjct: 121 RQVSREEAEAFAEEHGLPFFETSAKTNTNVEEAFEELAREILKR 164


==> gnl|CDD|143853 pfam00071, Ras, Ras family.  Includes sub-families Ras, Rab, Rac,
           Ral, Ran, Rap Ypt1 and more. Shares P-loop motif with
           GTP_EFTU, arf and myosin_head. See pfam00009 pfam00025,
           pfam00063. As regards Rab GTPases, these are important
           regulators of vesicle formation, motility and fusion.
           They share a fold in common with all Ras GTPases: this
           is a six-stranded beta-sheet surrounded by five
           alpha-helices.
          Length = 162

 Score =  263 bits (676), Expect = 2e-071
 Identities = 93/162 (57%), Positives = 119/162 (73%)

Query: 13  KVVLIGDSGVGKSNLLSRFTRNEFNLESKSTIGVEFATRSIEVDGKTIKAQIWDTAGQER 72
           K+VL+GD GVGKS+LL RFT+N+F  E   TIGV+F T++IEVDGKT+K QIWDTAGQER
Sbjct: 1   KLVLVGDGGVGKSSLLIRFTQNKFPEEYIPTIGVDFYTKTIEVDGKTVKLQIWDTAGQER 60

Query: 73  YRAITSAYYRGAVGALLVYDIAKHLTYENVERWLRELRDHADQNIVIMLVGNKSDLRHLR 132
           +RA+   YYRGA G LLVYDI    ++ENV++WL E+  HAD N+ I+LVGNK DL   R
Sbjct: 61  FRALRPLYYRGAQGFLLVYDITSRDSFENVKKWLEEILRHADDNVPIVLVGNKCDLEDQR 120

Query: 133 SVPTDEAKLFAERNGLSFIETSALDSTNVETAFQNILTEIYR 174
            V T+E +  A+  GL F+ETSA  + NVE AF+ +  EI +
Sbjct: 121 VVSTEEGEALAKELGLPFMETSAKTNENVEEAFEELAREILK 162


==> gnl|CDD|133250 cd00154, Rab, Rab family.  Rab GTPases form the largest family
           within the Ras superfamily.  There are at least 60 Rab
           genes in the human genome, and a number of Rab GTPases
           are conserved from yeast to humans. Rab GTPases are
           small, monomeric proteins that function as molecular
           switches to regulate vesicle trafficking pathways.  The
           different Rab GTPases are localized to the cytosolic
           face of specific intracellular membranes, where they
           regulate distinct steps in membrane traffic pathways. In
           the GTP-bound form, Rab GTPases recruit specific sets of
           effector proteins onto membranes. Through their
           effectors, Rab GTPases regulate vesicle formation,
           actin- and tubulin-dependent vesicle movement, and
           membrane fusion.  GTPase activating proteins (GAPs)
           interact with GTP-bound Rab and accelerate the
           hydrolysis of GTP to GDP. Guanine nucleotide exchange
           factors (GEFs) interact with GDP-bound Rabs to promote
           the formation of the GTP-bound state.  Rabs are further
           regulated by guanine nucleotide dissociation inhibitors
           (GDIs), which mask C-terminal lipid binding and promote
           cytosolic localization.  While most unicellular
           organisms possess 5-20 Rab members, several have been
           found to possess 60 or more Rabs; for many of these Rab
           isoforms, homologous proteins are not found in other
           organisms.  Most Rab GTPases contain a lipid
           modification site at the C-terminus, with sequence
           motifs CC, CXC, or CCX. Lipid binding is essential for
           membrane attachment, a key feature of most Rab proteins.
            Since crystal structures often lack C-terminal
           residues, the lipid modification site is not available
           for annotation in many of the CDs in the hierarchy, but
           is included where possible.
          Length = 159

 Score =  251 bits (644), Expect = 1e-067
 Identities = 93/157 (59%), Positives = 124/157 (78%)

Query: 12  FKVVLIGDSGVGKSNLLSRFTRNEFNLESKSTIGVEFATRSIEVDGKTIKAQIWDTAGQE 71
           FK+VLIGDSGVGK++LL RF   +F+   KSTIGV+F +++IE+DGKT+K QIWDTAGQE
Sbjct: 1   FKIVLIGDSGVGKTSLLLRFVDGKFDENYKSTIGVDFKSKTIEIDGKTVKLQIWDTAGQE 60

Query: 72  RYRAITSAYYRGAVGALLVYDIAKHLTYENVERWLRELRDHADQNIVIMLVGNKSDLRHL 131
           R+R+IT +YYRGA GA+LVYDI    ++EN+++WL+EL+++A +NI I+LVGNK DL   
Sbjct: 61  RFRSITPSYYRGAHGAILVYDITNRESFENLDKWLKELKEYAPENIPIILVGNKIDLEDQ 120

Query: 132 RSVPTDEAKLFAERNGLSFIETSALDSTNVETAFQNI 168
           R V T+EA+ FA+ NGL F ETSA    NVE  FQ++
Sbjct: 121 RQVSTEEAQQFAKENGLLFFETSAKTGENVEELFQSL 157


==> gnl|CDD|133313 cd04113, Rab4, Rab4 subfamily.  Rab4 has been implicated in
           numerous functions within the cell.  It helps regulate
           endocytosis through the sorting, recycling, and
           degradation of early endosomes. Mammalian Rab4 is
           involved in the regulation of many surface proteins
           including G-protein-coupled receptors, transferrin
           receptor, integrins, and surfactant protein A.
           Experimental data implicate Rab4 in regulation of the
           recycling of internalized receptors back to the plasma
           membrane.  It is also believed to influence
           receptor-mediated antigen processing in B-lymphocytes,
           in calcium-dependent exocytosis in platelets, in
           alpha-amylase secretion in pancreatic cells, and in
           insulin-induced translocation of Glut4 from internal
           vesicles to the cell surface. Rab4 is known to share
           effector proteins with Rab5 and Rab11.  GTPase
           activating proteins (GAPs) interact with GTP-bound Rab
           and accelerate the hydrolysis of GTP to GDP. Guanine
           nucleotide exchange factors (GEFs) interact with
           GDP-bound Rabs to promote the formation of the GTP-bound
           state.  Rabs are further regulated by guanine nucleotide
           dissociation inhibitors (GDIs), which facilitate Rab
           recycling by masking C-terminal lipid binding and
           promoting cytosolic localization.  Most Rab GTPases
           contain a lipid modification site at the C-terminus,
           with sequence motifs CC, CXC, or CCX. Lipid binding is
           essential for membrane attachment, a key feature of most
           Rab proteins.  Due to the presence of truncated
           sequences in this CD, the lipid modification site is not
           available for annotation.
          Length = 161

 Score =  227 bits (582), Expect = 2e-060
 Identities = 89/161 (55%), Positives = 109/161 (67%)

Query: 12  FKVVLIGDSGVGKSNLLSRFTRNEFNLESKSTIGVEFATRSIEVDGKTIKAQIWDTAGQE 71
           FK ++IG SG GKS LL RF  N+F  +S+ TIGVEF ++ I V GK +K QIWDTAGQE
Sbjct: 1   FKFIIIGSSGTGKSCLLHRFVENKFKEDSQHTIGVEFGSKIIRVGGKRVKLQIWDTAGQE 60

Query: 72  RYRAITSAYYRGAVGALLVYDIAKHLTYENVERWLRELRDHADQNIVIMLVGNKSDLRHL 131
           R+R++T +YYRGA GALLVYDI    ++E +  WL + R  A  NIV++LVGNKSDL   
Sbjct: 61  RFRSVTRSYYRGAAGALLVYDITNRTSFEALPTWLSDARALASPNIVVILVGNKSDLADQ 120

Query: 132 RSVPTDEAKLFAERNGLSFIETSALDSTNVETAFQNILTEI 172
           R V   EA  FA+ NGL F+ETSAL   NVE AF      I
Sbjct: 121 REVTFLEASRFAQENGLLFLETSALTGENVEEAFLKCARSI 161


==> gnl|CDD|133269 cd01866, Rab2, Rab2 subfamily.  Rab2 is localized on cis-Golgi
           membranes and interacts with Golgi matrix proteins. Rab2
           is also implicated in the maturation of vesicular
           tubular clusters (VTCs), which are
           microtubule-associated intermediates in transport
           between the ER and Golgi apparatus. In plants, Rab2
           regulates vesicle trafficking between the ER and the
           Golgi bodies and is important to pollen tube growth.
           GTPase activating proteins (GAPs) interact with
           GTP-bound Rab and accelerate the hydrolysis of GTP to
           GDP. Guanine nucleotide exchange factors (GEFs) interact
           with GDP-bound Rabs to promote the formation of the
           GTP-bound state.  Rabs are further regulated by guanine
           nucleotide dissociation inhibitors (GDIs), which
           facilitate Rab recycling by masking C-terminal lipid
           binding and promoting cytosolic localization.  Most Rab
           GTPases contain a lipid modification site at the
           C-terminus, with sequence motifs CC, CXC, or CCX. Lipid
           binding is essential for membrane attachment, a key
           feature of most Rab proteins.  Due to the presence of
           truncated sequences in this CD, the lipid modification
           site is not available for annotation.
          Length = 168

 Score =  223 bits (569), Expect = 5e-059
 Identities = 91/167 (54%), Positives = 115/167 (68%)

Query: 8   YDYLFKVVLIGDSGVGKSNLLSRFTRNEFNLESKSTIGVEFATRSIEVDGKTIKAQIWDT 67
           Y YLFK ++IGD+GVGKS LL +FT   F      TIGVEF  R I +DGK IK QIWDT
Sbjct: 1   YAYLFKYIIIGDTGVGKSCLLLQFTDKRFQPVHDLTIGVEFGARMITIDGKQIKLQIWDT 60

Query: 68  AGQERYRAITSAYYRGAVGALLVYDIAKHLTYENVERWLRELRDHADQNIVIMLVGNKSD 127
           AGQE +R+IT +YYRGA GALLVYDI +  T+ ++  WL + R H++ N+ IML+GNK D
Sbjct: 61  AGQESFRSITRSYYRGAAGALLVYDITRRETFNHLTSWLEDARQHSNSNMTIMLIGNKCD 120

Query: 128 LRHLRSVPTDEAKLFAERNGLSFIETSALDSTNVETAFQNILTEIYR 174
           L   R V  +E + FA+ +GL F+ETSA  ++NVE AF N   EIY 
Sbjct: 121 LESRREVSYEEGEAFAKEHGLIFMETSAKTASNVEEAFINTAKEIYE 167


==> gnl|CDD|133263 cd01860, Rab5_related, Rab5-related subfamily.  This subfamily
           includes Rab5 and Rab22 of mammals, Ypt51/Ypt52/Ypt53 of
           yeast, and RabF of plants. The members of this subfamily
           are involved in endocytosis and endocytic-sorting
           pathways.  In mammals, Rab5 GTPases localize to early
           endosomes and regulate fusion of clathrin-coated
           vesicles to early endosomes and fusion between early
           endosomes. In yeast, Ypt51p family members similarly
           regulate membrane trafficking through prevacuolar
           compartments. GTPase activating proteins (GAPs) interact
           with GTP-bound Rab and accelerate the hydrolysis of GTP
           to GDP. Guanine nucleotide exchange factors (GEFs)
           interact with GDP-bound Rabs to promote the formation of
           the GTP-bound state.  Rabs are further regulated by
           guanine nucleotide dissociation inhibitors (GDIs), which
           facilitate Rab recycling by masking C-terminal lipid
           binding and promoting cytosolic localization.  Most Rab
           GTPases contain a lipid modification site at the
           C-terminus, with sequence motifs CC, CXC, or CCX. Lipid
           binding is essential for membrane attachment, a key
           feature of most Rab proteins. Due to the presence of
           truncated sequences in this CD, the lipid modification
           site is not available for annotation.
          Length = 163

 Score =  220 bits (562), Expect = 5e-058
 Identities = 80/162 (49%), Positives = 112/162 (69%)

Query: 12  FKVVLIGDSGVGKSNLLSRFTRNEFNLESKSTIGVEFATRSIEVDGKTIKAQIWDTAGQE 71
           FK+VL+GDS VGKS+L+ RF +NEF+   +STIG  F T+++ +D  T+K +IWDTAGQE
Sbjct: 2   FKLVLLGDSSVGKSSLVLRFVKNEFSENQESTIGAAFLTQTVNLDDTTVKFEIWDTAGQE 61

Query: 72  RYRAITSAYYRGAVGALLVYDIAKHLTYENVERWLRELRDHADQNIVIMLVGNKSDLRHL 131
           RYR++   YYRGA  A++VYDI    ++E  + W++EL+ +A  NI+I LVGNK+DL   
Sbjct: 62  RYRSLAPMYYRGAAAAIVVYDITSEESFEKAKSWVKELQRNASPNIIIALVGNKADLESK 121

Query: 132 RSVPTDEAKLFAERNGLSFIETSALDSTNVETAFQNILTEIY 173
           R V T+EA+ +A+ NGL F ETSA    NV   F  I  ++ 
Sbjct: 122 RQVSTEEAQEYADENGLLFFETSAKTGENVNELFTEIAKKLP 163


==> gnl|CDD|133270 cd01867, Rab8_Rab10_Rab13_like, Rab8/Sec4/Ypt2.  Rab8/Sec4/Ypt2 are
           known or suspected to be involved in post-Golgi
           transport to the plasma membrane. It is likely that
           these Rabs have functions that are specific to the
           mammalian lineage and have no orthologs in plants. Rab8
           modulates polarized membrane transport through
           reorganization of actin and microtubules, induces the
           formation of new surface extensions, and has an
           important role in directed membrane transport to cell
           surfaces. The Ypt2 gene of the fission yeast
           Schizosaccharomyces pombe encodes a member of the
           Ypt/Rab family of small GTP-binding proteins, related in
           sequence to Sec4p of Saccharomyces cerevisiae but closer
           to mammalian Rab8.  GTPase activating proteins (GAPs)
           interact with GTP-bound Rab and accelerate the
           hydrolysis of GTP to GDP. Guanine nucleotide exchange
           factors (GEFs) interact with GDP-bound Rabs to promote
           the formation of the GTP-bound state.  Rabs are further
           regulated by guanine nucleotide dissociation inhibitors
           (GDIs), which facilitate Rab recycling by masking
           C-terminal lipid binding and promoting cytosolic
           localization.  Most Rab GTPases contain a lipid
           modification site at the C-terminus, with sequence
           motifs CC, CXC, or CCX. Lipid binding is essential for
           membrane attachment, a key feature of most Rab proteins.
            Due to the presence of truncated sequences in this CD,
           the lipid modification site is not available for
           annotation.
          Length = 167

 Score =  217 bits (555), Expect = 2e-057
 Identities = 88/164 (53%), Positives = 118/164 (71%)

Query: 9   DYLFKVVLIGDSGVGKSNLLSRFTRNEFNLESKSTIGVEFATRSIEVDGKTIKAQIWDTA 68
           DYLFK++LIGDSGVGKS LL RF+ + FN    STIG++F  R+IE+DGK IK QIWDTA
Sbjct: 1   DYLFKLLLIGDSGVGKSCLLLRFSEDSFNPSFISTIGIDFKIRTIELDGKKIKLQIWDTA 60

Query: 69  GQERYRAITSAYYRGAVGALLVYDIAKHLTYENVERWLRELRDHADQNIVIMLVGNKSDL 128
           GQER+R IT+AYYRGA+G +LVYDI    ++EN+  W+R + +HA +++  MLVGNK D+
Sbjct: 61  GQERFRTITTAYYRGAMGIILVYDITDEKSFENIRNWMRNIEEHASEDVERMLVGNKCDM 120

Query: 129 RHLRSVPTDEAKLFAERNGLSFIETSALDSTNVETAFQNILTEI 172
              R V  +E +  A+  G+ F+ETSA  + NVE AF  +  +I
Sbjct: 121 EEKRVVSKEEGEALADEYGIKFLETSAKANINVEEAFFTLAKDI 164


==> gnl|CDD|133272 cd01869, Rab1_Ypt1, Rab1/Ypt1 subfamily.  Rab1 is found in every
           eukaryote and is a key regulatory component for the
           transport of vesicles from the ER to the Golgi
           apparatus. Studies on mutations of Ypt1, the yeast
           homolog of Rab1, showed that this protein is necessary
           for the budding of vesicles of the ER as well as for
           their transport to, and fusion with, the Golgi
           apparatus. GTPase activating proteins (GAPs) interact
           with GTP-bound Rab and accelerate the hydrolysis of GTP
           to GDP. Guanine nucleotide exchange factors (GEFs)
           interact with GDP-bound Rabs to promote the formation of
           the GTP-bound state.  Rabs are further regulated by
           guanine nucleotide dissociation inhibitors (GDIs), which
           facilitate Rab recycling by masking C-terminal lipid
           binding and promoting cytosolic localization.  Most Rab
           GTPases contain a lipid modification site at the
           C-terminus, with sequence motifs CC, CXC, or CCX. Lipid
           binding is essential for membrane attachment, a key
           feature of most Rab proteins.  Due to the presence of
           truncated sequences in this CD, the lipid modification
           site is not available for annotation.
          Length = 166

 Score =  215 bits (549), Expect = 1e-056
 Identities = 90/163 (55%), Positives = 119/163 (73%)

Query: 10  YLFKVVLIGDSGVGKSNLLSRFTRNEFNLESKSTIGVEFATRSIEVDGKTIKAQIWDTAG 69
           YLFK++LIGDSGVGKS LL RF  + +     STIGV+F  R+IE+DGKTIK QIWDTAG
Sbjct: 1   YLFKLLLIGDSGVGKSCLLLRFADDTYTESYISTIGVDFKIRTIELDGKTIKLQIWDTAG 60

Query: 70  QERYRAITSAYYRGAVGALLVYDIAKHLTYENVERWLRELRDHADQNIVIMLVGNKSDLR 129
           QER+R ITS+YYRGA G ++VYD+    ++ NV++WL+E+  +A +N+  +LVGNK DL 
Sbjct: 61  QERFRTITSSYYRGAHGIIIVYDVTDQESFNNVKQWLQEIDRYASENVNKLLVGNKCDLT 120

Query: 130 HLRSVPTDEAKLFAERNGLSFIETSALDSTNVETAFQNILTEI 172
             R V   EA+ FA+  G+ F+ETSA ++TNVE AF  +  EI
Sbjct: 121 DKRVVDYSEAQEFADELGIPFLETSAKNATNVEQAFMTMAREI 163
