# Supplementary material for: Transcriptional Profiles of Mating-Responsive Genes from Testes and Male Accessory Glands of the Mediterranean Fruit Fly, Ceratitis capitata
Source: PLoS One. 2012 Oct 11;7(10):e46812. doi: 10.1371/journal.pone.0046812 (PMC3469604; doi:10.1371/journal.pone.0046812)
Supplement: Spreadsheet S1 — Hyperlinked Excel spreadsheet containing annotated assembled ESTs. Putative peptides are named using the prefix ‘Cc-male-’ rather than the prefix ‘TAG’ used in the text. (ZIP) [file pone.0046812.s008.zip › Spreadsheet 1/links/CDD/Cc-male-1080-CDD.txt]

>Cc-male-1080

gnl|CDD|128621 smart00326, SH3, Src homology 3 domains.  Src hom...    62   9e-011
gnl|CDD|128548 smart00252, SH2, Src homology 2 domains.  Src hom...    61   2e-010
gnl|CDD|143807 pfam00017, SH2, SH2 domain.                             59   7e-010
gnl|CDD|29135 cd00173, SH2, Src homology 2 domains; Signal trans...    55   9e-009
gnl|CDD|29136 cd00174, SH3, Src homology 3 domains; SH3 domains ...    55   1e-008
gnl|CDD|143808 pfam00018, SH3_1, SH3 domain.  SH3 (Src homology ...    46   5e-006
gnl|CDD|148967 pfam07653, SH3_2, Variant SH3 domain.  SH3 (Src h...    42   1e-004
gnl|CDD|178683 PLN03138, PLN03138, Protein TOC75; Provisional.         39   7e-004
gnl|CDD|114630 pfam05918, API5, Apoptosis inhibitory protein 5 (...    36   0.005
gnl|CDD|181110 PRK07772, PRK07772, single-stranded DNA-binding p...    36   0.006

==> gnl|CDD|128621 smart00326, SH3, Src homology 3 domains.  Src homology 3 (SH3)
          domains bind to target proteins through sequences
          containing proline and hydrophobic amino acids.
          Pro-containing polypeptides may bind to SH3 domains in
          2 different binding orientations.
          Length = 58

 Score = 61.8 bits (151), Expect = 9e-011
 Identities = 19/45 (42%), Positives = 31/45 (68%), Gaps = 2/45 (4%)

Query: 1  DQELSFEKGDRLEIVDRPVSDPDWYKARNNQGQVGLVPRNYLQEL 45
            ELSF+KGD + ++++  SD  W+K R  +G+ GL P NY++E+
Sbjct: 16 PDELSFKKGDIITVLEK--SDDGWWKGRLGRGKEGLFPSNYVEEI 58


==> gnl|CDD|128548 smart00252, SH2, Src homology 2 domains.  Src homology 2 domains
           bind phosphotyrosine-containing polypeptides via 2
           surface pockets. Specificity is provided via interaction
           with residues that are distinct from the
           phosphotyrosine. Only a single occurrence of a SH2
           domain has been found in S. cerevisiae.
          Length = 84

 Score = 60.7 bits (148), Expect = 2e-010
 Identities = 20/41 (48%), Positives = 30/41 (73%), Gaps = 1/41 (2%)

Query: 109 WYYGAITRSQCDTVLNQHGHDGDFLIRDSETNMGDYSVSLK 149
           WY+G I+R + + +L   G DGDFL+RDSE+  GDY +S++
Sbjct: 3   WYHGFISREEAEKLLKNEG-DGDFLVRDSESEPGDYVLSVR 42


==> gnl|CDD|143807 pfam00017, SH2, SH2 domain. 
          Length = 77

 Score = 59.1 bits (144), Expect = 7e-010
 Identities = 17/41 (41%), Positives = 29/41 (70%)

Query: 109 WYYGAITRSQCDTVLNQHGHDGDFLIRDSETNMGDYSVSLK 149
           WY+G I+R + + +L     DG FL+R+SE+  GDY++S++
Sbjct: 1   WYHGKISREEAERLLLNGKPDGTFLVRESESKPGDYTLSVR 41


==> gnl|CDD|29135 cd00173, SH2, Src homology 2 domains; Signal transduction, involved
           in recognition of phosphorylated tyrosine (pTyr). SH2
           domains typically bind pTyr-containing ligands via two
           surface pockets, a pTyr and hydrophobic binding pocket,
           allowing proteins with SH2 domains to localize to
           tyrosine phosphorylated sites..
          Length = 94

 Score = 55.4 bits (133), Expect = 9e-009
 Identities = 18/41 (43%), Positives = 30/41 (73%), Gaps = 1/41 (2%)

Query: 109 WYYGAITRSQCDTVLNQHGHDGDFLIRDSETNMGDYSVSLK 149
           WY+G I+R + + +L +   DG FL+RDSE++ GDY +S++
Sbjct: 2   WYHGPISREEAEELLKK-KPDGTFLVRDSESSPGDYVLSVR 41


==> gnl|CDD|29136 cd00174, SH3, Src homology 3 domains; SH3 domains bind to
          proline-rich ligands with moderate affinity and
          selectivity, preferentially to PxxP motifs; they play a
          role in the regulation of enzymes by intramolecular
          interactions, changing the subcellular localization of
          signal pathway components and mediate multiprotein
          complex assemblies..
          Length = 54

 Score = 55.1 bits (133), Expect = 1e-008
 Identities = 19/44 (43%), Positives = 30/44 (68%), Gaps = 2/44 (4%)

Query: 1  DQELSFEKGDRLEIVDRPVSDPDWYKARNNQGQVGLVPRNYLQE 44
            ELSF+KGD +E++++  SD  W++ R   G+ GL P NY++E
Sbjct: 13 PDELSFKKGDIIEVLEK--SDDGWWEGRLLGGKRGLFPSNYVEE 54


==> gnl|CDD|143808 pfam00018, SH3_1, SH3 domain.  SH3 (Src homology 3) domains are
          often indicative of a protein involved in signal
          transduction related to cytoskeletal organisation.
          First described in the Src cytoplasmic tyrosine kinase.
          The structure is a partly opened beta barrel.
          Length = 47

 Score = 46.0 bits (110), Expect = 5e-006
 Identities = 16/38 (42%), Positives = 24/38 (63%), Gaps = 2/38 (5%)

Query: 1  DQELSFEKGDRLEIVDRPVSDPDWYKARNNQGQVGLVP 38
            ELSF+KGD + ++++  SD  W+K R   G  GL+P
Sbjct: 11 PDELSFKKGDIIIVLEK--SDDGWWKGRLKGGGEGLIP 46


==> gnl|CDD|148967 pfam07653, SH3_2, Variant SH3 domain.  SH3 (Src homology 3)
          domains are often indicative of a protein involved in
          signal transduction related to cytoskeletal
          organisation. First described in the Src cytoplasmic
          tyrosine kinase. The structure is a partly opened beta
          barrel.
          Length = 53

 Score = 41.7 bits (99), Expect = 1e-004
 Identities = 15/43 (34%), Positives = 28/43 (65%), Gaps = 3/43 (6%)

Query: 2  QELSFEKGDRLEIVDRPVSDPDWYKARNNQGQVGLVPRNYLQE 44
           EL+ +KGD ++++D+   D  W++     G+ GLVP +Y++E
Sbjct: 14 NELTLKKGDVVKVLDK--DDGGWWEGERG-GRRGLVPSSYVEE 53


==> gnl|CDD|178683 PLN03138, PLN03138, Protein TOC75; Provisional.
          Length = 796

 Score = 39.1 bits (91), Expect = 7e-004
 Identities = 17/31 (54%), Positives = 18/31 (58%)

Query: 49  LATPFRNNGGGNGNGGGGGGGGGGGGSSGGD 79
            A+     GGG G G GG GGGGGGG  GG 
Sbjct: 72  SASAISGGGGGGGGGFGGFGGGGGGGGGGGG 102


 Score = 36.4 bits (84), Expect = 0.004
 Identities = 15/24 (62%), Positives = 15/24 (62%)

Query: 56  NGGGNGNGGGGGGGGGGGGSSGGD 79
            GGG   G GGGGGGGGGG  G  
Sbjct: 82  GGGGGFGGFGGGGGGGGGGGGGWR 105


 Score = 36.4 bits (84), Expect = 0.005
 Identities = 15/24 (62%), Positives = 15/24 (62%)

Query: 55  NNGGGNGNGGGGGGGGGGGGSSGG 78
             GGG G  GGGGGGGGGGG    
Sbjct: 82  GGGGGFGGFGGGGGGGGGGGGGWR 105


 Score = 36.0 bits (83), Expect = 0.005
 Identities = 17/27 (62%), Positives = 17/27 (62%)

Query: 57  GGGNGNGGGGGGGGGGGGSSGGDSIDR 83
           GGG G GG GG GGGGGG  GG    R
Sbjct: 79  GGGGGGGGFGGFGGGGGGGGGGGGGWR 105


 Score = 29.8 bits (67), Expect = 0.40
 Identities = 14/29 (48%), Positives = 16/29 (55%)

Query: 50 ATPFRNNGGGNGNGGGGGGGGGGGGSSGG 78
          A    +    +G GGGGGGG GG G  GG
Sbjct: 67 AVALLSASAISGGGGGGGGGFGGFGGGGG 95


==> gnl|CDD|114630 pfam05918, API5, Apoptosis inhibitory protein 5 (API5).  This
           family consists of apoptosis inhibitory protein 5 (API5)
           sequences from several organisms. Apoptosis or
           programmed cell death is a physiological form of cell
           death that occurs in embryonic development and organ
           formation. It is characterized by biochemical and
           morphological changes such as DNA fragmentation and cell
           volume shrinkage. API5 is an anti apoptosis gene located
           in human chromosome 11, whose expression prevents the
           programmed cell death that occurs upon the deprivation
           of growth factors.
          Length = 543

 Score = 36.2 bits (83), Expect = 0.005
 Identities = 16/52 (30%), Positives = 23/52 (44%), Gaps = 2/52 (3%)

Query: 26  KARNNQGQVGLVPRNYLQELNDYLATPFRNNGGGNGNGGGGGGGGGGGGSSG 77
           K+R +  Q   V ++   E    +   +   G   G G GGGGG G G + G
Sbjct: 492 KSRPSNDQKQYVNKSG--EGISKVGQSYGGRGRTRGRGRGGGGGRGRGYNRG 541


 Score = 31.6 bits (71), Expect = 0.13
 Identities = 9/23 (39%), Positives = 9/23 (39%)

Query: 56  NGGGNGNGGGGGGGGGGGGSSGG 78
                G G   G G GGGG  G 
Sbjct: 514 GQSYGGRGRTRGRGRGGGGGRGR 536


 Score = 31.2 bits (70), Expect = 0.17
 Identities = 9/24 (37%), Positives = 9/24 (37%)

Query: 55  NNGGGNGNGGGGGGGGGGGGSSGG 78
               G      G G GGGGG   G
Sbjct: 514 GQSYGGRGRTRGRGRGGGGGRGRG 537


==> gnl|CDD|181110 PRK07772, PRK07772, single-stranded DNA-binding protein;
           Provisional.
          Length = 186

 Score = 35.8 bits (83), Expect = 0.006
 Identities = 21/49 (42%), Positives = 24/49 (48%)

Query: 54  RNNGGGNGNGGGGGGGGGGGGSSGGDSIDRRNDGISTQSSPPMAPMERP 102
           R + GG G GGGGG GGGGGGS GG              +   AP + P
Sbjct: 119 RASRGGGGGGGGGGFGGGGGGSGGGGGGGGGGGAPGGGGAQASAPADDP 167
