# Supplementary material for: Transcriptional Profiles of Mating-Responsive Genes from Testes and Male Accessory Glands of the Mediterranean Fruit Fly, Ceratitis capitata
Source: PLoS One. 2012 Oct 11;7(10):e46812. doi: 10.1371/journal.pone.0046812 (PMC3469604; doi:10.1371/journal.pone.0046812)
Supplement: Spreadsheet S1 — Hyperlinked Excel spreadsheet containing annotated assembled ESTs. Putative peptides are named using the prefix ‘Cc-male-’ rather than the prefix ‘TAG’ used in the text. (ZIP) [file pone.0046812.s008.zip › Spreadsheet 1/links/CDD/Cc-male-1084-CDD.txt]

>Cc-male-1084

gnl|CDD|30699 COG0350, Ada, Methylated DNA-protein cysteine meth...   123   3e-029
gnl|CDD|129677 TIGR00589, ogt, O-6-methylguanine DNA methyltrans...   116   5e-027
gnl|CDD|119438 cd06445, ATase, The DNA repair protein O6-alkylgu...   113   4e-026
gnl|CDD|144576 pfam01035, DNA_binding_1, 6-O-methylguanine DNA m...   110   2e-025
gnl|CDD|185333 PRK15435, PRK15435, bifunctional DNA-binding tran...   106   7e-024
gnl|CDD|182355 PRK10286, PRK10286, O-6-alkylguanine-DNA:cysteine...   104   3e-023
gnl|CDD|179160 PRK00901, PRK00901, methylated-DNA--protein-cyste...    99   8e-022
gnl|CDD|33491 COG3695, COG3695, Predicted methylated DNA-protein...    61   3e-010
gnl|CDD|167628 PRK03887, PRK03887, methylated-DNA--protein-cyste...    56   1e-008
gnl|CDD|131951 TIGR02905, spore_yutH, spore coat protein YutH.  ...    30   0.42 

==> gnl|CDD|30699 COG0350, Ada, Methylated DNA-protein cysteine methyltransferase
           [DNA replication, recombination, and repair].
          Length = 168

 Score =  123 bits (310), Expect = 3e-029
 Identities = 56/166 (33%), Positives = 76/166 (45%), Gaps = 15/166 (9%)

Query: 5   FGDIVLGFLT---DSENAICYLHFAESDDKENKTRNYEVLLQRRWPEALLNEDVALAKIL 61
                LG           +  L F +  D E          Q   P AL          L
Sbjct: 6   LMLSPLGPELLALSYGYGLVALIFDDQGDVETYLDL----AQALGPSALDPGAARALGGL 61

Query: 62  ADKIF-------SDEAQVLNVIVGGTPFQENVWKELINIPSGQTCTYSDIAKRIGKPNAV 114
             ++         D    L +++ GT FQ  VW+ L  IP G+T TY +IA+R+G+P AV
Sbjct: 62  LRELEAYFNGKEPDFDPPLPLVLHGTGFQGRVWQALREIPYGETVTYGEIARRLGRPTAV 121

Query: 115 RAVGTAVGSNEVSIVIPCHRVVSRNGDVK-YGGGKIRKINMLTYER 159
           RAVG A G+N + I+IPCHRV+  +GD+  Y GG  RK  +L  E 
Sbjct: 122 RAVGNANGANPLPIIIPCHRVIGADGDLGGYAGGLERKKWLLELEG 167


==> gnl|CDD|129677 TIGR00589, ogt, O-6-methylguanine DNA methyltransferase.  All
           proteins in this family for which functions are known
           are involved alkyl-DNA transferases which remove alkyl
           groups from DNA as part of alkylation DNA repair. Some
           of the proteins in this family are also transcription
           regulators and have a distinct transcription regulatory
           domain. This family is based on the phylogenomic
           analysis of JA Eisen (1999, Ph.D. Thesis, Stanford
           University).
          Length = 80

 Score =  116 bits (292), Expect = 5e-027
 Identities = 40/80 (50%), Positives = 54/80 (67%), Gaps = 1/80 (1%)

Query: 80  TPFQENVWKELINIPSGQTCTYSDIAKRIGKPNAVRAVGTAVGSNEVSIVIPCHRVVSRN 139
           TPFQ+ VW+ L  IP G+T +Y  +A RIG P AVRAVG A G N ++I++PCHRV+ +N
Sbjct: 1   TPFQQRVWQALRTIPYGETKSYGQLAARIGNPKAVRAVGGANGRNPLAILVPCHRVIGKN 60

Query: 140 GDV-KYGGGKIRKINMLTYE 158
           G +  Y GG   K  +L +E
Sbjct: 61  GSLTGYAGGVELKKFLLEHE 80


==> gnl|CDD|119438 cd06445, ATase, The DNA repair protein O6-alkylguanine-DNA
           alkyltransferase (ATase; also known as AGT, AGAT and
           MGMT) reverses O6-alkylation DNA damage by transferring
           O6-alkyl adducts to an active site cysteine
           irreversibly, without inducing DNA strand breaks. ATases
           are specific for repair of guanines with O6-alkyl
           adducts, however human ATase is not limited to
           O6-methylguanine, repairing many other adducts at the
           O6-position of guanine as well. ATase is widely
           distributed among species. Most ATases have N- and
           C-terminal domains. The C-terminal domain contains the
           conserved active-site cysteine motif (PCHR), the
           O6-alkylguanine binding channel, and the
           helix-turn-helix (HTH) DNA-binding motif. The active
           site is located near the recognition helix of the HTH
           motif. While the C-terminal domain of ATase contains
           residues that are necessary for DNA binding and alkyl
           transfer, the function of the N-terminal domain is still
           unknown. Removal of the N-terminal domain abolishes the
           activity of the C-terminal domain, suggesting an
           important structural role for the N-terminal domain in
           orienting the C-terminal domain for proper catalysis.
           Some ATase C-terminal domain homologs are either
           single-domain proteins that lack an N-terminal domain,
           or have a tryptophan substituted in place of the
           acceptor cysteine (i.e. the motif PCHR is replaced by
           PWHR). ATase null mutant mice are viable, fertile, and
           have a normal lifespan.
          Length = 79

 Score =  113 bits (285), Expect = 4e-026
 Identities = 38/79 (48%), Positives = 47/79 (59%), Gaps = 1/79 (1%)

Query: 82  FQENVWKELINIPSGQTCTYSDIAKRIGKPNAVRAVGTAVGSNEVSIVIPCHRVVSRNGD 141
           FQ  VW+ L  IP G+  TY  IAK  G P A RAVG+A+  N + I+IPCHRVV  +G 
Sbjct: 1   FQRRVWEALRQIPYGEVTTYGQIAKLAGTPKAARAVGSALARNPIPILIPCHRVVRSDGG 60

Query: 142 V-KYGGGKIRKINMLTYER 159
           +  Y GG  RK  +L  E 
Sbjct: 61  LGGYRGGLERKRELLELEG 79


==> gnl|CDD|144576 pfam01035, DNA_binding_1, 6-O-methylguanine DNA methyltransferase,
           DNA binding domain.  This domain is a 3 helical bundle.
          Length = 85

 Score =  110 bits (278), Expect = 2e-025
 Identities = 38/81 (46%), Positives = 50/81 (61%), Gaps = 1/81 (1%)

Query: 80  TPFQENVWKELINIPSGQTCTYSDIAKRIGKPNAVRAVGTAVGSNEVSIVIPCHRVVSRN 139
           TPFQ  V + L  IP G+  TY DIAK +G+P A RAVG A+  N + +++PCHRVV  +
Sbjct: 1   TPFQRRVLEALRQIPYGEVTTYGDIAKALGRPTAARAVGRALAKNPIPLIVPCHRVVRSD 60

Query: 140 GDV-KYGGGKIRKINMLTYER 159
           G +  Y GG  RK  +L  E 
Sbjct: 61  GKLGGYRGGLERKRALLELEG 81


==> gnl|CDD|185333 PRK15435, PRK15435, bifunctional DNA-binding transcriptional dual
           regulator/O6-methylguanine-DNA methyltransferase;
           Provisional.
          Length = 353

 Score =  106 bits (265), Expect = 7e-024
 Identities = 54/160 (33%), Positives = 81/160 (50%), Gaps = 6/160 (3%)

Query: 6   GDIVLG--FLTDSENAICYLHFAESDDK-ENKTRNYEVLLQRRWPEALLNEDVALAKILA 62
            D  LG   + +SE  IC +   + D    ++ +           +    + V   +++A
Sbjct: 194 ADCELGRCLVAESERGICAILLGDDDAALISELQQMFPAADNAPADLTFQQHVR--EVIA 251

Query: 63  DKIFSDEAQVLNVIVGGTPFQENVWKELINIPSGQTCTYSDIAKRIGKPNAVRAVGTAVG 122
                D    L + + GT FQ+ VW+ L  IP G+T +Y  +A  IGKP AVRAV +A  
Sbjct: 252 SLNQRDTPLTLPLDIRGTAFQQQVWQALRTIPCGETVSYQQLANAIGKPKAVRAVASACA 311

Query: 123 SNEVSIVIPCHRVVSRNGDVK-YGGGKIRKINMLTYEREN 161
           +N+++IVIPCHRVV  +G +  Y  G  RK  +L  E EN
Sbjct: 312 ANKLAIVIPCHRVVRGDGALSGYRWGVSRKAQLLRREAEN 351


==> gnl|CDD|182355 PRK10286, PRK10286, O-6-alkylguanine-DNA:cysteine-protein
           methyltransferase; Provisional.
          Length = 171

 Score =  104 bits (260), Expect = 3e-023
 Identities = 48/105 (45%), Positives = 67/105 (63%), Gaps = 7/105 (6%)

Query: 61  LADKI---FSDEAQVLNVI---VGGTPFQENVWKELINIPSGQTCTYSDIAKRIGKPNAV 114
           L+DK+   F+    +++ +    GGTPFQ  VW+ L  IP GQ   Y  +A+++G+P A 
Sbjct: 62  LSDKLRDYFAGNLSIIDTLPTATGGTPFQREVWQTLRTIPCGQVMHYGQLAEQLGRPGAA 121

Query: 115 RAVGTAVGSNEVSIVIPCHRVVSRNGDVK-YGGGKIRKINMLTYE 158
           RAVG A GSN +SIV+PCHRV+ RNG +  Y GG  RK  +L +E
Sbjct: 122 RAVGAANGSNPISIVVPCHRVIGRNGTMTGYAGGVQRKEWLLRHE 166


==> gnl|CDD|179160 PRK00901, PRK00901, methylated-DNA--protein-cysteine
           methyltransferase; Provisional.
          Length = 155

 Score = 99.0 bits (247), Expect = 8e-022
 Identities = 55/154 (35%), Positives = 74/154 (48%), Gaps = 18/154 (11%)

Query: 13  LTDSENAICYLHFAESDDKENKTRNYEVLLQ---RRWPEALLNEDVALAKILADKIFSDE 69
           + ++  AI +L F E    ++ T     LL+   ++  E    +       LA +     
Sbjct: 16  IAENGTAITHLCFGEDKIPKDVTILETDLLKEANKQLEEYFEGKRKKFDLPLAPQ----- 70

Query: 70  AQVLNVIVGGTPFQENVWKELINIPSGQTCTYSDIAKRIGKPNAVRAVGTAVGSNEVSIV 129
                    GT FQ+ VWK L  IP G+T +Y +IA  IG P A RAVG A   N + I 
Sbjct: 71  ---------GTEFQKKVWKALQEIPYGETRSYKEIAVNIGNPKACRAVGLANNKNPIPIF 121

Query: 130 IPCHRVVSRNGD-VKYGGGKIRKINMLTYERENS 162
           IPCHRV+  NG  V Y GG   K  +L  E+ENS
Sbjct: 122 IPCHRVIGANGKLVGYAGGLDIKEKLLKLEKENS 155


==> gnl|CDD|33491 COG3695, COG3695, Predicted methylated DNA-protein cysteine
           methyltransferase [DNA replication, recombination, and
           repair].
          Length = 103

 Score = 60.7 bits (147), Expect = 3e-010
 Identities = 28/80 (35%), Positives = 38/80 (47%), Gaps = 1/80 (1%)

Query: 80  TPFQENVWKELINIPSGQTCTYSDIAKRIGKPNAVRAVGTAVGSNEVSIVIPCHRVVSRN 139
             F + V   +  IP G+  TY DIAK  G P A R VG  +        +P HRVV+ +
Sbjct: 5   DEFTQRVLDVVAAIPEGKVSTYGDIAKLAGLPRAARQVGRILKHLPEGSDLPWHRVVNSD 64

Query: 140 GDV-KYGGGKIRKINMLTYE 158
           G +   G  K R+  +L  E
Sbjct: 65  GRISLPGPDKQRQRELLLAE 84


==> gnl|CDD|167628 PRK03887, PRK03887, methylated-DNA--protein-cysteine
           methyltransferase; Provisional.
          Length = 175

 Score = 55.5 bits (134), Expect = 1e-008
 Identities = 31/83 (37%), Positives = 46/83 (55%), Gaps = 3/83 (3%)

Query: 59  KILADKIFSDEAQVLNVIVGGTPFQENVWKELI-NIPSGQTCTYSDIAKRIGKPNAVRAV 117
           K+L  KI ++E        G TPF+  V++ L  N+  G+  TY ++AK +    + RAV
Sbjct: 70  KVLIGKISNEEGLEELSFEGLTPFERKVYEWLTKNVKRGEVITYGELAKALN--TSPRAV 127

Query: 118 GTAVGSNEVSIVIPCHRVVSRNG 140
           G A+  N   I++PCHRVV R  
Sbjct: 128 GGAMKRNPYPIIVPCHRVVGRKN 150


==> gnl|CDD|131951 TIGR02905, spore_yutH, spore coat protein YutH.  Members of this
           family are homologs of the Bacillus subtilis spore coat
           protein CotS. Members of this family, designated YutH,
           are found only in the family Bacillaceae from among the
           endospore-forming members of the Firmicutes branch of
           the Bacteria.
          Length = 313

 Score = 30.1 bits (68), Expect = 0.42
 Identities = 17/62 (27%), Positives = 26/62 (41%), Gaps = 1/62 (1%)

Query: 12  FLTDSENAICYLHFAESDDKENKTRNYEVLLQRRWPEALLNEDVALAKILADKIFSDEAQ 71
           +L  +ENAI Y    E DD E    +   +   R+ E    E   L K   + ++   A+
Sbjct: 163 YLGLTENAIQYAADTELDD-EPGLADSGTICHERFGETTWLERGGLIKPPTEWVYDHPAR 221

Query: 72  VL 73
            L
Sbjct: 222 DL 223
