# Supplementary material for: Transcriptional Profiles of Mating-Responsive Genes from Testes and Male Accessory Glands of the Mediterranean Fruit Fly, Ceratitis capitata
Source: PLoS One. 2012 Oct 11;7(10):e46812. doi: 10.1371/journal.pone.0046812 (PMC3469604; doi:10.1371/journal.pone.0046812)
Supplement: Spreadsheet S1 — Hyperlinked Excel spreadsheet containing annotated assembled ESTs. Putative peptides are named using the prefix ‘Cc-male-’ rather than the prefix ‘TAG’ used in the text. (ZIP) [file pone.0046812.s008.zip › Spreadsheet 1/links/CDD/Cc-male-1085-CDD.txt]

>Cc-male-1085

gnl|CDD|180310 PRK05901, PRK05901, RNA polymerase sigma factor; ...    32   0.33 
gnl|CDD|112562 pfam03753, HHV6-IE, Human herpesvirus 6 immediate...    31   0.50 

==> gnl|CDD|180310 PRK05901, PRK05901, RNA polymerase sigma factor; Provisional.
          Length = 509

 Score = 31.9 bits (73), Expect = 0.33
 Identities = 16/53 (30%), Positives = 21/53 (39%)

Query: 13  DDEELKDSDSRTLGDDETDDEIKVIKAPPKLTRDKSFVLRSYDESRPKSKESS 65
           DD+E  D D      D+ D+E K  K   KL+ D  FV    D    +     
Sbjct: 151 DDDEDDDEDDDDDDVDDEDEEKKEAKELEKLSDDDDFVWDEDDSEALRQARKD 203


==> gnl|CDD|112562 pfam03753, HHV6-IE, Human herpesvirus 6 immediate early protein.
           The proteins in this family are poorly characterized,
           but an investigation has indicated that the immediate
           early protein is required the down-regulation of MHC
           class I expression in dendritic cells. Human herpesvirus
           6 immediate early protein is also referred to as U90.
          Length = 993

 Score = 31.2 bits (70), Expect = 0.50
 Identities = 33/166 (19%), Positives = 57/166 (34%), Gaps = 24/166 (14%)

Query: 13  DDEELKDSDSRTLGDDETDDEIKVIKAPPKLTRDKSFVLRSYDESRPKSKESSPISDRYE 72
             E    +   +  D+   DEI  I +     R  +  + + +E+ P SK      +   
Sbjct: 583 GYETDHSAPYESESDNN--DEIDYIASVDSGNRTNNIHMNNTNENTPFSKSGKSPPEVTP 640

Query: 73  ELKRFNKTQSGVHGGDVALTTRRHAEPEH--------KKRE----------IFISIETEP 114
             K F K              +R A+ +         KK +          I IS E+E 
Sbjct: 641 S-KTFYKRDKKKDISTNRKVKKRTAKRKTVGYKTDKSKKIKSDSLPTDTNVIVISSESED 699

Query: 115 NEHGRSPISPDSL-RSMVGNPQTMVEVEVDGC--DNKFSKISDDDE 157
            E G + I    L + +    ++    E D C  ++    +SD D+
Sbjct: 700 EEDGFNIIKKSQLKKKIKSELKSESSSESDDCTSEDNELHLSDYDK 745
