# Supplementary material for: Transcriptional Profiles of Mating-Responsive Genes from Testes and Male Accessory Glands of the Mediterranean Fruit Fly, Ceratitis capitata
Source: PLoS One. 2012 Oct 11;7(10):e46812. doi: 10.1371/journal.pone.0046812 (PMC3469604; doi:10.1371/journal.pone.0046812)
Supplement: Spreadsheet S1 — Hyperlinked Excel spreadsheet containing annotated assembled ESTs. Putative peptides are named using the prefix ‘Cc-male-’ rather than the prefix ‘TAG’ used in the text. (ZIP) [file pone.0046812.s008.zip › Spreadsheet 1/links/CDD/Cc-male-1086-CDD.txt]

>Cc-male-1086

gnl|CDD|28904 cd00020, ARM, Armadillo/beta-catenin-like repeats....    43   1e-004
gnl|CDD|172978 PRK14507, PRK14507, putative bifunctional 4-alpha...    30   0.82 

==> gnl|CDD|28904 cd00020, ARM, Armadillo/beta-catenin-like repeats. An approximately
           40 amino acid long tandemly repeated sequence motif
           first identified in the Drosophila segment polarity gene
           armadillo; these repeats were also found in the
           mammalian armadillo homolog beta-catenin, the junctional
           plaque protein plakoglobin, the adenomatous polyposis
           coli (APC) tumor suppressor protein, and a number of
           other proteins. ARM has been implicated in mediating
           protein-protein interactions, but no common features
           among the target proteins recognized by the ARM repeats
           have been identified; related to the HEAT domain; three
           consecutive copies of the repeat are represented by this
           alignment model..
          Length = 120

 Score = 43.0 bits (101), Expect = 1e-004
 Identities = 34/124 (27%), Positives = 61/124 (49%), Gaps = 7/124 (5%)

Query: 48  IEDAGGIKLVFDIMTNNATSVRVNREALKLLRAL-GGNDTVKAHIVQQGVAPVIKQVLET 106
           +  AGG+  +  +++++  +V+  REA   L  L  GN+     +V+ G  P + Q+L  
Sbjct: 3   VIQAGGLPALVSLLSSSDENVQ--REAAWALSNLSAGNNDNIQAVVEAGGLPALVQLL-- 58

Query: 107 HLANENVISAALACIATLTLRVKDNSTLFFGTGIAEIIVETLRTHSNNKIVQRNGAWAIR 166
              +E V+ AAL  +  L    +DN  +    G    +V  L   S+N+ +Q+N   A+ 
Sbjct: 59  KSEDEEVVKAALWALRNLAAGPEDNKLIVLEAGGVPKLVNLL--DSSNEDIQKNATGALS 116

Query: 167 NMVS 170
           N+ S
Sbjct: 117 NLAS 120


 Score = 38.8 bits (90), Expect = 0.002
 Identities = 30/120 (25%), Positives = 55/120 (45%), Gaps = 5/120 (4%)

Query: 91  IVQQGVAPVIKQVLETHLANENVISAALACIATLTLRVKDNSTLFFGTGIAEIIVETLRT 150
           ++Q G  P +  +L +   +ENV   A   ++ L+    DN       G    +V+ L  
Sbjct: 3   VIQAGGLPALVSLLSSS--DENVQREAAWALSNLSAGNNDNIQAVVEAGGLPALVQLL-- 58

Query: 151 HSNNKIVQRNGAWAIRNMVSRSRDQCE-SWLSFGAEDLLNVALTSHPSIQQDIKAALRDL 209
            S ++ V +   WA+RN+ +   D       + G   L+N+  +S+  IQ++   AL +L
Sbjct: 59  KSEDEEVVKAALWALRNLAAGPEDNKLIVLEAGGVPKLVNLLDSSNEDIQKNATGALSNL 118


==> gnl|CDD|172978 PRK14507, PRK14507, putative bifunctional
            4-alpha-glucanotransferase/malto-oligosyltrehalose
            synthase; Provisional.
          Length = 1693

 Score = 30.1 bits (68), Expect = 0.82
 Identities = 35/134 (26%), Positives = 51/134 (38%), Gaps = 15/134 (11%)

Query: 101  KQVLETHLANE-NVISAALACIATLTLRVKDNSTLFFGTGIAEIIVE--TLRTHSNNKIV 157
             +++ET LA+E  V++  L  IA    R +D +       +AEI+      RT+     V
Sbjct: 1175 AEIMETSLASELEVLAGDLKRIADADRRTRDFTRNALRRALAEIVARFPVYRTYLPPTEV 1234

Query: 158  ----QRNGAWAIRNMVSRSRDQCESWLSFGAEDLLNVALTSHPSIQQDIKAALRDLGCKV 213
                 R    A+R    RSR    S   F  + LL                 LR L  + 
Sbjct: 1235 SAEDVRYIEGAVRKAKRRSRLPDRSVHDFVRDVLLGRIDLGGAG------HPLRQLVLRF 1288

Query: 214  ELR-EEFTG-VAEK 225
              R ++FT  V  K
Sbjct: 1289 RRRFQQFTAPVMAK 1302
