# Supplementary material for: Transcriptional Profiles of Mating-Responsive Genes from Testes and Male Accessory Glands of the Mediterranean Fruit Fly, Ceratitis capitata
Source: PLoS One. 2012 Oct 11;7(10):e46812. doi: 10.1371/journal.pone.0046812 (PMC3469604; doi:10.1371/journal.pone.0046812)
Supplement: Spreadsheet S1 — Hyperlinked Excel spreadsheet containing annotated assembled ESTs. Putative peptides are named using the prefix ‘Cc-male-’ rather than the prefix ‘TAG’ used in the text. (ZIP) [file pone.0046812.s008.zip › Spreadsheet 1/links/CDD/Cc-male-1087-CDD.txt]

>Cc-male-1087

gnl|CDD|33946 COG4221, COG4221, Short-chain alcohol dehydrogenas...   167   4e-042
gnl|CDD|30648 COG0300, DltE, Short-chain dehydrogenases of vario...   136   9e-033
gnl|CDD|183775 PRK12826, PRK12826, 3-ketoacyl-(acyl-carrier-prot...   126   6e-030
gnl|CDD|31231 COG1028, FabG, Dehydrogenases with different speci...   123   7e-029
gnl|CDD|180984 PRK07454, PRK07454, short chain dehydrogenase; Pr...   121   2e-028
gnl|CDD|180930 PRK07326, PRK07326, short chain dehydrogenase; Pr...   111   2e-025
gnl|CDD|181298 PRK08219, PRK08219, short chain dehydrogenase; Pr...   109   9e-025
gnl|CDD|180126 PRK05557, fabG, 3-ketoacyl-(acyl-carrier-protein)...   108   2e-024
gnl|CDD|180183 PRK05653, fabG, 3-ketoacyl-(acyl-carrier-protein)...   106   6e-024
gnl|CDD|183774 PRK12825, fabG, 3-ketoacyl-(acyl-carrier-protein)...   103   5e-023

==> gnl|CDD|33946 COG4221, COG4221, Short-chain alcohol dehydrogenase of unknown
           specificity [General function prediction only].
          Length = 246

 Score =  167 bits (425), Expect = 4e-042
 Identities = 85/257 (33%), Positives = 130/257 (50%), Gaps = 19/257 (7%)

Query: 1   MDRWQNRVAVVTGASSGIGAACAVYLANNGMITVGLARRKERMEALREQVQPEARDRLHA 60
           M   + +VA++TGASSGIG A A  LA  G   V  ARR+ER+EAL +++         A
Sbjct: 1   MTTLKGKVALITGASSGIGEATARALAEAGAKVVLAARREERLEALADEI---GAGAALA 57

Query: 61  IKCDIRDQQQIIAAFKEIETKFGPVAVLVNNAAVVRTTNLVNDNNEQDIKDVIETNIFGV 120
           +  D+ D+  + AA + +  +FG + +LVNNA +     L ++ +  D   +I+TN+ G+
Sbjct: 58  LALDVTDRAAVEAAIEALPEEFGRIDILVNNAGLALGDPL-DEADLDDWDRMIDTNVKGL 116

Query: 121 VNCTREAFRSMKANGGDGHVFLINSITGHHVYRIPNHSLNIYPPTKFAMTAMAEVYRQEF 180
           +N TR     M      GH+  + SI G + Y  P     +Y  TK A+ A +   RQE 
Sbjct: 117 LNGTRAVLPGMVERKS-GHIINLGSIAGRYPY--PGG--AVYGATKAAVRAFSLGLRQE- 170

Query: 181 STQETNIKITNISPGAVDTEIIT--------PRMKAALGDSPFLQSEDVADALIYCLQTP 232
               T I++T ISPG V+T   +         R          L  ED+A+A+++    P
Sbjct: 171 -LAGTGIRVTVISPGLVETTEFSTVRFEGDDERADKVYKGGTALTPEDIAEAVLFAATQP 229

Query: 233 PHVQIHELTIKPLGEIF 249
            HV I+E+ I P  + F
Sbjct: 230 QHVNINEIEIMPTNQAF 246


==> gnl|CDD|30648 COG0300, DltE, Short-chain dehydrogenases of various substrate
           specificities [General function prediction only].
          Length = 265

 Score =  136 bits (343), Expect = 9e-033
 Identities = 67/230 (29%), Positives = 112/230 (48%), Gaps = 11/230 (4%)

Query: 5   QNRVAVVTGASSGIGAACAVYLANNGMITVGLARRKERMEALREQVQPEARDRLHAIKCD 64
           + + A++TGASSGIGA  A  LA  G   + +ARR++++EAL ++++ +    +  I  D
Sbjct: 5   KGKTALITGASSGIGAELAKQLARRGYNLILVARREDKLEALAKELEDKTGVEVEVIPAD 64

Query: 65  IRDQQQIIAAFKEIETKFGPVAVLVNNAAVVRTTNLVNDNNEQDIKDVIETNIFGVVNCT 124
           + D + +     E++ + GP+ VLVNNA    T     + +  + +++I+ NI  +   T
Sbjct: 65  LSDPEALERLEDELKERGGPIDVLVNNAGFG-TFGPFLELSLDEEEEMIQLNILALTRLT 123

Query: 125 REAFRSMKANGGDGHVFLINSITGHHVYRIPNHSLNIYPPTKFAMTAMAEVYRQEFSTQE 184
           +     M   G  GH+  I S  G     IP   + +Y  TK  + + +E  R+E     
Sbjct: 124 KAVLPGMVERGA-GHIINIGSAAGL----IPTPYMAVYSATKAFVLSFSEALREELK--G 176

Query: 185 TNIKITNISPGAVDTEIITP-RMKAALGDSPF--LQSEDVADALIYCLQT 231
           T +K+T + PG   TE          L       L  EDVA+A +  L+ 
Sbjct: 177 TGVKVTAVCPGPTRTEFFDAKGSDVYLLSPGELVLSPEDVAEAALKALEK 226


==> gnl|CDD|183775 PRK12826, PRK12826, 3-ketoacyl-(acyl-carrier-protein) reductase;
           Reviewed.
          Length = 251

 Score =  126 bits (320), Expect = 6e-030
 Identities = 63/235 (26%), Positives = 108/235 (45%), Gaps = 16/235 (6%)

Query: 1   MDRWQNRVAVVTGASSGIGAACAVYLANNGMITVGLARRKERMEALREQVQPEARDRLHA 60
               + RVA+VTGA+ GIG A AV LA +G   + +    +   A  E V+  A  +  A
Sbjct: 1   TRDLEGRVALVTGAARGIGRAIAVRLAADGAEVIVVDICGDDAAATAELVE-AAGGKARA 59

Query: 61  IKCDIRDQQQIIAAFKEIETKFGPVAVLVNNAAVVRTTNLVNDNNEQDIKDVIETNIFGV 120
            + D+RD+  + AA       FG + +LV NA +   T    + +++  + VI+ N+ G 
Sbjct: 60  RQVDVRDRAALKAAVAAGVEDFGRLDILVANAGIFPLT-PFAEMDDEQWERVIDVNLTGT 118

Query: 121 VNCTREAFRSMKANGGDGHVFLINSITGHHVYRIPNHSLNIYPPTKFAMTAMAEVYRQEF 180
              T+ A  ++   GG G + L +S+ G    R+    L  Y  +K  +         E 
Sbjct: 119 FLLTQAALPALIRAGG-GRIVLTSSVAGP---RVGYPGLAHYAASKAGLVGFTRALALEL 174

Query: 181 STQETNIKITNISPGAVDTEII--------TPRMKAALGDSPFLQSEDVADALIY 227
           + +  NI + ++ PG VDT +            + AA+      + ED+A A+++
Sbjct: 175 AAR--NITVNSVHPGGVDTPMAGNLGDAQWAEAIAAAIPLGRLGEPEDIAAAVLF 227


==> gnl|CDD|31231 COG1028, FabG, Dehydrogenases with different specificities (related
           to short-chain alcohol dehydrogenases) [Secondary
           metabolites biosynthesis, transport, and catabolism /
           General function prediction only].
          Length = 251

 Score =  123 bits (309), Expect = 7e-029
 Identities = 66/236 (27%), Positives = 100/236 (42%), Gaps = 23/236 (9%)

Query: 5   QNRVAVVTGASSGIGAACAVYLANNGMITVGLARRKER--MEALREQVQPEARDRLHAIK 62
             +VA+VTGASSGIG A A  LA  G   V  ARR E    EAL   ++     R  A+ 
Sbjct: 4   SGKVALVTGASSGIGRAIARALAREGARVVVAARRSEEEAAEALAAAIKEAGGGRAAAVA 63

Query: 63  CDIRDQ-QQIIAAFKEIETKFGPVAVLVNNAAVVRTTNLVNDNNEQDIKDVIETNIFGVV 121
            D+ D  + + A     E +FG + +LVNNA +      + +  E+D   VI+ N+ G  
Sbjct: 64  ADVSDDEESVEALVAAAEEEFGRIDILVNNAGIAGPDAPLEELTEEDWDRVIDVNLLGAF 123

Query: 122 NCTREAFRSMKANGGDGHVFLINSITGHHVYRIPNHSLNIYPPTKFAMTAMAEVYRQEFS 181
             TR A   MK       +  I+S+ G             Y  +K A+  + +    E  
Sbjct: 124 LLTRAALPLMKK----QRIVNISSVAGLG----GPPGQAAYAASKAALIGLTKALALEL- 174

Query: 182 TQETNIKITNISPGAVDTEII-------TPRMKAALGDSP---FLQSEDVADALIY 227
                I++  ++PG +DT +           +K      P       E+VA A+ +
Sbjct: 175 -APRGIRVNAVAPGYIDTPMTAALESAELEALKRLAARIPLGRLGTPEEVAAAVAF 229


==> gnl|CDD|180984 PRK07454, PRK07454, short chain dehydrogenase; Provisional.
          Length = 241

 Score =  121 bits (307), Expect = 2e-028
 Identities = 72/247 (29%), Positives = 117/247 (47%), Gaps = 16/247 (6%)

Query: 7   RVAVVTGASSGIGAACAVYLANNGMITVGLARRKERMEALREQVQPEARDRLHAIKCDIR 66
             A++TGASSGIG A A+  A  G     +AR ++ +EAL  +++     +  A   D+ 
Sbjct: 7   PRALITGASSGIGKATALAFAKAGWDLALVARSQDALEALAAELRSTGV-KAAAYSIDLS 65

Query: 67  DQQQIIAAFKEIETKFGPVAVLVNNAAVVRTTNLVNDNNEQDIKD---VIETNIFGVVNC 123
           + + I     E+  +FG   VL+NNA +  T  L+    E  + D   VI+ N+  V  C
Sbjct: 66  NPEAIAPGIAELLEQFGCPDVLINNAGMAYTGPLL----EMPLSDWQWVIQLNLTSVFQC 121

Query: 124 TREAFRSMKANGGDGHVFLINSITGHHVYRIPNHSLNIYPPTKFAMTAMAEVYRQEFSTQ 183
                  M+A GG G +  ++SI   + +  P      Y  +K A+ A  +   +E   +
Sbjct: 122 CSAVLPGMRARGG-GLIINVSSIAARNAF--PQ--WGAYCVSKAALAAFTKCLAEE--ER 174

Query: 184 ETNIKITNISPGAVDTEII-TPRMKAALGDSPFLQSEDVADALIYCLQTPPHVQIHELTI 242
              I++  I+ GAV+T +  T  ++A    S  L  E VA  +++  Q PP   I +LT+
Sbjct: 175 SHGIRVCTITLGAVNTPLWDTETVQADFDRSAMLSPEQVAQTILHLAQLPPSAVIEDLTL 234

Query: 243 KPLGEIF 249
            P    F
Sbjct: 235 MPSAGAF 241


==> gnl|CDD|180930 PRK07326, PRK07326, short chain dehydrogenase; Provisional.
          Length = 237

 Score =  111 bits (280), Expect = 2e-025
 Identities = 65/247 (26%), Positives = 118/247 (47%), Gaps = 19/247 (7%)

Query: 1   MDRWQNRVAVVTGASSGIGAACAVYLANNGMITVGL-ARRKERMEALREQVQPEARDRLH 59
           M   + +VA++TG S GIG A A  L   G   V + AR ++ +E    ++  +    + 
Sbjct: 1   MMSLKGKVALITGGSKGIGFAIAEALLAEGY-KVAITARDQKELEEAAAELNNKG--NVL 57

Query: 60  AIKCDIRDQQQIIAAFKEIETKFGPVAVLVNNAAVVRTTNLVNDNNEQDIKDVIETNIFG 119
            +  D+RD+  +  A   I   FG + VL+ NA V      V +   ++ + VI+TN+ G
Sbjct: 58  GLAADVRDEADVQRAVDAIVAAFGGLDVLIANAGVGHFAP-VEELTPEEWRLVIDTNLTG 116

Query: 120 VVNCTREAFRSMKANGGDGHVFLINSITGHHVYRIPNHSLNIYPPTKFAMTAMAEVYRQE 179
                + A  ++K  G  G++  I+S+ G + +     +   Y  +KF +   +E    +
Sbjct: 117 AFYTIKAAVPALKRGG--GYIINISSLAGTNFF--AGGA--AYNASKFGLVGFSEAAMLD 170

Query: 180 FSTQETNIKITNISPGAVDTEII--TPRMKAALGDSPFLQSEDVADALIYCLQTPPHVQI 237
              ++  IK++ I PG+V T     TP  K    D+  +Q ED+A  ++  L+ PP    
Sbjct: 171 L--RQYGIKVSTIMPGSVATHFNGHTPSEK----DAWKIQPEDIAQLVLDLLKMPPRTLP 224

Query: 238 HELTIKP 244
            ++ ++P
Sbjct: 225 SKIEVRP 231


==> gnl|CDD|181298 PRK08219, PRK08219, short chain dehydrogenase; Provisional.
          Length = 227

 Score =  109 bits (275), Expect = 9e-025
 Identities = 70/246 (28%), Positives = 115/246 (46%), Gaps = 33/246 (13%)

Query: 7   RVAVVTGASSGIGAACAVYLANNGMITVGLARRKERMEALREQVQPEARDRLHAIKCDIR 66
             A++TGAS GIGAA A  LA    + +G  R  ER++ L  ++             D+ 
Sbjct: 4   PTALITGASRGIGAAIARELAPTHTLLLG-GRPAERLDELAAEL-----PGATPFPVDLT 57

Query: 67  DQQQIIAAFKEIETKFGPVAVLVNNAAVVRTTNLVNDNNEQDIKDVIETNIFGVVNCTRE 126
           D + I AA +++    G + VLV+NA V      V ++   + +  +E N+      TR 
Sbjct: 58  DPEAIAAAVEQL----GRLDVLVHNAGVADLGP-VAESTVDEWRATLEVNVVAPAELTRL 112

Query: 127 AFRSMKANGGDGHVFLINSITGHHVYRIPNHSLNIYPPTKFAMTAMAEVYRQEFSTQETN 186
              +++A    GHV  INS  G       N     Y  +KFA+ A+A+  R+E   +  N
Sbjct: 113 LLPALRAAH--GHVVFINSGAGLRA----NPGWGSYAASKFALRALADALREE---EPGN 163

Query: 187 IKITNISPGAVDTEIITPRMKAALGD--------SPFLQSEDVADALIYCLQTPPHVQIH 238
           +++T++ PG  DT+     M+  L            +L+ E VA A+ + +  PP   I 
Sbjct: 164 VRVTSVHPGRTDTD-----MQRGLVAQEGGEYDPERYLRPETVAKAVRFAVDAPPDAHIT 218

Query: 239 ELTIKP 244
           E+ ++P
Sbjct: 219 EVVVRP 224


==> gnl|CDD|180126 PRK05557, fabG, 3-ketoacyl-(acyl-carrier-protein) reductase;
           Validated.
          Length = 248

 Score =  108 bits (272), Expect = 2e-024
 Identities = 65/225 (28%), Positives = 104/225 (46%), Gaps = 26/225 (11%)

Query: 5   QNRVAVVTGASSGIGAACAVYLANNGMITVGLARRKERMEALREQVQPEARDR---LHAI 61
           + +VA+VTGAS GIG A A  LA  G   V +        A  E +  E         A+
Sbjct: 4   EGKVALVTGASRGIGRAIAERLAAQGA-NVVINYASSEAGA--EALVAEIGALGGKALAV 60

Query: 62  KCDIRDQQQIIAAFKEIETKFGPVAVLVNNAAVVRTTNLVNDNNEQDIKDVIETNIFGVV 121
           + D+ D + +  A  E + +FG V +LVNNA + R   L+    E+D   VI+TN+ GV 
Sbjct: 61  QGDVSDAESVERAVDEAKAEFGGVDILVNNAGITRDNLLM-RMKEEDWDRVIDTNLTGVF 119

Query: 122 NCTREAFRSMKANGGDGHVFLINSITGHHVYRIPNHSLNIYPPTKFAMTAMAEVYRQEFS 181
           N T+   R M      G +  I+S+ G     + N     Y  +K  +    +   +E +
Sbjct: 120 NLTKAVARPMMKQRS-GRIINISSVVG----LMGNPGQANYAASKAGVIGFTKSLARELA 174

Query: 182 TQETNIKITNISPGAVDTEIITPRMKAALGDSPFLQSEDVADALI 226
           ++   I +  ++PG ++T+     M  AL        EDV +A++
Sbjct: 175 SR--GITVNAVAPGFIETD-----MTDAL-------PEDVKEAIL 205


==> gnl|CDD|180183 PRK05653, fabG, 3-ketoacyl-(acyl-carrier-protein) reductase;
           Validated.
          Length = 246

 Score =  106 bits (268), Expect = 6e-024
 Identities = 63/227 (27%), Positives = 98/227 (43%), Gaps = 16/227 (7%)

Query: 5   QNRVAVVTGASSGIGAACAVYLANNGMITVGLARRKERMEALREQVQPEARDRLHAIKCD 64
           Q + A+VTGAS GIG A A+ LA +G   V     +E  EAL  +++  A      +  D
Sbjct: 4   QGKTALVTGASRGIGRAIALRLAADGAKVVIYDSNEEAAEALAAELR-AAGGEARVLVFD 62

Query: 65  IRDQQQIIAAFKEIETKFGPVAVLVNNAAVVRTTNLVNDNNEQDIKDVIETNIFGVVNCT 124
           + D+  + A  +     FG + +LVNNA + R   L+   +E+D   VI+ N+ G  N  
Sbjct: 63  VSDEAAVRALIEAAVEAFGALDILVNNAGITR-DALLPRMSEEDWDRVIDVNLTGTFNVV 121

Query: 125 REAFRSMKANGGDGHVFLINSITGHHVYRIPNHSLNIYPPTKFAMTAMAEVYRQEFSTQE 184
           R A   M      G +  I+S++G       N     Y   K  +    +    E     
Sbjct: 122 RAALPPMIKARY-GRIVNISSVSG----VTGNPGQTNYSAAKAGVIGFTKALALE--LAS 174

Query: 185 TNIKITNISPGAVDTEII--TPRMKAALGDSP-----FLQSEDVADA 224
             I +  ++PG +DT++    P    A            Q E+VA+A
Sbjct: 175 RGITVNAVAPGFIDTDMTEGLPEEVKAEILKEIPLGRLGQPEEVANA 221


==> gnl|CDD|183774 PRK12825, fabG, 3-ketoacyl-(acyl-carrier-protein) reductase;
           Provisional.
          Length = 249

 Score =  103 bits (260), Expect = 5e-023
 Identities = 64/234 (27%), Positives = 106/234 (45%), Gaps = 21/234 (8%)

Query: 1   MDRWQNRVAVVTGASSGIGAACAVYLANNGM-ITVGLARRKERMEALREQVQPEARDRLH 59
           M     RVA+VTGA+ G+G A A+ LA  G  + V     +E  E L E V+     R  
Sbjct: 1   MGSLMGRVALVTGAARGLGRAIALRLARAGADVVVHYRSDEEAAEELVEAVE-ALGRRAQ 59

Query: 60  AIKCDIRDQQQIIAAFKEIETKFGPVAVLVNNAAVVRTTNLVNDNNEQDIKDVIETNIFG 119
           A++ D+ D+  + AA      +FG + +LVNNA +      + D ++ +  +VI+ N+ G
Sbjct: 60  AVQADVTDKAALEAAVAAAVERFGRIDILVNNAGIFE-DKPLADMSDDEWDEVIDVNLSG 118

Query: 120 VVNCTREAFRSMKANGGDGHVFLINSITGH--HVYRIPNHSLNIYPPTKFAMTAMAEVYR 177
           V +  R     M+   G G +  I+S+ G      R        Y   K  +  + +   
Sbjct: 119 VFHLLRAVVPPMRKQRG-GRIVNISSVAGLPGWPGRSN------YAAAKAGLVGLTKALA 171

Query: 178 QEFSTQETNIKITNISPGAVDTE----IITPRMKAALGDSP---FLQSEDVADA 224
           +E +  E  I +  ++PG +DT+     I    +A   ++P       ED+A A
Sbjct: 172 RELA--EYGITVNMVAPGDIDTDMKEATIEEAREAKDAETPLGRSGTPEDIARA 223
