# Supplementary material for: Transcriptional Profiles of Mating-Responsive Genes from Testes and Male Accessory Glands of the Mediterranean Fruit Fly, Ceratitis capitata
Source: PLoS One. 2012 Oct 11;7(10):e46812. doi: 10.1371/journal.pone.0046812 (PMC3469604; doi:10.1371/journal.pone.0046812)
Supplement: Spreadsheet S1 — Hyperlinked Excel spreadsheet containing annotated assembled ESTs. Putative peptides are named using the prefix ‘Cc-male-’ rather than the prefix ‘TAG’ used in the text. (ZIP) [file pone.0046812.s008.zip › Spreadsheet 1/links/CDD/Cc-male-1088-CDD.txt]

>Cc-male-1088

gnl|CDD|182782 PRK10856, PRK10856, cytoskeletal protein RodZ; Pr...    33   0.11 
gnl|CDD|181920 PRK09510, tolA, cell envelope integrity inner mem...    31   0.37 
gnl|CDD|150441 pfam09770, PAT1, Topoisomerase II-associated prot...    30   0.50 
gnl|CDD|118258 pfam09726, Macoilin, Transmembrane protein.  This...    30   0.66 
gnl|CDD|146086 pfam03276, Gag_spuma, Spumavirus gag protein.           30   0.67 
gnl|CDD|163501 TIGR03789, pdsO, proteobacterial sortase system O...    30   0.68 
gnl|CDD|145999 pfam03153, TFIIA, Transcription factor IIA, alpha...    30   0.87 

==> gnl|CDD|182782 PRK10856, PRK10856, cytoskeletal protein RodZ; Provisional.
          Length = 331

 Score = 32.7 bits (75), Expect = 0.11
 Identities = 20/104 (19%), Positives = 34/104 (32%), Gaps = 4/104 (3%)

Query: 103 QHHQQQQQH---HAQKPAKQQQQQQNAAVQNNKDSNNAPAATNT-AVAGATTATKLKEHQ 158
           Q+H+ QQ+     A + + +  Q    +V  +  +   PA T   A    TT T  +   
Sbjct: 134 QNHKAQQEEITTMADQSSAELSQNSGQSVPLDTSTTTDPATTPAPAAPVDTTPTNSQTPA 193

Query: 159 NYAAAAANKTAITKSNVNSNAATITKVAANKAATVTAGTNSTSA 202
              A A        + V  + A +   A    A       +   
Sbjct: 194 VATAPAPAVDPQQNAVVAPSQANVDTAATPAPAAPATPDGAAPL 237


 Score = 31.5 bits (72), Expect = 0.24
 Identities = 18/106 (16%), Positives = 27/106 (25%), Gaps = 7/106 (6%)

Query: 95  QNRQQQQQQHHQQQQQHHAQKPAKQQQQQQ---NAAVQNNKDSNNAPAATNTAVAGATTA 151
           QN + QQ++      Q  A+      Q      +           A     T     T A
Sbjct: 134 QNHKAQQEEITTMADQSSAELSQNSGQSVPLDTSTTTDPATTPAPAAPVDTTPTNSQTPA 193

Query: 152 TKLKEHQNYAAAAANKTAITKSNVNSNAATITKVAANKAATVTAGT 197
                     A    + A+   +  +N  T    A    AT     
Sbjct: 194 V---ATAPAPAVDPQQNAVVAPSQ-ANVDTAATPAPAAPATPDGAA 235


==> gnl|CDD|181920 PRK09510, tolA, cell envelope integrity inner membrane protein
           TolA; Provisional.
          Length = 387

 Score = 30.9 bits (70), Expect = 0.37
 Identities = 25/104 (24%), Positives = 39/104 (37%)

Query: 92  HKQQNRQQQQQQHHQQQQQHHAQKPAKQQQQQQNAAVQNNKDSNNAPAATNTAVAGATTA 151
            KQ   Q++ +Q  +++     QK   ++  +Q A  Q   +   A AA          A
Sbjct: 94  QKQAAEQERLKQLEKERLAAQEQKKQAEEAAKQAALKQKQAEEAAAKAAAAAKAKAEAEA 153

Query: 152 TKLKEHQNYAAAAANKTAITKSNVNSNAATITKVAANKAATVTA 195
            +       AAA A K A  ++   + A    K  A  AA   A
Sbjct: 154 KRAAAAAKKAAAEAKKKAEAEAAKKAAAEAKKKAEAEAAAKAAA 197


 Score = 30.9 bits (70), Expect = 0.38
 Identities = 24/102 (23%), Positives = 37/102 (36%)

Query: 94  QQNRQQQQQQHHQQQQQHHAQKPAKQQQQQQNAAVQNNKDSNNAPAATNTAVAGATTATK 153
           +Q  +++     Q++Q   A K A  +Q+Q   A      +  A A      A A     
Sbjct: 104 KQLEKERLAAQEQKKQAEEAAKQAALKQKQAEEAAAKAAAAAKAKAEAEAKRAAAAAKKA 163

Query: 154 LKEHQNYAAAAANKTAITKSNVNSNAATITKVAANKAATVTA 195
             E +  A A A K A  ++   + A    K AA       A
Sbjct: 164 AAEAKKKAEAEAAKKAAAEAKKKAEAEAAAKAAAEAKKKAEA 205


==> gnl|CDD|150441 pfam09770, PAT1, Topoisomerase II-associated protein PAT1.  Members
           of this family are necessary for accurate chromosome
           transmission during cell division.
          Length = 792

 Score = 30.5 bits (69), Expect = 0.50
 Identities = 14/122 (11%), Positives = 26/122 (21%), Gaps = 10/122 (8%)

Query: 1   QQQHNHHHHQQQQQPQRQHQQQFNNQQSGNYANFSSNRRRTGSFGSGTVRVRSGSLGNKP 60
            QQ       Q     +Q                   ++          +         P
Sbjct: 226 PQQPPPLQQPQFPGLSQQMPPPPPQPPQQQ-------QQPPQPQAQPPPQ---NPPTPHP 275

Query: 61  QVVSRNNNYQHPYASSPHELRRGGSTSGLAPHKQQNRQQQQQQHHQQQQQHHAQKPAKQQ 120
           Q+    N    P                    + + +  Q  Q H++       K AK+ 
Sbjct: 276 QLPQGQNASLPPPQQPQLLPLVQQPQPQQRGPQFREQLVQLSQQHREALSQEEAKRAKRN 335

Query: 121 QQ 122
            +
Sbjct: 336 HK 337


 Score = 30.1 bits (68), Expect = 0.57
 Identities = 26/132 (19%), Positives = 38/132 (28%), Gaps = 5/132 (3%)

Query: 1   QQQHNHHHHQQQQQPQRQHQQQFNNQQSGNYANFSSNRRRTGSFGSGTVRVRSGSLGNKP 60
            Q      H  QQ  QR    Q   Q           +    S        +      +P
Sbjct: 203 PQPQQFQPHPPQQPAQRPLPPQLPQQPP----PLQQPQFPGLSQQMPPPPPQPPQQQQQP 258

Query: 61  QVVSRNNNYQHPYASSPHELRRGGSTSGLAPHKQQNRQQQQQQHHQQQQQHHAQKPAKQQ 120
                    Q+P    P  L +G + S   P + Q     QQ   QQ+     ++  +  
Sbjct: 259 PQPQAQPPPQNPPTPHPQ-LPQGQNASLPPPQQPQLLPLVQQPQPQQRGPQFREQLVQLS 317

Query: 121 QQQQNAAVQNNK 132
           QQ + A  Q   
Sbjct: 318 QQHREALSQEEA 329


==> gnl|CDD|118258 pfam09726, Macoilin, Transmembrane protein.  This entry is a highly
           conserved protein present in eukaryotes.
          Length = 680

 Score = 29.9 bits (67), Expect = 0.66
 Identities = 18/138 (13%), Positives = 47/138 (34%), Gaps = 8/138 (5%)

Query: 58  NKPQVVSRNNNYQHPYASSPHELRRGGSTSGLAPHKQQNRQQQQQQHHQQQQQHHAQKPA 117
            K  V  +N+   H  + S +        S        +   Q          HH++   
Sbjct: 227 TKELVPVQNSGGNHSLSKSSNSQTPELEYSEKGKDHHHSHNHQHHSI--GINNHHSKHAD 284

Query: 118 KQQQQQQ------NAAVQNNKDSNNAPAATNTAVAGATTATKLKEHQNYAAAAANKTAIT 171
            + Q  +      N +  ++  +N +   T+ + + A  +   K  ++   +  NK+  +
Sbjct: 285 SKLQTIEVIENHSNKSRPSSSSTNGSKETTSNSSSAAAGSIGSKSSKSAKHSNRNKSNSS 344

Query: 172 KSNVNSNAATITKVAANK 189
             + +S   ++   + + 
Sbjct: 345 PKSHSSANGSVPSSSVSD 362


==> gnl|CDD|146086 pfam03276, Gag_spuma, Spumavirus gag protein. 
          Length = 582

 Score = 29.9 bits (67), Expect = 0.67
 Identities = 11/43 (25%), Positives = 19/43 (44%)

Query: 93  KQQNRQQQQQQHHQQQQQHHAQKPAKQQQQQQNAAVQNNKDSN 135
           + Q   + Q Q+ ++QQ    Q     +QQQ  +   N + S 
Sbjct: 453 RGQRGPRSQPQNQRRQQNRGRQSSQPPRQQQNRSNQNNQRQSQ 495


 Score = 29.9 bits (67), Expect = 0.77
 Identities = 13/46 (28%), Positives = 20/46 (43%)

Query: 93  KQQNRQQQQQQHHQQQQQHHAQKPAKQQQQQQNAAVQNNKDSNNAP 138
           ++  R Q Q Q  QQ +   + +P +QQQ + N   Q      N  
Sbjct: 455 QRGPRSQPQNQRRQQNRGRQSSQPPRQQQNRSNQNNQRQSQGPNQG 500


==> gnl|CDD|163501 TIGR03789, pdsO, proteobacterial sortase system OmpA family
           protein.  A newly defined histidine kinase (TIGR03785)
           and response regulator (TIGR03787) gene pair occurs
           exclusively in Proteobacteria, mostly of marine origin,
           nearly all of which contain a subfamily 6 sortase
           (TIGR03784) and its single dedicated target protein
           (TIGR03788) adjacent to to the sortase. This protein
           family shows up in only in those species with the
           histidine kinase/response regulator gene pair, and often
           adjacent to that pair. It belongs to the OmpA protein
           family (pfam00691). Its function is unknown. We assign
           the gene symbol pdsO, for Proteobacterial Dedicated
           Sortase system OmpA family protein.
          Length = 239

 Score = 30.2 bits (68), Expect = 0.68
 Identities = 11/38 (28%), Positives = 17/38 (44%)

Query: 94  QQNRQQQQQQHHQQQQQHHAQKPAKQQQQQQNAAVQNN 131
           +Q   +Q +  +QQ Q H       QQQ  +  A+  N
Sbjct: 99  KQQALEQLEAEYQQAQVHLETLQQDQQQLLEELALGMN 136


==> gnl|CDD|145999 pfam03153, TFIIA, Transcription factor IIA, alpha/beta subunit.
           Transcription initiation factor IIA (TFIIA) is a
           heterotrimer, the three subunits being known as alpha,
           beta, and gamma, in order of molecular weight. The N and
           C-terminal domains of the gamma subunit are represented
           in pfam02268 and pfam02751, respectively. This family
           represents the precursor that yields both the alpha and
           beta subunits. The TFIIA heterotrimer is an essential
           general transcription initiation factor for the
           expression of genes transcribed by RNA polymerase II.
           Together with TFIID, TFIIA binds to the promoter region;
           this is the first step in the formation of a
           pre-initiation complex (PIC). Binding of the rest of the
           transcription machinery follows this step. After
           initiation, the PIC does not completely dissociate from
           the promoter. Some components, including TFIIA, remain
           attached and re-initiate a subsequent round of
           transcription.
          Length = 334

 Score = 29.7 bits (67), Expect = 0.87
 Identities = 15/135 (11%), Positives = 29/135 (21%), Gaps = 8/135 (5%)

Query: 1   QQQHNHHHHQQQQQPQRQHQQQFNNQQ-SGNYANFSSNRRRTGSF--GSGTVRVRSGSLG 57
             Q                    +  Q +      ++N     +   G     +++    
Sbjct: 59  PLQLPQPLPPVPPPQATLAPPAGDQPQLNIPTGPPTANPAAASALPAGPAGPTIQTEPGQ 118

Query: 58  NKPQVVSRNNNYQHPYASSPHELRRGGST-----SGLAPHKQQNRQQQQQQHHQQQQQHH 112
                V          +      ++  +       G     Q   QQQ  Q + +     
Sbjct: 119 LYQVTVPVMVTQNPANSERDQPAQQRAAQQLQQRYGAPASGQLPSQQQSAQKNDESPLQQ 178

Query: 113 AQKPAKQQQQQQNAA 127
                 Q QQ   A 
Sbjct: 179 QPNGLIQPQQTDGAG 193
