# Supplementary material for: Transcriptional Profiles of Mating-Responsive Genes from Testes and Male Accessory Glands of the Mediterranean Fruit Fly, Ceratitis capitata
Source: PLoS One. 2012 Oct 11;7(10):e46812. doi: 10.1371/journal.pone.0046812 (PMC3469604; doi:10.1371/journal.pone.0046812)
Supplement: Spreadsheet S1 — Hyperlinked Excel spreadsheet containing annotated assembled ESTs. Putative peptides are named using the prefix ‘Cc-male-’ rather than the prefix ‘TAG’ used in the text. (ZIP) [file pone.0046812.s008.zip › Spreadsheet 1/links/CDD/Cc-male-1089-CDD.txt]

>Cc-male-1089

gnl|CDD|151077 pfam10526, NADH_ub_rd_NUML, NADH-ubiquinone reduc...   127   1e-030
gnl|CDD|131928 TIGR02882, QoxB, cytochrome aa3 quinol oxidase, s...    30   0.24 

==> gnl|CDD|151077 pfam10526, NADH_ub_rd_NUML, NADH-ubiquinone reductase complex 1
          MLRQ subunit.  This subunit appears to be a recent
          vertebrate addition to the MADH-ubiquinone reductase
          complex 1, acting within the membrane. its exact
          function is not known, but it is highly expressed in
          muscle and neural tissue, indicative of a role in ATP
          generation.
          Length = 80

 Score =  127 bits (320), Expect = 1e-030
 Identities = 53/80 (66%), Positives = 63/80 (78%), Gaps = 1/80 (1%)

Query: 3  GLGLQSLKKNPALIPLYVCVGAGALGAVYYTLRLATRNPDVTWNRSSNPEPWQEYKE-KQ 61
          GL  QSLKK+PALIPL+V +GAGA GA  Y LRLA RNPDV+W+R +NPEPW+E    KQ
Sbjct: 1  GLTFQSLKKHPALIPLFVFIGAGATGATLYLLRLALRNPDVSWDRKNNPEPWEEVDPNKQ 60

Query: 62 YKFYSPIRDYSKIKSPAPKF 81
          YKFY+P +DYSK+K  AP F
Sbjct: 61 YKFYAPNQDYSKLKKLAPDF 80


==> gnl|CDD|131928 TIGR02882, QoxB, cytochrome aa3 quinol oxidase, subunit I.  This
           family (QoxB) encodes subunit I of the aa3-type quinone
           oxidase, one of several bacterial terminal oxidases.
           This complex couples oxidation of reduced quinones with
           the reduction of molecular oxygen to water and the
           pumping of protons to form a proton gradient utilized
           for ATP production. aa3-type oxidases contain two heme a
           cofactors as well as copper atoms in the active site.
          Length = 643

 Score = 29.8 bits (67), Expect = 0.24
 Identities = 13/50 (26%), Positives = 22/50 (44%), Gaps = 5/50 (10%)

Query: 33  TLRLATRNPDVTWNRSSNP-----EPWQEYKEKQYKFYSPIRDYSKIKSP 77
           TL  AT +P   +N +  P     + + + K+  Y+ Y    +Y  I  P
Sbjct: 530 TLEWATASPPPKYNFAVTPDVNDYDAFWDMKKHGYRHYLDNENYKDIHMP 579
