# Supplementary material for: Transcriptional Profiles of Mating-Responsive Genes from Testes and Male Accessory Glands of the Mediterranean Fruit Fly, Ceratitis capitata
Source: PLoS One. 2012 Oct 11;7(10):e46812. doi: 10.1371/journal.pone.0046812 (PMC3469604; doi:10.1371/journal.pone.0046812)
Supplement: Spreadsheet S1 — Hyperlinked Excel spreadsheet containing annotated assembled ESTs. Putative peptides are named using the prefix ‘Cc-male-’ rather than the prefix ‘TAG’ used in the text. (ZIP) [file pone.0046812.s008.zip › Spreadsheet 1/links/CDD/Cc-male-1090-CDD.txt]

>Cc-male-1090

gnl|CDD|182782 PRK10856, PRK10856, cytoskeletal protein RodZ; Pr...    32   0.064

==> gnl|CDD|182782 PRK10856, PRK10856, cytoskeletal protein RodZ; Provisional.
          Length = 331

 Score = 32.3 bits (74), Expect = 0.064
 Identities = 17/56 (30%), Positives = 20/56 (35%), Gaps = 2/56 (3%)

Query: 86  LTDDNNSDGPSTPFPVANAPTEKVPLAPLSGEAAAAPAAGSNNNNPAVAQPVAATV 141
           L     +D  +TP P A   T        +   A APA     N  AV  P  A V
Sbjct: 164 LDTSTTTDPATTPAPAAPVDTTPTNSQTPAVATAPAPAVDPQQN--AVVAPSQANV 217
