# Supplementary material for: Transcriptional Profiles of Mating-Responsive Genes from Testes and Male Accessory Glands of the Mediterranean Fruit Fly, Ceratitis capitata
Source: PLoS One. 2012 Oct 11;7(10):e46812. doi: 10.1371/journal.pone.0046812 (PMC3469604; doi:10.1371/journal.pone.0046812)
Supplement: Spreadsheet S1 — Hyperlinked Excel spreadsheet containing annotated assembled ESTs. Putative peptides are named using the prefix ‘Cc-male-’ rather than the prefix ‘TAG’ used in the text. (ZIP) [file pone.0046812.s008.zip › Spreadsheet 1/links/CDD/Cc-male-1093-CDD.txt]

>Cc-male-1093

gnl|CDD|162130 TIGR00955, 3a01204, The Eye Pigment Precursor Tra...   521   e-148
gnl|CDD|178750 PLN03211, PLN03211, ABC transporter G-25; Provisi...   194   3e-050
gnl|CDD|162131 TIGR00956, 3a01205, Pleiotropic Drug Resistance (...   186   9e-048
gnl|CDD|72993 cd03234, ABCG_White, The White subfamily represent...   182   1e-046
gnl|CDD|72972 cd03213, ABCG_EPDR, ABCG transporters are involved...   154   5e-038
gnl|CDD|178685 PLN03140, PLN03140, ABC transporter G family memb...   149   1e-036
gnl|CDD|31326 COG1131, CcmA, ABC-type multidrug transport system...   135   2e-032
gnl|CDD|72991 cd03232, ABC_PDR_domain2, The pleiotropic drug res...   108   3e-024
gnl|CDD|73022 cd03263, ABC_subfamily_A, The ABCA subfamily media...   102   2e-022
gnl|CDD|72992 cd03233, ABC_PDR_domain1, The pleiotropic drug res...    98   4e-021

==> gnl|CDD|162130 TIGR00955, 3a01204, The Eye Pigment Precursor Transporter (EPP)
           Family protein. 
          Length = 617

 Score =  521 bits (1344), Expect = e-148
 Identities = 210/295 (71%), Positives = 243/295 (82%), Gaps = 3/295 (1%)

Query: 3   RPVDAKEMQARCAYVQQDDLFIGSLTAREHLIFQAMVRMPRHMTQKQKVQRVDQVIQDLS 62
            P+DAKEM+A  AYVQQDDLFI +LT REHL+FQA +RMPR +T+K+K +RVD+V+Q L 
Sbjct: 90  MPIDAKEMRAISAYVQQDDLFIPTLTVREHLMFQAHLRMPRRVTKKEKRERVDEVLQALG 149

Query: 63  LGKCQNTLIGVPGRVKGLSGGERKRLAFASEALTDPPLLICDEPTSGLDSFMAHSVVQVL 122
           L KC NT IGVPGRVKGLSGGERKRLAFASE LTDPPLL CDEPTSGLDSFMA+SVVQVL
Sbjct: 150 LRKCANTRIGVPGRVKGLSGGERKRLAFASELLTDPPLLFCDEPTSGLDSFMAYSVVQVL 209

Query: 123 KKLSQKGKTVILTIHQPSSELFELFDKILLMAEGRVAFLGTPGEAVDFFSYIGATCPTNY 182
           K L+QKGKT+I TIHQPSSELFELFDKI+LMAEGRVA+LG+P +AV FFS +G  CP NY
Sbjct: 210 KGLAQKGKTIICTIHQPSSELFELFDKIILMAEGRVAYLGSPDQAVPFFSDLGHPCPENY 269

Query: 183 NPADFYVQVLAVVPGREVESRERIAKICDNFAVGKVSREMEQNFXKLV-KSNGFGKEDEN 241
           NPADFYVQVLAV+PG E ESRERI KICD+FAV  + R+M  N      K+ G  K+ EN
Sbjct: 270 NPADFYVQVLAVIPGSENESRERIEKICDSFAVSDIGRDMLVNTNLWSGKAGGLVKDSEN 329

Query: 242 --GYTYKASWFMQFRAVLWRSWLSVLKEPLLVKVRLLQTTMGAVLIGLIFLGQXL 294
             G  Y ASW+ QF A+L RSWLSVL++PLL+KVRL+QT M A+LIGLI+LGQ L
Sbjct: 330 MEGIGYNASWWTQFYALLKRSWLSVLRDPLLLKVRLIQTMMTAILIGLIYLGQGL 384


==> gnl|CDD|178750 PLN03211, PLN03211, ABC transporter G-25; Provisional.
          Length = 659

 Score =  194 bits (495), Expect = 3e-050
 Identities = 101/295 (34%), Positives = 165/295 (55%), Gaps = 14/295 (4%)

Query: 7   AKEMQARCAYVQQDDLFIGSLTAREHLIFQAMVRMPRHMTQKQKVQRVDQVIQDLSLGKC 66
            K++  R  +V QDD+    LT RE L+F +++R+P+ +T+++K+   + VI +L L KC
Sbjct: 135 TKQILKRTGFVTQDDILYPHLTVRETLVFCSLLRLPKSLTKQEKILVAESVISELGLTKC 194

Query: 67  QNTLIGVPGRVKGLSGGERKRLAFASEALTDPPLLICDEPTSGLDSFMAHSVVQVLKKLS 126
           +NT+IG    ++G+SGGERKR++ A E L +P LLI DEPTSGLD+  A+ +V  L  L+
Sbjct: 195 ENTIIG-NSFIRGISGGERKRVSIAHEMLINPSLLILDEPTSGLDATAAYRLVLTLGSLA 253

Query: 127 QKGKTVILTIHQPSSELFELFDKILLMAEGRVAFLGTPGEAVDFFSYIGATCPTNYNPAD 186
           QKGKT++ ++HQPSS ++++FD +L+++EGR  F G   +A+ +F  +G +     NPAD
Sbjct: 254 QKGKTIVTSMHQPSSRVYQMFDSVLVLSEGRCLFFGKGSDAMAYFESVGFSPSFPMNPAD 313

Query: 187 FYV-------QVLAVVPGREVESRERIAKICDNFAVGKVSREMEQNFXKLVKSNGFG--K 237
           F +       Q   V    +   ++ +    +     KV   +E +      +   G   
Sbjct: 314 FLLDLANGVCQTDGVSEREKPNVKQSLVASYNTLLAPKVKAAIEMSHFPQANARFVGSAS 373

Query: 238 EDENG---YTYKASWFMQFRAVLWRSWLSVLKEPLLVKVRLLQTTMGAVLIGLIF 289
             E+        ++WF QF  +L RS L   K      +R+ Q    A+L GL++
Sbjct: 374 TKEHRSSDRISISTWFNQFSILLQRS-LKERKHESFNTLRVFQVIAAALLAGLMW 427


==> gnl|CDD|162131 TIGR00956, 3a01205, Pleiotropic Drug Resistance (PDR) Family protein.
            
          Length = 1394

 Score =  186 bits (474), Expect = 9e-048
 Identities = 100/300 (33%), Positives = 163/300 (54%), Gaps = 24/300 (8%)

Query: 3    RPVDAKEMQARCAYVQQDDLFIGSLTAREHLIFQAMVRMPRHMTQKQKVQRVDQVIQDLS 62
            RP+D+   Q    YVQQ DL + + T RE L F A +R P+ +++ +K++ V++VI+ L 
Sbjct: 828  RPLDSS-FQRSIGYVQQQDLHLPTSTVRESLRFSAYLRQPKSVSKSEKMEYVEEVIKLLE 886

Query: 63   LGKCQNTLIGVPGRVKGLSGGERKRLAFASEALTDPPLLI-CDEPTSGLDSFMAHSVVQV 121
            +    + ++GVPG  +GL+  +RKRL    E +  P LL+  DEPTSGLDS  A S+ ++
Sbjct: 887  MESYADAVVGVPG--EGLNVEQRKRLTIGVELVAKPKLLLFLDEPTSGLDSQTAWSICKL 944

Query: 122  LKKLSQKGKTVILTIHQPSSELFELFDKILLMAEG-RVAFLGTPGEA----VDFFSYIGA 176
            ++KL+  G+ ++ TIHQPS+ LFE FD++LL+ +G +  + G  GE     +++F   GA
Sbjct: 945  MRKLADHGQAILCTIHQPSAILFEEFDRLLLLQKGGQTVYFGDLGENSHTIINYFEKHGA 1004

Query: 177  T-CPTNYNPADFYVQVLAVVPGREVESRERIAKICDNFAVGKVSREMEQNFXKLVK-SNG 234
              CP + NPA++ ++V+   PG             D   V + S E +    +L +    
Sbjct: 1005 PKCPEDANPAEWMLEVIGAAPGAHANQ--------DYHEVWRNSSEYQAVKNELDRLEAE 1056

Query: 235  FGK-----EDENGYTYKASWFMQFRAVLWRSWLSVLKEPLLVKVRLLQTTMGAVLIGLIF 289
              K     + +    Y AS + QF+ VLWR++    + P  +  +   T   A+ IG  F
Sbjct: 1057 LSKAEDDNDPDALSKYAASLWYQFKLVLWRTFQQYWRTPDYLYSKFFLTIFAALFIGFTF 1116


 Score =  106 bits (267), Expect = 9e-024
 Identities = 74/312 (23%), Positives = 136/312 (43%), Gaps = 29/312 (9%)

Query: 15  AYVQQDDLFIGSLTAREHLIFQAMVRMPRH----MTQKQKVQRV-DQVIQDLSLGKCQNT 69
            Y  + D+    LT  E L F A  + P++    +++++  + + D  +    L   +NT
Sbjct: 141 VYNAETDVHFPHLTVGETLDFAARCKTPQNRPDGVSREEYAKHIADVYMATYGLSHTRNT 200

Query: 70  LIGVPGRVKGLSGGERKRLAFASEALTDPPLLIC-DEPTSGLDSFMAHSVVQVLKKLSQK 128
            +G    V+G+SGGERKR++ A EA      + C D  T GLDS  A   ++ LK  +  
Sbjct: 201 KVG-NDFVRGVSGGERKRVSIA-EASLGGAKIQCWDNATRGLDSATALEFIRALKTSANI 258

Query: 129 GK-TVILTIHQPSSELFELFDKILLMAEGRVAFLGTPGEAVDFFSYIGATCPTNYNPADF 187
              T ++ I+Q S + +ELFDK++++ EG   + G   +A  +F  +G  CP     ADF
Sbjct: 259 LDTTPLVAIYQCSQDAYELFDKVIVLYEGYQIYFGPADKAKQYFEKMGFKCPDRQTTADF 318

Query: 188 YVQVLA-----VVPGRE---VESRERIAKICDNFAVGK-VSREMEQNFXK--------LV 230
              + +     + PG E     + +       N      + +E+++   +          
Sbjct: 319 LTSLTSPAERQIKPGYEKKVPRTPQEFETYWRNSPEYAQLMKEIDEYLDRCSESDTKEAY 378

Query: 231 KSNGFGKEDENGYT---YKASWFMQFRAVLWRSWLSVLKEPLLVKVRLLQTTMGAVLIGL 287
           + +   K+ +       Y  S+ MQ +  L R++L +   P      +    + A+++  
Sbjct: 379 RESHVAKQSKRTRPSSPYTVSFSMQVKYCLARNFLRMKGNPSFTLFMVFGNIIMALILSS 438

Query: 288 IFLGQXLARSVF 299
           +F       S F
Sbjct: 439 VFYNLPKNTSDF 450


==> gnl|CDD|72993 cd03234, ABCG_White, The White subfamily represents ABC
           transporters homologous to the Drosophila white gene,
           which acts as a dimeric importer for eye pigment
           precursors.  The eye pigmentation of Drosophila is
           developed from the synthesis and deposition in the cells
           of red pigments, which are synthesized from guanine, and
           brown pigments, which are synthesized from tryptophan.
           The pigment precursors are encoded by the white, brown,
           and scarlet genes, respectively.  Evidence from genetic
           and biochemical studies suggest that the White and Brown
           proteins function as heterodimers to import guanine,
           while the White and Scarlet proteins function to import
           tryptophan.  However, a recent study also suggests that
           White may be involved in the transport of a metabolite,
           such as 3-hydroxykynurenine, across intracellular
           membranes.  Mammalian ABC transporters belonging to the
           White subfamily (ABCG1, ABCG5, and ABCG8) have been
           shown to be involved in the regulation of
           lipid-trafficking mechanisms in macrophages,
           hepatocytes, and intestinal mucosa cells.  ABCG1 (ABC8),
           the human homolog of the Drosophila white gene is
           induced in monocyte-derived macrophages during
           cholesterol influx mediated by acetylated low-density
           lipoprotein.  It is possible that human ABCG1 forms
           heterodimers with several heterologous partners..
          Length = 226

 Score =  182 bits (464), Expect = 1e-046
 Identities = 72/160 (45%), Positives = 105/160 (65%), Gaps = 5/160 (3%)

Query: 3   RPVDAKEMQARCAYVQQDDLFIGSLTAREHLIFQAMVRMPRHMTQKQKVQRVDQVIQDLS 62
           +P    + Q   AYV+QDD+ +  LT RE L + A++R+PR  +   + +RV+    D+ 
Sbjct: 72  QPRKPDQFQKCVAYVRQDDILLPGLTVRETLTYTAILRLPRKSSDAIRKKRVE----DVL 127

Query: 63  LGKCQNTLIGVPGRVKGLSGGERKRLAFASEALTDPPLLICDEPTSGLDSFMAHSVVQVL 122
           L     T IG    VKG+SGGER+R++ A + L DP +LI DEPTSGLDSF A ++V  L
Sbjct: 128 LRDLALTRIGGN-LVKGISGGERRRVSIAVQLLWDPKVLILDEPTSGLDSFTALNLVSTL 186

Query: 123 KKLSQKGKTVILTIHQPSSELFELFDKILLMAEGRVAFLG 162
            +L+++ + VILTIHQP S+LF LFD+ILL++ G + + G
Sbjct: 187 SQLARRNRIVILTIHQPRSDLFRLFDRILLLSSGEIVYSG 226


==> gnl|CDD|72972 cd03213, ABCG_EPDR, ABCG transporters are involved in eye pigment
           (EP) precursor transport, regulation of
           lipid-trafficking mechanisms, and pleiotropic drug
           resistance (DR).  DR is a well-described phenomenon
           occurring in fungi and shares several similarities with
           processes in bacteria and higher eukaryotes.  Compared
           to other members of the ABC transporter subfamilies, the
           ABCG transporter family is composed of proteins that
           have an ATP-binding cassette domain at the N-terminus
           and a TM (transmembrane) domain at the C-terminus..
          Length = 194

 Score =  154 bits (390), Expect = 5e-038
 Identities = 64/160 (40%), Positives = 92/160 (57%), Gaps = 38/160 (23%)

Query: 3   RPVDAKEMQARCAYVQQDDLFIGSLTAREHLIFQAMVRMPRHMTQKQKVQRVDQVIQDLS 62
           RP+D +  +    YV QDD+   +LT RE L+F A                         
Sbjct: 73  RPLDKRSFRKIIGYVPQDDILHPTLTVRETLMFAA------------------------- 107

Query: 63  LGKCQNTLIGVPGRVKGLSGGERKRLAFASEALTDPPLLICDEPTSGLDSFMAHSVVQVL 122
                        +++GLSGGERKR++ A E +++P LL  DEPTSGLDS  A  V+ +L
Sbjct: 108 -------------KLRGLSGGERKRVSIALELVSNPSLLFLDEPTSGLDSSSALQVMSLL 154

Query: 123 KKLSQKGKTVILTIHQPSSELFELFDKILLMAEGRVAFLG 162
           ++L+  G+T+I +IHQPSSE+FELFDK+LL+++GRV + G
Sbjct: 155 RRLADTGRTIICSIHQPSSEIFELFDKLLLLSQGRVIYFG 194


==> gnl|CDD|178685 PLN03140, PLN03140, ABC transporter G family member; Provisional.
          Length = 1470

 Score =  149 bits (377), Expect = 1e-036
 Identities = 98/294 (33%), Positives = 159/294 (54%), Gaps = 22/294 (7%)

Query: 8    KEMQARCA-YVQQDDLFIGSLTAREHLIFQAMVRMPRHMTQKQKVQRVDQVIQDLSLGKC 66
            +E  AR + Y +Q+D+    +T RE LI+ A +R+P+ +++++K+  VD+V++ + L   
Sbjct: 948  QETFARISGYCEQNDIHSPQVTVRESLIYSAFLRLPKEVSKEEKMMFVDEVMELVELDNL 1007

Query: 67   QNTLIGVPGRVKGLSGGERKRLAFASEALTDPPLLICDEPTSGLDSFMAHSVVQVLKKLS 126
            ++ ++G+PG V GLS  +RKRL  A E + +P ++  DEPTSGLD+  A  V++ ++   
Sbjct: 1008 KDAIVGLPG-VTGLSTEQRKRLTIAVELVANPSIIFMDEPTSGLDARAAAIVMRTVRNTV 1066

Query: 127  QKGKTVILTIHQPSSELFELFDKILLMAE-GRVAFLGTPG----EAVDFFSYIGAT--CP 179
              G+TV+ TIHQPS ++FE FD++LLM   G+V + G  G    + +++F  I       
Sbjct: 1067 DTGRTVVCTIHQPSIDIFEAFDELLLMKRGGQVIYSGPLGRNSHKIIEYFEAIPGVPKIK 1126

Query: 180  TNYNPADFYVQVLAVVPGREVESRERIAKICDNFAVGKVSREMEQNFXKLVKSNGF---G 236
              YNPA + +         EV S     K+  +FA    S  + Q    LVK       G
Sbjct: 1127 EKYNPATWML---------EVSSLAAEVKLGIDFAEHYKSSSLYQRNKALVKELSTPPPG 1177

Query: 237  KEDENGYT-YKASWFMQFRAVLWRSWLSVLKEPLLVKVRLLQTTMGAVLIGLIF 289
              D    T Y  S + QF++ LW+ W +  + P    VR   T   A+++G IF
Sbjct: 1178 ASDLYFATQYSQSTWGQFKSCLWKQWWTYWRSPDYNLVRFFFTLAAALMVGTIF 1231


 Score = 85.3 bits (211), Expect = 3e-017
 Identities = 59/210 (28%), Positives = 106/210 (50%), Gaps = 35/210 (16%)

Query: 15  AYVQQDDLFIGSLTAREHLIF----------------------------QAMVRMPRHMT 46
           AY+ Q+D+ +G +T +E L F                            +A V +    T
Sbjct: 242 AYISQNDVHVGVMTVKETLDFSARCQGVGTRYDLLSELARREKDAGIFPEAEVDLFMKAT 301

Query: 47  QKQKVQR---VDQVIQDLSLGKCQNTLIGVPGRVKGLSGGERKRLAFASEALTDP-PLLI 102
             + V+     D  ++ L L  C++T++G    ++G+SGG++KR+    E +  P   L 
Sbjct: 302 AMEGVKSSLITDYTLKILGLDICKDTIVG-DEMIRGISGGQKKRVT-TGEMIVGPTKTLF 359

Query: 103 CDEPTSGLDSFMAHSVVQVLKKLSQKGK-TVILTIHQPSSELFELFDKILLMAEGRVAFL 161
            DE ++GLDS   + +V+ L+++    + TV++++ QP+ E F+LFD I+L++EG++ + 
Sbjct: 360 MDEISTGLDSSTTYQIVKCLQQIVHLTEATVLMSLLQPAPETFDLFDDIILLSEGQIVYQ 419

Query: 162 GTPGEAVDFFSYIGATCPTNYNPADFYVQV 191
           G     ++FF   G  CP     ADF  +V
Sbjct: 420 GPRDHILEFFESCGFKCPERKGTADFLQEV 449


==> gnl|CDD|31326 COG1131, CcmA, ABC-type multidrug transport system, ATPase
           component [Defense mechanisms].
          Length = 293

 Score =  135 bits (341), Expect = 2e-032
 Identities = 60/230 (26%), Positives = 109/230 (47%), Gaps = 13/230 (5%)

Query: 6   DAKEMQARCAYVQQDDLFIGSLTAREHLIFQAMVRMPRHMTQKQKVQRVDQVIQDLSLGK 65
           +  +++ R  YV Q+      LT RE+L F A +        ++  +R++++++   L  
Sbjct: 72  EPAKVRRRIGYVPQEPSLYPELTVRENLEFFARLYGLSK---EEAEERIEELLELFGLED 128

Query: 66  CQNTLIGVPGRVKGLSGGERKRLAFASEALTDPPLLICDEPTSGLDSFMAHSVVQVLKKL 125
             N       +V+ LSGG ++RL+ A   L DP LLI DEPTSGLD      + ++L++L
Sbjct: 129 KANK------KVRTLSGGMKQRLSIALALLHDPELLILDEPTSGLDPESRREIWELLREL 182

Query: 126 SQKGKTVILTIHQPSSELFELFDKILLMAEGRVAFLGTPGEAVDFFSYIGATC-PTNYNP 184
           +++G   IL       E  EL D+++++ +G++   GTP E  + F   G          
Sbjct: 183 AKEGGVTILLSTHILEEAEELCDRVIILNDGKIIAEGTPEELKEKFGGKGVIELEPERLE 242

Query: 185 ADFYVQVLAVVPGREVESRERIAKICDNFAVGKVSRE---MEQNFXKLVK 231
               ++ L +V G E  +    A + +   +  +  +   +E  F +L  
Sbjct: 243 LAELLEGLKLVKGEEELAEILEALLEEGVKIESIEVKEPSLEDVFLELTG 292


==> gnl|CDD|72991 cd03232, ABC_PDR_domain2, The pleiotropic drug resistance-like
           (PDR) family of ATP-binding cassette (ABC) transporters.
           PDR is a well-described phenomenon occurring in fungi
           and shares several similarities with processes in
           bacteria and higher eukaryotes.  This PDR subfamily
           represents domain I of its (ABC-IM)2 organization.  ABC
           transporters are a large family of proteins involved in
           the transport of a wide variety of different compounds
           including sugars, ions, peptides, and more complex
           organic molecules.  The nucleotide binding domain shows
           the highest similarity between all members of the
           family.  ABC transporters are a subset of nucleotide
           hydrolases that contain a signature motif, Q-loop, and
           H-loop/switch region, in addition to, the Walker A
           motif/P-loop and Walker B motif commonly found in a
           number of ATP- and GTP-binding and hydrolyzing
           proteins..
          Length = 192

 Score =  108 bits (272), Expect = 3e-024
 Identities = 56/154 (36%), Positives = 77/154 (50%), Gaps = 39/154 (25%)

Query: 3   RPVDAKEMQARCAYVQQDDLFIGSLTAREHLIFQAMVRMPRHMTQKQKVQRVDQVIQDLS 62
           RP+D K  Q    YV+Q D+   +LT RE L F A++R                      
Sbjct: 71  RPLD-KNFQRSTGYVEQQDVHSPNLTVREALRFSALLR---------------------- 107

Query: 63  LGKCQNTLIGVPGRVKGLSGGERKRLAFASEALTDPPLLICDEPTSGLDSFMAHSVVQVL 122
                           GLS  +RKRL    E    P +L  DEPTSGLDS  A+++V+ L
Sbjct: 108 ----------------GLSVEQRKRLTIGVELAAKPSILFLDEPTSGLDSQAAYNIVRFL 151

Query: 123 KKLSQKGKTVILTIHQPSSELFELFDKILLMAEG 156
           KKL+  G+ ++ TIHQPS+ +FE FD++LL+  G
Sbjct: 152 KKLADSGQAILCTIHQPSASIFEKFDRLLLLKRG 185


==> gnl|CDD|73022 cd03263, ABC_subfamily_A, The ABCA subfamily mediates the transport
           of a variety of lipid compounds.  Mutations of members
           of ABCA subfamily are associated with human genetic
           diseases, such as, familial high-density lipoprotein
           (HDL) deficiency, neonatal surfactant deficiency,
           degenerative retinopathies, and congenital
           keratinization disorders.  The ABCA1 protein is involved
           in disorders of cholesterol transport and high-density
           lipoprotein (HDL) biosynthesis.  The ABCA4 (ABCR)
           protein transports vitamin A derivatives in the outer
           segments of photoreceptor cells, and therefore, performs
           a crucial step in the visual cycle.  The ABCA genes are
           not present in yeast.  However, evolutionary studies of
           ABCA genes indicate that they arose as transporters that
           subsequently duplicated and that certain sets of ABCA
           genes were lost in different eukaryotic lineages..
          Length = 220

 Score =  102 bits (256), Expect = 2e-022
 Identities = 49/161 (30%), Positives = 86/161 (53%), Gaps = 11/161 (6%)

Query: 6   DAKEMQARCAYVQQDDLFIGSLTAREHLIFQAMVRMPRHMTQKQKVQRVDQVIQDLSLGK 65
           D K  +    Y  Q D     LT REHL F A ++    + + +  + V+ +++ L L  
Sbjct: 69  DRKAARQSLGYCPQFDALFDELTVREHLRFYARLK---GLPKSEIKEEVELLLRVLGLTD 125

Query: 66  CQNTLIGVPGRVKGLSGGERKRLAFASEALTDPPLLICDEPTSGLDSFMAHSVVQVLKKL 125
             N       R + LSGG +++L+ A   +  P +L+ DEPTSGLD     ++  ++ ++
Sbjct: 126 KANK------RARTLSGGMKRKLSLAIALIGGPSVLLLDEPTSGLDPASRRAIWDLILEV 179

Query: 126 SQKGKTVILTIHQPSSELFELFDKILLMAEGRVAFLGTPGE 166
            +KG+++ILT H    E   L D+I +M++G++  +G+P E
Sbjct: 180 -RKGRSIILTTHSM-DEAEALCDRIAIMSDGKLRCIGSPQE 218


==> gnl|CDD|72992 cd03233, ABC_PDR_domain1, The pleiotropic drug resistance (PDR)
           family of ATP-binding cassette (ABC) transporters.  PDR
           is a well-described phenomenon occurring in fungi and
           shares several similarities with processes in bacteria
           and higher eukaryotes.  This PDR subfamily represents
           domain I of its (ABC-IM)2 organization.  ABC
           transporters are a large family of proteins involved in
           the transport of a wide variety of different compounds
           including sugars, ions, peptides, and more complex
           organic molecules.  The nucleotide-binding domain shows
           the highest similarity between all members of the
           family.  ABC transporters are a subset of nucleotide
           hydrolases that contain a signature motif, Q-loop, and
           H-loop/switch region, in addition to, the Walker A
           motif/P-loop and Walker B motif commonly found in a
           number of ATP- and GTP-binding and hydrolyzing
           proteins..
          Length = 202

 Score = 98.0 bits (244), Expect = 4e-021
 Identities = 46/164 (28%), Positives = 78/164 (47%), Gaps = 39/164 (23%)

Query: 5   VDAKEMQARC----AYVQQDDLFIGSLTAREHLIFQAMVRMPRHMTQKQKVQRVDQVIQD 60
           +  KE   +      YV ++D+   +LT RE L F                         
Sbjct: 72  IPYKEFAEKYPGEIIYVSEEDVHFPTLTVRETLDFAL----------------------- 108

Query: 61  LSLGKCQNTLIGVPGRVKGLSGGERKRLAFASEALTDPPLLIC-DEPTSGLDSFMAHSVV 119
               +C+         V+G+SGGERKR++ A EAL     ++C D  T GLDS  A  ++
Sbjct: 109 ----RCKGNEF-----VRGISGGERKRVSIA-EALVSRASVLCWDNSTRGLDSSTALEIL 158

Query: 120 QVLKKLSQK-GKTVILTIHQPSSELFELFDKILLMAEGRVAFLG 162
           + ++ ++     T  ++++Q S E+++LFDK+L++ EGR  + G
Sbjct: 159 KCIRTMADVLKTTTFVSLYQASDEIYDLFDKVLVLYEGRQIYYG 202
