# Supplementary material for: Transcriptional Profiles of Mating-Responsive Genes from Testes and Male Accessory Glands of the Mediterranean Fruit Fly, Ceratitis capitata
Source: PLoS One. 2012 Oct 11;7(10):e46812. doi: 10.1371/journal.pone.0046812 (PMC3469604; doi:10.1371/journal.pone.0046812)
Supplement: Spreadsheet S1 — Hyperlinked Excel spreadsheet containing annotated assembled ESTs. Putative peptides are named using the prefix ‘Cc-male-’ rather than the prefix ‘TAG’ used in the text. (ZIP) [file pone.0046812.s008.zip › Spreadsheet 1/links/CDD/Cc-male-1094-CDD.txt]

>Cc-male-1094

gnl|CDD|178386 PLN02789, PLN02789, farnesyltranstransferase.          294   3e-080
gnl|CDD|35095 COG5536, BET4, Protein prenyltransferase, alpha su...   149   2e-036
gnl|CDD|144725 pfam01239, PPTA, Protein prenyltransferase alpha ...    48   4e-006
gnl|CDD|181944 PRK09549, mtnW, 2,3-diketo-5-methylthiopentyl-1-p...    34   0.076
gnl|CDD|29151 cd00189, TPR, Tetratricopeptide repeat domain; typ...    34   0.11 
gnl|CDD|132375 TIGR03332, salvage_mtnW, 2,3-diketo-5-methylthiop...    32   0.26 
gnl|CDD|173974 cd08209, RLP_DK-MTP-1-P-enolase, 2,3-diketo-5-met...    32   0.44 
gnl|CDD|149829 pfam08889, WbqC, WbqC-like protein family.  This ...    31   0.63 

==> gnl|CDD|178386 PLN02789, PLN02789, farnesyltranstransferase.
          Length = 320

 Score =  294 bits (755), Expect = 3e-080
 Identities = 135/277 (48%), Positives = 175/277 (63%), Gaps = 7/277 (2%)

Query: 11  EEWIPYSQRAEWADVVPLAQDDGERPIVAIAYSPKFREVFDYFRAIIAHKEKSPRALELT 70
           +EW+P SQR EWADV P+ QDDG  P+V IAY+P+FRE  DYFRA+ A  E+SPRAL+LT
Sbjct: 1   DEWVPLSQRPEWADVTPIPQDDGPNPVVPIAYTPEFREAMDYFRAVYASDERSPRALDLT 60

Query: 71  ADALQLNPANYTVWQYRRDILRALGSDLYEELDYLEEVIRDNAKNYQVWHHRRVIVEMLN 130
           AD ++LNP NYTVW +RR  L AL +DL EELD+ E+V  DN KNYQ+WHHRR + E L 
Sbjct: 61  ADVIRLNPGNYTVWHFRRLCLEALDADLEEELDFAEDVAEDNPKNYQIWHHRRWLAEKLG 120

Query: 131 N--PSKELELTEVALERDNKNYHAWQHRQWAIKAFDLYENELTFVDRLIAEDIRNNSAWN 188
               +KELE T   L  D KNYHAW HRQW ++    +E+EL +  +L+ ED+RNNSAWN
Sbjct: 121 PDAANKELEFTRKILSLDAKNYHAWSHRQWVLRTLGGWEDELEYCHQLLEEDVRNNSAWN 180

Query: 189 QRFFVLKHFGLTPEVVQ---REIQYTMNRIRVVKNNESAWNYLGGILRHGDHGTVNRNVE 245
           QR+FV+    L   +      E++YT++ I     NES W YL G+ +      V+ + E
Sbjct: 181 QRYFVITRSPLLGGLEAMRDSELKYTIDAILANPRNESPWRYLRGLFKDDKEALVS-DPE 239

Query: 246 VISFCERIYASGVRSPLLLAFLXDLYKEQCLQQTNEA 282
           V S C  + +        L+ L DL  E  LQ T E 
Sbjct: 240 VSSVCLEVLSKDSNHVFALSDLLDLLCEG-LQPTAEF 275


==> gnl|CDD|35095 COG5536, BET4, Protein prenyltransferase, alpha subunit
           [Posttranslational modification, protein turnover,
           chaperones].
          Length = 328

 Score =  149 bits (376), Expect = 2e-036
 Identities = 88/294 (29%), Positives = 140/294 (47%), Gaps = 34/294 (11%)

Query: 28  LAQDDGERPIVAIAYSPKFREVFDYFRAIIAHKEKSPRALELTADALQLNPANYTVWQYR 87
             Q D    +  I Y+  +  +   FRA    KE S RAL+LT + +  NP  YT+W YR
Sbjct: 13  PIQFDLLSELQRILYTESYHPLMGRFRAKRRKKEYSVRALKLTQELIDKNPEFYTIWNYR 72

Query: 88  RDILRALGSDLYE-------ELDYLEEVIRDNAKNYQVWHHRRVIVEMLNNPS--KELEL 138
             IL+ +     +       ELD+L+E ++DN KNYQ+WHHR+ ++E+   PS  +EL +
Sbjct: 73  FSILKHVQMVSEDKEHLLDNELDFLDEALKDNPKNYQIWHHRQWMLELFPKPSWGRELFI 132

Query: 139 TEVALERDNKNYHAWQHRQWAIKA------FDLYENELTFVDRLIAEDIRNNSAWNQRFF 192
           T+  L+ D++NYH W +R+W ++       F   ++EL +   LI  DI NNSAW+ R+ 
Sbjct: 133 TKKLLDSDSRNYHVWSYRRWVLRTIEDLFNFSDLKHELEYTTSLIETDIYNNSAWHHRYI 192

Query: 193 VLKHFGLTPEVVQR-----EIQYTMNRIRVVKNNESAWNYLGGILRHGDHGTVNRNVEVI 247
            ++      +V+ +     E++Y  ++I    +N+S W YL G+        V    +V 
Sbjct: 193 WIERRFNRGDVISQKYLEKELEYIFDKIFTDPDNQSVWGYLRGVSSEFATDIVMIGEKVE 252

Query: 248 SFCERIYASGVR--------------SPLLLAFLXDLYKEQCLQQTNEADAEVL 287
              + I     +              S L L FL    K    ++  E  A V 
Sbjct: 253 DLGKYIVIINGKELDLGPKENLPCLHSLLELEFLCHAEKALLTERDIEQKALVE 306


==> gnl|CDD|144725 pfam01239, PPTA, Protein prenyltransferase alpha subunit repeat.
           Both farnesyltransferase (FT) and
           geranylgeranyltransferase 1 (GGT1) recognize a CaaX
           motif on their substrates where 'a' stands for
           preferably aliphatic residues, whereas GGT2 recognizes a
           completely different motif. Important substrates for FT
           include, amongst others, many members of the Ras
           superfamily. GGT1 substrates include some of the other
           small GTPases and GGT2 substrates include the Rab
           family.
          Length = 31

 Score = 47.9 bits (115), Expect = 4e-006
 Identities = 12/31 (38%), Positives = 21/31 (67%)

Query: 100 EELDYLEEVIRDNAKNYQVWHHRRVIVEMLN 130
           EEL+  E+++  + KNY  W++RR ++E L 
Sbjct: 1   EELELTEKLLELDPKNYSAWNYRRWLLEKLG 31


 Score = 43.7 bits (104), Expect = 9e-005
 Identities = 16/30 (53%), Positives = 21/30 (70%)

Query: 134 KELELTEVALERDNKNYHAWQHRQWAIKAF 163
           +ELELTE  LE D KNY AW +R+W ++  
Sbjct: 1   EELELTEKLLELDPKNYSAWNYRRWLLEKL 30


 Score = 42.9 bits (102), Expect = 1e-004
 Identities = 16/31 (51%), Positives = 20/31 (64%)

Query: 65 RALELTADALQLNPANYTVWQYRRDILRALG 95
            LELT   L+L+P NY+ W YRR +L  LG
Sbjct: 1  EELELTEKLLELDPKNYSAWNYRRWLLEKLG 31


 Score = 39.0 bits (92), Expect = 0.002
 Identities = 12/31 (38%), Positives = 19/31 (61%)

Query: 168 NELTFVDRLIAEDIRNNSAWNQRFFVLKHFG 198
            EL   ++L+  D +N SAWN R ++L+  G
Sbjct: 1   EELELTEKLLELDPKNYSAWNYRRWLLEKLG 31


==> gnl|CDD|181944 PRK09549, mtnW, 2,3-diketo-5-methylthiopentyl-1-phosphate enolase;
           Reviewed.
          Length = 407

 Score = 33.8 bits (78), Expect = 0.076
 Identities = 23/89 (25%), Positives = 40/89 (44%), Gaps = 17/89 (19%)

Query: 11  EEWIPYSQRA-EWADVV-PLAQDDGERPIVAIAYSPKFREVFDYFRAIIAHKEKSPRALE 68
               P+ +R     +V+  + +  G + + A+  + +    F+        KEK+ RA E
Sbjct: 176 NALTPFEKRIVAGKEVLQEVYETTGHKTLYAVNLTGR---TFEL-------KEKAKRAAE 225

Query: 69  LTADALQLNPANYTVWQYRRDILRALGSD 97
             ADAL  N     V+ Y  D+L++L  D
Sbjct: 226 AGADALLFN-----VFAYGLDVLQSLAED 249


==> gnl|CDD|29151 cd00189, TPR, Tetratricopeptide repeat domain; typically contains
           34 amino acids
           [WLF]-X(2)-[LIM]-[GAS]-X(2)-[YLF]-X(8)-[ASE]-X(3)-[FYL]-
           X(2)-[ASL]-X(4)-[PKE] is the consensus sequence; found
           in a variety of organisms including bacteria,
           cyanobacteria, yeast, fungi, plants, and humans in
           various subcellular locations; involved in a variety of
           functions including protein-protein interactions, but
           common features in the interaction partners have not
           been defined; involved in chaperone, cell-cycle,
           transciption, and protein transport complexes; the
           number of TPR motifs varies among proteins (1,3-11,13
           15,16,19); 5-6 tandem repeats generate a right-handed
           helical structure with an amphipathic channel that is
           thought to accomodate an alpha-helix of a target
           protein; it has been proposed that TPR proteins
           preferably interact with WD-40 repeat proteins, but in
           many instances several TPR-proteins seem to aggregate to
           multi-protein complexes; examples of TPR-proteins
           include, Cdc16p, Cdc23p and Cdc27p components of the
           cyclosome/APC, the Pex5p/Pas10p receptor for peroxisomal
           targeting signals, the Tom70p co-receptor for
           mitochondrial targeting signals, Ser/Thr phosphatase 5C
           and the p110 subunit of O-GlcNAc transferase; three
           copies of the repeat are present here.
          Length = 100

 Score = 33.5 bits (76), Expect = 0.11
 Identities = 22/81 (27%), Positives = 35/81 (43%), Gaps = 1/81 (1%)

Query: 66  ALELTADALQLNPANYTVWQYRRDILRALGSDLYEELDYLEEVIRDNAKNYQVWHHRRVI 125
           ALE    AL+L+P N   +         LG    E L+  E+ +  +  N + +++  + 
Sbjct: 19  ALEYYEKALELDPDNADAYYNLAAAYYKLG-KYEEALEDYEKALELDPDNAKAYYNLGLA 77

Query: 126 VEMLNNPSKELELTEVALERD 146
              L    + LE  E ALE D
Sbjct: 78  YYKLGKYEEALEAYEKALELD 98


 Score = 33.1 bits (75), Expect = 0.14
 Identities = 17/76 (22%), Positives = 27/76 (35%), Gaps = 1/76 (1%)

Query: 39  AIAYSPKFREVFDYFRAIIAHKEKSPRALELTADALQLNPANYTVWQYRRDILRALGSDL 98
           A+   P   + +    A      K   ALE    AL+L+P N   +         LG   
Sbjct: 26  ALELDPDNADAYYNLAAAYYKLGKYEEALEDYEKALELDPDNAKAYYNLGLAYYKLG-KY 84

Query: 99  YEELDYLEEVIRDNAK 114
            E L+  E+ +  +  
Sbjct: 85  EEALEAYEKALELDPN 100


==> gnl|CDD|132375 TIGR03332, salvage_mtnW, 2,3-diketo-5-methylthiopentyl-1-phosphate
           enolase.  Members of this family are the methionine
           salvage pathway enzyme
           2,3-diketo-5-methylthiopentyl-1-phosphate enolase, a
           homolog of RuBisCO. This protein family seems restricted
           to Bacillus subtilis and close relatives, where two
           separate proteins carry the enolase and phosphatase
           activities that in other species occur in a single
           protein, MtnC (TIGR01691).
          Length = 407

 Score = 32.1 bits (73), Expect = 0.26
 Identities = 16/38 (42%), Positives = 22/38 (57%), Gaps = 5/38 (13%)

Query: 60  KEKSPRALELTADALQLNPANYTVWQYRRDILRALGSD 97
           K+K+ RA EL AD L  N     V+ Y  D+L++L  D
Sbjct: 222 KDKAKRAAELGADVLLFN-----VFAYGLDVLQSLAED 254


==> gnl|CDD|173974 cd08209, RLP_DK-MTP-1-P-enolase,
           2,3-diketo-5-methylthiopentyl-1-phosphate enolase.
           Ribulose bisphosphate carboxylase like proteins (RLPs)
           similar to B. subtilis YkrW protein, have been
           identified as 2,3-diketo-5-methylthiopentyl-1-phosphate
           enolases. They catalyze the tautomerization of
           2,3-diketo-5-methylthiopentane 1-phosphate (DK-MTP 1-P).
           This is an important step in the methionine salvage
           pathway in which 5-methylthio-D-ribose (MTR) derived
           from 5'-methylthioadenosine is converted to methionine.
          Length = 391

 Score = 31.5 bits (72), Expect = 0.44
 Identities = 17/38 (44%), Positives = 22/38 (57%), Gaps = 5/38 (13%)

Query: 60  KEKSPRALELTADALQLNPANYTVWQYRRDILRALGSD 97
           KEK+ R +E  A+AL  N     V+ Y  D+L AL SD
Sbjct: 207 KEKARRLVEAGANALLFN-----VFAYGLDVLEALASD 239


==> gnl|CDD|149829 pfam08889, WbqC, WbqC-like protein family.  This family of proteins
           are functionally uncharacterized. However it is found in
           an O-antigen gene cluster in E. coli and other bacteria
           suggesting a role in O-antigen production. Feng et al.
           suggest that wbnG may code for a glycine transferase.
          Length = 219

 Score = 31.0 bits (71), Expect = 0.63
 Identities = 21/109 (19%), Positives = 32/109 (29%), Gaps = 35/109 (32%)

Query: 26  VPLAQDDGERPIVAI------------------AY--SPKFREVFDYFRAIIAHKEKSP- 64
           VP+ +    + I  +                  AY  +P F E F     I   +  +  
Sbjct: 50  VPVKKGSSNQKIKDVRIDDSFPWRKKHLRTLEQAYAKAPFFEEYFPLLEPIYEKEYTNLS 109

Query: 65  ----RALELTADALQLNPANYTVWQY--------RR--DILRALGSDLY 99
                 LE   + L +        +          R  DI RALG+  Y
Sbjct: 110 DLNLALLEAVCEYLGIETPIVRSSELDLPPGKKTDRLIDICRALGATTY 158
