# Supplementary material for: Transcriptional Profiles of Mating-Responsive Genes from Testes and Male Accessory Glands of the Mediterranean Fruit Fly, Ceratitis capitata
Source: PLoS One. 2012 Oct 11;7(10):e46812. doi: 10.1371/journal.pone.0046812 (PMC3469604; doi:10.1371/journal.pone.0046812)
Supplement: Spreadsheet S1 — Hyperlinked Excel spreadsheet containing annotated assembled ESTs. Putative peptides are named using the prefix ‘Cc-male-’ rather than the prefix ‘TAG’ used in the text. (ZIP) [file pone.0046812.s008.zip › Spreadsheet 1/links/CDD/Cc-male-1096-CDD.txt]

>Cc-male-1096

gnl|CDD|143985 pfam00232, Glyco_hydro_1, Glycosyl hydrolase fami...    31   0.11 
gnl|CDD|161844 TIGR00372, cas4, CRISPR-associated protein Cas4. ...    29   0.40 
gnl|CDD|163230 TIGR03356, BGL, beta-galactosidase.                     29   0.61 

==> gnl|CDD|143985 pfam00232, Glyco_hydro_1, Glycosyl hydrolase family 1. 
          Length = 454

 Score = 31.1 bits (71), Expect = 0.11
 Identities = 12/27 (44%), Positives = 15/27 (55%), Gaps = 3/27 (11%)

Query: 54  FSFCWPRIFFFPPKGFGVGQPHSLNFF 80
           FS  WPRIF   PKG G      L+++
Sbjct: 77  FSISWPRIF---PKGEGEINEAGLDYY 100


==> gnl|CDD|161844 TIGR00372, cas4, CRISPR-associated protein Cas4.  This model
           represents a family of proteins associated with CRISPR
           repeats in a wide set of prokaryotic genomes. This scope
           of this model has been broadened since it was first
           built to describe an archaeal subset only. The function
           of the protein is undefined. Distantly related proteins,
           excluded from this model, include ORFs from
           Mycobacteriophage D29 and Sulfolobus islandicus
           filamentous virus and a region of the
           Schizosaccharomyces pombe DNA replication helicase
           Dna2p.
          Length = 178

 Score = 29.3 bits (66), Expect = 0.40
 Identities = 8/26 (30%), Positives = 10/26 (38%), Gaps = 1/26 (3%)

Query: 35  KRGDLPLKRASPPMCGKCPF-SFCWP 59
           + G  P    S   C  CP+   C P
Sbjct: 153 EGGKPPSPPKSSRKCKFCPYREICLP 178


==> gnl|CDD|163230 TIGR03356, BGL, beta-galactosidase. 
          Length = 427

 Score = 28.7 bits (65), Expect = 0.61
 Identities = 13/27 (48%), Positives = 16/27 (59%), Gaps = 3/27 (11%)

Query: 54 FSFCWPRIFFFPPKGFGVGQPHSLNFF 80
          FS  WPRIF   P+G G   P  L+F+
Sbjct: 73 FSIAWPRIF---PEGTGPVNPKGLDFY 96
