# Supplementary material for: Transcriptional Profiles of Mating-Responsive Genes from Testes and Male Accessory Glands of the Mediterranean Fruit Fly, Ceratitis capitata
Source: PLoS One. 2012 Oct 11;7(10):e46812. doi: 10.1371/journal.pone.0046812 (PMC3469604; doi:10.1371/journal.pone.0046812)
Supplement: Spreadsheet S1 — Hyperlinked Excel spreadsheet containing annotated assembled ESTs. Putative peptides are named using the prefix ‘Cc-male-’ rather than the prefix ‘TAG’ used in the text. (ZIP) [file pone.0046812.s008.zip › Spreadsheet 1/links/CDD/Cc-male-1097-CDD.txt]

>Cc-male-1097

gnl|CDD|145162 pfam01849, NAC, NAC domain.                             84   3e-017
gnl|CDD|31499 COG1308, EGD2, Transcription factor homologous to ...    63   7e-011
gnl|CDD|180545 PRK06369, nac, nascent polypeptide-associated com...    47   5e-006
gnl|CDD|161794 TIGR00264, TIGR00264, alpha-NAC-related protein. ...    36   0.011
gnl|CDD|150833 pfam10221, DUF2151, Cell cycle and development re...    33   0.11 

==> gnl|CDD|145162 pfam01849, NAC, NAC domain. 
          Length = 58

 Score = 84.5 bits (210), Expect = 3e-017
 Identities = 33/58 (56%), Positives = 40/58 (68%)

Query: 73  EKKARKIMLKLGLKQIQGVNRVTIRKSKNILFVINNPDVYKNPHSDTYIVFGEAKIED 130
           EKK +K + KLGLK I GV  VTIRK    + V NNP V K+P S+TY+V GEAK +D
Sbjct: 1   EKKLQKALKKLGLKPIPGVEEVTIRKKDGKVLVFNNPKVQKSPGSNTYVVTGEAKEKD 58


==> gnl|CDD|31499 COG1308, EGD2, Transcription factor homologous to NACalpha-BTF3
           [Transcription].
          Length = 122

 Score = 63.4 bits (154), Expect = 7e-011
 Identities = 38/145 (26%), Positives = 69/145 (47%), Gaps = 33/145 (22%)

Query: 74  KKARKIMLKLG--LKQIQGVNRVTIRKSKNILFVINNPDVYKNPHSDTYIVFGEAKIEDL 131
           +K +K+M ++G  ++++ GV RV I+       VI NP V                    
Sbjct: 9   RKLKKLMKQMGIDVEELDGVERVIIKLKDTEY-VIENPQVTV------------------ 49

Query: 132 SQQAQVAAAEKFKAPEAASIAETLGTTTSVAPIAEEDEEEIDETGVDEKDIELVITQANT 191
                     K    +   I+   G  ++   + + +E+ +DE+ + E+DI+LV+ QA  
Sbjct: 50  ---------MKAMGQKTYQIS---GDPSAKEAVKKPEEKTVDESDISEEDIKLVMEQAGV 97

Query: 192 TRAKAIRALKKHNNDIVNAIMELTM 216
           +R +AI+AL++   D+  AIM+LT 
Sbjct: 98  SREEAIKALEEAGGDLAEAIMKLTE 122


==> gnl|CDD|180545 PRK06369, nac, nascent polypeptide-associated complex protein;
           Reviewed.
          Length = 115

 Score = 47.2 bits (113), Expect = 5e-006
 Identities = 36/146 (24%), Positives = 59/146 (40%), Gaps = 44/146 (30%)

Query: 74  KKARKIMLKLGLKQIQ-GVNRVTIR-KSKNILFVINNPDV--YKNPHSDTYIVFGEAKIE 129
           +K +++M ++G+   +  V  V IR K K I  V  NP V         TY + GE +  
Sbjct: 8   RKMKQMMKQMGIDVEELDVEEVIIRLKDKEI--VFENPQVTVMDAQGQKTYQIVGEPE-- 63

Query: 130 DLSQQAQVAAAEKFKAPEAASIAETLGTTTSVAPIAEEDEEEIDETGVDEKDIELVITQA 189
                                               E ++E   E  + E+DIELV  Q 
Sbjct: 64  ------------------------------------EVEKEAEKEVEIPEEDIELVAEQT 87

Query: 190 NTTRAKAIRALKKHNNDIVNAIMELT 215
             +  +A +AL++ N D+  AI++L+
Sbjct: 88  GVSEEEARKALEEANGDLAEAILKLS 113


==> gnl|CDD|161794 TIGR00264, TIGR00264, alpha-NAC-related protein.  This hypothetical
           protein is found so far only in the Archaea. Its
           C-terminal domain of about 40 amino acids is homologous
           to the C-termini of the nascent polypeptide-associated
           complex alpha chain (alpha-NAC) and its yeast ortholog
           Egd2p and to the huntingtin-interacting protein HYPK. It
           shows weaker similarity, possibly through shared
           structural constraints rather than through homology,
           with the amino-terminal domain of elongation factor Ts.
           Alpha-NAC plays a role in preventing nascent
           polypeptides from binding inappropriately to
           membrane-targeting apparatus during translation, but is
           also active as a transcription regulator.
          Length = 116

 Score = 36.1 bits (83), Expect = 0.011
 Identities = 22/48 (45%), Positives = 31/48 (64%), Gaps = 5/48 (10%)

Query: 167 EDEEEIDETGVDEKDIELVITQANTTRAKAIRALKKHNNDIVNAIMEL 214
           E+EEEI E      DIELV+ Q N ++ +A RAL++   D+  AIM+L
Sbjct: 72  EEEEEITE-----DDIELVMKQCNVSKEEARRALEECGGDLAEAIMKL 114


==> gnl|CDD|150833 pfam10221, DUF2151, Cell cycle and development regulator.  This is
           a set of proteins conserved from worms to humans. The
           proteins are a PAN GU kinase substrate, Mat89Bb,
           essential for S-M cycles of early Drosophila
           embryogenesis, Xenopus embryonic cell cycles and
           morphogenesis, and cell division in cultured mammalian
           cells.
          Length = 693

 Score = 32.9 bits (75), Expect = 0.11
 Identities = 20/62 (32%), Positives = 28/62 (45%), Gaps = 5/62 (8%)

Query: 134 QAQVAAAEKFKAPEAASIAETLGTTTSVAPIAEEDEEEIDETGVDEKDIELVITQANTTR 193
              V  +E+ KA     + E L T  S  P+ EED+E  D+  V E   E     A+T R
Sbjct: 546 MKYVGFSERHKA-----VYECLMTCRSADPLLEEDDEAGDKMFVKEPFFEKTRGAADTER 600

Query: 194 AK 195
            +
Sbjct: 601 GE 602
