# Supplementary material for: Transcriptional Profiles of Mating-Responsive Genes from Testes and Male Accessory Glands of the Mediterranean Fruit Fly, Ceratitis capitata
Source: PLoS One. 2012 Oct 11;7(10):e46812. doi: 10.1371/journal.pone.0046812 (PMC3469604; doi:10.1371/journal.pone.0046812)
Supplement: Spreadsheet S1 — Hyperlinked Excel spreadsheet containing annotated assembled ESTs. Putative peptides are named using the prefix ‘Cc-male-’ rather than the prefix ‘TAG’ used in the text. (ZIP) [file pone.0046812.s008.zip › Spreadsheet 1/links/CDD/Cc-male-1099-CDD.txt]

>Cc-male-1099

gnl|CDD|114259 pfam05527, DUF758, Domain of unknown function (DU...   271   2e-073
gnl|CDD|180731 PRK06852, PRK06852, aldolase; Validated.                30   0.68 

==> gnl|CDD|114259 pfam05527, DUF758, Domain of unknown function (DUF758).  Family of
           eukaryotic proteins with unknown function, which are
           induced by tumour necrosis factor.
          Length = 186

 Score =  271 bits (695), Expect = 2e-073
 Identities = 92/184 (50%), Positives = 128/184 (69%)

Query: 6   AFKSRDIGLRAQKKILSRMATKNIAKTFIDGTTASLLDNLYRLCKMHTGNKVKAEKLIKN 65
            F S+D+ L+AQKKILS+MA+K++A  FID T++ +LD LYR+ K +TGNK +A+K+IKN
Sbjct: 3   TFSSKDLALQAQKKILSKMASKSVANMFIDDTSSEILDELYRVTKEYTGNKKEAQKVIKN 62

Query: 66  IIKIVIKIGVLHRNNQFSAEELKDAEVFKRKFQNTQLSVISFYEVDYSFDLPYLQKSIAE 125
           +IKI +KIGVL+RNNQFS EEL  AE F++K     ++ ISFYEVD++FD   L K + E
Sbjct: 63  LIKIAVKIGVLYRNNQFSPEELALAERFRKKLHQLAMTAISFYEVDFTFDRNVLSKLLTE 122

Query: 126 SHAALKSIVQRHLTEKSLNRIDEVFDFFRDTTLLEAAFKPDSQYRELMGKIVSDINTAME 185
               L  +VQRHLT KS  RI+ VF+ F D  LL A + P+  YR  + KI + +N  ++
Sbjct: 123 CRDLLHQLVQRHLTPKSHGRINHVFNHFADPELLTALYGPEGPYRPHLKKICAGLNKLLD 182

Query: 186 TGDM 189
            G +
Sbjct: 183 EGTL 186


==> gnl|CDD|180731 PRK06852, PRK06852, aldolase; Validated.
          Length = 304

 Score = 30.0 bits (68), Expect = 0.68
 Identities = 18/53 (33%), Positives = 31/53 (58%), Gaps = 3/53 (5%)

Query: 100 TQLSVISFYEVDYSFDLPYLQKSIAESHAALKSIVQRHLTEKSLNRIDEVFDF 152
           TQL +I+ Y +DY  D+PYL K  ++++  L    QR    + L  +++V +F
Sbjct: 78  TQLGLIARYGMDYP-DVPYLVKLNSKTN--LVKTSQRDPLSRQLLDVEQVVEF 127
