# Supplementary material for: Transcriptional Profiles of Mating-Responsive Genes from Testes and Male Accessory Glands of the Mediterranean Fruit Fly, Ceratitis capitata
Source: PLoS One. 2012 Oct 11;7(10):e46812. doi: 10.1371/journal.pone.0046812 (PMC3469604; doi:10.1371/journal.pone.0046812)
Supplement: Spreadsheet S1 — Hyperlinked Excel spreadsheet containing annotated assembled ESTs. Putative peptides are named using the prefix ‘Cc-male-’ rather than the prefix ‘TAG’ used in the text. (ZIP) [file pone.0046812.s008.zip › Spreadsheet 1/links/CDD/Cc-male-1100-CDD.txt]

>Cc-male-1100

gnl|CDD|145061 pfam01709, DUF28, Domain of unknown function DUF2...    43   3e-005
gnl|CDD|183483 PRK12378, PRK12378, hypothetical protein; Provisi...    37   0.002
gnl|CDD|30566 COG0217, COG0217, Uncharacterized conserved protei...    37   0.002
gnl|CDD|178871 PRK00110, PRK00110, hypothetical protein; Validated.    32   0.071
gnl|CDD|132175 TIGR03131, malonate_mdcH, malonate decarboxylase,...    30   0.20 
gnl|CDD|182100 PRK09834, PRK09834, DNA-binding transcriptional a...    30   0.32 
gnl|CDD|162166 TIGR01033, TIGR01033, DNA-binding regulatory prot...    30   0.33 

==> gnl|CDD|145061 pfam01709, DUF28, Domain of unknown function DUF28.  This domain is
           found in bacterial and yeast proteins it compromises the
           entire length or central region of most of the proteins
           in the family, all of which are hypothetical with no
           known function. The average length of this domain is
           approximately 230 amino acids long.
          Length = 234

 Score = 43.2 bits (103), Expect = 3e-005
 Identities = 15/57 (26%), Positives = 31/57 (54%)

Query: 28  VDYETGAVNFKCEPSEMDAVLKRVRAKGYTVLHTEYSFKPKKFIKLEESENEKYKKF 84
           V+ E G++    +P++ +AV K +   G  +   E +  P+  ++L+E + EK +K 
Sbjct: 160 VEDEDGSIEVITDPTDFEAVKKALEEAGLEIESAEITMIPQNTVELDEEDAEKLEKL 216


==> gnl|CDD|183483 PRK12378, PRK12378, hypothetical protein; Provisional.
          Length = 235

 Score = 37.1 bits (87), Expect = 0.002
 Identities = 15/63 (23%), Positives = 29/63 (46%)

Query: 22  AQECEMVDYETGAVNFKCEPSEMDAVLKRVRAKGYTVLHTEYSFKPKKFIKLEESENEKY 81
             + E V+ E G +    +P++   V K + A G   L  E    P+  ++L   + E++
Sbjct: 155 DVDVEDVEEEEGTITVYTDPTDFHKVKKALEAAGIEFLVAELEMIPQNPVELSGEDLEQF 214

Query: 82  KKF 84
           +K 
Sbjct: 215 EKL 217


==> gnl|CDD|30566 COG0217, COG0217, Uncharacterized conserved protein [Function
           unknown].
          Length = 241

 Score = 36.7 bits (85), Expect = 0.002
 Identities = 18/76 (23%), Positives = 37/76 (48%)

Query: 26  EMVDYETGAVNFKCEPSEMDAVLKRVRAKGYTVLHTEYSFKPKKFIKLEESENEKYKKFR 85
           E V+ + G++    EP + + V + + A GY +   E +  P+  ++L++ + EK +K  
Sbjct: 162 EDVEEDEGSIEVYTEPEDFNKVKEALEAAGYEIESAELTMIPQNTVELDDEDAEKLEKLI 221

Query: 86  TKLMKTQDFDVIFDNV 101
             L    D   ++ N 
Sbjct: 222 DALEDDDDVQNVYHNA 237


==> gnl|CDD|178871 PRK00110, PRK00110, hypothetical protein; Validated.
          Length = 245

 Score = 32.0 bits (74), Expect = 0.071
 Identities = 12/46 (26%), Positives = 20/46 (43%)

Query: 39  CEPSEMDAVLKRVRAKGYTVLHTEYSFKPKKFIKLEESENEKYKKF 84
             P + +AV   + A G      E +  P+  ++L+E   EK  K 
Sbjct: 173 TAPEDFEAVRDALEAAGLEAESAEVTMIPQNTVELDEETAEKLLKL 218


==> gnl|CDD|132175 TIGR03131, malonate_mdcH, malonate decarboxylase, epsilon subunit. 
           Members of this protein family are the epsilon subunit
           of malonate decarboxylase. This subunit has
           malonyl-CoA/dephospho-CoA acyltransferase activity.
           Malonate decarboxylase may be a soluble enzyme, or
           linked to membrane subunits and active as a sodium pump.
           The epsilon subunit is closely related to the malonyl
           CoA-acyl carrier protein (ACP) transacylase family
           described by TIGR00128, but acts on an ACP subunit of
           malonate decarboxylase that has an unusual coenzyme A
           derivative as its prothetic group.
          Length = 295

 Score = 30.4 bits (69), Expect = 0.20
 Identities = 10/43 (23%), Positives = 15/43 (34%), Gaps = 11/43 (25%)

Query: 85  RTKLMKTQDFDVIFDN------VVGMDEEEIETGVATADCVVA 121
           R  LM     D           V+G+D   +E  +A     +A
Sbjct: 109 RAALM-----DQAVPGGYGMLAVLGLDLAAVEALIAKHGVYLA 146


==> gnl|CDD|182100 PRK09834, PRK09834, DNA-binding transcriptional activator MhpR;
           Provisional.
          Length = 263

 Score = 29.6 bits (67), Expect = 0.32
 Identities = 12/55 (21%), Positives = 24/55 (43%), Gaps = 5/55 (9%)

Query: 19  ACKAQECEM-VDY----ETGAVNFKCEPSEMDAVLKRVRAKGYTVLHTEYSFKPK 68
            C  +E E  ++              +P+ ++A+L R R +GY   +  +  +PK
Sbjct: 150 FCPEEEREALLELLASRPGDEDQLARDPARLEAMLARTRKRGYGENYGGWDQQPK 204


==> gnl|CDD|162166 TIGR01033, TIGR01033, DNA-binding regulatory protein, YebC/PmpR
           family.  This model describes a minimally characterized
           protein family, restricted to bacteria excepting for
           some eukaryotic sequences that have possible transit
           peptides. YebC from E. coli is crystallized, and PA0964
           from Pseudomonas aeruginosa has been shown to be a
           sequence-specific DNA-binding regulatory protein.
          Length = 238

 Score = 29.6 bits (67), Expect = 0.33
 Identities = 15/63 (23%), Positives = 28/63 (44%)

Query: 39  CEPSEMDAVLKRVRAKGYTVLHTEYSFKPKKFIKLEESENEKYKKFRTKLMKTQDFDVIF 98
             P E++ V + + AKG+ +   E +  P   + L++ + EK  K    L    D   ++
Sbjct: 175 TAPEELEKVKEALEAKGFPIESAEITMIPLTTVDLDDEQAEKLLKLIDALEDDDDVQEVY 234

Query: 99  DNV 101
            N 
Sbjct: 235 HNF 237
