# Supplementary material for: Transcriptional Profiles of Mating-Responsive Genes from Testes and Male Accessory Glands of the Mediterranean Fruit Fly, Ceratitis capitata
Source: PLoS One. 2012 Oct 11;7(10):e46812. doi: 10.1371/journal.pone.0046812 (PMC3469604; doi:10.1371/journal.pone.0046812)
Supplement: Spreadsheet S1 — Hyperlinked Excel spreadsheet containing annotated assembled ESTs. Putative peptides are named using the prefix ‘Cc-male-’ rather than the prefix ‘TAG’ used in the text. (ZIP) [file pone.0046812.s008.zip › Spreadsheet 1/links/CDD/Cc-male-1101-CDD.txt]

>Cc-male-1101

gnl|CDD|100049 cd03359, LbH_Dynactin_5, Dynactin 5 (or subunit p...   243   3e-065
gnl|CDD|31007 COG0663, PaaY, Carbonic anhydrases/acetyltransfera...    73   8e-014
gnl|CDD|100051 cd04645, LbH_gamma_CA_like, Gamma carbonic anhydr...    66   8e-012
gnl|CDD|100055 cd04650, LbH_FBP, Ferripyochelin Binding Protein ...    62   2e-010
gnl|CDD|100038 cd00208, LbetaH, Left-handed parallel beta-Helix ...    50   9e-007
gnl|CDD|179158 PRK00892, lpxD, UDP-3-O-[3-hydroxymyristoyl] gluc...    47   4e-006
gnl|CDD|163332 TIGR03570, NeuD_NnaD, sugar O-acyltransferase, si...    46   7e-006
gnl|CDD|100043 cd03352, LbH_LpxD, UDP-3-O-acyl-glucosamine N-acy...    44   3e-005
gnl|CDD|162561 TIGR01853, lipid_A_lpxD, UDP-3-O-[3-hydroxymyrist...    44   4e-005
gnl|CDD|31246 COG1044, LpxD, UDP-3-O-[3-hydroxymyristoyl].             43   6e-005

==> gnl|CDD|100049 cd03359, LbH_Dynactin_5, Dynactin 5 (or subunit p25); Dynactin is a
           major component of the activator complex that stimulates
           dynein-mediated vesicle transport. Dynactin is a
           heterocomplex of at least eight subunits, including a
           150,000-MW protein called Glued, the actin-capping
           protein Arp1, and dynamatin. In vitro binding
           experiments show that dynactin enhances dynein-dependent
           motility, possibly through interaction with microtubules
           and vesicles. Subunit p25 is part of the pointed-end
           subcomplex in dynactin that also includes p26, p27, and
           Arp11. This subcomplex interacts with membranous
           cargoes. p25 and p27 contain imperfect tandem repeats of
           a hexapeptide repeat motif (X-[STAV]-X-[LIV]-[GAED]-X),
           indicating a left-handed parallel beta helix (LbH)
           structural domain. Proteins containing hexapeptide
           repeats are often enzymes showing acyltransferase
           activity..
          Length = 161

 Score =  243 bits (623), Expect = 3e-065
 Identities = 95/166 (57%), Positives = 124/166 (74%), Gaps = 5/166 (3%)

Query: 13  YVETASGNKVSRQTVLCGSQNIVLNGKVVVQTGAIIRGDLANVRTGRYCVISKNAVIRPP 72
           Y+ETASGNKVSR++V+CGSQNIVLNGK ++Q+  IIRGDLA V  GRYC++S+  VIRPP
Sbjct: 1   YIETASGNKVSRKSVICGSQNIVLNGKTIIQSDVIIRGDLATVSIGRYCILSEGCVIRPP 60

Query: 73  YKQFSKGIAFFPMHIGDHVFIGEGAVVSASSIGSFVYIGKNAIIGRRCALKDCCIIEDGA 132
           +K+FSKG+AFFP+HIGD+VFIGE  VV+A+ IGS+V+IGKN +IGRRC +KDC  I DG 
Sbjct: 61  FKKFSKGVAFFPLHIGDYVFIGENCVVNAAQIGSYVHIGKNCVIGRRCIIKDCVKILDGT 120

Query: 133 VLPPETTVASYMRYTAKGTIEGGQGNPNFVPAAMQDQMVEYTKSFY 178
           V+PP+T +  Y   + +     G      +P   Q+ M E TK +Y
Sbjct: 121 VVPPDTVIPPYSVVSGRPARFIG-----ELPECTQELMEEETKEYY 161


==> gnl|CDD|31007 COG0663, PaaY, Carbonic anhydrases/acetyltransferases, isoleucine
           patch superfamily [General function prediction only].
          Length = 176

 Score = 72.5 bits (178), Expect = 8e-014
 Identities = 40/163 (24%), Positives = 69/163 (42%), Gaps = 19/163 (11%)

Query: 22  VSRQTVLCGSQNIVLNGKVVVQTGAIIRGDLANVRTGRYCVISKNAVIRPPYKQFSKGIA 81
           V+    + G  ++ +   V +  GA++RGD+  +R G    I    VI            
Sbjct: 20  VAPSATVIG--DVRIGAGVSIWPGAVLRGDVEPIRIGARTNIQDGVVIH--------ADP 69

Query: 82  FFPMHIGDHVFIGEGAVVSASSIGSFVYIGKNAIIGRRCALKDCCIIEDGAVLPPETTVA 141
            +P+ IGD V IG GAVV   +IG  V IG  A +     + D  I+  GA++ P   + 
Sbjct: 70  GYPVTIGDDVTIGHGAVVHGCTIGDNVLIGMGATVLDGAVIGDGSIVGAGALVTPGKEIP 129

Query: 142 SYMRYTAKGTIEGGQGNPNFVPAAMQDQMVEYTKSFYEHFLRN 184
                          G+P  V   + D+ + + +   E++++ 
Sbjct: 130 GGSLVV---------GSPAKVVRPLDDEELAWLRENAENYVKL 163


==> gnl|CDD|100051 cd04645, LbH_gamma_CA_like, Gamma carbonic anhydrase-like: This
           family is composed of gamma carbonic anhydrase (CA),
           Ferripyochelin Binding Protein (FBP), E. coli paaY
           protein, and similar proteins. CAs are zinc-containing
           enzymes that catalyze the reversible hydration of carbon
           dioxide in a two-step mechanism, involving the
           nucleophilic attack of a zinc-bound hydroxide ion on
           carbon dioxide, followed by the regeneration of the
           active site by ionization of the zinc-bound water
           molecule and removal of a proton from the active site.
           They are ubiquitous enzymes involved in fundamental
           processes like photosynthesis, respiration, pH
           homeostasis and ion transport. There are three
           evolutionary distinct groups - alpha, beta and gamma
           carbonic anhydrases - which show no significant sequence
           identity or structural similarity. Gamma CAs are
           trimeric enzymes with left-handed parallel beta helix
           (LbH) structural domain..
          Length = 153

 Score = 65.9 bits (162), Expect = 8e-012
 Identities = 29/100 (29%), Positives = 46/100 (46%), Gaps = 8/100 (8%)

Query: 45  GAIIRGDLANVRTGRYCVISKNAVIRPPYKQFSKGIAFFPMHIGDHVFIGEGAVVSASSI 104
           GA++RGD+  +R G    I   +V+             +P  IGD+V +G GAV+   +I
Sbjct: 29  GAVLRGDVNPIRIGERTNIQDGSVLHVDPG--------YPTIIGDNVTVGHGAVLHGCTI 80

Query: 105 GSFVYIGKNAIIGRRCALKDCCIIEDGAVLPPETTVASYM 144
           G    IG  AII     +    I+  G+++PP   +    
Sbjct: 81  GDNCLIGMGAIILDGAVIGKGSIVAAGSLVPPGKVIPPGS 120


 Score = 29.3 bits (67), Expect = 0.91
 Identities = 13/57 (22%), Positives = 20/57 (35%), Gaps = 20/57 (35%)

Query: 87  IGDHVFIGEGAVVSASSIGSFVYIGKNA---------------IIGRRCALKDCCII 128
           I    FI   A V    IG  V +G+ +                IG R  ++D  ++
Sbjct: 2   IDPSAFIAPNATV----IGD-VTLGEGSSVWFGAVLRGDVNPIRIGERTNIQDGSVL 53


==> gnl|CDD|100055 cd04650, LbH_FBP, Ferripyochelin Binding Protein (FBP): FBP is an
           outer membrane protein which plays a role in iron
           acquisition. It binds iron when it is complexed with
           pyochelin. It adopts the left-handed parallel beta-helix
           (LbH) structure, and contains imperfect tandem repeats
           of a hexapeptide repeat motif
           (X-[STAV]-X-[LIV]-[GAED]-X). Proteins containing
           hexapeptide repeats are often enzymes showing
           acyltransferase activity. Acyltransferase activity has
           not been observed in this group..
          Length = 154

 Score = 61.8 bits (150), Expect = 2e-010
 Identities = 34/111 (30%), Positives = 55/111 (49%), Gaps = 8/111 (7%)

Query: 33  NIVLNGKVVVQTGAIIRGDLANVRTGRYCVISKNAVIRPPYKQFSKGIAFFPMHIGDHVF 92
           ++V+     V   A+IRGD  ++  G+Y  + +N  I   +         +P  IGD+V 
Sbjct: 18  DVVIGELTSVWHYAVIRGDNDSIYIGKYSNVQENVSIHTDHG--------YPTEIGDYVT 69

Query: 93  IGEGAVVSASSIGSFVYIGKNAIIGRRCALKDCCIIEDGAVLPPETTVASY 143
           IG  AVV  + +G++V +G  AI+     + D  II  GAV+ P   +  Y
Sbjct: 70  IGHNAVVHGAKVGNYVIVGMGAILLNGAKIGDHVIIGAGAVVTPGKEIPDY 120


==> gnl|CDD|100038 cd00208, LbetaH, Left-handed parallel beta-Helix (LbetaH or LbH)
           domain: The alignment contains 5 turns, each containing
           three imperfect tandem repeats of a hexapeptide repeat
           motif (X-[STAV]-X-[LIV]-[GAED]-X). Proteins containing
           hexapeptide repeats are often enzymes showing
           acyltransferase activity, however, some subfamilies in
           this hierarchy also show activities related to ion
           transport or translation initiation. Many are trimeric
           in their active forms..
          Length = 78

 Score = 49.6 bits (119), Expect = 9e-007
 Identities = 28/90 (31%), Positives = 35/90 (38%), Gaps = 15/90 (16%)

Query: 55  VRTGRYCVISKNAVIRPPYKQFSKGIAFFPMHIGDHVFIGEGAVVSA---SSIGSFVYIG 111
           V  G    I   AVIR P            + IGD+V IG GAV+ A    +  +   IG
Sbjct: 1   VFIGEGVKIHPKAVIRGP------------VVIGDNVNIGPGAVIGAATGPNEKNPTIIG 48

Query: 112 KNAIIGRRCALKDCCIIEDGAVLPPETTVA 141
            N  IG    +     I D AV+     V 
Sbjct: 49  DNVEIGANAVIHGGVKIGDNAVIGAGAVVT 78


==> gnl|CDD|179158 PRK00892, lpxD, UDP-3-O-[3-hydroxymyristoyl] glucosamine
           N-acyltransferase; Provisional.
          Length = 343

 Score = 47.4 bits (114), Expect = 4e-006
 Identities = 25/103 (24%), Positives = 36/103 (34%), Gaps = 16/103 (15%)

Query: 43  QTGAII--RGDLANVRTGRYCVISKNAVIRPPYKQFSKGIAFF--------PMHIGDHVF 92
           + GA+I    D   V  G   ++ KN     PY  F++    F           I     
Sbjct: 54  KAGAVIVSPDDAEFVPAGNALLVVKN-----PYLAFARLAQLFDPPATPSPAAGIHPSAV 108

Query: 93  IGEGAVVSAS-SIGSFVYIGKNAIIGRRCALKDCCIIEDGAVL 134
           I   A +    SIG    IG   +IG    +    +I DG  +
Sbjct: 109 IDPSAKIGEGVSIGPNAVIGAGVVIGDGVVIGAGAVIGDGVKI 151


 Score = 43.2 bits (103), Expect = 7e-005
 Identities = 19/62 (30%), Positives = 23/62 (37%), Gaps = 13/62 (20%)

Query: 86  HIGDHVFIGEGAVVSASS-IGSFVYIGKNAIIGRRCALK-------DC-----CIIEDGA 132
            IG +  IG G V+     IG+   IG    IG  C L                II  GA
Sbjct: 120 SIGPNAVIGAGVVIGDGVVIGAGAVIGDGVKIGADCRLHANVTIYHAVRIGNRVIIHSGA 179

Query: 133 VL 134
           V+
Sbjct: 180 VI 181


 Score = 30.5 bits (70), Expect = 0.39
 Identities = 33/120 (27%), Positives = 45/120 (37%), Gaps = 37/120 (30%)

Query: 32  QNIVLNGKVVVQTGAIIRGDLANVRTGRYCVISKNAVIRPPYKQFSKGIAFFPMHIGDHV 91
             +V+   VV+  GA+I GD   V+ G  C +  N  I               + IG+ V
Sbjct: 129 AGVVIGDGVVIGAGAVI-GD--GVKIGADCRLHANVTIY------------HAVRIGNRV 173

Query: 92  FIGEGAVVSAS--------------------SIGSFVYIGKNAIIGRRCALKDCCIIEDG 131
            I  GAV+ +                      IG  V IG N  I  R AL D  +I +G
Sbjct: 174 IIHSGAVIGSDGFGFANDRGGWVKIPQLGRVIIGDDVEIGANTTID-RGALDD-TVIGEG 231


==> gnl|CDD|163332 TIGR03570, NeuD_NnaD, sugar O-acyltransferase, sialic acid
           O-acetyltransferase NeuD family.  These proteins contain
           repeats of the bacterial transferase hexapeptide
           (pfam00132), although often these do not register above
           the trusted cutoff.
          Length = 201

 Score = 46.3 bits (111), Expect = 7e-006
 Identities = 30/110 (27%), Positives = 44/110 (40%), Gaps = 26/110 (23%)

Query: 40  VVVQTGAIIRGDLANVRTGRYCVISKNAVIRPPYKQFSKGIAFFPMH---IGDHVFIGEG 96
            V+  GA+I     +VR G   +I+  A++                H   IGD+V I  G
Sbjct: 106 TVIMAGAVI---NPDVRIGDNVIINTGAIVE---------------HDCVIGDYVHIAPG 147

Query: 97  AVVSAS-SIGSFVYIGKNAIIGRRCALKDCCIIEDGAV----LPPETTVA 141
             +S    IG  V+IG  A I +   +    I+  GAV    +P    V 
Sbjct: 148 VTLSGGVVIGEGVFIGAGATIIQGVTIGAGAIVGAGAVVTKDIPDGGVVV 197


 Score = 40.2 bits (95), Expect = 5e-004
 Identities = 17/50 (34%), Positives = 22/50 (44%), Gaps = 1/50 (2%)

Query: 86  HIGDHVFIGEGAVVSASS-IGSFVYIGKNAIIGRRCALKDCCIIEDGAVL 134
            IG+   I  GAV++    IG  V I   AI+   C + D   I  G  L
Sbjct: 101 SIGEGTVIMAGAVINPDVRIGDNVIINTGAIVEHDCVIGDYVHIAPGVTL 150


 Score = 32.8 bits (76), Expect = 0.090
 Identities = 18/72 (25%), Positives = 24/72 (33%), Gaps = 15/72 (20%)

Query: 40  VVVQTGAIIRGDLANVRTGRYCVISKNAVIRPPYKQFSKGIAFFPMHIGDHVFIGEGAVV 99
           V +  G  + G    V  G    I   A I         G+      IG    +G GAVV
Sbjct: 142 VHIAPGVTLSG---GVVIGEGVFIGAGATIIQ-------GV-----TIGAGAIVGAGAVV 186

Query: 100 SASSIGSFVYIG 111
           +       V +G
Sbjct: 187 TKDIPDGGVVVG 198


==> gnl|CDD|100043 cd03352, LbH_LpxD, UDP-3-O-acyl-glucosamine N-acyltransferase
           (LpxD): The enzyme catalyzes the transfer of
           3-hydroxymyristic acid or 3-hydroxy-arachidic acid,
           depending on the organism, from the acyl carrier protein
           (ACP) to UDP-3-O-acyl-glucosamine to produce
           UDP-2,3-diacyl-GlcNAc. This constitutes the third step
           in the lipid A biosynthetic pathway in Gram-negative
           bacteria. LpxD is a homotrimer, with each subunit
           consisting of a novel combination of an N-terminal
           uridine-binding domain, a core lipid-binding left-handed
           parallel beta helix (LbH) domain, and a C-terminal
           alpha-helical extension. The LbH domain contains 9
           turns, each containing three imperfect tandem repeats of
           a hexapeptide repeat motif (X-[STAV]-X-[LIV]-[GAED]-X)..
          Length = 205

 Score = 44.3 bits (106), Expect = 3e-005
 Identities = 26/83 (31%), Positives = 30/83 (36%), Gaps = 19/83 (22%)

Query: 53  ANVRTGRYCVISKNAVIRPPYKQFSKGIAFFPMHIGDHVFIGEGAVVSA-SSIGSFVYIG 111
            NV  G   VI +  VI                  GD V IG G V+     IG    I 
Sbjct: 6   ENVSIGPNAVIGEGVVI------------------GDGVVIGPGVVIGDGVVIGDDCVIH 47

Query: 112 KNAIIGRRCALKDCCIIEDGAVL 134
            N  I   C + D  II  GAV+
Sbjct: 48  PNVTIYEGCIIGDRVIIHSGAVI 70


 Score = 38.5 bits (91), Expect = 0.002
 Identities = 14/42 (33%), Positives = 19/42 (45%), Gaps = 5/42 (11%)

Query: 93  IGEGAVVSASSIGSFVYIGKNAIIGRRCALKDCCIIEDGAVL 134
           IGE       SIG    IG+  +IG    +    +I DG V+
Sbjct: 4   IGENV-----SIGPNAVIGEGVVIGDGVVIGPGVVIGDGVVI 40


 Score = 32.0 bits (74), Expect = 0.17
 Identities = 18/58 (31%), Positives = 25/58 (43%), Gaps = 1/58 (1%)

Query: 86  HIGDHVFIGEG-AVVSASSIGSFVYIGKNAIIGRRCALKDCCIIEDGAVLPPETTVAS 142
            I  +V IGE   + +   I     IG N IIG +  +     I DG V+   + V S
Sbjct: 128 QIAHNVRIGENCLIAAQVGIAGSTTIGDNVIIGGQVGIAGHLTIGDGVVIGAGSGVTS 185


 Score = 31.6 bits (73), Expect = 0.17
 Identities = 20/79 (25%), Positives = 24/79 (30%), Gaps = 16/79 (20%)

Query: 40  VVVQTGAIIRGDLANVRTGRYCVISKNAVIRPPYKQFSKGIAFFPMHIGDHVFIGEGAVV 99
           V +   A+I      V  G   VI    VI                 IGD   I     +
Sbjct: 8   VSIGPNAVIG---EGVVIGDGVVIGPGVVIGDGVV------------IGDDCVIHPNVTI 52

Query: 100 -SASSIGSFVYIGKNAIIG 117
                IG  V I   A+IG
Sbjct: 53  YEGCIIGDRVIIHSGAVIG 71


 Score = 31.2 bits (72), Expect = 0.26
 Identities = 28/125 (22%), Positives = 35/125 (28%), Gaps = 39/125 (31%)

Query: 40  VVVQTGAIIRGDLANVRTGRYCVISKNAVIRPP---------------------YKQFSK 78
           VV+  G +I      V  G  CVI  N  I                        +     
Sbjct: 26  VVIGPGVVIG---DGVVIGDDCVIHPNVTIYEGCIIGDRVIIHSGAVIGSDGFGFAPDGG 82

Query: 79  GIAFFP----MHIGDHVFIGEG-----AVVSASSIGS------FVYIGKNAIIGRRCALK 123
           G    P    + IGD V IG         +  + IG        V I  N  IG  C + 
Sbjct: 83  GWVKIPQLGGVIIGDDVEIGANTTIDRGALGDTVIGDGTKIDNLVQIAHNVRIGENCLIA 142

Query: 124 DCCII 128
               I
Sbjct: 143 AQVGI 147


==> gnl|CDD|162561 TIGR01853, lipid_A_lpxD, UDP-3-O-[3-hydroxymyristoyl] glucosamine
           N-acyltransferase.  This model describes LpxD, an enzyme
           for the biosynthesis of lipid A, a component
           oflipopolysaccharide (LPS) in the outer membrane outer
           leaflet of most Gram-negative bacteria. Some differences
           are found between lipid A of different species. This
           protein represents the third step from
           UDP-N-acetyl-D-glucosamine. The group added at this step
           generally is 14:0(3-OH) (myristate) but may vary; in
           Aquifex it appears to be 16:0(3-OH) (palmitate).
          Length = 324

 Score = 43.8 bits (104), Expect = 4e-005
 Identities = 19/50 (38%), Positives = 24/50 (48%), Gaps = 1/50 (2%)

Query: 86  HIGDHVFIGEGAVVSA-SSIGSFVYIGKNAIIGRRCALKDCCIIEDGAVL 134
            IG++V IG G V+     IG    I  N +I  R  L    II  GAV+
Sbjct: 123 EIGENVIIGPGVVIGDDVVIGDGSRIHPNVVIYERVQLGKNVIIHSGAVI 172


 Score = 36.5 bits (85), Expect = 0.007
 Identities = 33/117 (28%), Positives = 46/117 (39%), Gaps = 29/117 (24%)

Query: 43  QTGAII-RGDLANVRTGRYCVISKNAVIRPPYKQFSKGIA-FFPM--------------- 85
           Q GA+I   D   +      ++ K+     PY  F+K    F P                
Sbjct: 48  QAGAVIVSPDDQGLPAKCAALVVKD-----PYLAFAKVAELFDPPPKREAGIHPTAVVDP 102

Query: 86  --HIGDHVFIGEGAVVSASSIGSFVYIGKNAIIGRRCALKDCCIIEDGAVLPPETTV 140
              IGD V IG   V     IG+ V IG+N IIG    + D  +I DG+ + P   +
Sbjct: 103 SAKIGDGVTIGPNVV-----IGAGVEIGENVIIGPGVVIGDDVVIGDGSRIHPNVVI 154


==> gnl|CDD|31246 COG1044, LpxD, UDP-3-O-[3-hydroxymyristoyl].
          Length = 338

 Score = 43.3 bits (102), Expect = 6e-005
 Identities = 23/82 (28%), Positives = 31/82 (37%), Gaps = 13/82 (15%)

Query: 54  NVRTGRYCVISKNAVIRPPYKQFSKGIAFFPMHIGDHVFIGEGAVVSA-SSIGSFVYIGK 112
               G+   I  N VI               + IG++V IG GAV+     IG    I  
Sbjct: 111 TATIGKNVSIGPNVVIGAG------------VVIGENVVIGAGAVIGENVKIGDGTVIHP 158

Query: 113 NAIIGRRCALKDCCIIEDGAVL 134
           N  I     + +  II  GAV+
Sbjct: 159 NVTIYHNVVIGNNVIIHSGAVI 180


 Score = 42.6 bits (100), Expect = 1e-004
 Identities = 17/56 (30%), Positives = 24/56 (42%), Gaps = 1/56 (1%)

Query: 86  HIGDHVFIGEGAVVSASS-IGSFVYIGKNAIIGRRCALKDCCIIEDGAVLPPETTV 140
            IG +V IG   V+ A   IG  V IG  A+IG    + D  +I     +     +
Sbjct: 113 TIGKNVSIGPNVVIGAGVVIGENVVIGAGAVIGENVKIGDGTVIHPNVTIYHNVVI 168


 Score = 37.2 bits (86), Expect = 0.004
 Identities = 32/142 (22%), Positives = 45/142 (31%), Gaps = 33/142 (23%)

Query: 32  QNIVLNGKVVVQTGAIIRGDLANVRTGRYCVISKNAVIRPP------------------- 72
             +V+   VV+  GA+I     NV+ G   VI  N  I                      
Sbjct: 128 AGVVIGENVVIGAGAVIG---ENVKIGDGTVIHPNVTIYHNVVIGNNVIIHSGAVIGADG 184

Query: 73  --YKQFSKGIAFFPMH----IGDHVFIG-----EGAVVSASSIGSFVYIGKNAIIGRRCA 121
             Y   + G    P      IGD V IG     +   +  + IG  V I     IG    
Sbjct: 185 FGYAGTAIGWVKIPQIGRVIIGDDVEIGANTTIDRGALDDTVIGEGVKIDNLVQIGHNVR 244

Query: 122 LKDCCIIEDGAVLPPETTVASY 143
           + + CII     +     +  Y
Sbjct: 245 IGEHCIIAGQVGIAGSVKIGKY 266


 Score = 33.3 bits (76), Expect = 0.063
 Identities = 28/121 (23%), Positives = 41/121 (33%), Gaps = 26/121 (21%)

Query: 30  GSQNIVLNGKVVVQTGAII-------RGDLANVRTGRYCVISKNAVIRPPYKQFSKGIAF 82
           G   I   G+V++     I       RG L +   G    I                   
Sbjct: 193 GWVKIPQIGRVIIGDDVEIGANTTIDRGALDDTVIGEGVKIDNLV--------------- 237

Query: 83  FPMHIGDHVFIGEGAVVSASS-IGSFVYIGKNAIIGRRCALKDCCIIEDGAVLPPETTVA 141
               IG +V IGE  +++    I   V IGK  IIG +  +     I DG  +   + V 
Sbjct: 238 ---QIGHNVRIGEHCIIAGQVGIAGSVKIGKYVIIGGQVGIAGHLEIGDGVTIGARSGVM 294

Query: 142 S 142
           +
Sbjct: 295 A 295
