# Supplementary material for: Transcriptional Profiles of Mating-Responsive Genes from Testes and Male Accessory Glands of the Mediterranean Fruit Fly, Ceratitis capitata
Source: PLoS One. 2012 Oct 11;7(10):e46812. doi: 10.1371/journal.pone.0046812 (PMC3469604; doi:10.1371/journal.pone.0046812)
Supplement: Spreadsheet S1 — Hyperlinked Excel spreadsheet containing annotated assembled ESTs. Putative peptides are named using the prefix ‘Cc-male-’ rather than the prefix ‘TAG’ used in the text. (ZIP) [file pone.0046812.s008.zip › Spreadsheet 1/links/CDD/Cc-male-1102-CDD.txt]

>Cc-male-1102

gnl|CDD|30191 cd01673, dNK, Deoxyribonucleoside kinase (dNK) cat...   123   4e-029
gnl|CDD|145063 pfam01712, dNK, Deoxynucleoside kinase.  This fam...    89   1e-018
gnl|CDD|31617 COG1428, COG1428, Deoxynucleoside kinases [Nucleot...    69   1e-012
gnl|CDD|30203 cd02030, NDUO42, NADH:Ubiquinone oxioreductase, 42...    45   2e-005
gnl|CDD|177536 PHA03132, PHA03132, thymidine kinase; Provisional.      40   5e-004
gnl|CDD|161676 TIGR00041, DTMP_kinase, thymidylate kinase.  Func...    32   0.12 
gnl|CDD|32119 COG1936, COG1936, Predicted nucleotide kinase (rel...    31   0.21 
gnl|CDD|30190 cd01672, TMPK, Thymidine monophosphate kinase (TMP...    30   0.50 
gnl|CDD|168472 PRK06217, PRK06217, hypothetical protein; Validated.    30   0.51 
gnl|CDD|182606 PRK10637, cysG, siroheme synthase; Provisional.         30   0.60 

==> gnl|CDD|30191 cd01673, dNK, Deoxyribonucleoside kinase (dNK) catalyzes the
           phosphorylation of deoxyribonucleosides to yield
           corresponding monophosphates (dNMPs). This family
           consists of various deoxynucleoside kinases including
           deoxyribo- cytidine (EC 2.7.1.74), guanosine (EC
           2.7.1.113), adenosine (EC 2.7.1.76), and thymidine (EC
           2.7.1.21) kinases. They are key enzymes in the salvage
           of deoxyribonucleosides originating from extra- or
           intracellular breakdown of DNA..
          Length = 193

 Score =  123 bits (310), Expect = 4e-029
 Identities = 49/146 (33%), Positives = 79/146 (54%), Gaps = 7/146 (4%)

Query: 5   ELMYIDPDRWAMPFQSYVMLTMLERHTQI----TDKPIKILERSLYSSKYCFVENLHKSG 60
           E  Y DP RWA PFQ Y +L+ L+++       +     ILERS++S +     NL + G
Sbjct: 43  EKFYEDPKRWAFPFQLYFLLSRLKQYKDALEHLSTGQGVILERSIFSDRVFAEANLKEGG 102

Query: 61  LIHDGMYEILKQWYNYVEDITHVQADLIVYLRTTPEVVYERIRKRARSEEACVPLEYIKQ 120
            I    Y++  + ++ +     +  DL++YL  +PE   +RI+KR R EE  +PL+Y++ 
Sbjct: 103 -IMKTEYDLYNELFDNLIP-ELLPPDLVIYLDASPETCLKRIKKRGRPEEQGIPLDYLED 160

Query: 121 LHELHEDWLIRNRVGHNIKVLEIEAD 146
           LHE +E W +         VL I+A+
Sbjct: 161 LHEAYEKWFLPQMYEK-APVLIIDAN 185


==> gnl|CDD|145063 pfam01712, dNK, Deoxynucleoside kinase.  This family consists of
           various deoxynucleoside kinases cytidine EC:2.7.1.74,
           guanosine EC:2.7.1.113, adenosine EC:2.7.1.76 and
           thymidine kinase EC:2.7.1.21 (which also phosphorylates
           deoxyuridine and deoxycytosine.) These enzymes catalyse
           the production of deoxynucleotide 5'-monophosphate from
           a deoxynucleoside. Using ATP and yielding ADP in the
           process.
          Length = 146

 Score = 88.9 bits (221), Expect = 1e-018
 Identities = 49/147 (33%), Positives = 79/147 (53%), Gaps = 7/147 (4%)

Query: 18  FQSYVMLTMLERHTQITDKPIKILERSLYSSKYCFVENLHKSGLIHDGMYEILKQWYNYV 77
            Q+Y + +  ++        + ILERS+YS +Y F +NL+  G + D  Y+  K+ Y+ +
Sbjct: 1   LQTYFLNSRFKQQLSAARDEVVILERSIYSDRYIFAKNLYDKGTMSDEEYKTYKELYDNM 60

Query: 78  EDITHVQADLIVYLRTTPEVVYERIRKRARSEEACVPLEYIKQLH-ELHEDWLIRNRVGH 136
                 + DLI+YL+ +PE   ERI+KR R+EE  + L+Y++ LH E +E W  +    +
Sbjct: 61  LRQLPKRPDLIIYLKVSPETCLERIKKRGRTEEKNIELDYLELLHSEKYEKWYTKY---N 117

Query: 137 NIKVLEIEA---DLDLSEIDREYKRSE 160
              VL I+    D    E D   KR+E
Sbjct: 118 ASPVLVIDGDKLDFVEDEEDIMNKRNE 144


==> gnl|CDD|31617 COG1428, COG1428, Deoxynucleoside kinases [Nucleotide transport and
           metabolism].
          Length = 216

 Score = 68.7 bits (168), Expect = 1e-012
 Identities = 37/158 (23%), Positives = 67/158 (42%), Gaps = 6/158 (3%)

Query: 5   ELMYIDPDRWAMPFQSYVMLTMLERHTQITDKPIKILERSLYSSKYCFVENLHKSGLIHD 64
           +L Y DP+R+A   Q Y +L   ++  +       IL+RS++   + F +     G +  
Sbjct: 44  DLFYEDPERYAFLLQIYFLLNRFKKIKKALSDKNNILDRSIFEDYFLFAKLNFAKGTLSP 103

Query: 65  GMYEILKQWYNYVEDIT---HVQADLIVYLRTTPEVVYERIRKRARSEEACVP---LEYI 118
             ++     Y+ + +       + DL++YL  + E +  RI KR R  E        +Y+
Sbjct: 104 SEFKYYDDLYDNMLEELPYLPGRPDLLIYLDASLETLLRRIAKRGRPFEIDNFDENKDYL 163

Query: 119 KQLHELHEDWLIRNRVGHNIKVLEIEADLDLSEIDREY 156
           K LH  ++DW         + +     D   +E D E 
Sbjct: 164 KDLHRRYDDWFENYDACPVLGIDGDSIDFVNNEQDLEK 201


==> gnl|CDD|30203 cd02030, NDUO42, NADH:Ubiquinone oxioreductase, 42 kDa (NDUO42) is
           a family of proteins that are highly similar to
           deoxyribonucleoside kinases (dNK). Members of this
           family have been identified as one of the subunits of
           NADH:Ubiquinone oxioreductase (complex I), a
           multi-protein complex located in the inner mitochondrial
           membrane. The main function of the complex is to
           transport electrons from NADH to ubiquinone, which is
           accompanied by the translocation of protons from the
           mitochondrial matrix to the inter membrane space..
          Length = 219

 Score = 45.2 bits (107), Expect = 2e-005
 Identities = 25/96 (26%), Positives = 44/96 (45%), Gaps = 8/96 (8%)

Query: 40  ILERSLYSSKYCFVENLHKSGLIHDGMYEILKQWYNYVEDIT---HVQADLIVYLRTTPE 96
           +LERS +S  + F+E ++K G I     +     YN V+  T    +   L++YL     
Sbjct: 100 VLERSPFSD-FVFLEAMYKQGYIRKQCVDH----YNEVKGNTIPELLPPHLVIYLDVPVP 154

Query: 97  VVYERIRKRARSEEACVPLEYIKQLHELHEDWLIRN 132
            V +RI+KR    E  V   Y++ +   ++   +  
Sbjct: 155 EVQKRIKKRGDPHEMKVTSAYLQDIENAYKKTFLPE 190


==> gnl|CDD|177536 PHA03132, PHA03132, thymidine kinase; Provisional.
          Length = 580

 Score = 40.1 bits (94), Expect = 5e-004
 Identities = 15/38 (39%), Positives = 23/38 (60%)

Query: 86  DLIVYLRTTPEVVYERIRKRARSEEACVPLEYIKQLHE 123
           D+IV L+   E    R++KR R EE  + L Y+K+L+ 
Sbjct: 403 DVIVLLKLNSEENLRRVKKRGRKEEKGINLTYLKELNW 440


==> gnl|CDD|161676 TIGR00041, DTMP_kinase, thymidylate kinase.  Function:
           phosphorylation of DTMP to form DTDP in both de novo and
           salvage pathways of DTTP synthesis. Catalytic activity:
           ATP + thymidine 5'-phosphate = ADP + thymidine
           5'-diphosphate.
          Length = 195

 Score = 32.3 bits (74), Expect = 0.12
 Identities = 28/116 (24%), Positives = 48/116 (41%), Gaps = 14/116 (12%)

Query: 40  ILERSLYSSKYCFVENLHKSGLIHDGMYEILKQWYNYVEDITHVQADLIVYLRTTPEVVY 99
           I +R ++SS           G+  D + E+     N  ED      DL +YL   PEV  
Sbjct: 93  ISDRYVFSS---IAYQGGARGIDEDLVLEL-----N--EDALGDMPDLTIYLDIDPEVAL 142

Query: 100 ERIRKRARSEEACVPLEYIKQLHELHEDWLIRNRVGHNIKVLEIEADLDLSEIDRE 155
           ER+RK  R E      E +    ++ + +L          +  I+A   + E++++
Sbjct: 143 ERLRK--RGELDREEFEKLDFFEKVRQRYL--ELADKEKSIHVIDATNSVEEVEQD 194


==> gnl|CDD|32119 COG1936, COG1936, Predicted nucleotide kinase (related to CMP and
           AMP kinases) [Nucleotide transport and metabolism].
          Length = 180

 Score = 31.4 bits (71), Expect = 0.21
 Identities = 15/25 (60%), Positives = 19/25 (76%)

Query: 86  DLIVYLRTTPEVVYERIRKRARSEE 110
           DL+V LR  PEV+YER++ R  SEE
Sbjct: 84  DLVVVLRADPEVLYERLKGRGYSEE 108


==> gnl|CDD|30190 cd01672, TMPK, Thymidine monophosphate kinase (TMPK), also known as
           thymidylate kinase, catalyzes the phosphorylation of
           thymidine monophosphate (TMP) to thymidine diphosphate
           (TDP) utilizing ATP as its preferred phophoryl donor.
           TMPK represents the rate-limiting step in either de novo
           or salvage biosynthesis of thymidine triphosphate
           (TTP)..
          Length = 200

 Score = 30.2 bits (68), Expect = 0.50
 Identities = 17/74 (22%), Positives = 33/74 (44%), Gaps = 5/74 (6%)

Query: 83  VQADLIVYLRTTPEVVYERIRKR-ARSEEACVPLEYIKQLHELHEDWLIRNRVGHNIKVL 141
           ++ DL + L   PEV   RI  R     +    LE+ +++ E + +   +       +++
Sbjct: 124 LKPDLTILLDIDPEVGLARIEARGRDDRDEQEGLEFHERVREGYLELAAQ----EPERII 179

Query: 142 EIEADLDLSEIDRE 155
            I+A   L E+  E
Sbjct: 180 VIDASQPLEEVLAE 193


==> gnl|CDD|168472 PRK06217, PRK06217, hypothetical protein; Validated.
          Length = 183

 Score = 30.0 bits (68), Expect = 0.51
 Identities = 10/20 (50%), Positives = 14/20 (70%)

Query: 86  DLIVYLRTTPEVVYERIRKR 105
           DL+V+L   PE+  ER+R R
Sbjct: 85  DLVVFLTIPPELRLERLRLR 104


==> gnl|CDD|182606 PRK10637, cysG, siroheme synthase; Provisional.
          Length = 457

 Score = 30.1 bits (68), Expect = 0.60
 Identities = 15/45 (33%), Positives = 23/45 (51%), Gaps = 7/45 (15%)

Query: 84  QADLIVYLRTTPEVVYERIRKRA-------RSEEACVPLEYIKQL 121
           QAD++VY R   + +   +R+ A       R+   CVP E I Q+
Sbjct: 241 QADVVVYDRLVSDDIMNLVRRDADRVFVGKRAGYHCVPQEEINQI 285
