# Supplementary material for: Transcriptional Profiles of Mating-Responsive Genes from Testes and Male Accessory Glands of the Mediterranean Fruit Fly, Ceratitis capitata
Source: PLoS One. 2012 Oct 11;7(10):e46812. doi: 10.1371/journal.pone.0046812 (PMC3469604; doi:10.1371/journal.pone.0046812)
Supplement: Spreadsheet S1 — Hyperlinked Excel spreadsheet containing annotated assembled ESTs. Putative peptides are named using the prefix ‘Cc-male-’ rather than the prefix ‘TAG’ used in the text. (ZIP) [file pone.0046812.s008.zip › Spreadsheet 1/links/CDD/Cc-male-1103-CDD.txt]

>Cc-male-1103

gnl|CDD|144507 pfam00930, DPPIV_N, Dipeptidyl peptidase IV (DPP ...   140   5e-034
gnl|CDD|151882 pfam11443, DUF2828, Domain of unknown function (D...    31   0.59 

==> gnl|CDD|144507 pfam00930, DPPIV_N, Dipeptidyl peptidase IV (DPP IV) N-terminal
           region.  This family is an alignment of the region to
           the N-terminal side of the active site. The Prosite
           motif does not correspond to this Pfam entry.
          Length = 349

 Score =  140 bits (355), Expect = 5e-034
 Identities = 71/233 (30%), Positives = 101/233 (43%), Gaps = 24/233 (10%)

Query: 9   YPLREIVPYPKAGSPNPRVSLFTADLARAAKGLEFLTQIPVPSSLNTETDYIISAVEWLD 68
           YP    + YPKAG+PNP V LF  DLA          +I  P  L+   DY I+ V+W  
Sbjct: 139 YPEVRSIKYPKAGAPNPTVKLFVYDLASGKT-----VEIVPPDDLSD-ADYYITRVKWTP 192

Query: 69  NERVLSVWMNRIQNLAYLQVFDG-LRRLEIFNIESKTGWVNLFTPPFKNRDGSRIALVLP 127
           +E++L  W+NR QN+  L + D    R  +   E+  GWV L   P   RDGS    +  
Sbjct: 193 DEKLLVQWLNRDQNVLDLVLVDTETGRTVVLLEETSDGWVELHQDPVFLRDGSGFLWISE 252

Query: 128 QLQDDQTPYRHICTLATKSAGGAVEVLTKGKLVVEGILHWDAASDVIFYMANTEQQSQVA 187
                +  Y+H+        G     LT G   V  IL  D   D++++ A  +   +  
Sbjct: 253 -----RDGYKHLY--LYDLDGKLPRQLTSGNWEVTSILGVDEKRDLVYFTATEDSPGER- 304

Query: 188 HVYAIKAETGRTPQCLTCGLHISGGVQQTYYEVSFSDERQMAI-TSDGPGVPM 239
           H+Y +  + G  PQCLT            +   SFS   +  + T  GP  P 
Sbjct: 305 HLYRVSLDGG-EPQCLTDES-------GDHDSASFSPNGKYYVLTYSGPDTPP 349


==> gnl|CDD|151882 pfam11443, DUF2828, Domain of unknown function (DUF2828).  This is
           a uncharacterized domain found in eukaryotes and
           viruses.
          Length = 524

 Score = 30.9 bits (70), Expect = 0.59
 Identities = 20/78 (25%), Positives = 30/78 (38%), Gaps = 14/78 (17%)

Query: 18  PKAGSPNPRV---------SLFTADLARAAKGLEFLTQIPVPSSLNT-ETDYIISAVEW- 66
           P  GS + +           LF  DL    +       +P+  +L   E    +SA +W 
Sbjct: 187 PSEGSSHDKSTLICEAIARLLFPRDLGLVRERYRKEVLVPLRKALQLVEVK--MSARQWD 244

Query: 67  -LDNERVLSVWMNRIQNL 83
            +D  RV SV M R +  
Sbjct: 245 KIDYSRVPSVAMKRYKKA 262
