# Supplementary material for: Transcriptional Profiles of Mating-Responsive Genes from Testes and Male Accessory Glands of the Mediterranean Fruit Fly, Ceratitis capitata
Source: PLoS One. 2012 Oct 11;7(10):e46812. doi: 10.1371/journal.pone.0046812 (PMC3469604; doi:10.1371/journal.pone.0046812)
Supplement: Spreadsheet S1 — Hyperlinked Excel spreadsheet containing annotated assembled ESTs. Putative peptides are named using the prefix ‘Cc-male-’ rather than the prefix ‘TAG’ used in the text. (ZIP) [file pone.0046812.s008.zip › Spreadsheet 1/links/CDD/Cc-male-1104-CDD.txt]

>Cc-male-1104

gnl|CDD|175987 cd04020, C2B_SLP_1-2-3-4, C2 domain second repeat...    28   0.69 

==> gnl|CDD|175987 cd04020, C2B_SLP_1-2-3-4, C2 domain second repeat present in
          Synaptotagmin-like proteins 1-4.  All Slp members
          basically share an N-terminal Slp homology domain (SHD)
          and C-terminal tandem C2 domains (named the C2A domain
          and the C2B domain) with the SHD and C2 domains being
          separated by a linker sequence of various length.
          Slp1/JFC1 and Slp2/exophilin 4 promote granule docking
          to the plasma membrane.  Additionally, their C2A
          domains are both Ca2+ independent, unlike the case in
          Slp3 and Slp4/granuphilin in which their C2A domains
          are Ca2+ dependent.  It is thought that SHD (except for
          the Slp4-SHD) functions as a specific Rab27A/B-binding
          domain. In addition to Slps, rabphilin, Noc2, and
          Munc13-4 also function as Rab27-binding proteins. It
          has been demonstrated that Slp3 and Slp4/granuphilin
          promote dense-core vesicle exocytosis. C2 domains fold
          into an 8-standed beta-sandwich that can adopt 2
          structural arrangements: Type I and Type II,
          distinguished by a circular permutation involving their
          N- and C-terminal beta strands. Many C2 domains are
          Ca2+-dependent membrane-targeting modules that bind a
          wide variety of substances including bind
          phospholipids, inositol polyphosphates, and
          intracellular proteins.  Most C2 domain proteins are
          either signal transduction enzymes that contain a
          single C2 domain, such as protein kinase C, or membrane
          trafficking proteins which contain at least two C2
          domains, such as synaptotagmin 1.  However, there are a
          few exceptions to this including RIM isoforms and some
          splice variants of piccolo/aczonin and intersectin
          which only have a single C2 domain.  C2 domains with a
          calcium binding region have negatively charged
          residues, primarily aspartates, that serve as ligands
          for calcium ions.   This cd contains the second C2
          repeat, C2B, and has a type-I topology.
          Length = 162

 Score = 28.4 bits (64), Expect = 0.69
 Identities = 13/33 (39%), Positives = 15/33 (45%), Gaps = 3/33 (9%)

Query: 18 SSPFVPCCFPPPPRGKSPFKKVPSPHLKKSPFP 50
          S  FV C   P    KS  K   +P +KKS  P
Sbjct: 48 SDSFVKCYLLPDKSKKSKQK---TPVVKKSVNP 77
