# Supplementary material for: Transcriptional Profiles of Mating-Responsive Genes from Testes and Male Accessory Glands of the Mediterranean Fruit Fly, Ceratitis capitata
Source: PLoS One. 2012 Oct 11;7(10):e46812. doi: 10.1371/journal.pone.0046812 (PMC3469604; doi:10.1371/journal.pone.0046812)
Supplement: Spreadsheet S1 — Hyperlinked Excel spreadsheet containing annotated assembled ESTs. Putative peptides are named using the prefix ‘Cc-male-’ rather than the prefix ‘TAG’ used in the text. (ZIP) [file pone.0046812.s008.zip › Spreadsheet 1/links/CDD/Cc-male-1106-CDD.txt]

>Cc-male-1106

gnl|CDD|109848 pfam00808, CBFD_NFYB_HMF, Histone-like transcript...    86   5e-018
gnl|CDD|32219 COG2036, HHT1, Histones H3 and H4 [Chromatin struc...    69   9e-013
gnl|CDD|34751 COG5150, COG5150, Class 2 transcription repressor ...    51   2e-007
gnl|CDD|177753 PLN00149, PLN00149, potassium transporter; Provis...    34   0.035
gnl|CDD|173968 cd08050, TAF6, TATA Binding Protein (TBP) Associa...    32   0.17 

==> gnl|CDD|109848 pfam00808, CBFD_NFYB_HMF, Histone-like transcription factor
           (CBF/NF-Y) and archaeal histone.  This family includes
           archaebacterial histones and histone like transcription
           factors from eukaryotes.
          Length = 65

 Score = 86.1 bits (214), Expect = 5e-018
 Identities = 31/65 (47%), Positives = 41/65 (63%), Gaps = 1/65 (1%)

Query: 45  RFLPICNIIKIMKVPVPENGKIAKDARECIQECVSEFISFITSEAIERSIAENRKTVNGD 104
             LPI  + +IMK   P+ G+I++DA+E I ECV EFI FI SEA E    E RKT+N +
Sbjct: 1   AELPIARVKRIMKS-DPDAGRISQDAKELIAECVEEFIEFIASEAAEICKKEKRKTINAE 59

Query: 105 DLLYA 109
            +  A
Sbjct: 60  HIKLA 64


==> gnl|CDD|32219 COG2036, HHT1, Histones H3 and H4 [Chromatin structure and
           dynamics].
          Length = 91

 Score = 68.8 bits (168), Expect = 9e-013
 Identities = 24/81 (29%), Positives = 40/81 (49%), Gaps = 2/81 (2%)

Query: 40  LREQDRFLPICNIIKIMKVPVPENGKIAKDARECIQECVSEFISFITSEAIERSIAENRK 99
            R  D  LP   + +I++    E  +++  A E +QE + E++  I  +A+E +    RK
Sbjct: 13  QRSTDLLLPKAPVRRILRKAGAE--RVSSSAIEELQEALEEYLEEIAEDAVELAEHAKRK 70

Query: 100 TVNGDDLLYAFANLGFDNYVE 120
           TV  +D+  A   LG   Y E
Sbjct: 71  TVKAEDIKLALKRLGRRIYGE 91


==> gnl|CDD|34751 COG5150, COG5150, Class 2 transcription repressor NC2, beta subunit
           (Dr1) [Transcription].
          Length = 148

 Score = 51.2 bits (122), Expect = 2e-007
 Identities = 25/88 (28%), Positives = 44/88 (50%)

Query: 47  LPICNIIKIMKVPVPENGKIAKDARECIQECVSEFISFITSEAIERSIAENRKTVNGDDL 106
           LP   + K++   +P++    K+ARE       EFI+ ++SEA E    E +KT+  + +
Sbjct: 12  LPKATVQKMVSSILPKDLVFTKEAREIFINACIEFINMLSSEANEACEEEAKKTIAYEHV 71

Query: 107 LYAFANLGFDNYVEPLSMYLHKFRESTK 134
           + A  NL F+ Y+E        ++   K
Sbjct: 72  IKALENLEFEEYIESCMEEHENYKSYQK 99


==> gnl|CDD|177753 PLN00149, PLN00149, potassium transporter; Provisional.
          Length = 779

 Score = 33.7 bits (77), Expect = 0.035
 Identities = 24/76 (31%), Positives = 36/76 (47%), Gaps = 9/76 (11%)

Query: 1   MSTSGDSQPYLNDFMMRDDEDGVSGDDESDNKHSGGNYMLREQDRFLPICNIIKIMKVPV 60
           M+  G    +L    +R+D+        SD +   G   LRE  R  P+    K ++  V
Sbjct: 647 MTVVGTCSTHLEGIQLREDD--------SDKQEPAGTSELREI-RSPPVSRPKKRVRFVV 697

Query: 61  PENGKIAKDARECIQE 76
           PE+ KI + ARE +QE
Sbjct: 698 PESPKIDRGAREELQE 713


==> gnl|CDD|173968 cd08050, TAF6, TATA Binding Protein (TBP) Associated Factor 6
           (TAF6) is one of several TAFs that bind TBP and is
           involved in forming Transcription Factor IID (TFIID)
           complex.  The TATA Binding Protein (TBP) Associated
           Factor 6 (TAF6) is one of several TAFs that bind TBP and
           are involved in forming Transcription Factor IID (TFIID)
           complex. TFIID is one of seven General Transcription
           Factors (GTFs) (TFIIA, TFIIB, TFIID, TFIIE, TFIIF, and
           TFIID) that are involved in accurate initiation of
           transcription by RNA polymerase II in eukaryotes. TFIID
           plays an important role in the recognition of promoter
           DNA and assembly of the pre-initiation complex. TFIID
           complex is composed of the TBP and at least 13 TAFs.
           TAFs are named after their electrophoretic mobility in
           polyacrylamide gels in different species. A new, unified
           nomenclature has been suggested for the pol II TAFs to
           show the relationship between TAF orthologs and
           paralogs. Several hypotheses are proposed for TAFs
           functions such as serving as activator-binding sites,
           core-promoter recognition or a role in essential
           catalytic activity. These TAFs, with the help of
           specific activators, are required only for expression of
           a subset of genes and are not universally involved for
           transcription as are GTFs. In yeast and human cells,
           TAFs have been found as components of other complexes
           besides TFIID. Several TAFs interact via histone-fold
           (HFD) motifs; the HFD is the interaction motif involved
           in heterodimerization of the core histones and their
           assembly into nucleosome octamers. The minimal HFD
           contains three alpha-helices linked by two loops and is
           found in core histones, TAFs and many other
           transcription factors. TFIID has a histone octamer-like
           substructure.  TAF6 is a shared subunit of histone
           acetyltransferase complex SAGA and TFIID complexes. TAF6
           domain interacts with TAF9 and makes a novel
           histone-like heterodimer that is structurally related to
           histones H4 and H3. TAF6 may also interact with the
           downstream core promoter element (DPE).
          Length = 343

 Score = 31.5 bits (72), Expect = 0.17
 Identities = 21/81 (25%), Positives = 33/81 (40%), Gaps = 8/81 (9%)

Query: 64  GKIAKDARECIQECVSEFISFITSEAIERSIAENRKTVNGDDLLYAFANLGFDNYVEPL- 122
             ++ +  + + E V   +  I  EA +      R+ +   D+ +A   L   N VEPL 
Sbjct: 15  DSLSDEVAQLLAEDVEYRLREIIQEAAKFMRHSKRRKLTTSDVNHA---LRLRN-VEPLY 70

Query: 123 ---SMYLHKFRESTKSDRNLY 140
              S     FR ST   + LY
Sbjct: 71  GFSSSEPLPFRVSTGGGQELY 91
