# Supplementary material for: Transcriptional Profiles of Mating-Responsive Genes from Testes and Male Accessory Glands of the Mediterranean Fruit Fly, Ceratitis capitata
Source: PLoS One. 2012 Oct 11;7(10):e46812. doi: 10.1371/journal.pone.0046812 (PMC3469604; doi:10.1371/journal.pone.0046812)
Supplement: Spreadsheet S1 — Hyperlinked Excel spreadsheet containing annotated assembled ESTs. Putative peptides are named using the prefix ‘Cc-male-’ rather than the prefix ‘TAG’ used in the text. (ZIP) [file pone.0046812.s008.zip › Spreadsheet 1/links/CDD/Cc-male-1107-CDD.txt]

>Cc-male-1107

gnl|CDD|147153 pfam04849, HAP1_N, HAP1 N-terminal conserved regi...   100   3e-022
gnl|CDD|162739 TIGR02168, SMC_prok_B, chromosome segregation pro...    35   0.015
gnl|CDD|144913 pfam01496, V_ATPase_I, V-type ATPase 116kDa subun...    34   0.032
gnl|CDD|147664 pfam05622, HOOK, HOOK protein.  This family consi...    34   0.037
gnl|CDD|31389 COG1196, Smc, Chromosome segregation ATPases [Cell...    32   0.084
gnl|CDD|162740 TIGR02169, SMC_prok_A, chromosome segregation pro...    32   0.15 

==> gnl|CDD|147153 pfam04849, HAP1_N, HAP1 N-terminal conserved region.  This family
           represents an N-terminal conserved region found in
           several huntingtin-associated protein 1 (HAP1)
           homologues. HAP1 binds to huntingtin in a polyglutamine
           repeat-length-dependent manner. However, its possible
           role in the pathogenesis of Huntington's disease is
           unclear. This family also includes a similar N-terminal
           conserved region from hypothetical protein products of
           ALS2CR3 genes found in the human juvenile amyotrophic
           lateral sclerosis critical region 2q33-2q34.
          Length = 307

 Score =  100 bits (250), Expect = 3e-022
 Identities = 66/164 (40%), Positives = 97/164 (59%), Gaps = 11/164 (6%)

Query: 10  ILCGNRVSQMTRAYDDIEAVTRLLEEKEKDLELTVQIGKELLTQNNTLENRINELEADLK 69
            LC NRV QMT+ Y+DI+AVTRLLEEKE+DLEL  +IG+ LL QN  L  +  +LE  L 
Sbjct: 49  ALCANRVGQMTKTYNDIDAVTRLLEEKERDLELAARIGQSLLKQNKVLMEKNEKLEEQLG 108

Query: 70  ASNEDRAQLVHELHKKNELIAVLTSDSDEG---SENDTPTFSKSIT--------LDLLQK 118
            + ++  QL HEL+ K+EL+   +   ++    S   TP   +  +        L+ LQ+
Sbjct: 109 KARDEILQLRHELNLKDELLQFYSDADEDSEPESSESTPERPQESSSSSHGCFQLEALQE 168

Query: 119 KIANLQDENKSLKLEAFQLASQTDDVEAQERQLMADITSQLNET 162
           K+  L++EN+ L+ EA  L ++T   E +E+QL+ D   QL E 
Sbjct: 169 KLKLLEEENEHLRSEASHLKTETVTYEEKEQQLVNDCVKQLREA 212


==> gnl|CDD|162739 TIGR02168, SMC_prok_B, chromosome segregation protein SMC, common
           bacterial type.  SMC (structural maintenance of
           chromosomes) proteins bind DNA and act in organizing and
           segregating chromosomes for partition. SMC proteins are
           found in bacteria, archaea, and eukaryotes. This family
           represents the SMC protein of most bacteria. The smc
           gene is often associated with scpB (TIGR00281) and scpA
           genes, where scp stands for segregation and condensation
           protein. SMC was shown (in Caulobacter crescentus) to be
           induced early in S phase but present and bound to DNA
           throughout the cell cycle.
          Length = 1179

 Score = 35.0 bits (81), Expect = 0.015
 Identities = 36/146 (24%), Positives = 71/146 (48%), Gaps = 10/146 (6%)

Query: 17  SQMTRAYDDIEAVTRLLEEKEKDL-ELTVQIGK------ELLTQNNTLENRINELEADLK 69
            ++  A +++E +T  L+E E+ L EL +++ +      EL  +   L N I+ LE   +
Sbjct: 246 EELKEAEEELEELTAELQELEEKLEELRLEVSELEEEIEELQKELYALANEISRLEQQKQ 305

Query: 70  ASNEDRAQLVHELHKKNELIAVLTSDSDEGSENDTPTFSKSITLDLLQKKIANLQDENKS 129
              E  A L  +L +    +  L S  DE +E           L+ L++++ +L+ E + 
Sbjct: 306 ILRERLANLERQLEELEAQLEELESKLDELAEELA---ELEEKLEELKEELESLEAELEE 362

Query: 130 LKLEAFQLASQTDDVEAQERQLMADI 155
           L+ E  +L S+ +++E Q   L + +
Sbjct: 363 LEAELEELESRLEELEEQLETLRSKV 388


==> gnl|CDD|144913 pfam01496, V_ATPase_I, V-type ATPase 116kDa subunit family.  This
           family consists of the 116kDa V-type ATPase (vacuolar
           (H+)-ATPases) subunits, as well as V-type ATP synthase
           subunit i. The V-type ATPases family are proton pumps
           that acidify intracellular compartments in eukaryotic
           cells for example yeast central vacuoles,
           clathrin-coated and synaptic vesicles. They have
           important roles in membrane trafficking processes. The
           116kDa subunit (subunit a) in the V-type ATPase is part
           of the V0 functional domain responsible for proton
           transport. The a subunit is a transmembrane glycoprotein
           with multiple putative transmembrane helices it has a
           hydrophilic amino terminal and a hydrophobic carboxy
           terminal. It has roles in proton transport and assembly
           of the V-type ATPase complex. This subunit is encoded by
           two homologous gene in yeast VPH1 and STV1.
          Length = 707

 Score = 33.9 bits (78), Expect = 0.032
 Identities = 34/136 (25%), Positives = 54/136 (39%), Gaps = 10/136 (7%)

Query: 21  RAYDDIEAVTRLLEEKEKDLELTVQIGKEL-----LTQNNTLENRINELEADLKASNEDR 75
           R  D++E   R LE K K L + ++            +   LE  I +LEA++K   E+ 
Sbjct: 31  RRCDEVERKLRKLESKIKKLGIPLKDTGGKPDVPPSKEFLDLEEEILDLEAEIKEVEENL 90

Query: 76  AQLVHELHKKNELIAVLTSDSDEGSENDTPTFSKSITLDLLQKKIANLQDENKSLKLEAF 135
             L  E+++  E + VL  +     EN       S      +     L+     LKL   
Sbjct: 91  ESLEKEINELEEWLNVLDEEKSFLDENLEELSELSNLDIDFKY----LRGAE-GLKLGFV 145

Query: 136 QLASQTDDVEAQERQL 151
                 + +EA ER+L
Sbjct: 146 AGVINREKLEAFEREL 161


==> gnl|CDD|147664 pfam05622, HOOK, HOOK protein.  This family consists of several
           HOOK1, 2 and 3 proteins from different eukaryotic
           organisms. The different members of the human gene
           family are HOOK1, HOOK2 and HOOK3. Different domains
           have been identified in the three human HOOK proteins,
           and it was demonstrated that the highly conserved
           NH2-domain mediates attachment to microtubules, whereas
           the central coiled-coil motif mediates homodimerization
           and the more divergent C-terminal domains are involved
           in binding to specific organelles (organelle-binding
           domains). It has been demonstrated that endogenous HOOK3
           binds to Golgi membranes, whereas both HOOK1 and HOOK2
           are localized to discrete but unidentified cellular
           structures. In mice the Hook1 gene is predominantly
           expressed in the testis. Hook1 function is necessary for
           the correct positioning of microtubular structures
           within the haploid germ cell. Disruption of Hook1
           function in mice causes abnormal sperm head shape and
           fragile attachment of the flagellum to the sperm head.
          Length = 713

 Score = 33.6 bits (77), Expect = 0.037
 Identities = 31/108 (28%), Positives = 47/108 (43%), Gaps = 17/108 (15%)

Query: 48  KELLTQNNTLENRINELEADLKASNEDRAQLVHELHKKNELIAVLTSDSDEGSENDTPTF 107
           KE   + + L  R +EL+  +    E++  L  E  K  E +A L     EGS       
Sbjct: 182 KEAQEEKDELAQRCHELDKQVLLLQEEKNSLQQENEKLQERLAQL-----EGSSLGPNQL 236

Query: 108 SKSITLDLLQKKIANLQDENKSLKLEAFQLASQTDDV----EAQERQL 151
             S   +LLQ ++  LQ+EN       F+L +  DD     E  E++L
Sbjct: 237 G-SKKYNLLQSQLEQLQEEN-------FRLEAARDDYRIKCEELEKEL 276


==> gnl|CDD|31389 COG1196, Smc, Chromosome segregation ATPases [Cell division and
           chromosome partitioning].
          Length = 1163

 Score = 32.3 bits (73), Expect = 0.084
 Identities = 34/148 (22%), Positives = 69/148 (46%), Gaps = 4/148 (2%)

Query: 18  QMTRAYDDIEAVTRLLEEKEKDLELTVQIGKELLTQNNTLENRINELEADLKASNEDRAQ 77
           Q+     ++ A+   LE+ +  LE   +  +EL  +   L+ R+ ELE +L++  E  A+
Sbjct: 717 QLEELKRELAALEEELEQLQSRLEELEEELEELEEELEELQERLEELEEELESLEEALAK 776

Query: 78  LVHEL----HKKNELIAVLTSDSDEGSENDTPTFSKSITLDLLQKKIANLQDENKSLKLE 133
           L  E+     K+  L   L    +E  E +    +    L+ L+++   L+ E + L+ E
Sbjct: 777 LKEEIEELEEKRQALQEELEELEEELEEAERRLDALERELESLEQRRERLEQEIEELEEE 836

Query: 134 AFQLASQTDDVEAQERQLMADITSQLNE 161
             +L  + D++E +  +L  ++     E
Sbjct: 837 IEELEEKLDELEEELEELEKELEELKEE 864


 Score = 29.2 bits (65), Expect = 0.83
 Identities = 32/149 (21%), Positives = 67/149 (44%), Gaps = 1/149 (0%)

Query: 14  NRVSQMTRAYDDIEAVTRLLEEKEKDLELTVQIGKELLTQNNTLENRINELEADLKASNE 73
              +++    + +E +   +E  +++LE    + +EL      LE    ELE  L A  E
Sbjct: 313 ELENELEELEERLEELKEKIEALKEELEERETLLEELEQLLAELEEAKEELEEKLSALLE 372

Query: 74  DRAQLVHELHKK-NELIAVLTSDSDEGSENDTPTFSKSITLDLLQKKIANLQDENKSLKL 132
           +  +L   L ++  EL A L    +E  E      S    L+ L +++ +L++E K L+ 
Sbjct: 373 ELEELFEALREELAELEAELAEIRNELEELKREIESLEERLERLSERLEDLKEELKELEA 432

Query: 133 EAFQLASQTDDVEAQERQLMADITSQLNE 161
           E  +L ++ +++  +  +L   +    + 
Sbjct: 433 ELEELQTELEELNEELEELEEQLEELRDR 461


==> gnl|CDD|162740 TIGR02169, SMC_prok_A, chromosome segregation protein SMC,
           primarily archaeal type.  SMC (structural maintenance of
           chromosomes) proteins bind DNA and act in organizing and
           segregating chromosomes for partition. SMC proteins are
           found in bacteria, archaea, and eukaryotes. It is found
           in a single copy and is homodimeric in prokaryotes, but
           six paralogs (excluded from this family) are found in
           eukarotes, where SMC proteins are heterodimeric. This
           family represents the SMC protein of archaea and a few
           bacteria (Aquifex, Synechocystis, etc); the SMC of other
           bacteria is described by TIGR02168. The N- and
           C-terminal domains of this protein are well conserved,
           but the central hinge region is skewed in composition
           and highly divergent.
          Length = 1164

 Score = 31.6 bits (72), Expect = 0.15
 Identities = 24/133 (18%), Positives = 59/133 (44%), Gaps = 7/133 (5%)

Query: 33  LEEKEKDLELTVQIG--KELLTQNNTLENRINELEADLKASNEDRAQLVHELHKKNELIA 90
           L +++++ E    +   + L  Q   +E ++  LE +L+   E+ ++L   L +  +L+ 
Sbjct: 216 LLKEKREYEGYELLKEKEALERQKEAIERQLASLEEELEKLTEEISELEKRLEEIEQLLE 275

Query: 91  VLTSDSDEGSENDTPTFSKSI-----TLDLLQKKIANLQDENKSLKLEAFQLASQTDDVE 145
            L     +  E +     + I      +  L++ IA  + E +  +    +L ++ D + 
Sbjct: 276 ELNKKIKDLGEEEQLRVKEKIGELEAEIASLERSIAEKERELEDAEERLAKLEAEIDKLL 335

Query: 146 AQERQLMADITSQ 158
           A+  +L  +I  +
Sbjct: 336 AEIEELEREIEEE 348


 Score = 30.0 bits (68), Expect = 0.46
 Identities = 27/142 (19%), Positives = 54/142 (38%), Gaps = 11/142 (7%)

Query: 25  DIEAVTRLLEEKEKDLELTVQIGKELLTQNNTLENRINELEADLKASNEDRAQLVHEL-- 82
           +IE + R +EE+ K  +   +   EL  +   L   + E++ +   + ++      +L  
Sbjct: 337 EIEELEREIEEERKRRDKLTEEYAELKEELEDLRAELEEVDKEFAETRDELKDYREKLEK 396

Query: 83  --HKKNELIAVLTSDSDEGSENDTPTFSKSITLDLLQKKIANLQDENKSLKLE------- 133
              + NEL   L    +E           +  +  ++ KI  L++E +   LE       
Sbjct: 397 LKREINELKRELDRLQEELQRLSEELADLNAAIAGIEAKINELEEEKEDKALEIKKQEWK 456

Query: 134 AFQLASQTDDVEAQERQLMADI 155
             QLA+     E +   L  + 
Sbjct: 457 LEQLAADLSKYEQELYDLKEEY 478
