# Supplementary material for: Transcriptional Profiles of Mating-Responsive Genes from Testes and Male Accessory Glands of the Mediterranean Fruit Fly, Ceratitis capitata
Source: PLoS One. 2012 Oct 11;7(10):e46812. doi: 10.1371/journal.pone.0046812 (PMC3469604; doi:10.1371/journal.pone.0046812)
Supplement: Spreadsheet S1 — Hyperlinked Excel spreadsheet containing annotated assembled ESTs. Putative peptides are named using the prefix ‘Cc-male-’ rather than the prefix ‘TAG’ used in the text. (ZIP) [file pone.0046812.s008.zip › Spreadsheet 1/links/CDD/Cc-male-1108-CDD.txt]

>Cc-male-1108

gnl|CDD|149595 pfam08597, eIF3_subunit, Translation initiation f...   156   7e-039
gnl|CDD|183692 PRK12704, PRK12704, phosphodiesterase; Provisional.     31   0.36 
gnl|CDD|34719 COG5117, NOC3, Protein involved in the nuclear exp...    30   0.45 
gnl|CDD|149047 pfam07767, Nop53, Nop53 (60S ribosomal biogenesis...    30   0.76 
gnl|CDD|147467 pfam05285, SDA1, SDA1.  This family consists of s...    30   0.78 

==> gnl|CDD|149595 pfam08597, eIF3_subunit, Translation initiation factor eIF3
           subunit.  This is a family of proteins which are
           subunits of the eukaryotic translation initiation factor
           3 (eIF3). In yeast it is called Hcr1. The Saccharomyces
           cerevisiae protein eIF3j has been shown to be required
           for processing of 20S pre-rRNA and binds to 18S rRNA and
           eIF3 subunits Rpg1p and Prt1p.
          Length = 242

 Score =  156 bits (396), Expect = 7e-039
 Identities = 88/207 (42%), Positives = 128/207 (61%), Gaps = 12/207 (5%)

Query: 3   DDWETAADEEVIIRPKIANDVNKWQGEDDDEDVKDSWEDEEEKKDEEKSDIKSTVPTKTK 62
            DW+   + E    P  A   +KW  ED+D+DVKDSW+ EE+++ EE+   K+    K K
Sbjct: 2   ADWD-DEEFEPPAAPAKAVVKDKWDDEDEDDDVKDSWDAEEDEEKEEE---KAKKAAKAK 57

Query: 63  PNKALKAKLTEQE---RLAEEEEERRLANLTPEEKLAEKLRIQKIQEESDLKSALETFG- 118
             KALKAK+ E+E   R  EE+  R L  +TPE++LAEKLR+QK++EESDLK+A + FG 
Sbjct: 58  AKKALKAKIEEKEKAKREKEEKALRELEEITPEDELAEKLRLQKLEEESDLKNAADLFGG 117

Query: 119 ----VSSIGNGLEGCNPQTKEEYKEFGATIAWKLAHYKESPHFPYFVDELVRSICCNLST 174
                 +    L+  NP+TKE+++E    +A KL  Y+ SPH+  F+++L+R +C +LS+
Sbjct: 118 PAPTKDTDLESLDLFNPKTKEDFEELRKALAPKLTKYESSPHYSGFLEDLIRDLCASLSS 177

Query: 175 ADIKKVKMSVESLHTEKLKMEKQNAKK 201
            DIKKV  ++  L  EKLK EK     
Sbjct: 178 EDIKKVSSTLNVLINEKLKAEKAAKGG 204


==> gnl|CDD|183692 PRK12704, PRK12704, phosphodiesterase; Provisional.
          Length = 520

 Score = 30.9 bits (71), Expect = 0.36
 Identities = 18/76 (23%), Positives = 43/76 (56%), Gaps = 4/76 (5%)

Query: 40  EDEEEKKDEEKSDIKSTVPTKTKPNKALKAKLTEQERLAEEEEER--RLANLTPEEKLAE 97
           + + E  ++ + +++       +  + L+ K  E E L EE+ +   R++ LT EE  A+
Sbjct: 99  DRKLELLEKREEELEKKEKELEQKQQELEKKEEELEELIEEQLQELERISGLTAEE--AK 156

Query: 98  KLRIQKIQEESDLKSA 113
           ++ ++K++EE+  ++A
Sbjct: 157 EILLEKVEEEARHEAA 172


==> gnl|CDD|34719 COG5117, NOC3, Protein involved in the nuclear export of
           pre-ribosomes [Translation, ribosomal structure and
           biogenesis / Intracellular trafficking and secretion].
          Length = 657

 Score = 30.5 bits (68), Expect = 0.45
 Identities = 16/74 (21%), Positives = 31/74 (41%), Gaps = 5/74 (6%)

Query: 15  IRPKIANDVNKWQ-----GEDDDEDVKDSWEDEEEKKDEEKSDIKSTVPTKTKPNKALKA 69
            +  +  DVN  +      E +     DS   +E++K  E+  I   +P K + +   + 
Sbjct: 80  TKDNVVADVNNGEEFLSESESEASLEIDSDIKDEKQKSLEEQKIAPEIPVKQQIDSEKER 139

Query: 70  KLTEQERLAEEEEE 83
             +   ++ EE EE
Sbjct: 140 IASICTKIIEEPEE 153


==> gnl|CDD|149047 pfam07767, Nop53, Nop53 (60S ribosomal biogenesis).  This nucleolar
           family of proteins are involved in 60S ribosomal
           biogenesis. They are specifically involved in the
           processing beyond the 27S stage of 25S rRNA maturation.
           This family contains sequences that bear similarity to
           the glioma tumour suppressor candidate region gene 2
           protein (p60). This protein has been found to interact
           with herpes simplex type 1 regulatory proteins.
          Length = 386

 Score = 29.7 bits (67), Expect = 0.76
 Identities = 21/98 (21%), Positives = 47/98 (47%), Gaps = 3/98 (3%)

Query: 5   WETAADEEVIIRPKIANDVNKWQGEDDDEDVKDSWEDEEEKKDEEKSDIKSTVP---TKT 61
            E  A EE     +++  + +   +D++E+ +D    E  + + E    K   P   TK 
Sbjct: 221 QEKMAPEEESRLDEMSEGLLEDSDDDEEEESEDESAWEGFESEYELPINKPVRPKRKTKA 280

Query: 62  KPNKALKAKLTEQERLAEEEEERRLANLTPEEKLAEKL 99
           + N+  + K  E+E   E++ +++L  L   + +A+++
Sbjct: 281 QRNREKRRKELEREEKEEKQLKKKLEQLARLKAIAKEV 318


==> gnl|CDD|147467 pfam05285, SDA1, SDA1.  This family consists of several SDA1
           protein homologues. SDA1 is a Saccharomyces cerevisiae
           protein which is involved in the control of the actin
           cytoskeleton. The protein is essential for cell
           viability and is localized in the nucleus.
          Length = 317

 Score = 29.6 bits (67), Expect = 0.78
 Identities = 22/83 (26%), Positives = 32/83 (38%), Gaps = 2/83 (2%)

Query: 29  EDDDEDVKDSWEDEEEKKDEEKSDIKSTVPTKTKPNKALKAKLTEQERLAEEEEERRLAN 88
           ED+D D +  W D E  K+ E SD +     K    K   +         EE  E   A 
Sbjct: 108 EDEDSDDEGEWIDVESDKEIESSDSEDEEEDKAAKKKKEDSDEELDAEDEEEAAEEEEA- 166

Query: 89  LTPEEKLAEKLRIQKIQEESDLK 111
              E++ A +L   +I   +D  
Sbjct: 167 -EAEKEKASELATTRILTPADFA 188
