# Supplementary material for: Transcriptional Profiles of Mating-Responsive Genes from Testes and Male Accessory Glands of the Mediterranean Fruit Fly, Ceratitis capitata
Source: PLoS One. 2012 Oct 11;7(10):e46812. doi: 10.1371/journal.pone.0046812 (PMC3469604; doi:10.1371/journal.pone.0046812)
Supplement: Spreadsheet S1 — Hyperlinked Excel spreadsheet containing annotated assembled ESTs. Putative peptides are named using the prefix ‘Cc-male-’ rather than the prefix ‘TAG’ used in the text. (ZIP) [file pone.0046812.s008.zip › Spreadsheet 1/links/CDD/Cc-male-1109-CDD.txt]

>Cc-male-1109

gnl|CDD|162786 TIGR02252, DREG-2, REG-2-like, HAD superfamily (s...   237   4e-063
gnl|CDD|31215 COG1011, COG1011, Predicted hydrolase (HAD superfa...    81   6e-016
gnl|CDD|144342 pfam00702, Hydrolase, haloacid dehalogenase-like ...    72   2e-013
gnl|CDD|162787 TIGR02253, CTE7, HAD superfamily (subfamily IA) h...    67   9e-012
gnl|CDD|162788 TIGR02254, YjjG/YfnB, HAD superfamily (subfamily ...    57   6e-009
gnl|CDD|162415 TIGR01549, HAD-SF-IA-v1, haloacid dehalogenase su...    55   2e-008
gnl|CDD|30892 COG0546, Gph, Predicted phosphatases [General func...    55   3e-008
gnl|CDD|30992 COG0647, NagD, Predicted sugar phosphatases of the...    54   7e-008
gnl|CDD|162644 TIGR01990, bPGM, beta-phosphoglucomutase.  The en...    52   2e-007
gnl|CDD|162395 TIGR01509, HAD-SF-IA-v3, haloacid dehalogenase su...    52   3e-007

==> gnl|CDD|162786 TIGR02252, DREG-2, REG-2-like, HAD superfamily (subfamily IA)
           hydrolase.  Most likely, these sequences, like the vast
           majority of HAD sequences, represent phosphatase
           enzymes.
          Length = 203

 Score =  237 bits (606), Expect = 4e-063
 Identities = 80/228 (35%), Positives = 113/228 (49%), Gaps = 25/228 (10%)

Query: 9   RLITFDVTDTLLQYRTRPGKQYGEIGALFGVLCDNNELVQNYKANWYMMNRKYPNFGRNS 68
           +LITFD   TLL  +   G+ Y EI   +GV    +EL Q ++  +  M+  +PNFG +S
Sbjct: 1   KLITFDAVGTLLALKEPVGEVYCEIARKYGVEVSPDELEQAFRRAFKAMSEAFPNFGFSS 60

Query: 69  RISWQQWWHQLIGNTFTDSGSSIPDEKLANLSNHLIELYKTSLCWQNCNGSVDLLNYLRL 128
            ++ QQWW +L+ +TF  +G     E    +   L   + T   WQ    ++ LL  LR 
Sbjct: 61  GLTPQQWWQKLVRDTFGRAG-VPDPESFEKIFEELYSYFATPEPWQVYPDAIKLLKDLR- 118

Query: 129 QQQLATNHNDAEVDDNRTRHKSSIALGVISNFDPRLDTLLRNLKIKHYFDFTLNSYDCNV 188
                               +  + LGVISNFD RL  LL  L +  YFDF + SY+   
Sbjct: 119 --------------------ERGLILGVISNFDSRLRGLLEALGLLEYFDFVVTSYEVGA 158

Query: 189 EKPNPEIFHLAMRMSELENLMPEECLHIGDGPTTDYLAAXNVGWNSVL 236
           EKP+P+IF  A+  + +    PEE LHIGD    DY  A   GW ++L
Sbjct: 159 EKPDPKIFQEALERAGIS---PEEALHIGDSLRNDYQGARAAGWRALL 203


==> gnl|CDD|31215 COG1011, COG1011, Predicted hydrolase (HAD superfamily) [General
           function prediction only].
          Length = 229

 Score = 80.7 bits (198), Expect = 6e-016
 Identities = 53/263 (20%), Positives = 84/263 (31%), Gaps = 45/263 (17%)

Query: 5   LGRIRLITFDVTDTLLQYRTRPGKQYGEIGALFGVLCDNNEL--VQNYKANWYMMNRKYP 62
           +  I+ I FD+  TLL + +   +      A  GV     EL  ++  +       R   
Sbjct: 1   MMMIKAILFDLDGTLLDFDSAEFRAVLAEFAEIGVPETLEELALLKLIEKLEARFLRGEY 60

Query: 63  NFGRNSRISWQQWWHQLIGNTFTDSGSSIPDEKLANLSNHLIELYKTSLCWQNCNGSVDL 122
                  +       + +             E +  L   L +L              + 
Sbjct: 61  TGEYGLTLERLLELLERLL-------GDEDAELVEELLAALAKLLP---------DYPEA 104

Query: 123 LNYLRLQQQLATNHNDAEVDDNRTRHKSSIALGVISNFDPRL-DTLLRNLKIKHYFDFTL 181
           L  L+                          LG+++N      +  LR L +  YFD   
Sbjct: 105 LEALK-------------------ELGKKYKLGILTNGARPHQERKLRQLGLLDYFDAVF 145

Query: 182 NSYDCNVEKPNPEIFHLAMRMSELENLMPEECLHIGDGPTTDYLAAXNVGWNSVLIHEQN 241
            S D  V KP+PEIF  A+    +    PEE L +GD    D L A  +G  +V I+   
Sbjct: 146 ISEDVGVAKPDPEIFEYALEKLGVP---PEEALFVGDSLENDILGARALGMKTVWINRGG 202

Query: 242 ANYLRQKYGDRIEDEYVFHSLYD 264
               +         +Y   SL +
Sbjct: 203 ----KPLPDALEAPDYEISSLAE 221


==> gnl|CDD|144342 pfam00702, Hydrolase, haloacid dehalogenase-like hydrolase.  This
           family are structurally different from the alpha/ beta
           hydrolase family (pfam00561). This family includes
           L-2-haloacid dehalogenase, epoxide hydrolases and
           phosphatases. The structure of the family consists of
           two domains. One is an inserted four helix bundle, which
           is the least well conserved region of the alignment,
           between residues 16 and 96 of (S)-2-haloacid
           dehalogenase from Pseudomonas sp. CBS3. The rest of the
           fold is composed of the core alpha/beta domain.
          Length = 190

 Score = 72.3 bits (177), Expect = 2e-013
 Identities = 44/221 (19%), Positives = 71/221 (32%), Gaps = 35/221 (15%)

Query: 8   IRLITFDVTDTLLQYRTRPGKQYGEIGALFGVLCDNNELVQNYKANWYMMNRKYPNFGRN 67
           I+ + FD   TL        +   E  A  G+      L    +    ++ R      R 
Sbjct: 1   IKAVVFDKDGTLTDGEPPIAEAIVEAAAELGL---PLLLPL--EEVEKLLGRGVEGIERI 55

Query: 68  SRISWQQWWHQLIGNTFTDSGSSIPDEKLANLSNHLIELYKTSLCWQNCNGSVDLLNYLR 127
                      L       +G       L  L   ++ L   +       G+ + L  L+
Sbjct: 56  LLEGGLTAELLLELEGELAAG---KTAVLVALDGEVLGLIALADKLYP--GAREALKALK 110

Query: 128 LQQQLATNHNDAEVDDNRTRHKSSIALGVISNFDPR-LDTLLRNLKIKHYFDFTLNSYDC 186
                                +  I + +++N D    + +L  L +   FD  ++S D 
Sbjct: 111 ---------------------ERGIKVAILTNGDRANAEAVLEALGLADLFDVIVDSDDV 149

Query: 187 NVEKPNPEIFHLAMRMSELENLMPEECLHIGDGPTTDYLAA 227
              KP PEIF  A+   E   + PEE L +GDG       A
Sbjct: 150 GPVKPKPEIFLKAL---ERLGVKPEEVLMVGDGVNDAPALA 187


==> gnl|CDD|162787 TIGR02253, CTE7, HAD superfamily (subfamily IA) hydrolase,
           TIGR02253.  This family is a member of the haloacid
           dehalogenase (HAD) superfamily of hydrolases which are
           characterized by three conserved sequence motifs. By
           virtue of an alpha helical domain in-between the first
           and second conserved motif, this family is a member of
           subfamily IA (TIGR01549).
          Length = 221

 Score = 66.7 bits (163), Expect = 9e-012
 Identities = 32/110 (29%), Positives = 53/110 (48%), Gaps = 11/110 (10%)

Query: 149 KSSIALGVISNFDPRLDTL-LRNLKIKHYFDFTLNSYDCNVEKPNPEIFHLAMRMSELEN 207
           +S   LG+I++  P      L  L ++ +FD  + S +  VEKP+P+IF+ A++      
Sbjct: 108 ESGYRLGIITDGLPVKQWEKLERLGVRDFFDAVITSEEEGVEKPHPKIFYAALK---RLG 164

Query: 208 LMPEECLHIGDGPTTDYLAAXNVGWNSVLIHEQNANYLRQKYGDRIEDEY 257
           + PEE + +GD    D   A N+G  +V I        + K     +D Y
Sbjct: 165 VKPEEAVMVGDRLDKDIKGAKNLGMKTVWI-------NQGKSSKMEDDVY 207


==> gnl|CDD|162788 TIGR02254, YjjG/YfnB, HAD superfamily (subfamily IA) hydrolase,
           TIGR02254.  This family is a member of the haloacid
           dehalogenase (HAD) superfamily of hydrolases which are
           characterized by three conserved sequence motifs. By
           virtue of an alpha helical domain in-between the first
           and second conserved motif, this family is a member of
           subfamily IA (TIGR01549). Most likely, these enzymes are
           phosphatases.
          Length = 224

 Score = 57.1 bits (138), Expect = 6e-009
 Identities = 26/85 (30%), Positives = 38/85 (44%), Gaps = 5/85 (5%)

Query: 154 LGVISN-FDPRLDTLLRNLKIKHYFDFTLNSYDCNVEKPNPEIFHLAM-RMSELENLMPE 211
           L +++N         LR   +  +FD    S D  ++KP+ EIF+ A+ RM        E
Sbjct: 115 LYIVTNGVRETQYKRLRKSGLFPFFDDIFVSEDAGIQKPDKEIFNYALERMP---KFSKE 171

Query: 212 ECLHIGDGPTTDYLAAXNVGWNSVL 236
           E L IGD  T D     N G ++  
Sbjct: 172 EVLMIGDSLTADIKGGQNAGLDTCW 196


==> gnl|CDD|162415 TIGR01549, HAD-SF-IA-v1, haloacid dehalogenase superfamily,
           subfamily IA, variant 1 with third motif having Dx(3-4)D
           or Dx(3-4)E.  HAD subfamilies caused by an overly broad
           single model.
          Length = 154

 Score = 55.4 bits (134), Expect = 2e-008
 Identities = 31/87 (35%), Positives = 40/87 (45%), Gaps = 6/87 (6%)

Query: 145 RTRHKSSIALGVISNFDPRLDTLLRNLKIKHYFDFTLNSYDCNVEKPNPEIFHLAMRMSE 204
           +   ++ I LG+ISN   R   LL    +  YFD  L S +    KP PEIF  A+    
Sbjct: 74  KRLKEAGIKLGIISNGSLRAQKLLLRKHLGDYFDLILGSDEFG-AKPEPEIFLAALESLG 132

Query: 205 LENLMPEECLHIGDGPTTDYLAAXNVG 231
               +P E LH+GD    D   A N G
Sbjct: 133 ----LPPEVLHVGDN-LNDIEGARNAG 154


==> gnl|CDD|30892 COG0546, Gph, Predicted phosphatases [General function prediction
           only].
          Length = 220

 Score = 54.8 bits (131), Expect = 3e-008
 Identities = 35/129 (27%), Positives = 54/129 (41%), Gaps = 10/129 (7%)

Query: 138 DAEVDDNRTRHKSSIALGVISNFDPR--LDTLLRNLKIKHYFDFTLNSYDCNVEKPNPEI 195
               +       +   LG+++N  P   LD LL+ L +  YFD  +   D    KP+PE 
Sbjct: 92  PGVKELLAALKSAGYKLGIVTN-KPERELDILLKALGLADYFDVIVGGDDVPPPKPDPEP 150

Query: 196 FHLAMRMSELENLMPEECLHIGDGPTTDYLAAXNVGWNSVLIHEQNANYLRQKYGDRIED 255
             L +    L+   PEE L +GD    D LAA   G  +V +      Y  ++   +   
Sbjct: 151 LLLLLEKLGLD---PEEALMVGDS-LNDILAAKAAGVPAVGV---TWGYNSREELAQAGA 203

Query: 256 EYVFHSLYD 264
           + V  SL +
Sbjct: 204 DVVIDSLAE 212


==> gnl|CDD|30992 COG0647, NagD, Predicted sugar phosphatases of the HAD superfamily
           [Carbohydrate transport and metabolism].
          Length = 269

 Score = 53.7 bits (129), Expect = 7e-008
 Identities = 20/75 (26%), Positives = 34/75 (45%), Gaps = 4/75 (5%)

Query: 190 KPNPEIFHLAMRMSELENLMPEECLHIGDGPTTDYLAAXNVGWNSVLIHEQNANYLRQKY 249
           KP+P I+  A+    L+     E L +GD   TD L A   G +++L+    ++      
Sbjct: 190 KPSPAIYEAALEKLGLD---RSEVLMVGDRLDTDILGAKAAGLDTLLVLTGVSSAEDLDR 246

Query: 250 GDRIEDEYVFHSLYD 264
            +  +  YV  SL +
Sbjct: 247 AEV-KPTYVVDSLAE 260


==> gnl|CDD|162644 TIGR01990, bPGM, beta-phosphoglucomutase.  The enzyme from L.
           lactis has been extensively characterized including a
           remarkable crystal structure which traps the
           pentacoordinate transition state.
          Length = 185

 Score = 52.3 bits (126), Expect = 2e-007
 Identities = 28/99 (28%), Positives = 44/99 (44%), Gaps = 9/99 (9%)

Query: 124 NYLRLQQQLATNH---NDAEVDDNRTRHKSSIALGVISNFDPRLDTLLRNLKIKHYFDFT 180
            Y+ L ++L           + D+  ++   IAL   S   P   T+L  L +  YFD  
Sbjct: 75  YYVELLKELTPADVLPGIKNLLDDLKKNNIKIALASASKNAP---TVLEKLGLIDYFDAI 131

Query: 181 LNSYDCNVEKPNPEIFHLAMRMSELENLMPEECLHIGDG 219
           ++  +    KP+PEIF  A   +E   + P EC+ I D 
Sbjct: 132 VDPAEIKKGKPDPEIFLAA---AEGLGVSPSECIGIEDA 167


==> gnl|CDD|162395 TIGR01509, HAD-SF-IA-v3, haloacid dehalogenase superfamily,
           subfamily IA, variant 3 with third motif having DD or
           ED.  HAD subfamilies caused by an overly broad single
           model.
          Length = 183

 Score = 52.1 bits (125), Expect = 3e-007
 Identities = 27/90 (30%), Positives = 44/90 (48%), Gaps = 4/90 (4%)

Query: 148 HKSSIALGVISNFDPRLDTLLRNLKIKHYFDFTLNSYDCNVEKPNPEIFHLAMRMSELEN 207
                 L +++N       L++ L ++  FD  + S D    KP+P+I+ LA+   +   
Sbjct: 98  RARGKKLALLTNSPRDHAVLVQELGLRDLFDVVIFSGDVGRGKPDPDIYLLAL---KKLG 154

Query: 208 LMPEECLHIGDGPTTDYLAAXNVGWNSVLI 237
           L PEECL + D P     AA   G ++VL+
Sbjct: 155 LKPEECLFVDDSP-AGIEAAKAAGMHTVLV 183
