# Supplementary material for: Transcriptional Profiles of Mating-Responsive Genes from Testes and Male Accessory Glands of the Mediterranean Fruit Fly, Ceratitis capitata
Source: PLoS One. 2012 Oct 11;7(10):e46812. doi: 10.1371/journal.pone.0046812 (PMC3469604; doi:10.1371/journal.pone.0046812)
Supplement: Spreadsheet S1 — Hyperlinked Excel spreadsheet containing annotated assembled ESTs. Putative peptides are named using the prefix ‘Cc-male-’ rather than the prefix ‘TAG’ used in the text. (ZIP) [file pone.0046812.s008.zip › Spreadsheet 1/links/CDD/Cc-male-111-CDD.txt]

>Cc-male-111

gnl|CDD|143945 pfam00179, UQ_con, Ubiquitin-conjugating enzyme. ...   214   1e-056
gnl|CDD|128508 smart00212, UBCc, Ubiquitin-conjugating enzyme E2...   199   5e-052
gnl|CDD|34682 COG5078, COG5078, Ubiquitin-protein ligase [Posttr...   197   2e-051
gnl|CDD|29157 cd00195, UBCc, Ubiquitin-conjugating enzyme E2, ca...   191   1e-049
gnl|CDD|177768 PLN00172, PLN00172, ubiquitin conjugating enzyme;...   136   4e-033
gnl|CDD|185593 PTZ00390, PTZ00390, ubiquitin-conjugating enzyme;...   128   7e-031
gnl|CDD|147754 pfam05773, RWD, RWD domain.  This domain was iden...    32   0.10 
gnl|CDD|128858 smart00591, RWD, domain in RING finger and WD rep...    31   0.21 

==> gnl|CDD|143945 pfam00179, UQ_con, Ubiquitin-conjugating enzyme.  Proteins destined
           for proteasome-mediated degradation may be
           ubiquitinated. Ubiquitination follows conjugation of
           ubiquitin to a conserved cysteine residue of UBC
           homologues. TSG101 is one of several UBC homologues that
           lacks this active site cysteine.
          Length = 139

 Score =  214 bits (547), Expect = 1e-056
 Identities = 73/139 (52%), Positives = 97/139 (69%), Gaps = 1/139 (0%)

Query: 8   RLMRDFKRLQEDPPTGVSGAPTDNNIMIWNAVIFGPHDTPFEDGTFKLTIEFTEEYPNKP 67
           RL ++ K L +DPP G+S  P D+N+  W   I GP  TP+E G FKL IEF E+YP KP
Sbjct: 1   RLQKELKELLKDPPPGISAFPVDDNLFEWEVTIIGPEGTPYEGGVFKLDIEFPEDYPFKP 60

Query: 68  PTVRFVSKVFHPNVYADGGICLDILQN-RWSPTYDVSAILTSIQSLLSDPNPNSPANSTA 126
           P V+F +K++HPNV   G ICLDIL++  WSP   +  +L SIQSLLS+PNP  P N+ A
Sbjct: 61  PKVKFTTKIYHPNVDPSGEICLDILKDENWSPALTIEQVLLSIQSLLSEPNPEDPLNAEA 120

Query: 127 AQLYKENRREYEKRVKACV 145
           A+LY++NR E+EK+V+  V
Sbjct: 121 AKLYRKNREEFEKKVREYV 139


==> gnl|CDD|128508 smart00212, UBCc, Ubiquitin-conjugating enzyme E2, catalytic domain
           homologues.  Proteins destined for proteasome-mediated
           degradation may be ubiquitinated. Ubiquitination follows
           conjugation of ubiquitin to a conserved  cysteine
           residue of UBC homologues. This pathway functions in
           regulating many fundamental processes required for cell
           viability.TSG101 is one of several UBC homologues that
           lacks this active site cysteine.
          Length = 145

 Score =  199 bits (507), Expect = 5e-052
 Identities = 72/144 (50%), Positives = 103/144 (71%), Gaps = 2/144 (1%)

Query: 7   RRLMRDFKRLQEDPPTGVSGAPT-DNNIMIWNAVIFGPHDTPFEDGTFKLTIEFTEEYPN 65
           +RL+++ K L +DPP G+S  P  ++N++ W   I GP  TP+E G FKLTIEF  +YP 
Sbjct: 1   KRLLKELKELLKDPPPGISAYPVDEDNLLEWTGTIVGPPGTPYEGGIFKLTIEFPPDYPF 60

Query: 66  KPPTVRFVSKVFHPNVYADGGICLDIL-QNRWSPTYDVSAILTSIQSLLSDPNPNSPANS 124
           KPP V+F++K++HPNV + G ICLDIL Q +WSP   +  +L SIQSLLS+PNP+SP N+
Sbjct: 61  KPPKVKFITKIYHPNVDSSGEICLDILKQEKWSPATTLETVLLSIQSLLSEPNPDSPLNA 120

Query: 125 TAAQLYKENRREYEKRVKACVEQS 148
            AA LYK+NR E++K+ +   ++ 
Sbjct: 121 DAATLYKKNREEFKKKAREWTKKY 144


==> gnl|CDD|34682 COG5078, COG5078, Ubiquitin-protein ligase [Posttranslational
           modification, protein turnover, chaperones].
          Length = 153

 Score =  197 bits (501), Expect = 2e-051
 Identities = 81/152 (53%), Positives = 109/152 (71%), Gaps = 1/152 (0%)

Query: 1   MSTPARRRLMRDFKRLQEDPPTGVSGAPT-DNNIMIWNAVIFGPHDTPFEDGTFKLTIEF 59
            S  A +RL+++ K+LQ+DPP G+S  P  D+N+  W A I GP DTP+E G FKLT+EF
Sbjct: 2   SSPSALKRLLKELKKLQKDPPPGISAGPVDDDNLFHWEATITGPPDTPYEGGIFKLTLEF 61

Query: 60  TEEYPNKPPTVRFVSKVFHPNVYADGGICLDILQNRWSPTYDVSAILTSIQSLLSDPNPN 119
            E+YP KPP VRF +K+FHPNV   G +CLDIL++RWSP Y +  IL S+QSLL  PNP+
Sbjct: 62  PEDYPFKPPKVRFTTKIFHPNVDPSGNVCLDILKDRWSPVYTLETILLSLQSLLLSPNPD 121

Query: 120 SPANSTAAQLYKENRREYEKRVKACVEQSFID 151
           SP N+ AA LY+E++ EYEK+V+  V++    
Sbjct: 122 SPLNTEAATLYREDKEEYEKKVREWVKKYAEK 153


==> gnl|CDD|29157 cd00195, UBCc, Ubiquitin-conjugating enzyme E2, catalytic (UBCc)
           domain. This is part of the ubiquitin-mediated protein
           degradation pathway in which a thiol-ester linkage forms
           between a conserved cysteine and the C-terminus of
           ubiquitin and complexes with ubiquitin protein ligase
           enzymes, E3.  This pathway regulates many fundamental
           cellular processes.  There are also other E2s which form
           thiol-ester linkages without the use of E3s as well as
           several UBC homologs (TSG101, Mms2, Croc-1 and similar
           proteins) which lack the active site cysteine essential
           for ubiquitination and appear to function in DNA repair
           pathways which were omitted from the scope of this CD..
          Length = 141

 Score =  191 bits (486), Expect = 1e-049
 Identities = 72/140 (51%), Positives = 102/140 (72%), Gaps = 1/140 (0%)

Query: 7   RRLMRDFKRLQEDPPTGVSGAPTDNNIMIWNAVIFGPHDTPFEDGTFKLTIEFTEEYPNK 66
           +RL ++ K L++DPP+G+S  P + N++ W+  I GP DTP+E G FKL IEF E+YP K
Sbjct: 2   KRLQKELKDLKKDPPSGISAEPVEENLLEWHGTIRGPPDTPYEGGIFKLDIEFPEDYPFK 61

Query: 67  PPTVRFVSKVFHPNVYADGGICLDIL-QNRWSPTYDVSAILTSIQSLLSDPNPNSPANST 125
           PP VRFV+K++HPNV  +G ICL IL  + WSP Y +  +L S+QSLL++PNP+ P N+ 
Sbjct: 62  PPKVRFVTKIYHPNVDENGKICLSILKTHGWSPAYTLRTVLLSLQSLLNEPNPSDPLNAE 121

Query: 126 AAQLYKENRREYEKRVKACV 145
           AA+LYKENR E++K+ +   
Sbjct: 122 AAKLYKENREEFKKKAREWT 141


==> gnl|CDD|177768 PLN00172, PLN00172, ubiquitin conjugating enzyme; Provisional.
          Length = 147

 Score =  136 bits (343), Expect = 4e-033
 Identities = 64/134 (47%), Positives = 92/134 (68%)

Query: 5   ARRRLMRDFKRLQEDPPTGVSGAPTDNNIMIWNAVIFGPHDTPFEDGTFKLTIEFTEEYP 64
           A +R+ ++ K L +DPP+  S  P+D N+  W A I GP D+P+  G F L+I F  +YP
Sbjct: 2   ATKRIQKEHKDLLKDPPSNCSAGPSDENLFRWTASIIGPSDSPYAGGVFFLSILFPPDYP 61

Query: 65  NKPPTVRFVSKVFHPNVYADGGICLDILQNRWSPTYDVSAILTSIQSLLSDPNPNSPANS 124
            KPP V+F +K++HPN+ ++G ICLDIL+++WSP   VS +L SI SLL+DPNP+ P   
Sbjct: 62  FKPPKVQFTTKIYHPNINSNGSICLDILRDQWSPALTVSKVLLSISSLLTDPNPDDPLVP 121

Query: 125 TAAQLYKENRREYE 138
             A+++KENR  YE
Sbjct: 122 EIARVFKENRSRYE 135


==> gnl|CDD|185593 PTZ00390, PTZ00390, ubiquitin-conjugating enzyme; Provisional.
          Length = 152

 Score =  128 bits (324), Expect = 7e-031
 Identities = 56/139 (40%), Positives = 87/139 (62%), Gaps = 2/139 (1%)

Query: 1   MSTPARRRLMRDFKRLQEDPPTGVSGAPTDNNIMIWNAVIFGPHDTPFEDGTFKLTIEFT 60
           MS    +R+ ++ + L  DPP G+   P   N   +  ++ GP  TP+E G +KL +   
Sbjct: 1   MSIS--KRIEKETQNLANDPPPGIKAEPDPGNYRHFKILMEGPDGTPYEGGYYKLELFLP 58

Query: 61  EEYPNKPPTVRFVSKVFHPNVYADGGICLDILQNRWSPTYDVSAILTSIQSLLSDPNPNS 120
           E+YP +PP VRF++K++HPN+   G ICLDIL+++WSP   +  +L SIQ+LLS P P+ 
Sbjct: 59  EQYPMEPPKVRFLTKIYHPNIDKLGRICLDILKDKWSPALQIRTVLLSIQALLSAPEPDD 118

Query: 121 PANSTAAQLYKENRREYEK 139
           P +++ A  +K NR + EK
Sbjct: 119 PLDTSVADHFKNNRADAEK 137


==> gnl|CDD|147754 pfam05773, RWD, RWD domain.  This domain was identified in WD40
          repeat proteins and Ring finger domain proteins. The
          function of this domain is unknown. GCN2 is the
          alpha-subunit of the only translation initiation factor
          (eIF2 alpha) kinase that appears in all eukaryotes. Its
          function requires an interaction with GCN1 via the
          domain at its N-terminus, which is termed the RWD
          domain after three major RWD-containing proteins: RING
          finger-containing proteins, WD-repeat-containing
          proteins, and yeast DEAD (DEXD)-like helicases. The
          structure forms an alpha + beta sandwich fold
          consisting of two layers: a four-stranded antiparallel
          beta-sheet, and three side-by-side alpha-helices.
          Length = 112

 Score = 31.9 bits (73), Expect = 0.10
 Identities = 8/23 (34%), Positives = 12/23 (52%)

Query: 53 FKLTIEFTEEYPNKPPTVRFVSK 75
            LT    E+YP++PP +   S 
Sbjct: 51 LVLTFTLPEDYPDEPPIISLSSP 73


==> gnl|CDD|128858 smart00591, RWD, domain in RING finger and WD repeat containing
          proteins and DEXDc-like helicases subfamily related to
          the UBCc domain. 
          Length = 107

 Score = 30.8 bits (70), Expect = 0.21
 Identities = 8/34 (23%), Positives = 16/34 (47%), Gaps = 2/34 (5%)

Query: 43 PHDTPFEDG--TFKLTIEFTEEYPNKPPTVRFVS 74
          P     ED   +  L ++  E YP++ P +  ++
Sbjct: 31 PSSDEGEDQYVSLTLQVKLPENYPDEAPPISLLN 64
