# Supplementary material for: Transcriptional Profiles of Mating-Responsive Genes from Testes and Male Accessory Glands of the Mediterranean Fruit Fly, Ceratitis capitata
Source: PLoS One. 2012 Oct 11;7(10):e46812. doi: 10.1371/journal.pone.0046812 (PMC3469604; doi:10.1371/journal.pone.0046812)
Supplement: Spreadsheet S1 — Hyperlinked Excel spreadsheet containing annotated assembled ESTs. Putative peptides are named using the prefix ‘Cc-male-’ rather than the prefix ‘TAG’ used in the text. (ZIP) [file pone.0046812.s008.zip › Spreadsheet 1/links/CDD/Cc-male-1110-CDD.txt]

>Cc-male-1110

gnl|CDD|112980 pfam04190, DUF410, Protein of unknown function (D...    66   6e-012
gnl|CDD|184377 PRK13894, PRK13894, conjugal transfer ATPase TrbB...    33   0.030
gnl|CDD|172360 PRK13833, PRK13833, conjugal transfer protein Trb...    32   0.071
gnl|CDD|163017 TIGR02782, TrbB_P, P-type conjugative transfer AT...    30   0.29 
gnl|CDD|33645 COG3855, Fbp, Uncharacterized protein conserved in...    30   0.34 

==> gnl|CDD|112980 pfam04190, DUF410, Protein of unknown function (DUF410).  This
           family of proteins is from Caenorhabditis elegans and
           has no known function. The protein has some GO
           references indicating that the protein has a positive
           regulation of growth rate and is involved in nematode
           larval development.
          Length = 260

 Score = 65.6 bits (160), Expect = 6e-012
 Identities = 28/74 (37%), Positives = 41/74 (55%), Gaps = 6/74 (8%)

Query: 56  QRKYNECLELLWNGALRLISKQQETSGADLALLLMDTLEKRSSADGEANNDGELWIERLG 115
           Q+KY + +ELL++GAL    ++Q  S ADL   L++ LEK   A      D +  + RL 
Sbjct: 3   QKKYEDAIELLYSGALFFFREKQYGSAADLTTYLLEVLEKAEVA------DSDSKVARLA 56

Query: 116 TIIGNLSPTTVERK 129
            +I  L P+  ERK
Sbjct: 57  ELINELDPSEPERK 70


==> gnl|CDD|184377 PRK13894, PRK13894, conjugal transfer ATPase TrbB; Provisional.
          Length = 319

 Score = 33.2 bits (76), Expect = 0.030
 Identities = 15/47 (31%), Positives = 21/47 (44%), Gaps = 3/47 (6%)

Query: 84  DLALLLMDTLEKRSSADGEANNDGELWIERLGT---IIGNLSPTTVE 127
           D+   L+  L    + +   N DG+LW ERLG     IG L     +
Sbjct: 21  DMGPELLAALNDPKTVEIMLNADGKLWQERLGEPMRCIGTLRVAQAQ 67


==> gnl|CDD|172360 PRK13833, PRK13833, conjugal transfer protein TrbB; Provisional.
          Length = 323

 Score = 32.1 bits (73), Expect = 0.071
 Identities = 20/59 (33%), Positives = 28/59 (47%), Gaps = 7/59 (11%)

Query: 72  RLISKQQETSGADLALLLMDTLEKRSSADGEANNDGELWIERLG---TIIGNLSPTTVE 127
           RL+ K Q+  G  L + L D     +  +   N DG+L+IERLG      G +S    E
Sbjct: 9   RLVRKLQDALGDQLCVALDDA----TVVEIMLNPDGKLFIERLGHGVAPAGEMSAAAAE 63


==> gnl|CDD|163017 TIGR02782, TrbB_P, P-type conjugative transfer ATPase TrbB.  The
           TrbB protein is found in the trb locus of Agrobacterium
           Ti plasmids where it is involved in the type IV
           secretion system for plasmid conjugative transfer. TrbB
           is a homolog of the vir system VirB11 ATPase, and the
           Flp pilus sytem ATPase TadA.
          Length = 299

 Score = 30.1 bits (68), Expect = 0.29
 Identities = 13/29 (44%), Positives = 18/29 (62%), Gaps = 3/29 (10%)

Query: 103 ANNDGELWIERLG---TIIGNLSPTTVER 128
            N DG LW+ERLG   + +G +SP   +R
Sbjct: 24  LNPDGRLWVERLGSGMSPLGEMSPADAQR 52


==> gnl|CDD|33645 COG3855, Fbp, Uncharacterized protein conserved in bacteria
           [Carbohydrate transport and metabolism].
          Length = 648

 Score = 29.9 bits (67), Expect = 0.34
 Identities = 26/115 (22%), Positives = 49/115 (42%), Gaps = 10/115 (8%)

Query: 23  VSRVLLKLENSIEAGNYYEAHQMYRTLYFRYNGQRKYNECLELLWNGALRLISKQQET-S 81
           + ++L   +NS +   + +      ++Y +YNG    + C+ L  NG  +  + + E   
Sbjct: 379 IDKLLASFQNSEKLQRHVQFLFSKGSMYLKYNGNLLIHGCIPLDENGEFKEFTIEDEAYK 438

Query: 82  GADLALLLMDTLEKRSSADGEANNDGE--------LWIERLGTIIGNLSPTTVER 128
           G +L L   D L +++ A  E     +        LW     ++ G  + TT ER
Sbjct: 439 GREL-LDKFDQLVRKAFAHPENTKVDKLATDLIWYLWTGEYSSLFGKRAMTTFER 492
