# Supplementary material for: Transcriptional Profiles of Mating-Responsive Genes from Testes and Male Accessory Glands of the Mediterranean Fruit Fly, Ceratitis capitata
Source: PLoS One. 2012 Oct 11;7(10):e46812. doi: 10.1371/journal.pone.0046812 (PMC3469604; doi:10.1371/journal.pone.0046812)
Supplement: Spreadsheet S1 — Hyperlinked Excel spreadsheet containing annotated assembled ESTs. Putative peptides are named using the prefix ‘Cc-male-’ rather than the prefix ‘TAG’ used in the text. (ZIP) [file pone.0046812.s008.zip › Spreadsheet 1/links/CDD/Cc-male-1111-CDD.txt]

>Cc-male-1111

gnl|CDD|143907 pfam00135, COesterase, Carboxylesterase.                32   0.076

==> gnl|CDD|143907 pfam00135, COesterase, Carboxylesterase. 
          Length = 517

 Score = 32.3 bits (74), Expect = 0.076
 Identities = 14/57 (24%), Positives = 26/57 (45%), Gaps = 4/57 (7%)

Query: 90  SGKPLCHDKEYALNLEDRQKFYQLANLFDCYKMNNYETFLNCITEKR-KELVNIINN 145
           SG  L     +A+    RQ+  +LA L  C   ++    + C+ +K  +EL++    
Sbjct: 224 SGSALSP---WAITSNPRQRAKRLAKLLGCPGEDSSAELVECLRKKSAEELLDAQRL 277
