# Supplementary material for: Transcriptional Profiles of Mating-Responsive Genes from Testes and Male Accessory Glands of the Mediterranean Fruit Fly, Ceratitis capitata
Source: PLoS One. 2012 Oct 11;7(10):e46812. doi: 10.1371/journal.pone.0046812 (PMC3469604; doi:10.1371/journal.pone.0046812)
Supplement: Spreadsheet S1 — Hyperlinked Excel spreadsheet containing annotated assembled ESTs. Putative peptides are named using the prefix ‘Cc-male-’ rather than the prefix ‘TAG’ used in the text. (ZIP) [file pone.0046812.s008.zip › Spreadsheet 1/links/CDD/Cc-male-1113-CDD.txt]

>Cc-male-1113

gnl|CDD|148043 pfam06201, PITH, C-terminal proteasome-interactin...   150   6e-037
gnl|CDD|32727 COG2902, COG2902, NAD-specific glutamate dehydroge...    33   0.13 

==> gnl|CDD|148043 pfam06201, PITH, C-terminal proteasome-interacting domain of
           thioredoxin-like.  This family was formerly known as
           DUF1000. The full-length, Txnl1, protein which is a
           probable component of the 26S proteasome, uses its
           C-terminal, PITH, domain to associate specifically with
           the 26S proteasome. PITH derives from
           proteasome-interacting thioredoxin domain.
          Length = 114

 Score =  150 bits (380), Expect = 6e-037
 Identities = 55/114 (48%), Positives = 74/114 (64%), Gaps = 3/114 (2%)

Query: 67  EYVQSDADEELLFNIPFTGNIKLKGIIVVGANDNTHPNKVRLFKNRPKMTFDDVCG-KAD 125
            Y++SDADE+LL NIPFT  +KL  I++ G +D++ P  ++LF NRP + FDD    +  
Sbjct: 1   PYLESDADEQLLINIPFTQPVKLHSILIRGGDDDSAPKTIKLFINRPNLDFDDAESLEPT 60

Query: 126 QEFDLSRDP-RGEIEYSPKVVTFSSVHHLSLHFPSNFGDDA-TRIYYIGLRGEF 177
           Q  +LS D   G IEY  K V F +V+ L++ F  NFGD+  TRI YIGLRGE 
Sbjct: 61  QTLELSEDDEEGVIEYPLKYVKFQNVNSLTIFFEDNFGDEETTRIDYIGLRGES 114


==> gnl|CDD|32727 COG2902, COG2902, NAD-specific glutamate dehydrogenase [Amino acid
           transport and metabolism].
          Length = 1592

 Score = 32.6 bits (74), Expect = 0.13
 Identities = 10/56 (17%), Positives = 18/56 (32%)

Query: 128 FDLSRDPRGEIEYSPKVVTFSSVHHLSLHFPSNFGDDATRIYYIGLRGEFSEAHYH 183
            D+ R P+GE+       T      + +H        + R     +R   S+    
Sbjct: 124 IDVRRSPKGELLKIGPKGTKQRESLMHIHIDRLGDAKSLRTLEEAIREVLSQVRRA 179
