# Supplementary material for: Transcriptional Profiles of Mating-Responsive Genes from Testes and Male Accessory Glands of the Mediterranean Fruit Fly, Ceratitis capitata
Source: PLoS One. 2012 Oct 11;7(10):e46812. doi: 10.1371/journal.pone.0046812 (PMC3469604; doi:10.1371/journal.pone.0046812)
Supplement: Spreadsheet S1 — Hyperlinked Excel spreadsheet containing annotated assembled ESTs. Putative peptides are named using the prefix ‘Cc-male-’ rather than the prefix ‘TAG’ used in the text. (ZIP) [file pone.0046812.s008.zip › Spreadsheet 1/links/CDD/Cc-male-1115-CDD.txt]

>Cc-male-1115

gnl|CDD|150441 pfam09770, PAT1, Topoisomerase II-associated prot...    42   2e-004
gnl|CDD|146142 pfam03353, Lin-8, Ras-mediated vulval-induction a...    40   4e-004
gnl|CDD|130689 TIGR01628, PABP-1234, polyadenylate binding prote...    38   0.003
gnl|CDD|152974 pfam12540, DUF3736, Protein of unknown function (...    32   0.15 
gnl|CDD|34633 COG5028, COG5028, Vesicle coat complex COPII, subu...    30   0.69 
gnl|CDD|182344 PRK10263, PRK10263, DNA translocase FtsK; Provisi...    29   0.91 

==> gnl|CDD|150441 pfam09770, PAT1, Topoisomerase II-associated protein PAT1.  Members
           of this family are necessary for accurate chromosome
           transmission during cell division.
          Length = 792

 Score = 41.7 bits (98), Expect = 2e-004
 Identities = 25/108 (23%), Positives = 32/108 (29%), Gaps = 4/108 (3%)

Query: 47  HMPQRMMPPMPPMSPMSAMSAMSQEAQSQPQQAFIRQMPPPQVMQAPHPDSQQSQQNMYV 106
             PQ++ P  PP  P           Q   Q+    Q+P              SQQ    
Sbjct: 189 AFPQQVPPEQPPGFPQ-PQQFQPHPPQQPAQRPLPPQLPQQPPPLQQPQFPGLSQQMPPP 247

Query: 107 PQTVRIHVQQIPIREIHMADDMPVQIPSQQQELPHLQIQRLPLGVALQ 154
           P       QQ P  +       P   P+   +LP  Q   LP     Q
Sbjct: 248 PPQPPQQQQQPPQPQAQPP---PQNPPTPHPQLPQGQNASLPPPQQPQ 292


 Score = 40.1 bits (94), Expect = 5e-004
 Identities = 26/156 (16%), Positives = 44/156 (28%), Gaps = 10/156 (6%)

Query: 24  PMFIPYQRIPIPFGQIPQRFPLTHMPQRMMPPMPPMSPMSAMSAMS----QEAQSQPQQA 79
           P  +P ++   P    P++ P    PQ+  P  P       +           Q      
Sbjct: 180 PQGMPPRQAAFPQQVPPEQPPGFPQPQQFQPHPPQQPAQRPLPPQLPQQPPPLQQPQFPG 239

Query: 80  FIRQMPPPQVMQAPHPDSQQSQQNMYVPQTVRIHV-----QQIPIREIHMA-DDMPVQIP 133
             +QMPPP              Q    PQ            Q            +P+   
Sbjct: 240 LSQQMPPPPPQPPQQQQQPPQPQAQPPPQNPPTPHPQLPQGQNASLPPPQQPQLLPLVQQ 299

Query: 134 SQQQELPHLQIQRLPLGVALQRAGITAEDLRNIQRM 169
            Q Q+      ++L       R  ++ E+ +  +R 
Sbjct: 300 PQPQQRGPQFREQLVQLSQQHREALSQEEAKRAKRN 335


 Score = 38.6 bits (90), Expect = 0.001
 Identities = 25/119 (21%), Positives = 36/119 (30%), Gaps = 8/119 (6%)

Query: 30  QRIPIPFGQIPQRFPLTHMPQRMMPPMPPMSPMSAMSAMSQEAQSQPQQAFIRQMPPPQV 89
           + +     Q  Q   L   PQ+++P   P    +    +  E      Q    Q  PPQ 
Sbjct: 156 EEVEAQLQQRQQAPQLPQPPQQVLPQGMPPRQAAFPQQVPPEQPPGFPQPQQFQPHPPQQ 215

Query: 90  MQAPHPDSQQSQQNMYVPQTVRIHVQQIPIREIHMADDMPVQIPSQQQELPHLQIQRLP 148
                   Q  QQ           +QQ     +      P   P QQQ+ P     + P
Sbjct: 216 PAQRPLPPQLPQQPP--------PLQQPQFPGLSQQMPPPPPQPPQQQQQPPQPQAQPP 266


==> gnl|CDD|146142 pfam03353, Lin-8, Ras-mediated vulval-induction antagonist.  LIN-8
           is a nuclear protein, present at the sites of
           transcriptional repressor complexes, which interacts
           with LIN-35 Rb.Lin35 Rb is a product of the class B
           synMuv gene lin-35 which silences genes required for
           vulval specification through chromatin modification and
           remodelling. The biological role of the interaction has
           not yet been determined however predictions have been
           made. The interaction shows that class A synMuv genes
           control vulval induction through the transcriptional
           regulation of gene expression. LIN-8 normally functions
           as part of a protein complex however when the complex is
           absent, other family members can partially replace LIN-8
           activity.
          Length = 316

 Score = 40.5 bits (95), Expect = 4e-004
 Identities = 26/112 (23%), Positives = 45/112 (40%), Gaps = 6/112 (5%)

Query: 11  EDDDNDEEIESNRPMFIPYQRIPIPFGQI-----PQRFPLTHMPQRMMP-PMPPMSPMSA 64
           E++D  +E+E           + +   +      PQ    +   Q+  P P  PM   S+
Sbjct: 161 EENDEVDEVEVEEVPDDYGANLAVDEPEQSTMSRPQEVKQSVPAQQAPPNPQQPMPSASS 220

Query: 65  MSAMSQEAQSQPQQAFIRQMPPPQVMQAPHPDSQQSQQNMYVPQTVRIHVQQ 116
            SA S+ A +  + +   Q PPP+ + AP  DS   +      Q  R+  + 
Sbjct: 221 ESATSKSASTSRESSPQPQSPPPRRVPAPTVDSTAKEAEQITYQAKRLFQEY 272


==> gnl|CDD|130689 TIGR01628, PABP-1234, polyadenylate binding protein, human types 1,
           2, 3, 4 family.  There are four paralogs in Homo sapiens
           which are expressed in testis, platelets, broadly
           expressed, or of unknown tissue range.
          Length = 562

 Score = 37.9 bits (88), Expect = 0.003
 Identities = 21/86 (24%), Positives = 29/86 (33%), Gaps = 6/86 (6%)

Query: 36  FGQIPQRFPLTHMPQRMMPPMPPMSPMSAMSAMSQEAQSQP---QQAFIRQMPPPQVMQA 92
           F   P  +P   M   M  PM P  P+         A   P    Q   ++ P   VM  
Sbjct: 409 FNGQPLGWPRMSM---MPTPMGPGGPLRPNGLAPMNAVRAPSRNAQNAAQKPPMQPVMYP 465

Query: 93  PHPDSQQSQQNMYVPQTVRIHVQQIP 118
           P+  S    Q++  PQ+      Q  
Sbjct: 466 PNYQSLPLSQDLPQPQSTASQGGQNK 491


 Score = 35.9 bits (83), Expect = 0.010
 Identities = 23/148 (15%), Positives = 43/148 (29%), Gaps = 15/148 (10%)

Query: 23  RPMFIPY-QRIPIPFGQIPQRFPLTHMPQRMMPPMPPMSPMSAMSAM-----SQEAQSQP 76
           +P+++   QR       +  +F       R +P   PM               Q+   QP
Sbjct: 354 KPLYVALAQRKEQRRAHLQDQFMQLQPRMRQLPMGSPMGGAMGQPPYYGQGPQQQFNGQP 413

Query: 77  QQ-AFIRQMPPPQVMQAP-------HPDSQQSQQNMYVPQTVRIHVQQIPIREIHMADDM 128
                +  MP P     P         ++ ++          +  +Q +     + +  +
Sbjct: 414 LGWPRMSMMPTPMGPGGPLRPNGLAPMNAVRAPSRNAQNAAQKPPMQPVMYPPNYQSLPL 473

Query: 129 PVQIPSQQQELPHLQIQRLPLGVALQRA 156
              +P Q Q       Q   L   L  A
Sbjct: 474 SQDLP-QPQSTASQGGQNKKLAQVLASA 500


 Score = 34.8 bits (80), Expect = 0.022
 Identities = 19/118 (16%), Positives = 26/118 (22%), Gaps = 9/118 (7%)

Query: 36  FGQIPQRFPLTHMPQRMMPPMPPMSPMSAMSAMSQEAQSQPQQAFIRQMPP---PQVMQA 92
            GQ P        PQ+     P   P  +M           +   +  M     P     
Sbjct: 395 MGQPPYYGQ---GPQQQFNGQPLGWPRMSMMPTPMGPGGPLRPNGLAPMNAVRAPSRNAQ 451

Query: 93  PHPDSQQSQQNMYVPQTVRIHV---QQIPIREIHMADDMPVQIPSQQQELPHLQIQRL 147
                   Q  MY P    + +      P                     P +Q Q L
Sbjct: 452 NAAQKPPMQPVMYPPNYQSLPLSQDLPQPQSTASQGGQNKKLAQVLASATPQMQKQVL 509


==> gnl|CDD|152974 pfam12540, DUF3736, Protein of unknown function (DUF3736).  This
           domain family is found in eukaryotes, and is typically
           between 135 and 160 amino acids in length.
          Length = 147

 Score = 32.1 bits (73), Expect = 0.15
 Identities = 18/128 (14%), Positives = 30/128 (23%), Gaps = 15/128 (11%)

Query: 9   AXEDDDNDEEIESNRPMFIPYQRIPIPFGQIPQRFPLTHMPQRMMPPMPPMSPMSAMS-- 66
             E   +        PM    + +P     +P   PL                ++     
Sbjct: 20  PAERHSSAVSTPKRSPMDGDPESVPATVRAVPSTPPLVLDASTKKLEFLWRVGLTCQQQA 79

Query: 67  ------------AMSQEAQSQPQQAFIRQMPPPQVMQAPHPDSQQSQQ-NMYVPQTVRIH 113
                           E    PQ+       P    QA   +   S        Q  +  
Sbjct: 80  CAYYQGKMGIRRRPLHEESPSPQRLQGAPPVPSPSNQAYPFELSPSSVMQDPRFQPKKQF 139

Query: 114 VQQIPIRE 121
           + Q+ +RE
Sbjct: 140 LAQLNLRE 147


==> gnl|CDD|34633 COG5028, COG5028, Vesicle coat complex COPII, subunit SEC24/subunit
           SFB2/subunit SFB3 [Intracellular trafficking and
           secretion].
          Length = 861

 Score = 29.9 bits (67), Expect = 0.69
 Identities = 19/115 (16%), Positives = 28/115 (24%), Gaps = 11/115 (9%)

Query: 26  FIPYQRIPIPFGQIPQRFPLTH---MPQRMMPPMPPMSPMSAMSAMSQEAQSQPQQAFIR 82
                       +  +           Q  MPP     P+   S    +  +        
Sbjct: 13  QSQVHTGAASSKKSARPHRAYANFSAGQMGMPP-YTTPPLQQQSRRQIDQAATAMHNTGA 71

Query: 83  QMPPPQVMQAPHPDSQQSQQNMYVPQTVRIHVQQIPIREIHMADDMPVQIPSQQQ 137
             P P VM      + QSQQ    P    +     P         +PV +   Q 
Sbjct: 72  NNPAPSVMSP----AFQSQQKFSSPYGGSMADGTAPKPTNP---LVPVDLFEDQP 119


==> gnl|CDD|182344 PRK10263, PRK10263, DNA translocase FtsK; Provisional.
          Length = 1355

 Score = 29.3 bits (65), Expect = 0.91
 Identities = 26/98 (26%), Positives = 34/98 (34%), Gaps = 7/98 (7%)

Query: 24  PMFIPYQRIPIPFGQIPQRFPLTHMPQRMMPPMPPMS----PMSAMSAMSQEAQSQPQQA 79
           P+F P   I  P  Q  Q        Q+   P+ P      P   ++   Q  Q Q   A
Sbjct: 743 PLFTP---IVEPVQQPQQPVAPQQQYQQPQQPVAPQPQYQQPQQPVAPQPQYQQPQQPVA 799

Query: 80  FIRQMPPPQVMQAPHPDSQQSQQNMYVPQTVRIHVQQI 117
              Q   PQ   AP P  QQ QQ +      +   Q +
Sbjct: 800 PQPQYQQPQQPVAPQPQYQQPQQPVAPQPQYQQPQQPV 837
