# Supplementary material for: Transcriptional Profiles of Mating-Responsive Genes from Testes and Male Accessory Glands of the Mediterranean Fruit Fly, Ceratitis capitata
Source: PLoS One. 2012 Oct 11;7(10):e46812. doi: 10.1371/journal.pone.0046812 (PMC3469604; doi:10.1371/journal.pone.0046812)
Supplement: Spreadsheet S1 — Hyperlinked Excel spreadsheet containing annotated assembled ESTs. Putative peptides are named using the prefix ‘Cc-male-’ rather than the prefix ‘TAG’ used in the text. (ZIP) [file pone.0046812.s008.zip › Spreadsheet 1/links/CDD/Cc-male-1116-CDD.txt]

>Cc-male-1116

gnl|CDD|176400 cd01805, RAD23_N, Ubiquitin-like domain of RAD23....    46   7e-006
gnl|CDD|176364 cd01769, UBL, Ubiquitin-like domain of UBL.  UBLs...    42   1e-004
gnl|CDD|161951 TIGR00601, rad23, UV excision repair protein Rad2...    40   5e-004
gnl|CDD|143991 pfam00240, ubiquitin, Ubiquitin family.  This fam...    39   0.001
gnl|CDD|128509 smart00213, UBQ, Ubiquitin homologues.  Ubiquitin...    37   0.005
gnl|CDD|176404 cd01809, Scythe_N, Ubiquitin-like domain of Scyth...    36   0.009
gnl|CDD|176352 cd00196, UBQ, Ubiquitin-like proteins.  Ubiquitin...    29   0.76 
gnl|CDD|176407 cd01812, BAG1_N, Ubiquitin-like domain of BAG1.  ...    30   0.82 

==> gnl|CDD|176400 cd01805, RAD23_N, Ubiquitin-like domain of RAD23.  RAD23 belongs
          to a family of adaptor molecules having affinity for
          both the proteasome and ubiquitinylated proteins and
          thought to shuttle these ubiquitinylated proteins to
          the proteasome for destruction. RAD23 interacts with
          ubiquitin through its C-terminal ubiquitin-associated
          domains (UBA) and with the proteasome through its
          N-terminal ubiquitin-like domain (UBL).
          Length = 77

 Score = 46.2 bits (110), Expect = 7e-006
 Identities = 17/36 (47%), Positives = 26/36 (72%)

Query: 16 PERQQLMYAGRVLNDSKLLSFYSIDERKFLLVMAKK 51
          PE+Q+L+Y+G++L D   L  Y IDE+ F++VM  K
Sbjct: 40 PEQQKLIYSGKILKDDTTLEEYKIDEKDFVVVMVSK 75


==> gnl|CDD|176364 cd01769, UBL, Ubiquitin-like domain of UBL.  UBLs function by
          remodeling the surface of their target proteins,
          changing their target's half-life, enzymatic activity,
          protein-protein interactions, subcellular localization
          or other properties. At least 10 different
          ubiquitin-like modifications exist in mammals, and
          attachment of different ubls to a target leads to
          different biological consequences. Ubl-conjugation
          cascades are initiated by activating enzymes, which
          also coordinate the ubls with their downstream
          pathways.
          Length = 69

 Score = 41.9 bits (99), Expect = 1e-004
 Identities = 15/38 (39%), Positives = 24/38 (63%)

Query: 11 VTNLLPERQQLMYAGRVLNDSKLLSFYSIDERKFLLVM 48
             + PE+Q+L+YAG++L D K LS Y I +   L ++
Sbjct: 30 KEGVPPEQQRLIYAGKILKDDKTLSDYGIQDGSTLHLV 67


==> gnl|CDD|161951 TIGR00601, rad23, UV excision repair protein Rad23.  All proteins
          in this family for which functions are known are
          components of a multiprotein complex used for targeting
          nucleotide excision repair to specific parts of the
          genome. In humans, Rad23 complexes with the XPC
          protein. This family is based on the phylogenomic
          analysis of JA Eisen (1999, Ph.D. Thesis, Stanford
          University).
          Length = 378

 Score = 40.3 bits (94), Expect = 5e-004
 Identities = 14/35 (40%), Positives = 25/35 (71%)

Query: 17 ERQQLMYAGRVLNDSKLLSFYSIDERKFLLVMAKK 51
           +Q+L+Y+G++L+D K +  Y I E+ F++VM  K
Sbjct: 42 AQQKLIYSGKILSDDKTVREYKIKEKDFVVVMVSK 76


==> gnl|CDD|143991 pfam00240, ubiquitin, Ubiquitin family.  This family contains a
          number of ubiquitin-like proteins: SUMO (smt3
          homologue), Nedd8, Elongin B, Rub1, and Parkin. A
          number of them are thought to carry a distinctive
          five-residue motif termed the proteasome-interacting
          motif (PIM), which may have a biologically significant
          role in protein delivery to proteasomes and recruitment
          of proteasomes to transcription sites.
          Length = 69

 Score = 38.8 bits (91), Expect = 0.001
 Identities = 11/39 (28%), Positives = 23/39 (58%)

Query: 12 TNLLPERQQLMYAGRVLNDSKLLSFYSIDERKFLLVMAK 50
            +  ++Q+L+++G+VL D   LS Y I +   L ++ +
Sbjct: 29 EGIPVDQQRLIFSGKVLEDDTTLSEYGIQDGSTLHLVLR 67


==> gnl|CDD|128509 smart00213, UBQ, Ubiquitin homologues.  Ubiquitin-mediated
          proteolysis is involved in the regulated turnover of
          proteins required for controlling cell cycle
          progression.
          Length = 64

 Score = 36.9 bits (86), Expect = 0.005
 Identities = 12/31 (38%), Positives = 22/31 (70%)

Query: 11 VTNLLPERQQLMYAGRVLNDSKLLSFYSIDE 41
          +T +  E+Q+L+Y G+VL D + L+ Y+I +
Sbjct: 32 LTGIPVEQQRLIYKGKVLEDDRTLADYNIQD 62


==> gnl|CDD|176404 cd01809, Scythe_N, Ubiquitin-like domain of Scythe protein.
          Scythe protein (also known as Bat3) is an apoptotic
          regulator that is highly conserved in eukaryotes and
          contains a ubiquitin-like domain near its N-terminus.
          Scythe binds reaper, a potent apoptotic inducer, and
          Scythe/Reaper are thought to signal apoptosis, in part
          through regulating the folding and activity of
          apoptotic signaling molecules.
          Length = 72

 Score = 36.1 bits (84), Expect = 0.009
 Identities = 12/32 (37%), Positives = 21/32 (65%)

Query: 10 GVTNLLPERQQLMYAGRVLNDSKLLSFYSIDE 41
              +  E+Q+L+Y+GRVL D + LS Y +++
Sbjct: 32 EEVGIPVEQQRLIYSGRVLKDDETLSEYKVED 63


==> gnl|CDD|176352 cd00196, UBQ, Ubiquitin-like proteins.  Ubiquitin homologs;
          Includes ubiquitin and ubiquitin-like proteins.
          Ubiquitin-mediated proteolysis is part of the regulated
          turnover of proteins required for controlling cell
          cycle progression. Other family members are protein
          modifiers that perform a wide range of functions.
          Ubiquitination usually results in a covalent bond
          between the C-terminus of ubiquitin and the
          epsilon-amino group of a substrate lysine. The
          three-step mechanism requires an activating enzyme (E1)
          that forms a thiol ester with the C-terminal carboxy
          group, a conjugating enzyme (E2) that transiently
          carries the activated ubiquitin molecule as a thiol
          ester, and a ligase (E3) that transfers the activated
          ubiquitin from the E2 to the substrate lysine residue.
          In poly-ubiquitination, ubiquitin itself is the
          substrate.
          Length = 69

 Score = 29.4 bits (66), Expect = 0.76
 Identities = 12/37 (32%), Positives = 22/37 (59%)

Query: 12 TNLLPERQQLMYAGRVLNDSKLLSFYSIDERKFLLVM 48
            L PE+Q+L+  G++L DS  L  Y + +   L+++
Sbjct: 31 LGLPPEQQRLLVNGKILPDSLTLEDYGLQDGDELVLV 67


==> gnl|CDD|176407 cd01812, BAG1_N, Ubiquitin-like domain of BAG1.  BAG1_N
          N-terminal ubiquitin-like (Ubl) domain of the BAG1
          protein.  This domain occurs together with the BAG
          domain and is closely related to the Ubl domain of a
          family of deubiquitinases that includes Rpn11, UBP6
          (USP14), USP7 (HAUSP).
          Length = 71

 Score = 29.6 bits (67), Expect = 0.82
 Identities = 8/42 (19%), Positives = 22/42 (52%)

Query: 9  VGVTNLLPERQQLMYAGRVLNDSKLLSFYSIDERKFLLVMAK 50
            VT + P  Q+L++ G+  +D++ L    + +   ++++  
Sbjct: 30 APVTGVEPRDQKLIFKGKERDDAETLDMSGVKDGSKVMLLED 71
