# Supplementary material for: Transcriptional Profiles of Mating-Responsive Genes from Testes and Male Accessory Glands of the Mediterranean Fruit Fly, Ceratitis capitata
Source: PLoS One. 2012 Oct 11;7(10):e46812. doi: 10.1371/journal.pone.0046812 (PMC3469604; doi:10.1371/journal.pone.0046812)
Supplement: Spreadsheet S1 — Hyperlinked Excel spreadsheet containing annotated assembled ESTs. Putative peptides are named using the prefix ‘Cc-male-’ rather than the prefix ‘TAG’ used in the text. (ZIP) [file pone.0046812.s008.zip › Spreadsheet 1/links/CDD/Cc-male-112-CDD.txt]

>Cc-male-112

gnl|CDD|183357 PRK11880, PRK11880, pyrroline-5-carboxylate reduc...   202   9e-053
gnl|CDD|178291 PLN02688, PLN02688, pyrroline-5-carboxylate reduc...   195   2e-050
gnl|CDD|30693 COG0345, ProC, Pyrroline-5-carboxylate reductase [...   186   6e-048
gnl|CDD|161714 TIGR00112, proC, pyrroline-5-carboxylate reductas...   157   5e-039
gnl|CDD|105695 PRK12491, PRK12491, pyrroline-5-carboxylate reduc...   152   1e-037
gnl|CDD|173621 PTZ00431, PTZ00431, pyrroline carboxylate reducta...   112   1e-025
gnl|CDD|181079 PRK07679, PRK07679, pyrroline-5-carboxylate reduc...   108   2e-024
gnl|CDD|181063 PRK07634, PRK07634, pyrroline-5-carboxylate reduc...   100   5e-022
gnl|CDD|181080 PRK07680, PRK07680, late competence protein ComER...    81   4e-016
gnl|CDD|180756 PRK06928, PRK06928, pyrroline-5-carboxylate reduc...    74   3e-014

==> gnl|CDD|183357 PRK11880, PRK11880, pyrroline-5-carboxylate reductase; Reviewed.
          Length = 267

 Score =  202 bits (517), Expect = 9e-053
 Identities = 88/229 (38%), Positives = 128/229 (55%), Gaps = 12/229 (5%)

Query: 5   DEKIGFIGGGNMAFAIGSGLINREFVKTSQVLVSGPNIENLGRWRD-LGIATTDDNYEVL 63
            +KIGFIGGGNMA AI  GL+    V    ++VS P+ E      +  G+    DN E  
Sbjct: 2   MKKIGFIGGGNMASAIIGGLLASG-VPAKDIIVSDPSPEKRAALAEEYGVRAATDNQEAA 60

Query: 64  DKADIIFICVKPHILTPMAAQLRNLHSPTLKDKDKLFVSVLAGVKLKTLEEKFSFVEGLK 123
            +AD++ + VKP ++  + ++L+          DKL VS+ AGV L  LE        L 
Sbjct: 61  QEADVVVLAVKPQVMEEVLSELKGQ-------LDKLVVSIAAGVTLARLERLLG--ADLP 111

Query: 124 MIRTMPNTPMQIGEGITVYSPGSYVKQQDLEKLHLXANSLGIAQXVX-ETMIDAVSSVAG 182
           ++R MPNTP  +G G+T  +  + V  +D E +    ++ G    V  E  +DAV++V+G
Sbjct: 112 VVRAMPNTPALVGAGMTALTANALVSAEDRELVENLLSAFGKVVWVDDEKQMDAVTAVSG 171

Query: 183 CGPALVXTXIEALADGGVKXGVPRQNATQFGAQMLLXAAKMVLLTGKQP 231
            GPA V   IEALAD GVK G+PR+ A +  AQ +L AAK++L +G+ P
Sbjct: 172 SGPAYVFLFIEALADAGVKLGLPREQARKLAAQTVLGAAKLLLESGEHP 220


==> gnl|CDD|178291 PLN02688, PLN02688, pyrroline-5-carboxylate reductase.
          Length = 266

 Score =  195 bits (497), Expect = 2e-050
 Identities = 90/226 (39%), Positives = 126/226 (55%), Gaps = 9/226 (3%)

Query: 7   KIGFIGGGNMAFAIGSGLINREFVKTSQVLVSG-PNIENLGRWRDLGIATTDDNYEVLDK 65
           ++GFIG G MA AI  GL+    V  S++  +   N      ++ LG+ T   N EV+  
Sbjct: 2   RVGFIGAGKMAEAIARGLVASGVVPPSRISTADDSNPARRDVFQSLGVKTAASNTEVVKS 61

Query: 66  ADIIFICVKPHILTPMAAQLRNLHSPTLKDKDKLFVSVLAGVKLKTLEEKFSFVEGLKMI 125
           +D+I + VKP ++  +  +LR L S     KDKL VSV AG+ L  L+E      G +++
Sbjct: 62  SDVIILAVKPQVVKDVLTELRPLLS-----KDKLLVSVAAGITLADLQEWAG---GRRVV 113

Query: 126 RTMPNTPMQIGEGITVYSPGSYVKQQDLEKLHLXANSLGIAQXVXETMIDAVSSVAGCGP 185
           R MPNTP  +GE  +V S G      D + +     ++G    V E ++DAV+ ++G GP
Sbjct: 114 RVMPNTPCLVGEAASVMSLGPAATADDRDLVATLFGAVGKIWVVDEKLLDAVTGLSGSGP 173

Query: 186 ALVXTXIEALADGGVKXGVPRQNATQFGAQMLLXAAKMVLLTGKQP 231
           A +   IEALADGGV  G+PR  A    AQ +L AAKMVL TGK P
Sbjct: 174 AYIFLAIEALADGGVAAGLPRDVALSLAAQTVLGAAKMVLETGKHP 219


==> gnl|CDD|30693 COG0345, ProC, Pyrroline-5-carboxylate reductase [Amino acid
           transport and metabolism].
          Length = 266

 Score =  186 bits (474), Expect = 6e-048
 Identities = 87/227 (38%), Positives = 138/227 (60%), Gaps = 10/227 (4%)

Query: 6   EKIGFIGGGNMAFAIGSGLINREFVKTSQVLVSGPNIENL-GRWRDLGIATTDDNYEVLD 64
            KIGFIG GNM  AI SGL+    +   +++V+  + E       + G+ TT DN E ++
Sbjct: 2   MKIGFIGAGNMGEAILSGLLKSGALPPEEIIVTNRSEEKRAALAAEYGVVTTTDNQEAVE 61

Query: 65  KADIIFICVKPHILTPMAAQLRNLHSPTLKDKDKLFVSVLAGVKLKTLEEKFSFVEGLKM 124
           +AD++F+ VKP  L  + ++L+ L       KDKL +S+ AGV ++TLE       GL++
Sbjct: 62  EADVVFLAVKPQDLEEVLSKLKPL------TKDKLVISIAAGVSIETLERLL---GGLRV 112

Query: 125 IRTMPNTPMQIGEGITVYSPGSYVKQQDLEKLHLXANSLGIAQXVXETMIDAVSSVAGCG 184
           +R MPNTP  +G G+T  S  + V ++D   +    +++G    V E+++DAV++++G G
Sbjct: 113 VRVMPNTPALVGAGVTAISANANVSEEDKAFVEALLSAVGKVVEVEESLMDAVTALSGSG 172

Query: 185 PALVXTXIEALADGGVKXGVPRQNATQFGAQMLLXAAKMVLLTGKQP 231
           PA V   IEALAD GV+ G+PR+ A +  AQ +  AAK++L +G+ P
Sbjct: 173 PAYVFLFIEALADAGVRLGLPREEARELAAQTVAGAAKLLLESGEHP 219


==> gnl|CDD|161714 TIGR00112, proC, pyrroline-5-carboxylate reductase.  This enzyme
           catalyzes the final step in proline biosynthesis. Among
           the four paralogs in Bacillus subtilis (proG, proH,
           proI, and comER), ComER is the most divergent and does
           not prevent proline auxotrophy from mutation of the
           other three. It is excluded from the seed and scores
           between the trusted and noise cutoffs.
          Length = 245

 Score =  157 bits (398), Expect = 5e-039
 Identities = 69/209 (33%), Positives = 119/209 (56%), Gaps = 8/209 (3%)

Query: 24  LINREFVKTSQVLVSGPNIENLGRW-RDLGIATTDDNYEVLDKADIIFICVKPHILTPMA 82
           L+    +    ++V   + E L    ++LGI  + D  E + +AD++F+ VKP  L  + 
Sbjct: 1   LLKAGALAAYDIIVINRSPEKLAALAKELGIVASSDAQEAVKEADVVFLAVKPQDLEEVL 60

Query: 83  AQLRNLHSPTLKDKDKLFVSVLAGVKLKTLEEKFSFVEGLKMIRTMPNTPMQIGEGITVY 142
           ++L++      K KDKL +S+ AGV L+ L +        +++R MPNTP ++G G+T  
Sbjct: 61  SELKSE-----KGKDKLLISIAAGVTLEKLSQLLG--GTRRVVRVMPNTPAKVGAGVTAI 113

Query: 143 SPGSYVKQQDLEKLHLXANSLGIAQXVXETMIDAVSSVAGCGPALVXTXIEALADGGVKX 202
           +  + V ++D   +     ++G    + E ++DAV++++G GPA V   IEALAD GVK 
Sbjct: 114 AANANVSEEDRALVLALFKAVGEVVELPEALMDAVTALSGSGPAYVFLFIEALADAGVKQ 173

Query: 203 GVPRQNATQFGAQMLLXAAKMVLLTGKQP 231
           G+PR+ A +  AQ +  AAK++  +G+ P
Sbjct: 174 GLPRELALELAAQTVKGAAKLLEESGEHP 202


==> gnl|CDD|105695 PRK12491, PRK12491, pyrroline-5-carboxylate reductase; Reviewed.
          Length = 272

 Score =  152 bits (385), Expect = 1e-037
 Identities = 86/229 (37%), Positives = 138/229 (60%), Gaps = 8/229 (3%)

Query: 4   LDEKIGFIGGGNMAFAIGSGLINREFVKTSQVLVSGPNIENLGRWRD-LGIATTDDNYEV 62
           ++++IGFIG GNM  A+  G+IN+  V   Q++ S  N+ NL    D  GI  T +N EV
Sbjct: 1   MNKQIGFIGCGNMGIAMIGGMINKNIVSPDQIICSDLNVSNLKNASDKYGITITTNNNEV 60

Query: 63  LDKADIIFICVKPHILTPMAAQLRNLHSPTLKDKDKLFVSVLAGVKLKTLEEKFSFVEGL 122
            + ADI+ + +KP + + +  Q+++     +K+ D + V++ AG  +K+ E +F     L
Sbjct: 61  ANSADILILSIKPDLYSSVINQIKD----QIKN-DVIVVTIAAGKSIKSTENEFD--RKL 113

Query: 123 KMIRTMPNTPMQIGEGITVYSPGSYVKQQDLEKLHLXANSLGIAQXVXETMIDAVSSVAG 182
           K+IR MPNTP+ +GEG++       V ++D++++    N  G  + V E ++D V+S++G
Sbjct: 114 KVIRVMPNTPVLVGEGMSALCFNEMVTEKDIKEVLNIFNIFGQTEVVNEKLMDVVTSISG 173

Query: 183 CGPALVXTXIEALADGGVKXGVPRQNATQFGAQMLLXAAKMVLLTGKQP 231
             PA V   IEA+AD  V  G+PR+ A +F AQ +L +AKMVL TG  P
Sbjct: 174 SSPAYVYMFIEAMADAAVLGGMPRKQAYKFAAQAVLGSAKMVLETGIHP 222


==> gnl|CDD|173621 PTZ00431, PTZ00431, pyrroline carboxylate reductase; Provisional.
          Length = 260

 Score =  112 bits (282), Expect = 1e-025
 Identities = 65/218 (29%), Positives = 105/218 (48%), Gaps = 14/218 (6%)

Query: 7   KIGFIGGGNMAFAIGSGLINREFVKTSQVLVSGPNIENLGRWRDLGIATTDDNYEVLDKA 66
           ++GFIG G M  A+  G+ N   +    +    P+       ++        N E+    
Sbjct: 5   RVGFIGLGKMGSALAYGIENSNIIGKENIYYHTPSK------KNTPFVYLQSNEELAKTC 58

Query: 67  DIIFICVKPHILTPMAAQLRNLHSPTLKDKDKLFVSVLAGVKLKTLEEKFSFVEGLKMIR 126
           DII + VKP +   +  +++           KL +S+  G+ LKTLEE        K++R
Sbjct: 59  DIIVLAVKPDLAGKVLLEIKPYLGS------KLLISICGGLNLKTLEEMVGVEA--KIVR 110

Query: 127 TMPNTPMQIGEGITVYSPGSYVKQQDLEKLHLXANSLGIAQXVXETMIDAVSSVAGCGPA 186
            MPNTP  +G+G  V+   + V   D +K+    ++ GI Q + E  +D  ++++GCGPA
Sbjct: 111 VMPNTPSLVGQGSLVFCANNNVDSTDKKKVIDIFSACGIIQEIKEKDMDIATAISGCGPA 170

Query: 187 LVXTXIEALADGGVKXGVPRQNATQFGAQMLLXAAKMV 224
            V   IE+L D GVK G+ R  +     Q +L +  MV
Sbjct: 171 YVFLFIESLIDAGVKNGLNRDVSKNLVLQTILGSVHMV 208


==> gnl|CDD|181079 PRK07679, PRK07679, pyrroline-5-carboxylate reductase; Reviewed.
          Length = 279

 Score =  108 bits (271), Expect = 2e-024
 Identities = 66/237 (27%), Positives = 112/237 (47%), Gaps = 21/237 (8%)

Query: 3   KLDEKIGFIGGGNMAFAIGSGLINREFVKTSQVLVSGPNIENLGRWRDL----GIATTDD 58
              + I F+G G++A AI  GL++   VK  Q+ VS  N  N  R ++L    G+  T +
Sbjct: 1   MSIQNISFLGAGSIAEAIIGGLLHANVVKGEQITVS--NRSNETRLQELHQKYGVKGTHN 58

Query: 59  NYEVLDKADIIFICVKP----HILTPMAAQLRNLHSPTLKDKDKLFVSVLAGVKLKTLEE 114
             E+L  A+I+F+ +KP      L P    + N           L +S+LAGV   ++  
Sbjct: 59  KKELLTDANILFLAMKPKDVAEALIPFKEYIHNNQ---------LIISLLAGVSTHSIRN 109

Query: 115 KFSFVEGLKMIRTMPNTPMQIGEGITVYSPGSYVKQQDLEKLHLXANSLGIAQXVXETMI 174
                + + +IR MPNT   I +  T  SP  +   + ++       ++G+   V E  +
Sbjct: 110 LLQ--KDVPIIRAMPNTSAAILKSATAISPSKHATAEHIQTAKALFETIGLVSVVEEEDM 167

Query: 175 DAVSSVAGCGPALVXTXIEALADGGVKXGVPRQNATQFGAQMLLXAAKMVLLTGKQP 231
            AV++++G GPA +   +EA+     K G+    A     Q ++ AA+M+  + K P
Sbjct: 168 HAVTALSGSGPAYIYYVVEAMEKAAKKIGLKEDVAKSLILQTMIGAAEMLKASEKHP 224


==> gnl|CDD|181063 PRK07634, PRK07634, pyrroline-5-carboxylate reductase; Reviewed.
          Length = 245

 Score =  100 bits (251), Expect = 5e-022
 Identities = 68/227 (29%), Positives = 110/227 (48%), Gaps = 11/227 (4%)

Query: 7   KIGFIGGGNMAFAIGSGLINREFVKTSQVLVSG-PNIENLGRWRD-LGIATTDDNYEVLD 64
           +I FIG G MA AI SGL+        +++VS   N+E L + +    ++TT D  + + 
Sbjct: 6   RILFIGAGRMAEAIFSGLLKTSKEYIEEIIVSNRSNVEKLDQLQARYNVSTTTDWKQHVT 65

Query: 65  KADIIFICVKPHILTPMAAQLRNLHSPTLKDKDKLFVSVLAGVKLKTLEEKFSFVEGLKM 124
             D I + + P     + A+L    SP L ++  L V+V AG+    LEE+    +G  +
Sbjct: 66  SVDTIVLAMPPSAHEELLAEL----SPLLSNQ--LVVTVAAGIGPSYLEERLP--KGTPV 117

Query: 125 IRTMPNTPMQIGEGITVYSPGSYVKQQDLEKLHLXANSLGIAQXVXETMIDAVSSVAGCG 184
              MPNT  +IG+ I++Y+ G  V +   E L L    +G +Q   E  +  +++V G  
Sbjct: 118 AWIMPNTAAEIGKSISLYTMGQSVNETHKETLQLILKGIGTSQLCTEEEVHQLTAVTGSA 177

Query: 185 PALVXTXIEALADGGVKXGVPRQNATQFGAQMLLXAAKMVLLTGKQP 231
           PA +    E+L +     GV  + A     QM+  +A M L   + P
Sbjct: 178 PAFLYYFAESLIEATKSYGVDEETAKHLVIQMISGSASM-LEQTQDP 223


==> gnl|CDD|181080 PRK07680, PRK07680, late competence protein ComER; Validated.
          Length = 273

 Score = 80.8 bits (200), Expect = 4e-016
 Identities = 54/221 (24%), Positives = 103/221 (46%), Gaps = 14/221 (6%)

Query: 7   KIGFIGGGNMAFAIGSGLINREFVKTSQVLVSGPNIE---NLGRWRDLGIATTDDNYEVL 63
            IGFIG GNM   +    +    VK SQ+ ++        ++   R  GI       EV+
Sbjct: 2   NIGFIGTGNMGTILIEAFLESGAVKPSQLTITNRTPAKAYHIKE-RYPGIHVAKTIEEVI 60

Query: 64  DKADIIFICVKPHILTPMAAQLRNLHSPTLKDKDKLFVSVLAGVKLKTLEEKFSFVEGLK 123
            ++D+IFICVKP  + P+  +L    +P L   +   VS+ + + ++ LE         +
Sbjct: 61  SQSDLIFICVKPLDIYPLLQKL----APHLT-DEHCLVSITSPISVEQLETLVP----CQ 111

Query: 124 MIRTMPNTPMQIGEGITVYSPGSYVKQQDLEKLHLXANSLGIAQXVXETMIDAVSSVAGC 183
           + R +P+   +   G ++++ GS   ++D +KL    +++     + E +    S +  C
Sbjct: 112 VARIIPSITNRALSGASLFTFGSRCSEEDQQKLERLFSNISTPLVIEEDITRVSSDIVSC 171

Query: 184 GPALVXTXIEALADGGV-KXGVPRQNATQFGAQMLLXAAKM 223
           GPA     ++   D  V +  + ++ AT   ++ML+   K+
Sbjct: 172 GPAFFSYLLQRFIDAAVEETNISKEEATTLASEMLIGMGKL 212


==> gnl|CDD|180756 PRK06928, PRK06928, pyrroline-5-carboxylate reductase; Reviewed.
          Length = 277

 Score = 74.4 bits (183), Expect = 3e-014
 Identities = 54/199 (27%), Positives = 89/199 (44%), Gaps = 11/199 (5%)

Query: 6   EKIGFIGGGNMAFAIGSGLINREFVKTSQ-VLVSGPNIENLGRWRDL--GIATTDDNYEV 62
           EKIGFIG G+MA  I + L+  E     + +L S    E+  +  D    +   D+  E+
Sbjct: 2   EKIGFIGYGSMADMIATKLLETEVATPEEIILYSSSKNEHFNQLYDKYPTVELADNEAEI 61

Query: 63  LDKADIIFICVKPHILTPMAAQLRNLHSPTLKDKDKLFVSVLAGVKLKTLEEKFSFVEGL 122
             K D  FICV P  + P+   L++   P L   D+  VS+ AGV L  L E      GL
Sbjct: 62  FTKCDHSFICVPPLAVLPL---LKDCA-PVLT-PDRHVVSIAAGVSLDDLLEITP---GL 113

Query: 123 KMIRTMPNTPMQIGEGITVYSPGSYVKQQDLEKLHLXANSLGIAQXVXETMIDAVSSVAG 182
           ++ R +P+    +G G ++ +    V + +  +L    +       + E  +D  S++  
Sbjct: 114 QVSRLIPSLTSAVGVGTSLVAHAETVNEANKSRLEETLSHFSHVMTIREENMDIASNLTS 173

Query: 183 CGPALVXTXIEALADGGVK 201
             P  +    E  A+  V+
Sbjct: 174 SSPGFIAAIFEEFAEAAVR 192
