# Supplementary material for: Transcriptional Profiles of Mating-Responsive Genes from Testes and Male Accessory Glands of the Mediterranean Fruit Fly, Ceratitis capitata
Source: PLoS One. 2012 Oct 11;7(10):e46812. doi: 10.1371/journal.pone.0046812 (PMC3469604; doi:10.1371/journal.pone.0046812)
Supplement: Spreadsheet S1 — Hyperlinked Excel spreadsheet containing annotated assembled ESTs. Putative peptides are named using the prefix ‘Cc-male-’ rather than the prefix ‘TAG’ used in the text. (ZIP) [file pone.0046812.s008.zip › Spreadsheet 1/links/CDD/Cc-male-1120-CDD.txt]

>Cc-male-1120

gnl|CDD|128873 smart00611, SEC63, Domain of unknown function in ...    90   8e-019
gnl|CDD|145836 pfam02889, Sec63, Sec63 Brl domain.  This domain ...    48   3e-006
gnl|CDD|34965 COG5406, COG5406, Nucleosome binding factor SPN, S...    37   0.012
gnl|CDD|180310 PRK05901, PRK05901, RNA polymerase sigma factor; ...    35   0.025
gnl|CDD|147186 pfam04889, Cwf_Cwc_15, Cwf15/Cwc15 cell cycle con...    34   0.087
gnl|CDD|145724 pfam02724, CDC45, CDC45-like protein.  CDC45 is a...    33   0.16 
gnl|CDD|147488 pfam05327, RRN3, RNA polymerase I specific transc...    32   0.20 
gnl|CDD|178687 PLN03142, PLN03142, Probable chromatin-remodeling...    32   0.21 
gnl|CDD|146667 pfam04147, Nop14, Nop14-like family.  Emg1 and No...    32   0.21 
gnl|CDD|178632 PLN03083, PLN03083, E3 UFM1-protein ligase 1 homo...    32   0.25 

==> gnl|CDD|128873 smart00611, SEC63, Domain of unknown function in Sec63p, Brr2p and
           other proteins. 
          Length = 312

 Score = 90.0 bits (224), Expect = 8e-019
 Identities = 30/73 (41%), Positives = 37/73 (50%), Gaps = 1/73 (1%)

Query: 157 PEEKQEYWWTYICDRKSRSLLTAPYHVTSLVDK-EEIQLKFTAPRWPGLYTFTVCLRSDS 215
              KQE WW  I D     LL       +  +  EE++L FTAP   G Y +T+ L SDS
Sbjct: 240 IHGKQEGWWLVIGDSDGNELLHIERFSLNKKNVSEEVKLDFTAPATEGNYQYTLRLVSDS 299

Query: 216 YLGMDQQQELKLD 228
           YLG DQ+  L  D
Sbjct: 300 YLGCDQEYPLSFD 312


==> gnl|CDD|145836 pfam02889, Sec63, Sec63 Brl domain.  This domain (also known as the
           Brl domain) is required for assembly of functional
           endoplasmic reticulum translocons.
          Length = 309

 Score = 48.4 bits (116), Expect = 3e-006
 Identities = 26/75 (34%), Positives = 36/75 (48%), Gaps = 3/75 (4%)

Query: 154 PYFPEEKQEYWWTYICDRKSRSLLTAPYHVTSLVDKEEIQLKFTAP-RWPGLYTFTVCLR 212
           P F   K E +W  + D  +  LL       SL  K+E +L+FT P         T+ L 
Sbjct: 237 PRFHGTKSEGFWIVVEDSDNNELL--AIERFSLGKKKEHELEFTVPLSGGPPPNLTIRLV 294

Query: 213 SDSYLGMDQQQELKL 227
           SDS+LG DQ+  + L
Sbjct: 295 SDSWLGCDQEVPVSL 309


==> gnl|CDD|34965 COG5406, COG5406, Nucleosome binding factor SPN, SPT16 subunit
            [Transcription / DNA replication, recombination, and
            repair / Chromatin structure and dynamics].
          Length = 1001

 Score = 36.6 bits (84), Expect = 0.012
 Identities = 18/58 (31%), Positives = 26/58 (44%)

Query: 80   SQDHNEDSETEADASDLEEKDCSGDESDNDKPQNNKSEIYDDDDDDEAWERLQAKLNK 137
            S D   D   E + SD   +D S DES+ND       E +D+ +   A++    K  K
Sbjct: 944  SSDDESDETDEDEESDESSEDLSEDESENDSSDEEDGEDWDELESKAAYDSRPGKRRK 1001


 Score = 33.5 bits (76), Expect = 0.091
 Identities = 16/59 (27%), Positives = 30/59 (50%)

Query: 76  SNAESQDHNEDSETEADASDLEEKDCSGDESDNDKPQNNKSEIYDDDDDDEAWERLQAK 134
           S+   ++ +E   +  D SD  ++D   DES  D  ++       D++D E W+ L++K
Sbjct: 931 SDESEEEVSEYEASSDDESDETDEDEESDESSEDLSEDESENDSSDEEDGEDWDELESK 989


==> gnl|CDD|180310 PRK05901, PRK05901, RNA polymerase sigma factor; Provisional.
          Length = 509

 Score = 35.4 bits (82), Expect = 0.025
 Identities = 20/110 (18%), Positives = 38/110 (34%)

Query: 17  GDDEEASTAAAAVPIKKVSAWGKQRKGKGGKGGKKAGNNQKRKAPPAANVAQNKATVSLS 76
           G  ++   A  +   KK +    +         KK  +            A +K      
Sbjct: 61  GMVKDTDDATESDIPKKKTKTAAKAAAAKAPAKKKLKDELDSSKKAEKKNALDKDDDLNY 120

Query: 77  NAESQDHNEDSETEADASDLEEKDCSGDESDNDKPQNNKSEIYDDDDDDE 126
             +    N+  + + D  D +  D   D+ D+D+  +   +  D DD+DE
Sbjct: 121 VKDIDVLNQADDDDDDDDDDDLDDDDIDDDDDDEDDDEDDDDDDVDDEDE 170


 Score = 33.1 bits (76), Expect = 0.12
 Identities = 16/126 (12%), Positives = 39/126 (30%)

Query: 2   EEKQGIKDDDDATGGGDDEEASTAAAAVPIKKVSAWGKQRKGKGGKGGKKAGNNQKRKAP 61
           E     K    A      +  +       +       K+             +       
Sbjct: 71  ESDIPKKKTKTAAKAAAAKAPAKKKLKDELDSSKKAEKKNALDKDDDLNYVKDIDVLNQA 130

Query: 62  PAANVAQNKATVSLSNAESQDHNEDSETEADASDLEEKDCSGDESDNDKPQNNKSEIYDD 121
              +   +   +   + +  D +ED + + D  D++++D    E+   +  ++  +   D
Sbjct: 131 DDDDDDDDDDDLDDDDIDDDDDDEDDDEDDDDDDVDDEDEEKKEAKELEKLSDDDDFVWD 190

Query: 122 DDDDEA 127
           +DD EA
Sbjct: 191 EDDSEA 196


==> gnl|CDD|147186 pfam04889, Cwf_Cwc_15, Cwf15/Cwc15 cell cycle control protein.
           This family represents Cwf15/Cwc15 (from
           Schizosaccharomyces pombe and Saccharomyces cerevisiae
           respectively) and their homologues. The function of
           these proteins is unknown, but they form part of the
           spliceosome and are thus thought to be involved in mRNA
           splicing.
          Length = 241

 Score = 33.5 bits (77), Expect = 0.087
 Identities = 25/111 (22%), Positives = 38/111 (34%), Gaps = 15/111 (13%)

Query: 39  KQRKGKGGKGGKKAGNN-QKRKAPPAANVAQNKATVSLSNAESQDHNEDSETEADASDLE 97
            +R  K  K  K A  +  K     A+N               +   +   ++AD SD  
Sbjct: 66  AERAHKSKKENKLAIEDGDKSTNLEASNEGDEDDDEEDEIKRKRIEEDARNSDADDSDSS 125

Query: 98  EKDCSGDESDNDKPQNNKSEIYDDDDDDEAWERLQAKLN--KREKLEGKSR 146
               S D+              DDDD ++    L  +L   K+E+ E K R
Sbjct: 126 SDSDSSDDDS------------DDDDSEDETAALLRELEKIKKERAEEKER 164


==> gnl|CDD|145724 pfam02724, CDC45, CDC45-like protein.  CDC45 is an essential gene
           required for initiation of DNA replication in S.
           cerevisiae, forming a complex with MCM5/CDC46.
           Homologues of CDC45 have been identified in human, mouse
           and smut fungus among others.
          Length = 584

 Score = 32.6 bits (75), Expect = 0.16
 Identities = 17/72 (23%), Positives = 28/72 (38%), Gaps = 12/72 (16%)

Query: 76  SNAESQDHNEDSETEADASDLEEKDCSGDESDNDKPQNNKSEIYDDDDDDEAWERLQAKL 135
              E  D + +S+ E + S   E D   D+ D            DDDD       L+ + 
Sbjct: 123 LEEEDDDDDSESDEEEEESSKSEDDDDDDDDD------------DDDDIATRERSLERRR 170

Query: 136 NKREKLEGKSRI 147
            +RE  E ++ +
Sbjct: 171 RRREWEEKRAVL 182


==> gnl|CDD|147488 pfam05327, RRN3, RNA polymerase I specific transcription initiation
           factor RRN3.  This family consists of several eukaryotic
           proteins which are homologous to the yeast RRN3 protein.
           RRN3 is one of the RRN genes specifically required for
           the transcription of rDNA by RNA polymerase I (Pol I) in
           Saccharomyces cerevisiae.
          Length = 550

 Score = 32.3 bits (74), Expect = 0.20
 Identities = 15/62 (24%), Positives = 27/62 (43%), Gaps = 1/62 (1%)

Query: 82  DHNEDSETEADASDLEEKDCSGDESDNDKPQNNKSEIYDDDDDDEAWERLQAKLNKREKL 141
           D  +D E+EA  +DL++ D       +D  +     +  +D+ D    R +      EKL
Sbjct: 223 DDIDDEESEALLADLDDDDEDEMFEMDDDDEEE-VSVSSEDEGDPEVRRTKTIKEVSEKL 281

Query: 142 EG 143
           + 
Sbjct: 282 DA 283


==> gnl|CDD|178687 PLN03142, PLN03142, Probable chromatin-remodeling complex ATPase
           chain; Provisional.
          Length = 1033

 Score = 32.5 bits (74), Expect = 0.21
 Identities = 19/62 (30%), Positives = 31/62 (50%)

Query: 79  ESQDHNEDSETEADASDLEEKDCSGDESDNDKPQNNKSEIYDDDDDDEAWERLQAKLNKR 138
           E +  N  +  E D  +LE    S     +D     + E  D++DD+EA    +A+++KR
Sbjct: 1   EEEQVNTQANEEEDEEELEAVARSAGSDSDDDEVPAEDEDEDEEDDEEAESPAKAEISKR 60

Query: 139 EK 140
           EK
Sbjct: 61  EK 62


==> gnl|CDD|146667 pfam04147, Nop14, Nop14-like family.  Emg1 and Nop14 are novel
           proteins whose interaction is required for the
           maturation of the 18S rRNA and for 40S ribosome
           production.
          Length = 809

 Score = 32.3 bits (74), Expect = 0.21
 Identities = 19/83 (22%), Positives = 34/83 (40%), Gaps = 9/83 (10%)

Query: 72  TVSLSNAESQDHNEDSETEADASDLEEKDCSGDESDNDKPQNNKSEIYDDDDDDEAWERL 131
                  +  + ++D + E +  D++  D   DE + D          DD+DD+E  E  
Sbjct: 325 EEEDGVDDEDEEDDDDDLEEEEEDVDLSDDEEDEEEEDS---------DDEDDEEEEEEE 375

Query: 132 QAKLNKREKLEGKSRISHTVHCP 154
           + K  K+     +S +  T  CP
Sbjct: 376 KEKKKKKSAESTRSELPFTFPCP 398


==> gnl|CDD|178632 PLN03083, PLN03083, E3 UFM1-protein ligase 1 homolog; Provisional.
          Length = 803

 Score = 32.1 bits (73), Expect = 0.25
 Identities = 14/87 (16%), Positives = 31/87 (35%), Gaps = 1/87 (1%)

Query: 69  NKATVSLSNAESQDHNEDSETEADASDLEEKDCSGDESDNDKPQNNKSEIYDDDDDDEAW 128
           +  ++  S+A     +E S    ++S        G +    K  + K    +   DDE  
Sbjct: 385 DAFSIQASSAGLIGSSEKSLGSNESSPAASNSDKGSKKKKGKSTSTKGGTAESIPDDEED 444

Query: 129 ERLQAKLNKRE-KLEGKSRISHTVHCP 154
              + K N+++ + +     S +    
Sbjct: 445 APKKGKKNQKKGRDKSSKVPSDSKAGG 471
