# Supplementary material for: Transcriptional Profiles of Mating-Responsive Genes from Testes and Male Accessory Glands of the Mediterranean Fruit Fly, Ceratitis capitata
Source: PLoS One. 2012 Oct 11;7(10):e46812. doi: 10.1371/journal.pone.0046812 (PMC3469604; doi:10.1371/journal.pone.0046812)
Supplement: Spreadsheet S1 — Hyperlinked Excel spreadsheet containing annotated assembled ESTs. Putative peptides are named using the prefix ‘Cc-male-’ rather than the prefix ‘TAG’ used in the text. (ZIP) [file pone.0046812.s008.zip › Spreadsheet 1/links/CDD/Cc-male-1121-CDD.txt]

>Cc-male-1121

gnl|CDD|48060 cd03499, SQR_TypeC_SdhC, Succinate:quinone oxidore...   107   3e-024
gnl|CDD|144645 pfam01127, Sdh_cyt, Succinate dehydrogenase/Fumar...    85   1e-017
gnl|CDD|163092 TIGR02970, succ_dehyd_cytB, succinate dehydrogena...    78   2e-015
gnl|CDD|177738 PLN00127, PLN00127, succinate dehydrogenase (ubiq...    72   9e-014
gnl|CDD|32192 COG2009, SdhC, Succinate dehydrogenase/fumarate re...    64   3e-011
gnl|CDD|48054 cd03493, SQR_QFR_TM, Succinate:quinone oxidoreduct...    48   2e-006
gnl|CDD|177741 PLN00130, PLN00130, succinate dehydrogenase (SDH3...    46   9e-006
gnl|CDD|165695 PLN00126, PLN00126, succinate dehydrogenase, cyto...    37   0.004
gnl|CDD|181900 PRK09487, sdhC, succinate dehydrogenase cytochrom...    37   0.005
gnl|CDD|165700 PLN00131, PLN00131, hypothetical protein; Provisi...    36   0.006

==> gnl|CDD|48060 cd03499, SQR_TypeC_SdhC, Succinate:quinone oxidoreductase (SQR)
           Type C subfamily, Succinate dehydrogenase C (SdhC)
           subunit; composed of bacterial SdhC and eukaryotic large
           cytochrome b binding (CybL) proteins. SQR catalyzes the
           oxidation of succinate to fumarate coupled to the
           reduction of quinone to quinol. Members of this family
           reduce high potential quinones such as ubiquinone. SQR
           is also called succinate dehydrogenase or Complex II,
           and is part of the citric acid cycle and the aerobic
           respiratory chain.  SQR is composed of a flavoprotein
           catalytic subunit, an iron-sulfur protein and one or two
           hydrophobic transmembrane subunits. Proteins in this
           subfamily are classified as Type C SQRs because they
           contain two transmembrane subunits and one heme group.
           The heme and quinone binding sites reside in the
           transmembrane subunits. The SdhC or CybL protein is one
           of the  two transmembrane subunits of bacterial and
           eukaryotic SQRs. The two-electron oxidation of succinate
           in the flavoprotein active site is coupled to the
           two-electron reduction of quinone in the membrane anchor
           subunits via electron transport through FAD and three
           iron-sulfur centers. The reversible reduction of quinone
           is an essential feature of respiration, allowing
           transfer of electrons between respiratory complexes..
          Length = 117

 Score =  107 bits (268), Expect = 3e-024
 Identities = 48/119 (40%), Positives = 67/119 (56%), Gaps = 2/119 (1%)

Query: 55  RELSPHLTIYKPQLTSMLSITHRGTGFALTGYAWALGLGALMSSHDISHYVTIIEGLHLG 114
           R LSPHLTIY+P LT++LSI HR TG AL      L    L S      + ++   L  G
Sbjct: 1   RPLSPHLTIYRPPLTAILSILHRITGVALFLGLPLLLWWLLASLSSPESFESVSALL--G 58

Query: 115 SATLVALKFALAFPLAFHSCCGVRHLLWDTGRFLKITEVYLTGYVTLGISIVLSAILAC 173
           S     + F L + L +H   G+RHL+WD G+ L++  VY +GY  L +S+VL+ +L  
Sbjct: 59  SWLGKLVLFGLTWALFYHLLNGIRHLIWDLGKGLELKTVYKSGYAVLVLSVVLTVLLGI 117


==> gnl|CDD|144645 pfam01127, Sdh_cyt, Succinate dehydrogenase/Fumarate reductase
           transmembrane subunit.  This family includes a
           transmembrane protein from both the Succinate
           dehydrogenase and Fumarate reductase complexes.
          Length = 122

 Score = 85.1 bits (211), Expect = 1e-017
 Identities = 42/122 (34%), Positives = 61/122 (50%), Gaps = 1/122 (0%)

Query: 51  QRLGRELSPHLTIYKPQLTSMLSITHRGTGFALTGYAWALGLGALMS-SHDISHYVTIIE 109
            R  R LSPHL +Y+  L ++LSI HR TG AL      L L  L+            + 
Sbjct: 1   MRKNRPLSPHLGLYRAHLGTILSILHRITGVALAVLLIHLLLWLLLLALLLGPDSYARVV 60

Query: 110 GLHLGSATLVALKFALAFPLAFHSCCGVRHLLWDTGRFLKITEVYLTGYVTLGISIVLSA 169
              L S   + L   L   L +H+  G+RHL+WD G+ L++     TG + L +S+VL+ 
Sbjct: 61  VAWLSSPFKLILLLLLLLALFYHAANGLRHLIWDVGKGLELKTARKTGLLVLALSLVLTL 120

Query: 170 IL 171
           +L
Sbjct: 121 LL 122


==> gnl|CDD|163092 TIGR02970, succ_dehyd_cytB, succinate dehydrogenase, cytochrome
           b556 subunit.  In E. coli and many other bacteria, two
           small, hydrophobic, mutually homologous subunits of
           succinate dehydrogenase, a TCA cycle enzyme, are SdhC
           and SdhD. This family is the SdhC, the cytochrome b
           subunit, called b556 in bacteria and b560 in
           mitochondria. SdhD (see TIGR02968) is called the
           hydrophobic membrane anchor subunit, although both SdhC
           and SdhD participate in anchoring the complex. In some
           bacteria, this cytochrome b subunit is replaced my a
           member of the cytochrome b558 family (see TIGR02046).
          Length = 120

 Score = 78.0 bits (193), Expect = 2e-015
 Identities = 39/117 (33%), Positives = 60/117 (51%), Gaps = 2/117 (1%)

Query: 55  RELSPHLTIYKPQLTSMLSITHRGTGFALTGYAWALGLGALMSSHDISHYVTIIEGLHLG 114
           R LSPHL IY+  +T++LSI HR TG  L      L     +S      + T+   L   
Sbjct: 3   RPLSPHLQIYRFPITAILSILHRITGVLLFFGLPFLLWWLSLSLSSPESFATVHALLSSP 62

Query: 115 SATLVALKFALAFPLAFHSCCGVRHLLWDTGRFLKITEVYLTGYVTLGISIVLSAIL 171
              L+   + L + L +H   G+RHLLWD G  L++    ++ +V L +S+VL+ + 
Sbjct: 63  LGKLIL--WGLLWALLYHLLAGIRHLLWDLGYGLELKSARISAWVVLVLSLVLTILA 117


==> gnl|CDD|177738 PLN00127, PLN00127, succinate dehydrogenase (ubiquinone) cytochrome
           b subunit; Provisional.
          Length = 178

 Score = 72.2 bits (177), Expect = 9e-014
 Identities = 45/128 (35%), Positives = 63/128 (49%), Gaps = 11/128 (8%)

Query: 54  GRELSPHL-------TIYKPQLTSMLSITHRGTGFALTGYAWALGLGALMSSHDISHYVT 106
            R LSP +       T YK  + ++ SIT+R TG  L+G A   G+ AL+   +      
Sbjct: 51  KRPLSPDVMDIDGKSTHYKFPVVALSSITNRVTGCVLSGGAAGGGVLALVGGSEAV--PA 108

Query: 107 IIEGLHLGSATLVA-LKFALAFPLAFHSCCGVRHLLWD-TGRFLKITEVYLTGYVTLGIS 164
            +EG   G   +V   KFA++FP  +H+  G+RHL+WD T   L    V  + Y   G S
Sbjct: 109 TMEGFKSGGPLIVFPAKFAVSFPFVYHTLGGLRHLVWDKTTEGLDNPSVEASSYGLFGAS 168

Query: 165 IVLSAILA 172
             LSA  A
Sbjct: 169 AALSAAAA 176


==> gnl|CDD|32192 COG2009, SdhC, Succinate dehydrogenase/fumarate reductase,
           cytochrome b subunit [Energy production and conversion].
          Length = 132

 Score = 64.2 bits (156), Expect = 3e-011
 Identities = 38/124 (30%), Positives = 55/124 (44%), Gaps = 10/124 (8%)

Query: 55  RELSPHLTIYKPQLTSMLSITHRGTGFALTGY------AWALGLGALMSSHDISHYVTII 108
           R +SPHL IY+P +T   SI HR +G  L  +        +  L    S +    +   +
Sbjct: 3   RPVSPHLQIYRPPITMYASILHRISGVILAFFLFVHILLASSWLAGSASFNAAFEFYHAL 62

Query: 109 EGLHLGSATLVALKFALAFPLAFHSCCGVRHLLWDTGRFLKITEVYLTGYVTLGISIVLS 168
               LGS  +  +   L   L +H   G+RHLLWD G  L++  V  TG   +  S V  
Sbjct: 63  ----LGSFIVKLVLLGLVLALLYHGLNGIRHLLWDFGYGLELKGVGYTGAALVFFSAVTL 118

Query: 169 AILA 172
            +L 
Sbjct: 119 TLLL 122


==> gnl|CDD|48054 cd03493, SQR_QFR_TM, Succinate:quinone oxidoreductase (SQR) and
           Quinol:fumarate reductase (QFR) family, transmembrane
           subunits; SQR catalyzes the oxidation of succinate to
           fumarate coupled to the reduction of quinone to quinol,
           while QFR catalyzes the reverse reaction. SQR, also
           called succinate dehydrogenase or Complex II, is part of
           the citric acid cycle and the aerobic respiratory chain,
           while QFR is involved in anaerobic respiration with
           fumarate as the terminal electron acceptor. SQRs may
           reduce either high or low potential quinones while QFRs
           oxidize only low potential quinols. SQR and QFR share a
           common subunit arrangement, composed of a flavoprotein
           catalytic subunit, an iron-sulfur protein and one or two
           hydrophobic transmembrane subunits. The structural
           arrangement allows efficient electron transfer between
           the catalytic subunit, through iron-sulfur centers, and
           the transmembrane subunit(s) containing the electron
           donor/acceptor (quinol or quinone). The reversible
           reduction of quinone is an essential feature of
           respiration, allowing the transfer of electrons between
           respiratory complexes. SQRs and QFRs can be classified
           into five types (A-E) according to the number of their
           hydrophobic subunits and heme groups. This
           classification is consistent with the characteristics
           and phylogeny of the catalytic and iron-sulfur subunits.
           Type E proteins, e.g. non-classical archael SQRs,
           contain atypical transmembrane subunits and are not
           included in this hierarchy. The heme and quinone binding
           sites reside in the transmembrane subunits. Although
           succinate oxidation and fumarate reduction are carried
           out by separate enzymes in most organisms, some
           bifunctional enzymes that exhibit both SQR and QFR
           activities exist..
          Length = 98

 Score = 47.7 bits (113), Expect = 2e-006
 Identities = 30/99 (30%), Positives = 46/99 (46%), Gaps = 2/99 (2%)

Query: 74  ITHRGTGFALTGYAWALGLGALMSSHDISHYVTIIEGLHLGSATLVALKFALAFPLAFHS 133
           I HR TG AL  +     LG L        +  ++    L S     L   L   L +H+
Sbjct: 1   ILHRITGVALLLFLPLHLLGLLALLGGPYAFAEVVA--FLSSPLGKLLYLLLLLALLYHA 58

Query: 134 CCGVRHLLWDTGRFLKITEVYLTGYVTLGISIVLSAILA 172
             G+RHL+WD G+ L++      GY  L +S++L+ +L 
Sbjct: 59  LNGIRHLIWDYGKGLELKLRKALGYAVLALSVLLTVLLL 97


==> gnl|CDD|177741 PLN00130, PLN00130, succinate dehydrogenase (SDH3); Provisional.
          Length = 213

 Score = 45.9 bits (108), Expect = 9e-006
 Identities = 22/45 (48%), Positives = 31/45 (68%)

Query: 45  TFDEKNQRLGRELSPHLTIYKPQLTSMLSITHRGTGFALTGYAWA 89
           T +E   +  R LSPHL++Y+PQ+ SMLSI +R +G  LTG  +A
Sbjct: 115 TQEEPKIKSFRPLSPHLSVYQPQMNSMLSIFNRISGVYLTGVTFA 159


==> gnl|CDD|165695 PLN00126, PLN00126, succinate dehydrogenase, cytochrome b subunit
           family; Provisional.
          Length = 129

 Score = 37.1 bits (85), Expect = 0.004
 Identities = 17/29 (58%), Positives = 21/29 (72%)

Query: 55  RELSPHLTIYKPQLTSMLSITHRGTGFAL 83
           R LSPHL + KPQL++  SI+HR  G AL
Sbjct: 82  RPLSPHLPLKKPQLSATFSISHRIFGAAL 110


==> gnl|CDD|181900 PRK09487, sdhC, succinate dehydrogenase cytochrome b556 large
           membrane subunit; Provisional.
          Length = 129

 Score = 36.7 bits (85), Expect = 0.005
 Identities = 35/120 (29%), Positives = 52/120 (43%), Gaps = 20/120 (16%)

Query: 62  TIYKPQLTSMLSITHRGTG----FALTGYAWALGLGALMSSHDISHYVTIIEGLHLGSAT 117
           TI  P +T++ SI HR +G     A+    W LG  +L S         I++        
Sbjct: 17  TIRFP-ITAIASILHRVSGVITFVAVGILLWLLGT-SLSSPEGFEQAAAIMDSF------ 68

Query: 118 LVALKFAL---AFPLAFHSCCGVRHLLWDTGRFLKITEVYLTGYVTLGISIVLSAILACL 174
              +KF +      LA+H   G+RHLL D G      E    G  +  IS V++ +L+ L
Sbjct: 69  --FVKFIMWGILTALAYHVVVGIRHLLMDFGYL---EETLEAGKRSAKISFVITVVLSLL 123


==> gnl|CDD|165700 PLN00131, PLN00131, hypothetical protein; Provisional.
          Length = 218

 Score = 36.2 bits (83), Expect = 0.006
 Identities = 16/23 (69%), Positives = 16/23 (69%)

Query: 55 RELSPHLTIYKPQLTSMLSITHR 77
          R LSPHL IYKPQLTS   I  R
Sbjct: 5  RPLSPHLPIYKPQLTSAFPIFRR 27
