# Supplementary material for: Transcriptional Profiles of Mating-Responsive Genes from Testes and Male Accessory Glands of the Mediterranean Fruit Fly, Ceratitis capitata
Source: PLoS One. 2012 Oct 11;7(10):e46812. doi: 10.1371/journal.pone.0046812 (PMC3469604; doi:10.1371/journal.pone.0046812)
Supplement: Spreadsheet S1 — Hyperlinked Excel spreadsheet containing annotated assembled ESTs. Putative peptides are named using the prefix ‘Cc-male-’ rather than the prefix ‘TAG’ used in the text. (ZIP) [file pone.0046812.s008.zip › Spreadsheet 1/links/CDD/Cc-male-1122-CDD.txt]

>Cc-male-1122

gnl|CDD|132281 TIGR03237, dnd_assoc_2, dnd system-associated pro...    30   0.54 

==> gnl|CDD|132281 TIGR03237, dnd_assoc_2, dnd system-associated protein 2.  cereus
           E33L, Hahella chejuensis KCTC 2396, and
           Pseudoalteromonas haloplanktis TAC12.
          Length = 1256

 Score = 30.2 bits (68), Expect = 0.54
 Identities = 18/77 (23%), Positives = 25/77 (32%), Gaps = 4/77 (5%)

Query: 109 PEIQFSKKP--DTDGGGSIRNLQTNVLPCQSSLALKCNIVGSKYFDSAVG-QQMFAGANL 165
             +    KP  +T  G   R+L      CQ +  L          +S V  Q      N+
Sbjct: 282 GYLHLWDKPKKETAAGERKRHLVLFNPECQETFHLNLAFSIQSLSNSYVKIQPTKKMKNV 341

Query: 166 TPSHENYSGINYTIVSK 182
             S +   GIN   V  
Sbjct: 342 EVSVKP-GGINLNAVIT 357
