# Supplementary material for: Transcriptional Profiles of Mating-Responsive Genes from Testes and Male Accessory Glands of the Mediterranean Fruit Fly, Ceratitis capitata
Source: PLoS One. 2012 Oct 11;7(10):e46812. doi: 10.1371/journal.pone.0046812 (PMC3469604; doi:10.1371/journal.pone.0046812)
Supplement: Spreadsheet S1 — Hyperlinked Excel spreadsheet containing annotated assembled ESTs. Putative peptides are named using the prefix ‘Cc-male-’ rather than the prefix ‘TAG’ used in the text. (ZIP) [file pone.0046812.s008.zip › Spreadsheet 1/links/CDD/Cc-male-1123-CDD.txt]

>Cc-male-1123

gnl|CDD|144137 pfam00428, Ribosomal_60s, 60s Acidic ribosomal pr...    34   0.050
gnl|CDD|183391 PRK12270, kgd, alpha-ketoglutarate decarboxylase;...    32   0.17 
gnl|CDD|178718 PLN03174, PLN03174, Chalcone-flavanone isomerase-...    32   0.19 
gnl|CDD|183337 PRK11854, aceF, pyruvate dehydrogenase dihydrolip...    32   0.25 
gnl|CDD|184915 PRK14951, PRK14951, DNA polymerase III subunits g...    31   0.32 
gnl|CDD|180554 PRK06402, rpl12p, 50S ribosomal protein L12P; Rev...    31   0.44 
gnl|CDD|179357 PRK01973, PRK01973, septum formation inhibitor; R...    31   0.48 
gnl|CDD|183438 PRK12323, PRK12323, DNA polymerase III subunits g...    30   0.59 
gnl|CDD|113452 pfam04684, BAF1_ABF1, BAF1 / ABF1 chromatin reorg...    30   0.88 

==> gnl|CDD|144137 pfam00428, Ribosomal_60s, 60s Acidic ribosomal protein.  This
           family includes archaebacterial L12, eukaryotic P0, P1
           and P2.
          Length = 88

 Score = 34.1 bits (79), Expect = 0.050
 Identities = 17/22 (77%), Positives = 19/22 (86%)

Query: 99  SASMVAAAAAAAAAAAAVASAA 120
           SA + AAAAAAAAAAAA A+AA
Sbjct: 43  SAKLSAAAAAAAAAAAAAAAAA 64


 Score = 31.4 bits (72), Expect = 0.33
 Identities = 16/25 (64%), Positives = 19/25 (76%)

Query: 96  PTSSASMVAAAAAAAAAAAAVASAA 120
            ++  S  AAAAAAAAAAAA A+AA
Sbjct: 42  GSAKLSAAAAAAAAAAAAAAAAAAA 66


 Score = 30.7 bits (70), Expect = 0.48
 Identities = 16/25 (64%), Positives = 19/25 (76%)

Query: 98  SSASMVAAAAAAAAAAAAVASAASP 122
           S+    AAAAAAAAAAAA A+AA+ 
Sbjct: 43  SAKLSAAAAAAAAAAAAAAAAAAAE 67


 Score = 30.7 bits (70), Expect = 0.49
 Identities = 15/22 (68%), Positives = 17/22 (77%)

Query: 99  SASMVAAAAAAAAAAAAVASAA 120
           SA+  AAAAAAAAAAAA A+  
Sbjct: 47  SAAAAAAAAAAAAAAAAAAAEE 68


 Score = 30.3 bits (69), Expect = 0.58
 Identities = 14/25 (56%), Positives = 19/25 (76%)

Query: 98  SSASMVAAAAAAAAAAAAVASAASP 122
           ++ S   +AAAAAAAAAA A+AA+ 
Sbjct: 40  ANGSAKLSAAAAAAAAAAAAAAAAA 64


 Score = 29.9 bits (68), Expect = 0.94
 Identities = 15/23 (65%), Positives = 17/23 (73%)

Query: 98  SSASMVAAAAAAAAAAAAVASAA 120
           S+A+  AAAAAAAAAAAA A   
Sbjct: 47  SAAAAAAAAAAAAAAAAAAAEEE 69


==> gnl|CDD|183391 PRK12270, kgd, alpha-ketoglutarate decarboxylase; Reviewed.
          Length = 1228

 Score = 32.2 bits (74), Expect = 0.17
 Identities = 17/77 (22%), Positives = 24/77 (31%)

Query: 58  AGSPSFIPPQRLTRERKLSSPKDTTQAQQSLPTLTPIPPTSSASMVAAAAAAAAAAAAVA 117
           A + +             +                  PP  +A+  AAAA AA  AAA A
Sbjct: 46  AAAAAAAAAASAPAAAPAAKAPAAPAPAPPAAAAPAAPPKPAAAAAAAAAPAAPPAAAAA 105

Query: 118 SAASPVDGYLGTKRKRG 134
           +A +           RG
Sbjct: 106 AAPAAAAVEDEVTPLRG 122


==> gnl|CDD|178718 PLN03174, PLN03174, Chalcone-flavanone isomerase-related;
           Provisional.
          Length = 278

 Score = 32.1 bits (73), Expect = 0.19
 Identities = 18/36 (50%), Positives = 26/36 (72%)

Query: 87  SLPTLTPIPPTSSASMVAAAAAAAAAAAAVASAASP 122
           S P   P    ++A++ AAAAAAAAAAAA+A++ +P
Sbjct: 11  SQPPRAPSFFAAAAAVAAAAAAAAAAAAAIAASRNP 46


 Score = 31.4 bits (71), Expect = 0.28
 Identities = 16/29 (55%), Positives = 20/29 (68%)

Query: 95  PPTSSASMVAAAAAAAAAAAAVASAASPV 123
            P  + S  AAAAA AAAAAA A+AA+ +
Sbjct: 12  QPPRAPSFFAAAAAVAAAAAAAAAAAAAI 40


 Score = 30.2 bits (68), Expect = 0.62
 Identities = 16/34 (47%), Positives = 18/34 (52%)

Query: 89  PTLTPIPPTSSASMVAAAAAAAAAAAAVASAASP 122
           P        ++A   AAAAAAAAAAA  AS   P
Sbjct: 14  PRAPSFFAAAAAVAAAAAAAAAAAAAIAASRNPP 47


 Score = 30.2 bits (68), Expect = 0.68
 Identities = 15/32 (46%), Positives = 17/32 (53%)

Query: 88  LPTLTPIPPTSSASMVAAAAAAAAAAAAVASA 119
                P    S  +  AA AAAAAAAAA A+A
Sbjct: 8   FSFSQPPRAPSFFAAAAAVAAAAAAAAAAAAA 39


==> gnl|CDD|183337 PRK11854, aceF, pyruvate dehydrogenase dihydrolipoyltransacetylase;
           Validated.
          Length = 633

 Score = 31.5 bits (72), Expect = 0.25
 Identities = 13/36 (36%), Positives = 16/36 (44%)

Query: 89  PTLTPIPPTSSASMVAAAAAAAAAAAAVASAASPVD 124
           P   P    ++A   AAA A A AAA  A A    +
Sbjct: 285 PAAAPAKQEAAAPAPAAAKAEAPAAAPAAKAEGKSE 320


==> gnl|CDD|184915 PRK14951, PRK14951, DNA polymerase III subunits gamma and tau;
           Provisional.
          Length = 618

 Score = 31.2 bits (71), Expect = 0.32
 Identities = 35/156 (22%), Positives = 52/156 (33%), Gaps = 18/156 (11%)

Query: 76  SSPKDTTQAQQSLPTLTPIPPTSSASMVAAAAAAAAAAAAVASAASPVDGYLGTKRKRGR 135
           +  K   + + + P   P+   ++A   AAA AAAA+A A   AA+P             
Sbjct: 376 AEKKTPARPEAAAPAAAPVAQAAAAPAPAAAPAAAASAPAAPPAAAP-------PAPVAA 428

Query: 136 PPLDDAYDVFNVRKLTQYGNHLDAHQHHHQAYLEAQRQYNEEQRRLAVISPIPPPSSSSA 195
           P                    L       QA  E            AV S  P P+++ A
Sbjct: 429 PAAAAPA---AAPAAAPAAVALAPA-PPAQAAPETVAIPVRVAPEPAVASAAPAPAAAPA 484

Query: 196 AAAA-------AYHQHIQQQQHNKRMRQLQRQQQQQ 224
           AA          +H  +QQ    + +  L R+   Q
Sbjct: 485 AARLTPTEEGDVWHATVQQLAAAEAITALARELALQ 520


==> gnl|CDD|180554 PRK06402, rpl12p, 50S ribosomal protein L12P; Reviewed.
          Length = 106

 Score = 30.7 bits (70), Expect = 0.44
 Identities = 14/23 (60%), Positives = 16/23 (69%)

Query: 98  SSASMVAAAAAAAAAAAAVASAA 120
             A+    AAAAAAAAAA A+AA
Sbjct: 55  KKAAAAPVAAAAAAAAAAAAAAA 77


==> gnl|CDD|179357 PRK01973, PRK01973, septum formation inhibitor; Reviewed.
          Length = 271

 Score = 30.8 bits (70), Expect = 0.48
 Identities = 17/53 (32%), Positives = 26/53 (49%), Gaps = 1/53 (1%)

Query: 71  RERKLSSPKDTTQAQQSLPTLTPIPPTSSASMVAAAAAAAAAAAAVASAASPV 123
           R+R+  + K   +A  +       P  ++A+  AAAA AAAAA     A +P 
Sbjct: 104 RDRRAPAAKAADEAAAAAAEAAA-PAAAAAAEAAAAAPAAAAAPEPPPAPAPE 155


==> gnl|CDD|183438 PRK12323, PRK12323, DNA polymerase III subunits gamma and tau;
           Provisional.
          Length = 700

 Score = 30.2 bits (68), Expect = 0.59
 Identities = 37/172 (21%), Positives = 53/172 (30%), Gaps = 14/172 (8%)

Query: 29  PPLPTAATEFHSPTLLGHDVYSARHEQQRAGSPSFIPPQRLTRERKLSSPKDTTQAQQSL 88
            P    A    +P         A    +R+ +P  +   R    R          A  + 
Sbjct: 398 APAAPPAAPAAAPAAAAAARAVAAAPARRSPAPEALAAARQASARGPGGAPAPAPAPAAA 457

Query: 89  PTLTPIPPTSSASMVAAAAAAAAAAAAVASAASPVDGYLGTKRKRGRPPLDDAYDVFNVR 148
           P     P  +    VAAAAAAA A AA A+A +P D           PP ++    F   
Sbjct: 458 PAAAARPAAAGPRPVAAAAAAAPARAAPAAAPAPAD--------DDPPPWEELPPEFASP 509

Query: 149 KLTQYGNHLDAHQHHHQAYLEAQRQYNEEQRRLAVISPIPPPSSSSAAAAAA 200
                               E+           A  +  P P+++ A  AAA
Sbjct: 510 APA------QPDAAPAGWVAESIPDPATADPDDAFETLAPAPAAAPAPRAAA 555


==> gnl|CDD|113452 pfam04684, BAF1_ABF1, BAF1 / ABF1 chromatin reorganising factor.
           ABF1 is a sequence-specific DNA binding protein involved
           in transcription activation, gene silencing and
           initiation of DNA replication. ABF1 is known to remodel
           chromatin, and it is proposed that it mediates its
           effects on transcription and gene expression by
           modifying local chromatin architecture. These functions
           require a conserved stretch of 20 amino acids in the
           C-terminal region of ABF1 (amino acids 639 to 662 S.
           cerevisiae ). The N-terminal two thirds of the protein
           are necessary for DNA binding, and the N-terminus (amino
           acids 9 to 91 in S. cerevisiae) is thought to contain a
           novel zinc-finger motif which may stabilize the protein
           structure.
          Length = 508

 Score = 29.7 bits (66), Expect = 0.88
 Identities = 22/87 (25%), Positives = 33/87 (37%), Gaps = 24/87 (27%)

Query: 139 DDAYDVFNVRKLTQYGNHLDAHQHHHQAYLEAQRQYNEEQRRLAVISPIPPPSSSSAAAA 198
           D  Y + N  +++   +H   HQHHH   + A  Q+   +                    
Sbjct: 275 DGVYALPNAHQISGADHH--QHQHHHHPSIPAHHQHQLPEG------------------- 313

Query: 199 AAYHQHIQQQQHNKRMRQLQRQQQQQQ 225
              HQH  Q  H  + + LQ Q+Q QQ
Sbjct: 314 ---HQHDHQHHHQHQQQDLQHQEQHQQ 337
