# Supplementary material for: Transcriptional Profiles of Mating-Responsive Genes from Testes and Male Accessory Glands of the Mediterranean Fruit Fly, Ceratitis capitata
Source: PLoS One. 2012 Oct 11;7(10):e46812. doi: 10.1371/journal.pone.0046812 (PMC3469604; doi:10.1371/journal.pone.0046812)
Supplement: Spreadsheet S1 — Hyperlinked Excel spreadsheet containing annotated assembled ESTs. Putative peptides are named using the prefix ‘Cc-male-’ rather than the prefix ‘TAG’ used in the text. (ZIP) [file pone.0046812.s008.zip › Spreadsheet 1/links/CDD/Cc-male-1124-CDD.txt]

>Cc-male-1124

gnl|CDD|107213 cd06456, M3A_DCP_Oligopeptidase_A, Peptidase fami...   131   7e-032
gnl|CDD|144870 pfam01432, Peptidase_M3, Peptidase family M3.  Th...   120   1e-028
gnl|CDD|30687 COG0339, Dcp, Zn-dependent oligopeptidases [Amino ...    81   9e-017
gnl|CDD|107212 cd06455, M3A_TOP, Peptidase M3 Thimet oligopeptid...    71   2e-013
gnl|CDD|182832 PRK10911, PRK10911, oligopeptidase A; Provisional.      69   6e-013
gnl|CDD|107211 cd06258, Peptidase_M3_like, The peptidase M3-like...    54   1e-008
gnl|CDD|182353 PRK10280, PRK10280, dipeptidyl carboxypeptidase I...    50   2e-007
gnl|CDD|107214 cd06457, M3A_MIP, Peptidase M3 mitochondrial inte...    40   3e-004
gnl|CDD|181826 PRK09406, gabD1, succinic semialdehyde dehydrogen...    32   0.10 

==> gnl|CDD|107213 cd06456, M3A_DCP_Oligopeptidase_A, Peptidase family M3 dipeptidyl
           carboxypeptidase (DCP; Dcp II; peptidyl dipeptidase; EC
           3.4.15.5). This metal-binding M3A family also includes
           oligopeptidase A (OpdA; EC 3.4.24.70) enzyme. DCP
           cleaves dipeptides off the C-termini of various peptides
           and proteins, the smallest substrate being N-blocked
           tripeptides and unblocked tetrapeptides. DCP from E.
           coli is inhibited by the anti-hypertensive drug
           captopril, an inhibitor of the mammalian angiotensin
           converting enzyme (ACE, also called  peptidyl
           dipeptidase A). Oligopeptidase A (OpdA) may play a
           specific role in the degradation of signal peptides
           after they are released from precursor forms of secreted
           proteins. It can also cleave N-acetyl-L-Ala.
          Length = 422

 Score =  131 bits (333), Expect = 7e-032
 Identities = 48/129 (37%), Positives = 67/129 (51%), Gaps = 10/129 (7%)

Query: 3   GFADLDIELHQSDAFW-LDVVKKLWPVYHCMPLDKK----DAHPCSMTEIFSGDWAAAQF 57
            FA LD+ LH       LDVV+          L              + IFSG +AA  +
Sbjct: 297 EFALLDLALHSLTDPEILDVVQFELDALRKEGLVIPPPPPRYFSNYFSHIFSGGYAAGYY 356

Query: 58  SHLYSKVIAADISSEF--AGKSDAEVATTGQRFKETFLALGGSVPTAEVFRRFRGRDPSV 115
           S+ +++V+ AD  S F   G  + E   TG+RF++T L+ GGS    E+FR FRGRDPS+
Sbjct: 357 SYKWAEVLDADAFSAFEEEGIFNRE---TGRRFRDTILSKGGSRDPMELFRAFRGRDPSI 413

Query: 116 EALLKSLNI 124
           EALL+   +
Sbjct: 414 EALLRRRGL 422


==> gnl|CDD|144870 pfam01432, Peptidase_M3, Peptidase family M3.  This is the Thimet
           oligopeptidase family, large family of mammalian and
           bacterial oligopeptidases that cleave medium sized
           peptides. The group also contains mitochondrial
           intermediate peptidase which is encoded by nuclear DNA
           but functions within the mitochondria to remove the
           leader sequence.
          Length = 448

 Score =  120 bits (304), Expect = 1e-028
 Identities = 44/127 (34%), Positives = 68/127 (53%), Gaps = 7/127 (5%)

Query: 4   FADLDIELH------QSDAFWLDVVKKLWPVYHCMPLDKKDAHPCSMTEIFSGDWAAAQF 57
           FA  D E+H      Q   F L+   +L   Y+  P+   +A P S + IF   +AA  +
Sbjct: 323 FAAFDQEIHEAAEEDQKLDFLLEEYAELNKKYYGDPVTPDEASPLSFSHIFPHGYAANYY 382

Query: 58  SHLYSKVIAADISSEFAGKSDAEVATTGQRFKETFLALGGSVPTAEVFRRFRGRDPSVEA 117
           S+LY+  +A DI  +F  + D     TG R+   FL+ GGS+   E+ ++F GR PS +A
Sbjct: 383 SYLYATGLALDIFEKFF-EQDPLNRETGLRYYLEFLSRGGSLDPLELLKKFGGRMPSADA 441

Query: 118 LLKSLNI 124
           LL++L +
Sbjct: 442 LLRALGL 448


==> gnl|CDD|30687 COG0339, Dcp, Zn-dependent oligopeptidases [Amino acid transport
           and metabolism].
          Length = 683

 Score = 81.4 bits (201), Expect = 9e-017
 Identities = 42/132 (31%), Positives = 69/132 (52%), Gaps = 14/132 (10%)

Query: 4   FADLDIELH---------QSDAFWLDVVKKLWPVYHCMPLDKKDAHPCSMTEIFSGDWAA 54
           FA  D+ LH             F  +V+KK+      +P       P S   IF+G ++A
Sbjct: 557 FALFDMRLHTEFDPDANADILEFEAEVLKKV----AVLPSIPPRRRPHSFGHIFAGGYSA 612

Query: 55  AQFSHLYSKVIAADISSEFAGKSDAEVATTGQRFKETFLALGGSVPTAEVFRRFRGRDPS 114
             +S+L+++V++AD  + F  +       TGQRF++  L+ GGS    E+F+ FRGR+PS
Sbjct: 613 GYYSYLWAEVLSADAFAAFE-EEGPFNRETGQRFRDAILSRGGSRDPMELFKAFRGREPS 671

Query: 115 VEALLKSLNILN 126
           ++ALL+   +  
Sbjct: 672 IDALLRHRGLAG 683


==> gnl|CDD|107212 cd06455, M3A_TOP, Peptidase M3 Thimet oligopeptidase (TOP;
           PZ-peptidase; endo-oligopeptidase A; endopeptidase
           24.15; soluble metallo-endopeptidase; EC 3.4.24.15)
           family also includes neurolysin (endopeptidase 24.16,
           microsomal endopeptidase, mitochondrial oligopeptidase
           M, neurotensin endopeptidase, soluble angiotensin
           II-binding protein, thimet oligopeptidase II) which
           hydrolyzes oligopeptides such as neurotensin, bradykinin
           and dynorphin A. TOP and neurolysin are neuropeptidases
           expressed abundantly in the testis, but also found in
           the liver, lung and kidney. They are involved in the
           metabolism of neuropeptides under 20 amino acid residues
           long and cleave most bioactive peptides at the same
           sites, but recognize different positions on some
           naturally occurring and synthetic peptides; they cleave
           at distinct sites on the 13-residue bioactive peptide
           neurotensin, which modulates central dopaminergic and
           cholinergic circuits.  TOP has been shown to degrade
           peptides released by the proteasome, limiting the extent
           of antigen presentation by major histocompatibility
           complex class I molecules, and has been associated with
           amyloid protein precursor processing.
          Length = 472

 Score = 70.7 bits (174), Expect = 2e-013
 Identities = 42/122 (34%), Positives = 61/122 (50%), Gaps = 5/122 (4%)

Query: 4   FADLDIELHQSDAFWLDVVK---KLWPVYHCMPLDKKDAHPCSMTEIFSGDWAAAQFSHL 60
           FA  D+ LH  D   LD  K    L      +P  +    P S   +  G + A  + +L
Sbjct: 353 FALFDLALHTGDPADLDTTKLYNDLREEISLIPSTEGTHGPASFGHLAGG-YDAGYYGYL 411

Query: 61  YSKVIAADISSEFAGKSDAEVATTGQRFKETFLALGGSVPTAEVFRRFRGRDPSVEALLK 120
           +S+V AAD+ S F  K        G R+++T LA GGS   A++ + F GR+P+ +A LK
Sbjct: 412 WSEVFAADMFSSF-FKDGLLNPEVGLRYRDTVLAPGGSKDAADMLKDFLGREPNNDAFLK 470

Query: 121 SL 122
           SL
Sbjct: 471 SL 472


==> gnl|CDD|182832 PRK10911, PRK10911, oligopeptidase A; Provisional.
          Length = 680

 Score = 68.7 bits (168), Expect = 6e-013
 Identities = 35/86 (40%), Positives = 54/86 (62%), Gaps = 5/86 (5%)

Query: 41  PCSMTEIFSGDWAAAQFSHLYSKVIAADISSEFA--GKSDAEVATTGQRFKETFLALGGS 98
           P + + IF+G +AA  +S+L++ V+AAD  S F   G  + E   TGQ F +  L+ GGS
Sbjct: 596 PHAFSHIFAGGYAAGYYSYLWADVLAADAFSRFEEEGIFNRE---TGQSFLDNILSRGGS 652

Query: 99  VPTAEVFRRFRGRDPSVEALLKSLNI 124
               E+F+RFRGR+P ++A+L+   I
Sbjct: 653 EEPMELFKRFRGREPQLDAMLEHYGI 678


==> gnl|CDD|107211 cd06258, Peptidase_M3_like, The peptidase M3-like family, also
           called neurolysin-like family, is part of the "zincins"
           metallopeptidases, and includes M3, M2 and M32 families
           of metallopeptidases.  The M3 family is subdivided into
           two subfamilies: the widespread M3A, which comprises a
           number of high-molecular mass endo- and exopeptidases
           from bacteria, archaea, protozoa, fungi, plants and
           animals, and the small M3B, whose members are enzymes
           primarily from bacteria. Well-known mammalian/eukaryotic
           M3A endopeptidases are the thimet oligopeptidase (TOP;
           endopeptidase 3.4.24.15), neurolysin (alias
           endopeptidase 3.4.24.16), and the mitochondrial
           intermediate peptidase. The first two are intracellular
           oligopeptidases, which act only on relatively short
           substrates of less than 20 amino acid residues, while
           the latter cleaves N-terminal octapeptides from proteins
           during their import into the mitochondria. The M3A
           subfamily also contains several bacterial
           endopeptidases, collectively called oligopeptidases A,
           as well as a large number of bacterial
           carboxypeptidases, called dipeptidyl peptidases (Dcp;
           Dcp II; peptidyl dipeptidase; EC 3.4.15.5). The
           peptidases in the M3 family contain the HEXXH motif that
           forms the active site in conjunction with a
           C-terminally-located Glutamic acid (Glu) residue. A
           single zinc ion is ligated by the side-chains of the two
           Histidine (His) residues, and the more C-terminal Glu.
           Most of the peptidases are synthesized without signal
           peptides or propeptides, and function intracellularly.
           The structure of neurolysin shows similarities to those
           of angiotensin-converting enzyme (ACE;
           peptidyl-dipeptidase A) peptidase unit 2 belonging to
           peptidase family M2. ACE is an enzyme responsible for
           cleavage of dipeptides from the C-termini of proteins,
           notably converting angiotensin I to angiotensin II in
           mammals. There are similarities to the thermostable
           carboxypeptidases  from Pyrococcus furiosus
           carboxypeptidase (PfuCP), and Thermus aquaticus (TaqCP),
           belonging to peptidase family M32. Little is known about
           function of this family, including carboxypeptidases Taq
           and Pfu.
          Length = 365

 Score = 54.3 bits (131), Expect = 1e-008
 Identities = 27/128 (21%), Positives = 51/128 (39%), Gaps = 14/128 (10%)

Query: 4   FADLDIELHQSD-------AFWLDVVKKLWPVYHCMPLDKKDAHPCSMTEIFSGDWAAAQ 56
            A  +  L+++          W D+VK++  V            P +   +  G   A  
Sbjct: 243 VAKFEKALYENPDRELELQKLWRDLVKEILGVRPD----PSTPDPAAFPHLAGGS-PAYY 297

Query: 57  FSHLYSKVIAADISSEF--AGKSDAEVATTGQRFKETFLALGGSVPTAEVFRRFRGRDPS 114
           + +L ++++A+ + + F        +    G R +E  L  G S P  E+ +R  G DP+
Sbjct: 298 YGYLLAEMLASQLRATFKKKVGYLTDNPEAGPRLREHILRPGNSEPWKELLKRATGEDPN 357

Query: 115 VEALLKSL 122
            +A L   
Sbjct: 358 ADAFLDHF 365


==> gnl|CDD|182353 PRK10280, PRK10280, dipeptidyl carboxypeptidase II; Provisional.
          Length = 681

 Score = 50.2 bits (120), Expect = 2e-007
 Identities = 22/74 (29%), Positives = 41/74 (55%), Gaps = 1/74 (1%)

Query: 47  IFSGDWAAAQFSHLYSKVIAADISSEFAGKSDAEVATTGQRFKETFLALGGSVPTAEVFR 106
           IF G +AA  +++L+++++A D    F  +        GQRF+E  L+ G S     ++R
Sbjct: 603 IFGGGYAAGYYAYLWTQMLADDGYQWFV-EQGGLTRENGQRFREAILSRGNSTDLERLYR 661

Query: 107 RFRGRDPSVEALLK 120
           ++RG  P +  +L+
Sbjct: 662 QWRGHAPQIMPMLQ 675


==> gnl|CDD|107214 cd06457, M3A_MIP, Peptidase M3 mitochondrial intermediate peptidase
           (MIP; EC 3.4.24.59) belongs to the widespread subfamily
           M3A, that show similarity to the Thimet oligopeptidase
           (TOP). It is one of three peptidases responsible for the
           proteolytic processing of both, nuclear and
           mitochondrial encoded precursor polypeptides targeted to
           the various subcompartments of the mitochondria. It
           cleaves intermediate-size proteins initially processed
           by mitochondrial processing peptidase (MPP) to yield a
           processing intermediate with a typical N-terminal
           octapeptide that is sequentially cleaved by MIP to
           mature-size protein.  MIP cleaves precursor proteins of
           respiratory components, including subunits of the
           electron transport chain and tri-carboxylic acid cycle
           enzymes, and components of the mitochondrial genetic
           machinery, including ribosomal proteins, translation
           factors, and proteins required for mitochondrial DNA
           metabolism. It has been suggested that the human MIP
           (HMIP polypeptide; gene symbol MIPEP) may be one of the
           loci predicted to influence the clinical manifestations
           of Friedreich's ataxia (FRDA), an autosomal recessive
           neurodegenerative disease caused by lack of human
           frataxin. These proteins are enriched in cysteine
           residues, two of which are highly conserved, suggesting
           their importance to stability as well as in formation of
           metal binding sites, thus playing a role in MIP
           activity.
          Length = 458

 Score = 40.3 bits (95), Expect = 3e-004
 Identities = 31/124 (25%), Positives = 52/124 (41%), Gaps = 8/124 (6%)

Query: 4   FADLDIELH----QSDAFWLDVVKKLWPVYHCMPLDKKDAHPCSMTEIFSGDWAAAQFSH 59
           +A LD ELH     S  F  DV++    +++ +P                G + A  +S+
Sbjct: 338 YALLDQELHGEQPLSPTFTSDVLRDSTEIFYGLPYVPGGTAWQLRFGHLVG-YGATYYSY 396

Query: 60  LYSKVIAADI-SSEFAGKSDAEVATTGQRFKETFLALGGSVPTAEVFRRFRGRDPSVEAL 118
           L+ + IA+ I    FA  +D      G+R +E  L  GG     E+     G+ P V+  
Sbjct: 397 LFDRAIASKIWQKLFA--ADPLSREAGERLREELLKHGGGKDPWELLAGVLGKPPLVKGG 454

Query: 119 LKSL 122
             ++
Sbjct: 455 AGAM 458


==> gnl|CDD|181826 PRK09406, gabD1, succinic semialdehyde dehydrogenase; Reviewed.
          Length = 457

 Score = 31.6 bits (72), Expect = 0.10
 Identities = 18/39 (46%), Positives = 25/39 (64%), Gaps = 3/39 (7%)

Query: 63  KVIAADIS-SEFAGKSDAEVATTGQRFKETFLALGGSVP 100
           +V AA ++ SE AG++ A +A  G   K+T L LGGS P
Sbjct: 201 RVAAATLTGSEPAGRAVAAIA--GDEIKKTVLELGGSDP 237
