# Supplementary material for: Transcriptional Profiles of Mating-Responsive Genes from Testes and Male Accessory Glands of the Mediterranean Fruit Fly, Ceratitis capitata
Source: PLoS One. 2012 Oct 11;7(10):e46812. doi: 10.1371/journal.pone.0046812 (PMC3469604; doi:10.1371/journal.pone.0046812)
Supplement: Spreadsheet S1 — Hyperlinked Excel spreadsheet containing annotated assembled ESTs. Putative peptides are named using the prefix ‘Cc-male-’ rather than the prefix ‘TAG’ used in the text. (ZIP) [file pone.0046812.s008.zip › Spreadsheet 1/links/CDD/Cc-male-1126-CDD.txt]

>Cc-male-1126

gnl|CDD|144242 pfam00575, S1, S1 RNA binding domain.  The S1 dom...    34   0.067
gnl|CDD|73397 cd04735, OYE_like_4_FMN, Old yellow enzyme (OYE)-r...    31   0.62 

==> gnl|CDD|144242 pfam00575, S1, S1 RNA binding domain.  The S1 domain occurs in a
           wide range of RNA associated proteins. It is
           structurally similar to cold shock protein which binds
           nucleic acids. The S1 domain has an OB-fold structure.
          Length = 74

 Score = 33.8 bits (78), Expect = 0.067
 Identities = 16/75 (21%), Positives = 31/75 (41%), Gaps = 7/75 (9%)

Query: 89  GDILKAHVKNVHED--IVELLIPIRNYGKLVKVHLKMLLVNAYKNSNLQLSPEQVVYVKV 146
           GD++K  V  V +    V+L   +  +     + +  +  +  ++ +  L     V VKV
Sbjct: 5   GDVVKGTVTRVTKGGAFVDLGNGVEGF-----IPISEISDDRVEDPDEVLKVGDEVEVKV 59

Query: 147 LGKEPATKTITVSAR 161
           L  +     I +S R
Sbjct: 60  LKVDKERGRIILSIR 74


==> gnl|CDD|73397 cd04735, OYE_like_4_FMN, Old yellow enzyme (OYE)-related FMN
           binding domain, group 4.  Each monomer of OYE contains
           FMN as a non-covalently bound cofactor, uses NADPH as a
           reducing agent with oxygens, quinones, and
           alpha,beta-unsaturated aldehydes and ketones, and can
           act as electron acceptors in the catalytic reaction.
           Other members of OYE family include trimethylamine
           dehydrogenase, 2,4-dienoyl-CoA reductase, enoate
           reductase, pentaerythriol tetranitrate reductase,
           xenobiotic reductase, and morphinone reductase..
          Length = 353

 Score = 30.5 bits (69), Expect = 0.62
 Identities = 14/44 (31%), Positives = 19/44 (43%)

Query: 157 TVSARLTDVWNGDLNSTARFLEDYLNEVSEVRRGNQRLGFKIGH 200
             S R TD W G L +  RF    +  V EV   +    F +G+
Sbjct: 177 PHSNRRTDEWGGSLENRMRFPLAVVKAVQEVIDKHADKDFILGY 220
