# Supplementary material for: Transcriptional Profiles of Mating-Responsive Genes from Testes and Male Accessory Glands of the Mediterranean Fruit Fly, Ceratitis capitata
Source: PLoS One. 2012 Oct 11;7(10):e46812. doi: 10.1371/journal.pone.0046812 (PMC3469604; doi:10.1371/journal.pone.0046812)
Supplement: Spreadsheet S1 — Hyperlinked Excel spreadsheet containing annotated assembled ESTs. Putative peptides are named using the prefix ‘Cc-male-’ rather than the prefix ‘TAG’ used in the text. (ZIP) [file pone.0046812.s008.zip › Spreadsheet 1/links/CDD/Cc-male-1127-CDD.txt]

>Cc-male-1127

gnl|CDD|146543 pfam03962, Mnd1, Mnd1 family.  This family of pro...    39   0.001
gnl|CDD|146672 pfam04156, IncA, IncA protein.  Chlamydia trachom...    38   0.005
gnl|CDD|33678 COG3889, COG3889, Predicted solute binding protein...    34   0.054
gnl|CDD|151218 pfam10737, GerPC, Spore germination protein GerPC...    34   0.067
gnl|CDD|34414 COG4805, COG4805, Uncharacterized protein conserve...    33   0.089
gnl|CDD|178962 PRK00286, xseA, exodeoxyribonuclease VII large su...    33   0.10 
gnl|CDD|177572 PHA03273, PHA03273, envelope glycoprotein C; Prov...    33   0.14 
gnl|CDD|150775 pfam10139, Virul_Fac, Putative bacterial virulenc...    33   0.15 
gnl|CDD|161783 TIGR00237, xseA, exodeoxyribonuclease VII, large ...    32   0.19 
gnl|CDD|183374 PRK11907, PRK11907, bifunctional 2',3'-cyclic nuc...    32   0.25 

==> gnl|CDD|146543 pfam03962, Mnd1, Mnd1 family.  This family of proteins includes
           MND1 from S. cerevisiae. The mnd1 protein forms a
           complex with hop2 to promote homologous chromosome
           pairing and meiotic double-strand break repair.
          Length = 188

 Score = 39.1 bits (92), Expect = 0.001
 Identities = 18/55 (32%), Positives = 29/55 (52%), Gaps = 2/55 (3%)

Query: 28  KQQRLRQLQQNLQQRLKREIAETDERIQRYTEQQFALLKSFREKSEQEYALLGRL 82
             Q   +L+  L+ +LK+E+ E  +RI    + Q   LK  RE++E+   LL  L
Sbjct: 60  PSQAKNKLKTRLE-KLKKELEELKQRIAE-LQAQIEKLKVGREETEERTELLEEL 112


==> gnl|CDD|146672 pfam04156, IncA, IncA protein.  Chlamydia trachomatis is an
           obligate intracellular bacterium that develops within a
           parasitophorous vacuole termed an inclusion. The
           inclusion is non-fusogenic with lysosomes but intercepts
           lipids from a host cell exocytic pathway. Initiation of
           chlamydial development is concurrent with modification
           of the inclusion membrane by a set of C.
           trachomatis-encoded proteins collectively designated
           Incs. One of these Incs, IncA, is functionally
           associated with the homotypic fusion of inclusions. This
           family probably includes members of the wider Inc family
           rather than just IncA.
          Length = 186

 Score = 37.8 bits (88), Expect = 0.005
 Identities = 19/99 (19%), Positives = 37/99 (37%), Gaps = 11/99 (11%)

Query: 5   IGALSNFSVGSLSTAVPSMQQDIKQQRLRQLQQNLQQRLKREIAETDERIQRYTEQQFAL 64
              L    + +   +V   + +  Q  L +L+Q L + L+ E+ + +ERI         L
Sbjct: 54  ALGLLCLLLKAPVQSVRPQKLEELQGELSELKQQLSE-LQEELEDLEERIA-------EL 105

Query: 65  LKSFREKSEQEYALLGRLIQRVPEQQAIEFLDRAPPALE 103
                +  E    L   L      ++ +E L+ +   L 
Sbjct: 106 ESELEDLKEDLQLLRELLKS---LEERLESLEESIKELA 141


==> gnl|CDD|33678 COG3889, COG3889, Predicted solute binding protein [General
           function prediction only].
          Length = 872

 Score = 34.2 bits (78), Expect = 0.054
 Identities = 15/73 (20%), Positives = 24/73 (32%), Gaps = 6/73 (8%)

Query: 129 IMSVTTPTTPTTPNPTSGVHMLT------LPLATTAPSTPSAMDTTNTQGISAGATTHHT 182
                T   P +P  T      +      + + TT+      +  T T   S   T   +
Sbjct: 768 TSGTFTAEVPQSPTKTETTLSYSAYSNTSILIETTSVVITKTVTQTQTTTSSPSPTQTTS 827

Query: 183 PATTLSSTVLATT 195
           P  T +ST   T+
Sbjct: 828 PTQTSTSTTTTTS 840


 Score = 31.2 bits (70), Expect = 0.36
 Identities = 16/69 (23%), Positives = 23/69 (33%), Gaps = 18/69 (26%)

Query: 129 IMSVTTPTTPTTPNPTSGVHMLTLPLATTAPSTPSAMDTTNTQGISAGATTHHTPATTLS 188
           I    T T  TT +P+        P  TT+P+  S   TT T              TT  
Sbjct: 806 ITKTVTQTQTTTSSPS--------PTQTTSPTQTSTSTTTTTS----------PSQTTTG 847

Query: 189 STVLATTIV 197
             +    ++
Sbjct: 848 GGICGPIVI 856


==> gnl|CDD|151218 pfam10737, GerPC, Spore germination protein GerPC.  GerPC is
           required for the formation of functionally normal
           spores. The gerP locus encodes a number of proteins
           which are thought to be involved in the establishment of
           normal spore coat structure and/or permeability, which
           allows the access of germinants to their receptor.
          Length = 176

 Score = 33.9 bits (78), Expect = 0.067
 Identities = 17/60 (28%), Positives = 33/60 (55%), Gaps = 7/60 (11%)

Query: 4   NIG-------ALSNFSVGSLSTAVPSMQQDIKQQRLRQLQQNLQQRLKREIAETDERIQR 56
           NIG       ++ +F+V   +  +P MQQ+   Q ++Q++Q +   L +E  E  E+++R
Sbjct: 46  NIGLNPSDLESIEDFAVDQETPGIPMMQQEQMPQLMQQIRQKVDAYLNKEAPELLEQLER 105


==> gnl|CDD|34414 COG4805, COG4805, Uncharacterized protein conserved in bacteria
           [Function unknown].
          Length = 588

 Score = 33.4 bits (76), Expect = 0.089
 Identities = 37/143 (25%), Positives = 54/143 (37%), Gaps = 16/143 (11%)

Query: 29  QQRLRQLQQNLQQRLKREIAETDERIQRYTEQQFALLKSFREKSEQEYALLGRLIQRVPE 88
            Q  +QL     QRL+  +    +      E +  LL  +RE +++  A L  +   +P 
Sbjct: 304 DQVAKQLGFTQGQRLRAFMKMLRQDEAFTDEGREQLLAYYREIAKRADARLPAVFGVLP- 362

Query: 89  QQAIEFLDRAPPALEVIGGGGGVGGSYASRRRNTISSRRDIMSVTTPTTPTTPN---PT- 144
            +A   + R P  +E     G  GG Y +       SR  I  + T  T   P     T 
Sbjct: 363 -KAPFEIRRVPAFIE----PGAPGGIYYTPPSLD-GSRPGIFYINTNDTAERPLWNLETL 416

Query: 145 ---SGV--HMLTLPLATTAPSTP 162
               GV  H L L LA    + P
Sbjct: 417 TLHEGVPGHHLQLSLALELKNLP 439


==> gnl|CDD|178962 PRK00286, xseA, exodeoxyribonuclease VII large subunit; Reviewed.
          Length = 438

 Score = 33.2 bits (77), Expect = 0.10
 Identities = 20/81 (24%), Positives = 41/81 (50%), Gaps = 5/81 (6%)

Query: 15  SLSTAVPSMQQDIKQQRLRQLQQNLQQRLKREIAETDERIQRYTEQQFAL-----LKSFR 69
            L    P      +QQRL +LQQ LQ+ L+R +    +R++R +++         ++  +
Sbjct: 297 RLKFQSPERLLAQQQQRLDRLQQRLQRALERRLRLAKQRLERLSQRLQQQNPQRRIERAQ 356

Query: 70  EKSEQEYALLGRLIQRVPEQQ 90
           ++ EQ    L R ++R  +++
Sbjct: 357 QRLEQLEQRLRRAMRRQLKRK 377


==> gnl|CDD|177572 PHA03273, PHA03273, envelope glycoprotein C; Provisional.
          Length = 486

 Score = 32.7 bits (74), Expect = 0.14
 Identities = 25/118 (21%), Positives = 39/118 (33%), Gaps = 6/118 (5%)

Query: 106 GGGGGVGGSYASRRRNTISSRRDIMSVTTPT-TPTTPN--PTSGVHMLTLPLATTAPSTP 162
             G     S  +   +T   +    + T  T   T+P    T          +TT  S P
Sbjct: 25  ASGASTSSSIENSDNSTAEMQSTPATPTHTTSNLTSPFGTGTDNSTNANGTESTTQASQP 84

Query: 163 SAMDTTNTQGISAGATTHHTPAT---TLSSTVLATTIVGSNSVNRRVSNFDTPPATPE 217
            + +TT T   S  +  ++       T S  V  +       +N+R     TPP   E
Sbjct: 85  HSHETTITCTKSLISVPYYKSVDMNCTTSVGVNYSEYRLEIYLNQRTPFSGTPPGDEE 142


==> gnl|CDD|150775 pfam10139, Virul_Fac, Putative bacterial virulence factor.  Members
           of this family of prokaryotic proteins include various
           putative virulence factor effector proteins. Their exact
           function is, as yet, unknown.
          Length = 852

 Score = 32.8 bits (75), Expect = 0.15
 Identities = 17/88 (19%), Positives = 36/88 (40%), Gaps = 12/88 (13%)

Query: 26  DIKQQRLRQLQQNLQQRLKREI------AETDERIQRYTEQQFALLKSFREKSEQEYALL 79
           + KQ R+++    LQ+ L   +      A+ ++           LL++ +E++ +   LL
Sbjct: 551 EQKQGRIQEQLDELQRELGENLLANYYQADDEDERAEKRRIAEQLLRALQERAHRHGELL 610

Query: 80  GRL------IQRVPEQQAIEFLDRAPPA 101
             L      ++R+  QQ       A  +
Sbjct: 611 EGLLPPRDQLRRLYLQQQEFSGGAADLS 638


==> gnl|CDD|161783 TIGR00237, xseA, exodeoxyribonuclease VII, large subunit.  This
           family consist of exodeoxyribonuclease VII, large
           subunit XseA which catalyses exonucleolytic cleavage in
           either the 5'-==> 3' or 3'-==> 5' direction to yield
           5'-phosphomononucleotides. Exonuclease VII consists of
           one large subunit and four small subunits.
          Length = 432

 Score = 32.1 bits (73), Expect = 0.19
 Identities = 18/65 (27%), Positives = 33/65 (50%), Gaps = 2/65 (3%)

Query: 28  KQQRLRQLQQNLQQR-LKREIAETDERIQRYTEQ-QFALLKSFREKSEQEYALLGRLIQR 85
           K+ RL QL  +LQ++  + ++A    + ++  ++ Q AL K      +++  L  RL Q 
Sbjct: 282 KKARLEQLVASLQRQHPQNKLALQQLQFEKLEKRKQAALNKQLERTRQKKTRLTKRLTQT 341

Query: 86  VPEQQ 90
            P  Q
Sbjct: 342 NPSPQ 346


==> gnl|CDD|183374 PRK11907, PRK11907, bifunctional 2',3'-cyclic nucleotide
           2'-phosphodiesterase/3'-nucleotidase precursor protein;
           Reviewed.
          Length = 814

 Score = 31.7 bits (72), Expect = 0.25
 Identities = 20/87 (22%), Positives = 33/87 (37%), Gaps = 17/87 (19%)

Query: 131 SVTTPTTPTTPNPTSGVHMLTLPLATTAPSTPSAMDTTNTQGISAGATTHHTPATTLSST 190
            V +  T    N  + V   T   A  APS+    +T++    +   TT      T ++T
Sbjct: 47  PVESDATEEADNTETPVAATT---AAEAPSSSETAETSDPTSEATDTTTSEARTVTPAAT 103

Query: 191 --------------VLATTIVGSNSVN 203
                         +L+TT + +N VN
Sbjct: 104 ETSKPVEGQTVDVRILSTTDLHTNLVN 130


 Score = 30.2 bits (68), Expect = 0.80
 Identities = 14/65 (21%), Positives = 19/65 (29%), Gaps = 1/65 (1%)

Query: 133 TTPTTPT-TPNPTSGVHMLTLPLATTAPSTPSAMDTTNTQGISAGATTHHTPATTLSSTV 191
           TTP T T     T      T     T     +              T+  T   T ++T 
Sbjct: 34  TTPATSTEAEQTTPVESDATEEADNTETPVAATTAAEAPSSSETAETSDPTSEATDTTTS 93

Query: 192 LATTI 196
            A T+
Sbjct: 94  EARTV 98
