# Supplementary material for: Transcriptional Profiles of Mating-Responsive Genes from Testes and Male Accessory Glands of the Mediterranean Fruit Fly, Ceratitis capitata
Source: PLoS One. 2012 Oct 11;7(10):e46812. doi: 10.1371/journal.pone.0046812 (PMC3469604; doi:10.1371/journal.pone.0046812)
Supplement: Spreadsheet S1 — Hyperlinked Excel spreadsheet containing annotated assembled ESTs. Putative peptides are named using the prefix ‘Cc-male-’ rather than the prefix ‘TAG’ used in the text. (ZIP) [file pone.0046812.s008.zip › Spreadsheet 1/links/CDD/Cc-male-1128-CDD.txt]

>Cc-male-1128

gnl|CDD|181383 PRK08318, PRK08318, dihydropyrimidine dehydrogena...   103   4e-023
gnl|CDD|179940 PRK05113, PRK05113, electron transport complex pr...    67   6e-012
gnl|CDD|162616 TIGR01944, rnfB, electron transport complex, RnfA...    59   2e-009
gnl|CDD|31343 COG1149, COG1149, MinD superfamily P-loop ATPase c...    58   4e-009
gnl|CDD|32705 COG2878, COG2878, Predicted NADH:ubiquinone oxidor...    56   1e-008
gnl|CDD|180786 PRK06991, PRK06991, ferredoxin; Provisional.            55   3e-008
gnl|CDD|31339 COG1144, COG1144, Pyruvate:ferredoxin oxidoreducta...    55   3e-008
gnl|CDD|31341 COG1146, COG1146, Ferredoxin [Energy production an...    50   7e-007
gnl|CDD|31438 COG1245, COG1245, Predicted ATPase, RNase L inhibi...    49   1e-006
gnl|CDD|184037 PRK13409, PRK13409, putative ATPase RIL; Provisio...    49   2e-006

==> gnl|CDD|181383 PRK08318, PRK08318, dihydropyrimidine dehydrogenase subunit B;
           Validated.
          Length = 420

 Score =  103 bits (260), Expect = 4e-023
 Identities = 37/91 (40%), Positives = 53/91 (58%), Gaps = 2/91 (2%)

Query: 108 RVNDVIGRALDRIGAYKKLDNKQQKVALIDDDMCINCGKCYMTCNDSGYQAIEFD-AETH 166
            + D++G A+  +  ++ LD      A ID D CI CG+CY+ C D+ +QAIE+D   T 
Sbjct: 311 SLEDMVGLAVPNVTDWEDLDLNYIVYARIDQDKCIGCGRCYIACEDTSHQAIEWDEDGTR 370

Query: 167 IPH-ITDDCTGCTLCVSVCPIIDCITMVPKQ 196
            P  I ++C GC LC  VCP+  CITM   +
Sbjct: 371 TPEVIEEECVGCNLCAHVCPVEGCITMGEVK 401


==> gnl|CDD|179940 PRK05113, PRK05113, electron transport complex protein RnfB;
           Provisional.
          Length = 191

 Score = 66.9 bits (164), Expect = 6e-012
 Identities = 33/72 (45%), Positives = 38/72 (52%), Gaps = 14/72 (19%)

Query: 128 NKQQKVALIDDDMCINCGKCYMTCNDSGYQAIEFDA---ETHIPH--ITDDCTGCTLCVS 182
              +KVA ID+D CI C KC         QA   DA    T   H  I+D CTGC LCV+
Sbjct: 103 TPARKVAFIDEDNCIGCTKC--------IQACPVDAIVGATKAMHTVISDLCTGCDLCVA 154

Query: 183 VCPIIDCITMVP 194
            CP  DCI M+P
Sbjct: 155 PCP-TDCIEMIP 165


==> gnl|CDD|162616 TIGR01944, rnfB, electron transport complex, RnfABCDGE type, B
           subunit.  The six subunit complex RnfABCDGE in
           Rhodobacter capsulatus encodes an apparent NADH
           oxidoreductase responsible for electron transport to
           nitrogenase, necessary for nitrogen fixation. A closely
           related complex in E. coli, RsxABCDGE (Reducer of SoxR),
           reduces the 2Fe-2S-containing superoxide sensor SoxR,
           active as a transcription factor when oxidized. This
           family of putative NADH oxidoreductase complexes exists
           in many of the same species as the related NQR, a
           Na(+)-translocating NADH-quinone reductase, but is
           distinct. This model describes the B subunit.
          Length = 165

 Score = 58.7 bits (142), Expect = 2e-009
 Identities = 33/91 (36%), Positives = 41/91 (45%), Gaps = 5/91 (5%)

Query: 106 AFRVNDVIGRALDRIGAYKKLDNKQQ-KVALIDDDMCINCGKCYMTCNDSGYQAIEFDAE 164
              + +++G               Q   VALID+D CI C KC   C      AI   A+
Sbjct: 79  ILALAELLGVEPIPQPLDADAGTIQPPMVALIDEDNCIGCTKCIQACP---VDAIVGAAK 135

Query: 165 THIPHITDDCTGCTLCVSVCPIIDCITMVPK 195
                I D+CTGC LCV  CP  DCI M+P 
Sbjct: 136 AMHTVIADECTGCDLCVEPCP-TDCIEMIPV 165


==> gnl|CDD|31343 COG1149, COG1149, MinD superfamily P-loop ATPase containing an
           inserted ferredoxin domain [Energy production and
           conversion].
          Length = 284

 Score = 57.6 bits (139), Expect = 4e-009
 Identities = 25/89 (28%), Positives = 33/89 (37%), Gaps = 4/89 (4%)

Query: 130 QQKVALIDDDMCINCGKCYMTCNDSGYQAIEFDAETHIPHITDDCTGCTLCVSVCPIIDC 189
           + ++  ID + CI CGKC   C    + AI            D C GC  C  VCP    
Sbjct: 60  RGEIPEIDPEKCIRCGKCAEVCR---FGAIVVLPGGKPVLNPDLCEGCGACSIVCP-EPA 115

Query: 190 ITMVPKQIPHIVKRGWGENTPVFVHALSP 218
           I   P  I  I +       P+    L+ 
Sbjct: 116 IEEEPVVIGKIYESKTDYGFPLISGRLNV 144


==> gnl|CDD|32705 COG2878, COG2878, Predicted NADH:ubiquinone oxidoreductase, subunit
           RnfB [Energy production and conversion].
          Length = 198

 Score = 55.8 bits (134), Expect = 1e-008
 Identities = 31/92 (33%), Positives = 43/92 (46%), Gaps = 14/92 (15%)

Query: 108 RVNDVIGRALDRIGAYKKLDNKQQKVALIDDDMCINCGKCYMTCNDSGYQAIEFDA---- 163
           ++ +++G         +  + + + VALID+  CI C KC         QA   DA    
Sbjct: 84  KIAELLGVEPPPADGSEHGEEQARMVALIDEANCIGCTKC--------IQACPVDAIVGA 135

Query: 164 ETHIP-HITDDCTGCTLCVSVCPIIDCITMVP 194
              +   I D CTGC LCV+ CP  DCI M P
Sbjct: 136 TKAMHTVIADLCTGCDLCVAPCP-TDCIEMQP 166


==> gnl|CDD|180786 PRK06991, PRK06991, ferredoxin; Provisional.
          Length = 270

 Score = 54.8 bits (132), Expect = 3e-008
 Identities = 30/67 (44%), Positives = 35/67 (52%), Gaps = 14/67 (20%)

Query: 133 VALIDDDMCINCGKCYMTCNDSGYQAIEFDAETHIP---H--ITDDCTGCTLCVSVCPII 187
           VA+ID+ +CI C  C         QA   DA    P   H  + D CTGC LCV  CP +
Sbjct: 79  VAVIDEQLCIGCTLCM--------QACPVDAIVGAPKQMHTVLADLCTGCDLCVPPCP-V 129

Query: 188 DCITMVP 194
           DCI MVP
Sbjct: 130 DCIDMVP 136


==> gnl|CDD|31339 COG1144, COG1144, Pyruvate:ferredoxin oxidoreductase and related
           2-oxoacid:ferredoxin oxidoreductases, delta subunit
           [Energy production and conversion].
          Length = 91

 Score = 54.6 bits (131), Expect = 3e-008
 Identities = 20/62 (32%), Positives = 33/62 (53%), Gaps = 3/62 (4%)

Query: 136 IDDDMCINCGKCYMTCNDSGYQAIEFDAETHIPHITDDCTGCTLCVSVCPIIDCITMVPK 195
           +D+D CINC  C++ C +     +E +    +    D C GC +C +VCP +  I MV +
Sbjct: 32  VDEDKCINCKLCWLYCPEPAI--LEEEGGYKVRIDYDYCKGCGICANVCP-VKAIEMVRE 88

Query: 196 QI 197
           + 
Sbjct: 89  EK 90


==> gnl|CDD|31341 COG1146, COG1146, Ferredoxin [Energy production and conversion].
          Length = 68

 Score = 49.8 bits (118), Expect = 7e-007
 Identities = 16/50 (32%), Positives = 21/50 (42%)

Query: 136 IDDDMCINCGKCYMTCNDSGYQAIEFDAETHIPHITDDCTGCTLCVSVCP 185
           ID D CI CG C   C    +   E +    +    ++C  C LC   CP
Sbjct: 5   IDYDKCIGCGICVEVCPAGVFDLGEDEGGKPVVARPEECIDCGLCELACP 54


==> gnl|CDD|31438 COG1245, COG1245, Predicted ATPase, RNase L inhibitor (RLI) homolog
           [General function prediction only].
          Length = 591

 Score = 49.4 bits (118), Expect = 1e-006
 Identities = 28/86 (32%), Positives = 45/86 (52%), Gaps = 11/86 (12%)

Query: 132 KVALIDDDMCINCGKCYMTC------NDSGYQAIEFDAETHIPHITDD-CTGCTLCVSVC 184
           ++A++D D C    KC   C        +G + IE D +T  P I+++ C GC +CV  C
Sbjct: 4   RIAVVDYDRC-QPKKCGYECIKYCPVVRTGKETIEIDEDTGKPVISEELCIGCGICVKKC 62

Query: 185 PIIDCITMV--PKQIPHIVKRGWGEN 208
           P  D I++V  P+++   V   +G N
Sbjct: 63  P-FDAISIVNLPEELEEEVVHRYGVN 87


==> gnl|CDD|184037 PRK13409, PRK13409, putative ATPase RIL; Provisional.
          Length = 590

 Score = 48.7 bits (117), Expect = 2e-006
 Identities = 23/68 (33%), Positives = 35/68 (51%), Gaps = 9/68 (13%)

Query: 133 VALIDDDMCINCGKCYMTC------NDSGYQAIEFDAETHIPHITDD-CTGCTLCVSVCP 185
           +A++D D C    KC   C        +G + IE D +   P I+++ C GC +CV  CP
Sbjct: 4   IAVVDYDRC-QPKKCNYECIKYCPVVRTGEETIEIDEDDGKPVISEELCIGCGICVKKCP 62

Query: 186 IIDCITMV 193
             D I++V
Sbjct: 63  -FDAISIV 69
