# Supplementary material for: Transcriptional Profiles of Mating-Responsive Genes from Testes and Male Accessory Glands of the Mediterranean Fruit Fly, Ceratitis capitata
Source: PLoS One. 2012 Oct 11;7(10):e46812. doi: 10.1371/journal.pone.0046812 (PMC3469604; doi:10.1371/journal.pone.0046812)
Supplement: Spreadsheet S1 — Hyperlinked Excel spreadsheet containing annotated assembled ESTs. Putative peptides are named using the prefix ‘Cc-male-’ rather than the prefix ‘TAG’ used in the text. (ZIP) [file pone.0046812.s008.zip › Spreadsheet 1/links/CDD/Cc-male-1129-CDD.txt]

>Cc-male-1129

gnl|CDD|88466 cd05791, S1_CSL4, S1_CSL4: CSL4, S1-like RNA-bindi...   125   1e-029
gnl|CDD|151023 pfam10447, EXOSC1, Exosome component EXOSC1/CSL4....   109   8e-025
gnl|CDD|31293 COG1096, COG1096, Predicted RNA-binding protein (c...    78   2e-015
gnl|CDD|181926 PRK09521, PRK09521, exosome complex RNA-binding p...    74   4e-014
gnl|CDD|88420 cd04454, S1_Rrp4_like, S1_Rrp4_like: Rrp4-like, S1...    68   2e-012
gnl|CDD|31294 COG1097, RRP4, RNA-binding protein Rrp4 and relate...    41   3e-004
gnl|CDD|179758 PRK04163, PRK04163, exosome complex RNA-binding p...    39   0.001
gnl|CDD|88464 cd05789, S1_Rrp4, S1_Rrp4: Rrp4 S1-like RNA-bindin...    34   0.030
gnl|CDD|153090 cd08025, RNR_PFL_like_DUF711, Uncharacterized pro...    31   0.25 
gnl|CDD|33075 COG3264, COG3264, Small-conductance mechanosensiti...    31   0.36 

==> gnl|CDD|88466 cd05791, S1_CSL4, S1_CSL4: CSL4, S1-like RNA-binding domain.
           S1-like RNA-binding domains are found in a wide variety
           of RNA-associated proteins. ScCSL4 protein is a subunit
           of the exosome complex. The exosome plays a central role
           in 3' to 5' RNA processing and degradation in eukarytes
           and archaea. Its functions include the removal of
           incorrectly processed RNA and the maintenance of proper
           levels of mRNA, rRNA and a number of small RNA species.
           In S. cerevisiae, the exosome includes nine core
           components, six of which are homologous to bacterial
           RNase PH. These form a hexameric ring structure. The
           other three subunits (RrP4, Rrp40, and Csl4) contain an
           S1 RNA binding domain and are part of the "S1 pore
           structure"..
          Length = 92

 Score =  125 bits (315), Expect = 1e-029
 Identities = 51/91 (56%), Positives = 71/91 (78%)

Query: 40  IVPVAGDVITARVLQVNQRFAKCSIICIGDHILERTYRGIVRKEDVRATEKDRVEMYKSF 99
           ++P  G ++ ARV ++N RFAK  I+C+G   L+ ++RG++RKED+RATEKD+VEMYK F
Sbjct: 2   VLPKVGSIVIARVTRINPRFAKVDILCVGGRPLKESFRGVIRKEDIRATEKDKVEMYKCF 61

Query: 100 RPGDVILARVLPQTELSCYQLSTAENELGVV 130
           RPGD++ A+V+   + S Y LSTAENELGVV
Sbjct: 62  RPGDIVRAKVISLGDASSYYLSTAENELGVV 92


==> gnl|CDD|151023 pfam10447, EXOSC1, Exosome component EXOSC1/CSL4.  This family of
           proteins are components of the exosome 3'-==> 5'
           exoribonuclease complex. The exosome mediates
           degradation of unstable mRNAs that contain AU-rich
           elements (AREs) within their 3' untranslated regions.
          Length = 72

 Score =  109 bits (274), Expect = 8e-025
 Identities = 36/70 (51%), Positives = 54/70 (77%)

Query: 41  VPVAGDVITARVLQVNQRFAKCSIICIGDHILERTYRGIVRKEDVRATEKDRVEMYKSFR 100
           +P  GD++ ARV +V  R A C I+ +G   L+ T++GI+RK+DVRATEKDRV++Y+ FR
Sbjct: 1   LPKVGDIVLARVTRVTPRQAYCEILAVGGTALKETFKGIIRKQDVRATEKDRVKIYECFR 60

Query: 101 PGDVILARVL 110
           PGD++ A+V+
Sbjct: 61  PGDIVRAKVI 70


==> gnl|CDD|31293 COG1096, COG1096, Predicted RNA-binding protein (consists of S1
           domain and a Zn-ribbon domain) [Translation, ribosomal
           structure and biogenesis].
          Length = 188

 Score = 78.0 bits (192), Expect = 2e-015
 Identities = 50/168 (29%), Positives = 77/168 (45%), Gaps = 12/168 (7%)

Query: 2   RGTYERGGYIYATLAGTVQVKEKDKCKYIEVKCAGSQTIVPVAGDVITARVLQVNQRFAK 61
            GTYE GG I A   G V+  +K++   ++          P  GD++  RV  V ++ A 
Sbjct: 24  EGTYEEGGEIRAAATGVVRRDDKNRVISVKPGKKTPPL--PKGGDIVYGRVTDVREQRAL 81

Query: 62  CSIICIGDHILE--RTYRGIVRKEDVRATEKDRVEMYKSFRPGDVILARVLPQTELSCYQ 119
             I+ +     E   +    +    VR    +++    +FR GD++ ARV+        Q
Sbjct: 82  VRIVGVEGKERELATSGAADIHVSQVRDGYVEKLS--DAFRIGDIVRARVISTG--DPIQ 137

Query: 120 LSTAENELGVVVATSSESGPNGPPMVPVGWTEMQCPNTLAKEPRKVAK 167
           LST  N+LGV+ A  S       P+V  G   ++CPN    E RK+AK
Sbjct: 138 LSTKGNDLGVIYARCSRC---RAPLVKKGNM-LKCPNCGNTEKRKIAK 181


==> gnl|CDD|181926 PRK09521, PRK09521, exosome complex RNA-binding protein Csl4;
           Provisional.
          Length = 189

 Score = 73.9 bits (182), Expect = 4e-014
 Identities = 46/170 (27%), Positives = 79/170 (46%), Gaps = 17/170 (10%)

Query: 2   RGTYERGGYIYATLAGTVQVKEKDKCKYIEVKCAGSQTIVPVAGDVITARVLQVNQRFAK 61
            GTYE  G +YA++ G V +   D  + I V        +   GD++  RV+ V ++ A 
Sbjct: 24  EGTYEDNGEVYASVVGKVFI--DDINRKISVIPFKKTPPLLKKGDIVYGRVVDVKEQRAL 81

Query: 62  CSIICIGDHILERTYRGIVRKEDV-----RATEKDRVEMYKSFRPGDVILARVLPQTELS 116
             I+ I     E + R +   +       + ++     +  +F+ GD++ A+V+  +   
Sbjct: 82  VRIVSI-----EGSERELATSKLAYIHISQVSDGYVESLTDAFKIGDIVRAKVI--SYTD 134

Query: 117 CYQLSTAENELGVVVATSSESGPNGPPMVPVGWTEMQCPNTLAKEPRKVA 166
             QLST   +LGV+ A  S       P+V  G  E++CPN    E RK++
Sbjct: 135 PLQLSTKGKDLGVIYAMCSRC---RTPLVKKGENELKCPNCGNIETRKLS 181


==> gnl|CDD|88420 cd04454, S1_Rrp4_like, S1_Rrp4_like: Rrp4-like, S1-like RNA-binding
           domain. S1-like RNA-binding domains are found in a wide
           variety of RNA-associated proteins. Rrp4 protein, and
           Rrp40 and Csl4 proteins, also represented in this group,
           are subunits of the exosome complex. The exosome plays a
           central role in 3' to 5' RNA processing and degradation
           in eukarytes and archaea. Its functions include the
           removal of incorrectly processed RNA and the maintenance
           of proper levels of mRNA, rRNA and a number of small RNA
           species. In Saccharomyces cerevisiae, the exosome
           includes nine core components, six of which are
           homologous to bacterial RNase PH. These form a hexameric
           ring structure. The other three subunits (RrP4, Rrp40,
           and Csl4) contain an S1 RNA binding domain and are part
           of the "S1 pore structure"..
          Length = 82

 Score = 67.7 bits (165), Expect = 2e-012
 Identities = 38/90 (42%), Positives = 53/90 (58%), Gaps = 10/90 (11%)

Query: 41  VPVAGDVITARVLQVNQRFAKCSIICIGDHILERTYRGIVRKEDVRATEKDRVEMYKSFR 100
           +P  GD++   V +VN RF K  I+           RG  R ED  ATEKD+ E+ KS +
Sbjct: 3   LPDVGDIVIGIVTEVNSRFWKVDIL----------SRGTARLEDSSATEKDKKEIRKSLQ 52

Query: 101 PGDVILARVLPQTELSCYQLSTAENELGVV 130
           PGD+ILA+V+   +     L+TA+NELGV+
Sbjct: 53  PGDLILAKVISLGDDMNVLLTTADNELGVI 82


==> gnl|CDD|31294 COG1097, RRP4, RNA-binding protein Rrp4 and related proteins
           (contain S1 domain and KH domain) [Translation,
           ribosomal structure and biogenesis].
          Length = 239

 Score = 40.6 bits (95), Expect = 3e-004
 Identities = 31/129 (24%), Positives = 53/129 (41%), Gaps = 15/129 (11%)

Query: 2   RGTYERGGYIYATLAGTVQVKEKDKCKYIEVKCAGSQTIVPVAGDVITARVLQVNQRFAK 61
            GTY  GG IY+++ G + VK     K + V     + I P  GDV+  ++++V     K
Sbjct: 27  HGTYFEGGKIYSSVVGLLDVKG----KLVRVIPLEGRYI-PEVGDVVIGKIIEVGPSGWK 81

Query: 62  CSIICIGDHILERTYRGIVRKEDV--RATEKDRVEMYKSFRPGDVILARVLPQTELSCYQ 119
             I           Y  ++   D   R  E    ++      GD++ A+V+        +
Sbjct: 82  VDI--------GSPYPALLSLSDFLRRKFENAEKDLRPFLNVGDLVYAKVVDVDRDGEVE 133

Query: 120 LSTAENELG 128
           L+  +  LG
Sbjct: 134 LTLKDEGLG 142


==> gnl|CDD|179758 PRK04163, PRK04163, exosome complex RNA-binding protein Rrp4;
           Provisional.
          Length = 235

 Score = 38.7 bits (91), Expect = 0.001
 Identities = 29/116 (25%), Positives = 47/116 (40%), Gaps = 27/116 (23%)

Query: 2   RGTYERGGYIYATLAGTVQVKEKD------KCKYIEVKCAGSQTIVPVAGDVITARVLQV 55
           RGTY+  G IY+T+ G V +K+        + KYI           P  GD++  +V  V
Sbjct: 26  RGTYKENGKIYSTVVGLVDIKDDKVRVIPLEGKYI-----------PKVGDLVIGKVTDV 74

Query: 56  NQRFAKCSIICIGDHILERTYRGIVRKEDV--RATEKDRVEMYKSFRPGDVILARV 109
                    + I        Y+  +   +V  R    +  ++ K    GD I+A+V
Sbjct: 75  T---FSGWEVDINS-----PYKAYLPVSEVLGRPVNVEGTDLRKYLDIGDYIIAKV 122


==> gnl|CDD|88464 cd05789, S1_Rrp4, S1_Rrp4: Rrp4 S1-like RNA-binding domain. S1-like
           RNA-binding domains are found in a wide variety of
           RNA-associated proteins. Rrp4 protein is a subunit of
           the exosome complex. The exosome plays a central role in
           3' to 5' RNA processing and degradation in eukarytes and
           archaea. Its functions include the removal of
           incorrectly processed RNA and the maintenance of proper
           levels of mRNA, rRNA and a number of small RNA species.
           In Saccharomyces cerevisiae, the exosome includes nine
           core components, six of which are homologous to
           bacterial RNase PH. These form a hexameric ring
           structure. The other three subunits (RrP4, Rrp40, and
           Csl4) contain an S1 RNA binding domain and are part of
           the "S1 pore structure"..
          Length = 86

 Score = 34.4 bits (79), Expect = 0.030
 Identities = 22/92 (23%), Positives = 36/92 (39%), Gaps = 10/92 (10%)

Query: 41  VPVAGDVITARVLQVNQRFAKCSIICIGDHILERTYRGIVRKEDV--RATEKDRVEMYKS 98
           +P  GDV+  RV +V  +  K  I           Y  ++   +V    T++D + M   
Sbjct: 3   IPEVGDVVIGRVTEVGFKRWKVDI--------NSPYDAVLPLSEVNLPRTDEDELNMRSY 54

Query: 99  FRPGDVILARVLPQTELSCYQLSTAENELGVV 130
              GD+I+A V          L T   + G +
Sbjct: 55  LDEGDLIVAEVQSVDSDGSVSLHTRSLKYGKL 86


==> gnl|CDD|153090 cd08025, RNR_PFL_like_DUF711, Uncharacterized proteins with
           similarity to Ribonucleotide reductase and Pyruvate
           formate lyase.  This subfamily contains Streptococcus
           pneumoniae Sp0239 and similar uncharacterized proteins.
           Sp0239 is structurally similar to ribonucleotide
           reductase (RNR) and pyruvate formate lyase (PFL), which
           are believed to have diverged from a common ancestor.
           RNR and PFL possess a ten-stranded alpha-beta barrel
           domain that hosts the active site, and are radical
           enzymes. RNRs are found in all organisms and provide the
           only mechanism by which nucleotides are converted to
           deoxynucleotides. PFL is an essential enzyme in
           anaerobic bacteria that catalyzes the conversion of
           pyruvate and CoA to acteylCoA and formate.
          Length = 400

 Score = 31.1 bits (71), Expect = 0.25
 Identities = 27/123 (21%), Positives = 49/123 (39%), Gaps = 16/123 (13%)

Query: 55  VNQRFAKCSIICIGDHILERTYRGIVRKEDVRATEKDRVE--------MYKSFRPGDVIL 106
           VN+R +   I  +   +    Y  I +  D +A ++  V+        + K F  GD  L
Sbjct: 68  VNKRISVTPIAILAAGLDAEDYVEIAKTLD-KAAKEVGVDFIGGFSALVQKGFTRGDRAL 126

Query: 107 ARVLPQTELSCYQLSTAENELGVVVATSSESGPNGPPMVPVGWTEMQCPNTLAKEPRKVA 166
              +P+       L++ E     V   S+++G N   +  +G    +    L K+    A
Sbjct: 127 IESIPEA------LASTERVCSSVNVASTKAGINMDAVKLMGEIIKETAE-LTKDGIGCA 179

Query: 167 KIV 169
           K+V
Sbjct: 180 KLV 182


==> gnl|CDD|33075 COG3264, COG3264, Small-conductance mechanosensitive channel [Cell
           envelope biogenesis, outer membrane].
          Length = 835

 Score = 30.7 bits (69), Expect = 0.36
 Identities = 14/31 (45%), Positives = 16/31 (51%), Gaps = 3/31 (9%)

Query: 67  IGDHILERTYRGIVRKEDVRATE---KDRVE 94
           +GD +   T  G VRK  VRAT     DR E
Sbjct: 663 VGDTVTIGTVSGTVRKISVRATTIRTFDRKE 693
