# Supplementary material for: Transcriptional Profiles of Mating-Responsive Genes from Testes and Male Accessory Glands of the Mediterranean Fruit Fly, Ceratitis capitata
Source: PLoS One. 2012 Oct 11;7(10):e46812. doi: 10.1371/journal.pone.0046812 (PMC3469604; doi:10.1371/journal.pone.0046812)
Supplement: Spreadsheet S1 — Hyperlinked Excel spreadsheet containing annotated assembled ESTs. Putative peptides are named using the prefix ‘Cc-male-’ rather than the prefix ‘TAG’ used in the text. (ZIP) [file pone.0046812.s008.zip › Spreadsheet 1/links/CDD/Cc-male-113-CDD.txt]

>Cc-male-113

gnl|CDD|144958 pfam01556, DnaJ_C, DnaJ C terminal region.  This ...    59   5e-010
gnl|CDD|173334 PTZ00037, PTZ00037, DnaJ_C chaperone protein; Pro...    44   2e-005
gnl|CDD|30832 COG0484, DnaJ, DnaJ-class molecular chaperone with...    42   7e-005
gnl|CDD|162815 TIGR02349, DnaJ_bact, chaperone protein DnaJ.  Th...    33   0.027
gnl|CDD|172778 PRK14290, PRK14290, chaperone protein DnaJ; Provi...    32   0.049
gnl|CDD|172773 PRK14285, PRK14285, chaperone protein DnaJ; Provi...    32   0.072
gnl|CDD|184599 PRK14277, PRK14277, chaperone protein DnaJ; Provi...    29   0.41 
gnl|CDD|31618 COG1429, CobN, Cobalamin biosynthesis protein CobN...    29   0.51 
gnl|CDD|145578 pfam02514, CobN-Mg_chel, CobN/Magnesium Chelatase...    28   0.73 

==> gnl|CDD|144958 pfam01556, DnaJ_C, DnaJ C terminal region.  This family consists of
           the C terminal region form the DnaJ protein. Although
           the function of this region is unknown, it is always
           found associated with pfam00226 and pfam00684. DnaJ is a
           chaperone associated with the Hsp70 heat-shock system
           involved in protein folding and renaturation after
           stress.
          Length = 101

 Score = 58.7 bits (143), Expect = 5e-010
 Identities = 21/81 (25%), Positives = 37/81 (45%), Gaps = 13/81 (16%)

Query: 4   LXGFSFTIRTLDKRSIKVNISDVVNPDYIKVMPREGLPICENIPIAPDMRPAGVKKKKFG 63
           L G +  + TLD R +K+ I     P  +  +  +G+PI +                  G
Sbjct: 34  LLGGTVEVPTLDGRKLKIKIPAGTQPGDVLRIKGKGMPIFKG-------------SGGRG 80

Query: 64  DLIIKFQVEYPKFMTNKMRIL 84
           DLI+ F V+ PK ++++ + L
Sbjct: 81  DLIVTFNVKIPKKLSSEQKEL 101


==> gnl|CDD|173334 PTZ00037, PTZ00037, DnaJ_C chaperone protein; Provisional.
          Length = 421

 Score = 43.7 bits (103), Expect = 2e-005
 Identities = 32/108 (29%), Positives = 52/108 (48%), Gaps = 17/108 (15%)

Query: 4   LXGFSFTIRTLDKRSIKVNI--SDVVNPDYIKVMPREGLPICENIPIAPDMRPAGVKKKK 61
           L GF F I  LD R + VN    +VV P  IKV+  EG+P  ++            K   
Sbjct: 288 LTGFVFYITHLDGRKLLVNTPPGEVVKPGDIKVINNEGMPTYKS---------PFKK--- 335

Query: 62  FGDLIIKFQVEYP--KFMTNKMRILTRELFCELQELQKEAEEAPHPIH 107
            G+L + F+V +P  +  TN+ + + + LF +  E +K+ E+    + 
Sbjct: 336 -GNLYVTFEVIFPVDRKFTNEEKEILKSLFPQNPEEKKDLEDTEIEVV 382


==> gnl|CDD|30832 COG0484, DnaJ, DnaJ-class molecular chaperone with C-terminal Zn
           finger domain [Posttranslational modification, protein
           turnover, chaperones].
          Length = 371

 Score = 41.7 bits (98), Expect = 7e-005
 Identities = 24/109 (22%), Positives = 42/109 (38%), Gaps = 22/109 (20%)

Query: 4   LXGFSFTIRTLDKRSIKVNISDVVNPDYIKVMPREGLPICENIPIAPDMRPAGVKKKKFG 63
             G    + TLD R +K+ I        +  +  +G+P               ++    G
Sbjct: 278 ALGGEIEVPTLDGR-VKLKIPAGTQTGEVFRLRGKGMPK--------------LRSGGRG 322

Query: 64  DLIIKFQVEYPKFMTNKMRILTRELFCELQELQKEAEEAPHPIHGLLQK 112
           DL ++ +VE PK ++++ + L       L+E  K   E P    G   K
Sbjct: 323 DLYVRVKVETPKNLSDEQKEL-------LEEFAKSLGEGPEQSPGFFDK 364


==> gnl|CDD|162815 TIGR02349, DnaJ_bact, chaperone protein DnaJ.  This model
           represents bacterial forms of DnaJ, part of the
           DnaK-DnaJ-GrpE chaperone system. The three components
           typically are encoded by consecutive genes. DnaJ
           homologs occur in many genomes, typically not near DnaK
           and GrpE-like genes; most such genes are not included by
           this family. Eukaryotic (mitochondrial and chloroplast)
           forms are not included in the scope of this family.
          Length = 354

 Score = 33.0 bits (76), Expect = 0.027
 Identities = 12/36 (33%), Positives = 21/36 (58%), Gaps = 3/36 (8%)

Query: 56  GVKKKK---FGDLIIKFQVEYPKFMTNKMRILTREL 88
           GV + +    GDL++  +VE PK ++ + + L  EL
Sbjct: 315 GVPRLRGNGRGDLLVTVKVETPKNLSKEQKELLEEL 350


==> gnl|CDD|172778 PRK14290, PRK14290, chaperone protein DnaJ; Provisional.
          Length = 365

 Score = 32.2 bits (73), Expect = 0.049
 Identities = 13/27 (48%), Positives = 19/27 (70%)

Query: 63  GDLIIKFQVEYPKFMTNKMRILTRELF 89
           GDL+++  VE PK +T+K + L RE F
Sbjct: 328 GDLLVRINVEVPKRLTSKQKELIREFF 354


==> gnl|CDD|172773 PRK14285, PRK14285, chaperone protein DnaJ; Provisional.
          Length = 365

 Score = 31.5 bits (71), Expect = 0.072
 Identities = 22/92 (23%), Positives = 42/92 (45%), Gaps = 14/92 (15%)

Query: 6   GFSFTIRTLDKRSIKVNISDVVNPDYIKVMPREGLPICENIPIAPDMRPAGVKKKKFGDL 65
           G    I+T+  + IK+ I      D   ++  EG+PI              +  +KFG+L
Sbjct: 282 GKEIKIQTIASKKIKIKIPKGTENDEQIIIKNEGMPI--------------LHTEKFGNL 327

Query: 66  IIKFQVEYPKFMTNKMRILTRELFCELQELQK 97
           I+  +++ PK + +    L   L  EL+++ +
Sbjct: 328 ILIIKIKTPKNLNSNAIKLLENLSKELKDIDE 359


==> gnl|CDD|184599 PRK14277, PRK14277, chaperone protein DnaJ; Provisional.
          Length = 386

 Score = 29.0 bits (65), Expect = 0.41
 Identities = 12/26 (46%), Positives = 16/26 (61%)

Query: 63  GDLIIKFQVEYPKFMTNKMRILTREL 88
           GD I+K  +E PK +T K + L RE 
Sbjct: 337 GDQIVKVYIEVPKKLTEKQKELLREF 362


==> gnl|CDD|31618 COG1429, CobN, Cobalamin biosynthesis protein CobN and related
            Mg-chelatases [Coenzyme metabolism].
          Length = 1388

 Score = 28.8 bits (64), Expect = 0.51
 Identities = 11/33 (33%), Positives = 17/33 (51%)

Query: 4    LXGFSFTIRTLDKRSIKVNISDVVNPDYIKVMP 36
            L G S  +R L  ++ +  I+D  NPD  +V  
Sbjct: 1098 LGGLSLAVRLLSGKAPESYIADTRNPDNPRVRT 1130


==> gnl|CDD|145578 pfam02514, CobN-Mg_chel, CobN/Magnesium Chelatase.  This family
           contains a domain common to the cobN protein and to
           magnesium protoporphyrin chelatase. CobN is implicated
           in the conversion of hydrogenobyrinic acid a,c-diamide
           to cobyrinic acid. Magnesium protoporphyrin chelatase is
           involved in chlorophyll biosynthesis.
          Length = 1064

 Score = 28.3 bits (64), Expect = 0.73
 Identities = 8/32 (25%), Positives = 18/32 (56%)

Query: 3   HLXGFSFTIRTLDKRSIKVNISDVVNPDYIKV 34
           +L G +  +R+L  +  ++ I D  +P+  +V
Sbjct: 927 YLGGLAAAVRSLSGKDPELYIGDTSDPERPRV 958
