# Supplementary material for: Transcriptional Profiles of Mating-Responsive Genes from Testes and Male Accessory Glands of the Mediterranean Fruit Fly, Ceratitis capitata
Source: PLoS One. 2012 Oct 11;7(10):e46812. doi: 10.1371/journal.pone.0046812 (PMC3469604; doi:10.1371/journal.pone.0046812)
Supplement: Spreadsheet S1 — Hyperlinked Excel spreadsheet containing annotated assembled ESTs. Putative peptides are named using the prefix ‘Cc-male-’ rather than the prefix ‘TAG’ used in the text. (ZIP) [file pone.0046812.s008.zip › Spreadsheet 1/links/CDD/Cc-male-1130-CDD.txt]

>Cc-male-1130

gnl|CDD|150446 pfam09777, OSTMP1, Osteopetrosis-associated trans...   170   6e-043

==> gnl|CDD|150446 pfam09777, OSTMP1, Osteopetrosis-associated transmembrane protein 1
           precursor.  Members of this family of proteins are
           required for osteoclast and melanocyte maturation and
           function. Mutations give rise to autosomal recessive
           osteopetrosis [MIM:259700]; also called autosomal
           recessive Albers-Schonberg disease.
          Length = 228

 Score =  170 bits (432), Expect = 6e-043
 Identities = 81/230 (35%), Positives = 112/230 (48%), Gaps = 20/230 (8%)

Query: 26  CDKYMRELAQKQSAFVQCSTLHSVPVRLCNGCESQYSEMQGIXXXXXXXX--NCTQKFFD 83
           C K +RE A  Q+ FV C T  + PVRLC  C   Y  +             NC +   +
Sbjct: 1   CRKLLREFADAQAKFVACLTYKARPVRLCQSCYPLYRNLTEFYNNISSNESENCAKSLLN 60

Query: 84  KDRINIVSTTQAILTSLWAKAYCDDCFASNNSGAFDNKTREFE-------NCL---RDHK 133
            DR+N+V T    LTS+W KA CD+C  + +  +  N T EF        NC      + 
Sbjct: 61  SDRLNVVVTLYNQLTSIWEKANCDNCI-TKSEESLSNDTAEFMALFNKLLNCFEVNLSNS 119

Query: 134 GEECALCLPHYLDLNGFYVGLDKHNNGQVCYDMQDSMNRTREHWSKDLKC---CHRQFNP 190
            + C LC   Y +LN FY+ L+K N G +C+D++D+MN+TR+ WSK   C   C      
Sbjct: 120 SDPCKLCKGDYRELNDFYLKLEKANGGHLCFDIEDAMNQTRKLWSKTFNCSVPCEDTVPL 179

Query: 191 LIFLIA-CGIAAILPALFYASTYALTKRQERNHGILIADSRQSPPSTSVN 239
              +IA       LP LFY S+Y  T+R+ER    LI  +R    S+  N
Sbjct: 180 FGAVIAVSSFILFLPVLFYLSSYLHTERKER---KLILPARLKSSSSLAN 226
