# Supplementary material for: Transcriptional Profiles of Mating-Responsive Genes from Testes and Male Accessory Glands of the Mediterranean Fruit Fly, Ceratitis capitata
Source: PLoS One. 2012 Oct 11;7(10):e46812. doi: 10.1371/journal.pone.0046812 (PMC3469604; doi:10.1371/journal.pone.0046812)
Supplement: Spreadsheet S1 — Hyperlinked Excel spreadsheet containing annotated assembled ESTs. Putative peptides are named using the prefix ‘Cc-male-’ rather than the prefix ‘TAG’ used in the text. (ZIP) [file pone.0046812.s008.zip › Spreadsheet 1/links/CDD/Cc-male-1131-CDD.txt]

>Cc-male-1131

gnl|CDD|146068 pfam03249, TSA, Type specific antigen.  There are...    35   0.039
gnl|CDD|150441 pfam09770, PAT1, Topoisomerase II-associated prot...    32   0.28 

==> gnl|CDD|146068 pfam03249, TSA, Type specific antigen.  There are several antigenic
           variants in Rickettsia tsutsugamushi, and a
           type-specific antigen (TSA) of 56-kilodaltons located on
           the rickettsial surface is responsible for the
           variation. TSA proteins are probably integral membrane
           proteins.
          Length = 524

 Score = 34.9 bits (80), Expect = 0.039
 Identities = 17/40 (42%), Positives = 23/40 (57%), Gaps = 4/40 (10%)

Query: 147 QQQQQQQQQQQQQQQDTNSVYSTDTSELAALLCGSGNGQL 186
           QQ QQQ Q QQQQ Q T    + + +  AA+   +GN Q+
Sbjct: 330 QQAQQQGQGQQQQAQAT----AQEAAAAAAVRLLNGNEQI 365


==> gnl|CDD|150441 pfam09770, PAT1, Topoisomerase II-associated protein PAT1.  Members
           of this family are necessary for accurate chromosome
           transmission during cell division.
          Length = 792

 Score = 32.0 bits (73), Expect = 0.28
 Identities = 28/177 (15%), Positives = 40/177 (22%), Gaps = 32/177 (18%)

Query: 5   SSSVASKSPEASSLPSLCSPNSLSQDDGFAFMTMSVDEDIDMSMRAPYIPMNEQEDLPLL 64
            S             S C     +  D      +  D  +  +   P  P    E  P  
Sbjct: 86  PSVSPDSDLSQKFSTSPCRTGYEASTDPEYIPDLQPDPSLWGTAPKPPQPPQAPESQP-- 143

Query: 65  TADDLMWCASNGLCSEELSNQKDVDATLQQLQLQQQHSGESNHNLLT------------- 111
                          + LS + +V+A LQQ Q Q     +    +L              
Sbjct: 144 --------QPAAPAKKMLSLE-EVEAQLQQRQ-QAPQLPQPPQQVLPQGMPPRQAAFPQQ 193

Query: 112 -------GYQDAQHISQSNFNSLCSSPASTASSISPSPVNHHQQQQQQQQQQQQQQQ 161
                  G+   Q             P        P P+   Q     QQ      Q
Sbjct: 194 VPPEQPPGFPQPQQFQPHPPQQPAQRPLPPQLPQQPPPLQQPQFPGLSQQMPPPPPQ 250


 Score = 31.3 bits (71), Expect = 0.47
 Identities = 10/72 (13%), Positives = 13/72 (18%)

Query: 93  QQLQLQQQHSGESNHNLLTGYQDAQHISQSNFNSLCSSPASTASSISPSPVNHHQQQQQQ 152
           Q   LQQ      +  +           Q         P     +  P            
Sbjct: 228 QPPPLQQPQFPGLSQQMPPPPPQPPQQQQQPPQPQAQPPPQNPPTPHPQLPQGQNASLPP 287

Query: 153 QQQQQQQQQDTN 164
            QQ Q       
Sbjct: 288 PQQPQLLPLVQQ 299
