# Supplementary material for: Transcriptional Profiles of Mating-Responsive Genes from Testes and Male Accessory Glands of the Mediterranean Fruit Fly, Ceratitis capitata
Source: PLoS One. 2012 Oct 11;7(10):e46812. doi: 10.1371/journal.pone.0046812 (PMC3469604; doi:10.1371/journal.pone.0046812)
Supplement: Spreadsheet S1 — Hyperlinked Excel spreadsheet containing annotated assembled ESTs. Putative peptides are named using the prefix ‘Cc-male-’ rather than the prefix ‘TAG’ used in the text. (ZIP) [file pone.0046812.s008.zip › Spreadsheet 1/links/CDD/Cc-male-1132-CDD.txt]

>Cc-male-1132

gnl|CDD|58652 cd00928, Cyt_c_Oxidase_VIIa, Cytochrome c oxidase ...    69   5e-013
gnl|CDD|111162 pfam02238, COX7a, Cytochrome c oxidase subunit VI...    46   4e-006
gnl|CDD|177577 PHA03292, PHA03292, envelope glycoprotein I; Prov...    28   0.91 

==> gnl|CDD|58652 cd00928, Cyt_c_Oxidase_VIIa, Cytochrome c oxidase subunit VIIa.
           Cytochrome c oxidase (CcO), the terminal oxidase in the
           respiratory chains of eukaryotes and most bacteria, is a
           multi-chain transmembrane protein located in the inner
           membrane of mitochondria and the cell membrane of
           prokaryotes. It catalyzes the reduction of O2 and
           simultaneously pumps protons across the membrane. The
           number of subunits varies from three to five in bacteria
           and up to 13 in mammalian mitochondria. Subunits I, II,
           and III of mammalian CcO are encoded within the
           mitochondrial genome and the remaining 10 subunits are
           encoded within the nuclear genome. Found only in
           eukaryotes, subunit VIIa has two tissue-specific
           isoforms that are expressed in a developmental manner.
           VIIa-H is expressed in heart and skeletal muscle but not
           smooth muscle. VIIa-L is expressed in liver and
           non-muscle tissues..
          Length = 55

 Score = 68.7 bits (168), Expect = 5e-013
 Identities = 24/55 (43%), Positives = 35/55 (63%)

Query: 59  GLEKIKKMQKLFQKDDGKPIHLKGGSRDLMLYRATWTLAIIGLLWQIHMFSMYII 113
           G  K+K++QK FQ DDG P+HLKGG  D +LYR T  L ++G  + +++  M   
Sbjct: 1   GKNKVKELQKKFQADDGLPVHLKGGVVDRILYRLTMALTVVGTGYSLYLLYMLSF 55


==> gnl|CDD|111162 pfam02238, COX7a, Cytochrome c oxidase subunit VIIa.  Cytochrome c
           oxidase, a 13 sub-unit complex, is the terminal oxidase
           in the mitochondrial electron transport chain. This
           family is composed of the heart and liver isoforms of
           cytochrome c oxidase subunit VIIa.
          Length = 56

 Score = 45.9 bits (109), Expect = 4e-006
 Identities = 19/51 (37%), Positives = 28/51 (54%), Gaps = 1/51 (1%)

Query: 61  EKIKKMQKLFQKDDGKPIHLKGGSRDLMLYRATWTLAIIGLLWQIHMFSMY 111
            K+ + QKLFQ+D+G   +LKGG  D  LYR T  L + G  + +    + 
Sbjct: 2   NKVPEKQKLFQEDNGH-TYLKGGLPDDKLYRVTMPLTLGGTAYFLIGLGIA 51


==> gnl|CDD|177577 PHA03292, PHA03292, envelope glycoprotein I; Provisional.
          Length = 413

 Score = 28.0 bits (62), Expect = 0.91
 Identities = 20/60 (33%), Positives = 23/60 (38%), Gaps = 4/60 (6%)

Query: 7   RFIRPTLCRCSGSRLLEMTIKFAGGT-SASSPGKVTSGSSCGPSPGPSKKPNPGLEKIKK 65
           R  RP     S S   E      G T +ASS       +   PS  P  KP   LE IK+
Sbjct: 355 RIYRPRQGGASSS---ERRRLTCGPTPAASSESLADDTTVSPPSSKPKAKPKRKLEAIKE 411
