# Supplementary material for: Transcriptional Profiles of Mating-Responsive Genes from Testes and Male Accessory Glands of the Mediterranean Fruit Fly, Ceratitis capitata
Source: PLoS One. 2012 Oct 11;7(10):e46812. doi: 10.1371/journal.pone.0046812 (PMC3469604; doi:10.1371/journal.pone.0046812)
Supplement: Spreadsheet S1 — Hyperlinked Excel spreadsheet containing annotated assembled ESTs. Putative peptides are named using the prefix ‘Cc-male-’ rather than the prefix ‘TAG’ used in the text. (ZIP) [file pone.0046812.s008.zip › Spreadsheet 1/links/CDD/Cc-male-1134-CDD.txt]

>Cc-male-1134

gnl|CDD|162306 TIGR01340, aconitase_mito, aconitate hydratase, m...   341   1e-094
gnl|CDD|29527 cd01578, AcnA_Mitochon_Swivel, Mitochondrial aconi...   286   5e-078
gnl|CDD|180896 PRK07229, PRK07229, aconitate hydratase; Validated.    260   3e-070
gnl|CDD|31249 COG1048, AcnA, Aconitase A [Energy production and ...   187   2e-048
gnl|CDD|144335 pfam00694, Aconitase_C, Aconitase C-terminal doma...   185   8e-048
gnl|CDD|29528 cd01579, AcnA_Bact_Swivel, Bacterial Aconitase-lik...   104   3e-023
gnl|CDD|130409 TIGR01342, acon_putative, aconitate hydratase, pu...    99   1e-021
gnl|CDD|181750 PRK09277, PRK09277, aconitate hydratase; Validated.     94   4e-020
gnl|CDD|73200 cd00404, Aconitase_swivel, Aconitase swivel domain...    88   2e-018
gnl|CDD|162307 TIGR01341, aconitase_1, aconitate hydratase 1.  T...    88   2e-018

==> gnl|CDD|162306 TIGR01340, aconitase_mito, aconitate hydratase, mitochondrial.
           This model represents mitochondrial forms of the TCA
           cycle enzyme aconitate hydratase, also known as
           aconitase and citrate hydro-lyase.
          Length = 745

 Score =  341 bits (876), Expect = 1e-094
 Identities = 128/196 (65%), Positives = 150/196 (76%), Gaps = 5/196 (2%)

Query: 4   TVLIKVKGKCTTDHISAAGPWLKYRGHLDNISNNMFIGAVNSENNEMNKIKNQRTGEWGG 63
            VLIKV GKCTTDHISAAGPWLKY+GHLDNISNN  IGAVN+E  E+NK  +   G  G 
Sbjct: 551 RVLIKVTGKCTTDHISAAGPWLKYKGHLDNISNNTLIGAVNAETGEVNKAYDL-DGSKGT 609

Query: 64  VPDVARDYKANGIKWVAVGDENYGEGSSREHAALEPRHLGGRAIIVKSFARIHETNLKKQ 123
           +P++ARD+KA G  WV V + NYGEGS+REHAALEPRHLGGR II KSFARIHETNLKKQ
Sbjct: 610 IPELARDWKARGQPWVVVAEHNYGEGSAREHAALEPRHLGGRIIITKSFARIHETNLKKQ 669

Query: 124 GLLPLTFANPADYDKIKPESKISLLGLNSLAP---GKQVDCEIKNGN-KVDKIKLNHTLN 179
           G+LPLTFAN ADYDKI+P  +++ L L  +     G +VD  +   N KV +IKL HT++
Sbjct: 670 GVLPLTFANEADYDKIQPGDEVATLNLYEMLKNGGGGEVDLRVTKKNGKVFEIKLKHTVS 729

Query: 180 DLQIGWFKAGSALNRM 195
             QIG+FKAGSALN M
Sbjct: 730 KDQIGFFKAGSALNLM 745


==> gnl|CDD|29527 cd01578, AcnA_Mitochon_Swivel, Mitochondrial aconitase A swivel
           domain. Aconitase (also known as aconitate hydratase and
           citrate hydro-lyase) catalyzes the reversible
           isomerization of citrate and isocitrate as part of the
           TCA cycle. This is the aconitase swivel domain, which
           undergoes swivelling conformational change in the enzyme
           mechanism. In eukaryotes two isozymes of aconitase are
           known to exist: one found in the mitochondrial matrix
           and the other found in the cytoplasm.  This is the
           mitochondrial form. The mitochondrial product is coded
           by a nuclear gene. Most members of this subfamily are
           mitochondrial but there are some bacterial members..
          Length = 149

 Score =  286 bits (732), Expect = 5e-078
 Identities = 121/149 (81%), Positives = 133/149 (89%)

Query: 8   KVKGKCTTDHISAAGPWLKYRGHLDNISNNMFIGAVNSENNEMNKIKNQRTGEWGGVPDV 67
           K KGKCTTDHISAAGPWLKYRGHLDNISNN+ IGA+N+EN + N +KNQ TGE+G VPD 
Sbjct: 1   KAKGKCTTDHISAAGPWLKYRGHLDNISNNLLIGAINAENGKANSVKNQVTGEYGPVPDT 60

Query: 68  ARDYKANGIKWVAVGDENYGEGSSREHAALEPRHLGGRAIIVKSFARIHETNLKKQGLLP 127
           ARDYKA+GIKWV +GDENYGEGSSREHAALEPRHLGGRAII KSFARIHETNLKKQGLLP
Sbjct: 61  ARDYKAHGIKWVVIGDENYGEGSSREHAALEPRHLGGRAIITKSFARIHETNLKKQGLLP 120

Query: 128 LTFANPADYDKIKPESKISLLGLNSLAPG 156
           LTFA+PADYDKI P+ K+ +LGL   APG
Sbjct: 121 LTFADPADYDKIHPDDKVDILGLTDFAPG 149


==> gnl|CDD|180896 PRK07229, PRK07229, aconitate hydratase; Validated.
          Length = 646

 Score =  260 bits (666), Expect = 3e-070
 Identities = 86/197 (43%), Positives = 114/197 (57%), Gaps = 25/197 (12%)

Query: 2   RGTVLIKVKGKCTTDHISAAGP-WLKYRGHLDNISNNMFIGAVNSENNEMNKIKNQRTGE 60
            G VL+KV    TTDHI  AG  WL YR ++ NIS  +F G  N+          +R  E
Sbjct: 470 EGKVLLKVGDNITTDHIMPAGAKWLPYRSNIPNISEFVFEGVDNT--------FPERAKE 521

Query: 61  WGGVPDVARDYKANGIKWVAVGDENYGEGSSREHAALEPRHLGGRAIIVKSFARIHETNL 120
            GG               + VG ENYG+GSSREHAAL PR+LG +A++ KSFARIH+ NL
Sbjct: 522 QGG--------------GIVVGGENYGQGSSREHAALAPRYLGVKAVLAKSFARIHKANL 567

Query: 121 KKQGLLPLTFANPADYDKIKPESKISLLGLNSLAPGKQVDCEIKNGNKVDKIKLNHTLND 180
              G+LPLTFA+PADYDKI+    + +  L    PG  +   + N  K ++I++ HTL++
Sbjct: 568 INFGILPLTFADPADYDKIEEGDVLEIEDLREFLPGGPL--TVVNVTKDEEIEVRHTLSE 625

Query: 181 LQIGWFKAGSALNRMKE 197
            QI    AG ALN +K+
Sbjct: 626 RQIEILLAGGALNLIKK 642


==> gnl|CDD|31249 COG1048, AcnA, Aconitase A [Energy production and conversion].
          Length = 861

 Score =  187 bits (477), Expect = 2e-048
 Identities = 75/220 (34%), Positives = 101/220 (45%), Gaps = 27/220 (12%)

Query: 5   VLIKVKGKCTTDHISAAG--------PWLKYRGHLDNISNNMFIGAVNSENNEMN----- 51
           VL K+    TTDHIS AG            Y   ++ I  N +     +    M      
Sbjct: 638 VLAKLGDSITTDHISPAGSIKADSPAGKYLYEHGVERIDFNSYGSRRGNHEVMMRGTFAN 697

Query: 52  -KIKNQRTGEWGG---------VPDVARDYKANGIKWVAVGDENYGEGSSREHAALEPRH 101
            +I+N+     GG         + D A  YK  GI  V V  +NYG GSSR+ AA  PR 
Sbjct: 698 IRIRNEMVPGEGGYTIHQPSGEIYDAAMKYKEEGIPLVVVAGKNYGTGSSRDWAAKGPRL 757

Query: 102 LGGRAIIVKSFARIHETNLKKQGLLPLTFANPADYDKIKP--ESKISLLGLNSLAPGKQV 159
           LG +A+I +SF RIH +NL   G+LPL F N   YDK+    E  I + GL +L PG  V
Sbjct: 758 LGVKAVIAESFERIHRSNLIGMGVLPLQFPNGETYDKLGLDGEETIDIGGLENLKPGATV 817

Query: 160 DCEIK--NGNKVDKIKLNHTLNDLQIGWFKAGSALNRMKE 197
              +   +G   +   L       +I ++KAG  LN +K 
Sbjct: 818 TVTVTRGDGPVEEFPVLCRIDTAEEIEYYKAGGILNYVKR 857


==> gnl|CDD|144335 pfam00694, Aconitase_C, Aconitase C-terminal domain.  Members of
           this family usually also match to pfam00330. This domain
           undergoes conformational change in the enzyme mechanism.
          Length = 131

 Score =  185 bits (473), Expect = 8e-048
 Identities = 55/129 (42%), Positives = 69/129 (53%)

Query: 5   VLIKVKGKCTTDHISAAGPWLKYRGHLDNISNNMFIGAVNSENNEMNKIKNQRTGEWGGV 64
             + ++G CT D IS     L           N+ +G +  +    NK  +  TGE    
Sbjct: 3   KFLTLRGVCTPDFISNVDTDLIIPKQFLGTIANIGLGNILFDGWRANKTTHLPTGENPDF 62

Query: 65  PDVARDYKANGIKWVAVGDENYGEGSSREHAALEPRHLGGRAIIVKSFARIHETNLKKQG 124
            D A  YK +G   + +G +NYG GSSREHAA  PR LG +A+I KSFARIH  NL K G
Sbjct: 63  VDAAERYKQHGAPILVIGGKNYGCGSSREHAAWAPRDLGIKAVIAKSFARIHRNNLIKNG 122

Query: 125 LLPLTFANP 133
           LLPLTF N 
Sbjct: 123 LLPLTFPNG 131


==> gnl|CDD|29528 cd01579, AcnA_Bact_Swivel, Bacterial Aconitase-like swivel domain.
           Aconitase (aconitate hydratase or citrate hydrolyase)
           catalyzes the reversible isomerization of citrate and
           isocitrate as part of the TCA cycle.  Cis-aconitate is
           formed as an intermediate product during the course of
           the reaction. This is the aconitase-like swivel domain,
           which is believed to undergo swivelling conformational
           change in the enzyme mechanism. This distinct subfamily
           is found only in bacteria and archea. Its exact
           characteristics are not known..
          Length = 121

 Score =  104 bits (260), Expect = 3e-023
 Identities = 59/141 (41%), Positives = 72/141 (51%), Gaps = 23/141 (16%)

Query: 8   KVKGKCTTDHISAAGP-WLKYRGHLDNISNNMFIGAVNSENNEMNKIKNQRTGEWGGVPD 66
           KV    TTDHI  AG   L  R ++  IS  +F                         P 
Sbjct: 1   KVGDNITTDHIMPAGAKVLPLRSNIPAISEFVFHRVD---------------------PT 39

Query: 67  VARDYKANGIKWVAVGDENYGEGSSREHAALEPRHLGGRAIIVKSFARIHETNLKKQGLL 126
            A   KA G     VG ENYG+GSSREHAAL P +LG RA++ KSFARIH  NL   G+L
Sbjct: 40  FAERAKAAG-PGFIVGGENYGQGSSREHAALAPMYLGVRAVLAKSFARIHRANLINFGIL 98

Query: 127 PLTFANPADYDKIKPESKISL 147
           PLTFA+  DYD+ +   ++ L
Sbjct: 99  PLTFADEDDYDRFEQGDQLEL 119


==> gnl|CDD|130409 TIGR01342, acon_putative, aconitate hydratase, putative, Aquifex
           type.  This model represents a small family of proteins
           homologous (and likely functionally equivalent to)
           aconitase 1. Members are found, so far in the anaerobe
           Clostridium acetobutylicum, in the microaerophilic,
           early-branching bacterium Aquifex aeolicus, and in the
           halophilic archaeon Halobacterium sp. NRC-1. No member
           is experimentally characterized.
          Length = 658

 Score = 98.9 bits (246), Expect = 1e-021
 Identities = 63/197 (31%), Positives = 87/197 (44%), Gaps = 19/197 (9%)

Query: 2   RGTVLIKVKGKCTTDHISAAGP-WLKYRGHLDNISNNMFIGAVNSENNEMNKIKNQRTGE 60
            G   + ++   TTDHI  AG   LK+R +++ IS       ++ E  E           
Sbjct: 472 EGETALIMEDNITTDHIIPAGADILKFRSNIEAISEFTL-HRIDDEFAER---------- 520

Query: 61  WGGVPDVARDYKANGIKWVAVGDENYGEGSSREHAALEPRHLGGRAIIVKSFARIHETNL 120
                  A+     G   + +  ENYG+GSSREHAAL P  LG  A+I KSFARIH  NL
Sbjct: 521 -------AKAADEKGKAGIIIAGENYGQGSSREHAALAPMFLGVEAVIAKSFARIHHANL 573

Query: 121 KKQGLLPLTFANPADYDKIKPESKISLLGLNSLAPGKQVDCEIKNGNKVDKIKLNHTLND 180
              G+LPL F N  DY K +    I +    + A     D    N N  ++       ++
Sbjct: 574 FNFGILPLEFDNEEDYAKFELGDDIEIPDDLAAALADGEDEFTINKNDDEEALATLDASE 633

Query: 181 LQIGWFKAGSALNRMKE 197
            +     AG  LN +K 
Sbjct: 634 REKEILAAGGKLNLIKN 650


==> gnl|CDD|181750 PRK09277, PRK09277, aconitate hydratase; Validated.
          Length = 888

 Score = 94.0 bits (235), Expect = 4e-020
 Identities = 60/205 (29%), Positives = 76/205 (37%), Gaps = 65/205 (31%)

Query: 14  TTDHIS---------AAGPWLK-----------Y-----------RGHLDNISNNMFIGA 42
           TTDHIS          AG +L            Y           RG   NI        
Sbjct: 669 TTDHISPAGAIKADSPAGKYLLEHGVEPKDFNSYGSRRGNHEVMMRGTFANI-------- 720

Query: 43  VNSENNEMNKIKNQ-RTGEWGGV----P--------DVARDYKANGIKWVAVGDENYGEG 89
                    +I+N+   G  GG     P        D A  YK  G   V +  + YG G
Sbjct: 721 ---------RIRNEMVPGVEGGYTRHFPEGEVMSIYDAAMKYKEEGTPLVVIAGKEYGTG 771

Query: 90  SSREHAALEPRHLGGRAIIVKSFARIHETNLKKQGLLPLTFANPADYD--KIKPESKISL 147
           SSR+ AA   R LG +A+I +SF RIH +NL   G+LPL F          +       +
Sbjct: 772 SSRDWAAKGTRLLGVKAVIAESFERIHRSNLVGMGVLPLQFKPGESRKTLGLDGTETFDI 831

Query: 148 LGLNSLAPGKQVDCEI--KNGNKVD 170
            GL  L PG  V   I   +G  V+
Sbjct: 832 EGLEDLKPGATVTVVITRADGEVVE 856


==> gnl|CDD|73200 cd00404, Aconitase_swivel, Aconitase swivel domain. Aconitase
           (aconitate hydratase) catalyzes the reversible
           isomerization of citrate and isocitrate as part of the
           TCA cycle. This is the aconitase swivel domain, which
           undergoes swivelling conformational change in the enzyme
           mechanism. The aconitase family contains the following
           proteins: - Iron-responsive  element binding protein
           (IRE-BP). IRE-BP is a cytosolic protein that binds to
           iron-responsive elements (IREs). IREs are stem-loop
           structures found in the 5'UTR of ferritin, and delta
           aminolevulinic acid synthase mRNAs, and in the 3'UTR of
           transferrin receptor mRNA. IRE-BP also express aconitase
           activity. - 3-isopropylmalate dehydratase
           (isopropylmalate isomerase), the enzyme that catalyzes
           the second step in the biosynthesis of leucine. -
           Homoaconitase (homoaconitate hydratase), an enzyme that
           participates in the alpha-aminoadipate pathway of lysine
           biosynthesis and that converts cis-homoaconitate into
           homoisocitric acid..
          Length = 88

 Score = 88.1 bits (218), Expect = 2e-018
 Identities = 44/72 (61%), Positives = 51/72 (70%)

Query: 78  WVAVGDENYGEGSSREHAALEPRHLGGRAIIVKSFARIHETNLKKQGLLPLTFANPADYD 137
            V +GDENYG GSSREHAALE R LGGRA+I KSFARI   NL  QGLLPL FA+P DY 
Sbjct: 17  GVVIGDENYGTGSSREHAALELRLLGGRAVIAKSFARIFFRNLVDQGLLPLEFADPEDYL 76

Query: 138 KIKPESKISLLG 149
           K+    ++ +  
Sbjct: 77  KLHTGDELDIYP 88


==> gnl|CDD|162307 TIGR01341, aconitase_1, aconitate hydratase 1.  This model
           represents one form of the TCA cycle enzyme aconitate
           hydratase, also known as aconitase and citrate
           hydro-lyase. It is found in bacteria, archaea, and
           eukaryotic cytosol. It has been shown to act also as an
           iron-responsive element binding protein in animals and
           may have the same role in other eukaryotes.
          Length = 876

 Score = 87.9 bits (218), Expect = 2e-018
 Identities = 64/223 (28%), Positives = 98/223 (43%), Gaps = 37/223 (16%)

Query: 5   VLIKVKGKCTTDHISAAGP---------WLKYRGHLDNISNNMFIGAVNSENNEMN---- 51
           +L+ +    TTDHIS AG          +L+ RG +     N + G+    +  M     
Sbjct: 650 ILLLLGDSITTDHISPAGSITKDSPAGKYLQERG-VSRRDFNSY-GSRRGNHEVMMRGTF 707

Query: 52  ---KIKNQR-------------TGEWGGVPDVARDYKANGIKWVAVGDENYGEGSSREHA 95
              +IKN                G+   V D A  YK  G   V +  + YG GSSR+ A
Sbjct: 708 ANIRIKNLMVKGKEGGYTVHFPDGKVASVYDAAMQYKKEGTPLVVIAGKEYGSGSSRDWA 767

Query: 96  ALEPRHLGGRAIIVKSFARIHETNLKKQGLLPLTF--ANPADYDKIKPESKISLLGLNSL 153
           A   + LG +A+I +SF RIH +NL   G++PL F     A+   +  +  I + G+  L
Sbjct: 768 AKGTKLLGVKAVIAESFERIHRSNLVGMGVIPLQFPQGEDAETLGLTGDETIDIDGIKDL 827

Query: 154 APGKQVDCEIKNGNKVDKIKLNHTL---NDLQIGWFKAGSALN 193
            PGK+V     N    +KI     L    ++++ ++K G  L 
Sbjct: 828 KPGKEVTVTFTNSKG-EKITFKCVLRIDTEVELDYYKHGGILQ 869
