# Supplementary material for: Transcriptional Profiles of Mating-Responsive Genes from Testes and Male Accessory Glands of the Mediterranean Fruit Fly, Ceratitis capitata
Source: PLoS One. 2012 Oct 11;7(10):e46812. doi: 10.1371/journal.pone.0046812 (PMC3469604; doi:10.1371/journal.pone.0046812)
Supplement: Spreadsheet S1 — Hyperlinked Excel spreadsheet containing annotated assembled ESTs. Putative peptides are named using the prefix ‘Cc-male-’ rather than the prefix ‘TAG’ used in the text. (ZIP) [file pone.0046812.s008.zip › Spreadsheet 1/links/CDD/Cc-male-1138-CDD.txt]

>Cc-male-1138

gnl|CDD|143921 pfam00153, Mito_carr, Mitochondrial carrier prote...    83   3e-017
gnl|CDD|173456 PTZ00169, PTZ00169, ADP/ATP transporter on adenyl...    49   5e-007

==> gnl|CDD|143921 pfam00153, Mito_carr, Mitochondrial carrier protein. 
          Length = 96

 Score = 82.7 bits (205), Expect = 3e-017
 Identities = 31/94 (32%), Positives = 46/94 (48%), Gaps = 1/94 (1%)

Query: 19  DGFGLHLVASIGSGILTASASLPVDIAKTRIQNMKVINGKPEYTGLFDVIVKISRNEGAL 78
             F   L+A   +G + A+ + P+D+ KTR+Q      G  +Y G+ D   KI + EG  
Sbjct: 3   LSFLASLLAGGIAGAIAATVTYPLDVVKTRLQ-SSAAGGSRKYKGILDCFKKIYKEEGIR 61

Query: 79  ALWRGYVPYVLRVVPQTILIFIILEQLNTAYFKY 112
            L++G  P +LRV P   + F   EQL     K 
Sbjct: 62  GLYKGLGPTLLRVAPAAAIYFGTYEQLKKLLLKK 95


==> gnl|CDD|173456 PTZ00169, PTZ00169, ADP/ATP transporter on adenylate translocase;
           Provisional.
          Length = 300

 Score = 49.0 bits (117), Expect = 5e-007
 Identities = 25/63 (39%), Positives = 40/63 (63%), Gaps = 4/63 (6%)

Query: 27  ASIGSGILTASASL----PVDIAKTRIQNMKVINGKPEYTGLFDVIVKISRNEGALALWR 82
            +I SG L  ++SL    P+D A+TR+ +     G  E+TGLFD ++KIS+  G L+L++
Sbjct: 115 VNILSGGLAGASSLLIVYPLDFARTRLASDIGKGGDREFTGLFDCLMKISKQTGFLSLYQ 174

Query: 83  GYV 85
           G+ 
Sbjct: 175 GFG 177


 Score = 43.2 bits (102), Expect = 3e-005
 Identities = 21/68 (30%), Positives = 38/68 (55%), Gaps = 5/68 (7%)

Query: 31 SGILTASASLPVDIAKTRIQ----NMKVINGK-PEYTGLFDVIVKISRNEGALALWRGYV 85
          S  ++ +A  P++  K  IQ      ++ +GK P Y+G+ +   ++S+ +G L+LWRG  
Sbjct: 17 SAAISKTAVAPIERVKMLIQTQDSIPEIKSGKVPRYSGIVNCFRRVSKEQGVLSLWRGNT 76

Query: 86 PYVLRVVP 93
            V+R  P
Sbjct: 77 ANVIRYFP 84


 Score = 34.7 bits (80), Expect = 0.009
 Identities = 22/60 (36%), Positives = 27/60 (45%), Gaps = 2/60 (3%)

Query: 33  ILTASASLPVDIAKTRIQNMKVINGKPE--YTGLFDVIVKISRNEGALALWRGYVPYVLR 90
           IL    S P D  + R+  M     K E  YTG  D   KI +NEG    ++G    VLR
Sbjct: 222 ILAGLISYPFDTVRRRMMMMSGRKAKSEIQYTGTLDCWKKILKNEGLGGFFKGAWANVLR 281
