# Supplementary material for: Transcriptional Profiles of Mating-Responsive Genes from Testes and Male Accessory Glands of the Mediterranean Fruit Fly, Ceratitis capitata
Source: PLoS One. 2012 Oct 11;7(10):e46812. doi: 10.1371/journal.pone.0046812 (PMC3469604; doi:10.1371/journal.pone.0046812)
Supplement: Spreadsheet S1 — Hyperlinked Excel spreadsheet containing annotated assembled ESTs. Putative peptides are named using the prefix ‘Cc-male-’ rather than the prefix ‘TAG’ used in the text. (ZIP) [file pone.0046812.s008.zip › Spreadsheet 1/links/CDD/Cc-male-1139-CDD.txt]

>Cc-male-1139

gnl|CDD|146667 pfam04147, Nop14, Nop14-like family.  Emg1 and No...    33   0.088

==> gnl|CDD|146667 pfam04147, Nop14, Nop14-like family.  Emg1 and Nop14 are novel
           proteins whose interaction is required for the
           maturation of the 18S rRNA and for 40S ribosome
           production.
          Length = 809

 Score = 33.1 bits (76), Expect = 0.088
 Identities = 36/156 (23%), Positives = 63/156 (40%), Gaps = 27/156 (17%)

Query: 23  VAKSKLFRVPERKQQNADEKAELMRLHNNYKLQMRSLRQYLREEVLRLNVTTTADHIVLT 82
           +AKSK F   ER++   +++     L +++K  M  LR                  +  T
Sbjct: 183 IAKSK-FYKAERQKAKEEDEDLREELDDDFKDIMSLLRGVKPP---------PKPPM--T 230

Query: 83  PEQEEAEFQRCMQENEAWNQKIAVER----NERLQRELEEKAVEIRQRLEAARIREEERL 138
           PE+++ E+ + ++E       +  ++     +R + E EE A E  +RL+     E ERL
Sbjct: 231 PEEKDDEYDQRVRE-------LTFDKRAQPADRTKTE-EELAKEEAERLKKL---EAERL 279

Query: 139 ERADEVVRREIELSKSFITRDKLDTAIEQALANPVD 174
            R       + E   S  + D LD   E    +   
Sbjct: 280 RRMRGEEEDDEEEEDSKESADDLDDEFEPDDDDNFG 315
