# Supplementary material for: Transcriptional Profiles of Mating-Responsive Genes from Testes and Male Accessory Glands of the Mediterranean Fruit Fly, Ceratitis capitata
Source: PLoS One. 2012 Oct 11;7(10):e46812. doi: 10.1371/journal.pone.0046812 (PMC3469604; doi:10.1371/journal.pone.0046812)
Supplement: Spreadsheet S1 — Hyperlinked Excel spreadsheet containing annotated assembled ESTs. Putative peptides are named using the prefix ‘Cc-male-’ rather than the prefix ‘TAG’ used in the text. (ZIP) [file pone.0046812.s008.zip › Spreadsheet 1/links/CDD/Cc-male-1140-CDD.txt]

>Cc-male-1140

gnl|CDD|145901 pfam02996, Prefoldin, Prefoldin subunit.  This fa...   105   9e-024
gnl|CDD|29840 cd00584, Prefoldin_alpha, Prefoldin alpha subunit;...    80   6e-016
gnl|CDD|29842 cd00890, Prefoldin, Prefoldin is a hexameric molec...    65   1e-011
gnl|CDD|179682 PRK03947, PRK03947, prefoldin subunit alpha; Revi...    36   0.011
gnl|CDD|31916 COG1730, GIM5, Predicted prefoldin, molecular chap...    34   0.047
gnl|CDD|182611 PRK10642, PRK10642, proline/glycine betaine trans...    31   0.24 
gnl|CDD|184796 PRK14701, PRK14701, reverse gyrase; Provisional.        31   0.41 
gnl|CDD|169719 PRK09212, PRK09212, pyruvate dehydrogenase subuni...    30   0.55 
gnl|CDD|30843 COG0497, RecN, ATPase involved in DNA repair [DNA ...    29   0.95 

==> gnl|CDD|145901 pfam02996, Prefoldin, Prefoldin subunit.  This family comprises of
           several prefoldin subunits. The biogenesis of the
           cytoskeletal proteins actin and tubulin involves
           interaction of nascent chains of each of the two
           proteins with the oligomeric protein prefoldin (PFD) and
           their subsequent transfer to the cytosolic chaperonin
           CCT (chaperonin containing TCP-1). Electron microscopy
           shows that eukaryotic PFD, which has a similar structure
           to its archaeal counterpart, interacts with unfolded
           actin along the tips of its projecting arms. In its
           PFD-bound state, actin seems to acquire a conformation
           similar to that adopted when it is bound to CCT.
          Length = 120

 Score =  105 bits (265), Expect = 9e-024
 Identities = 37/120 (30%), Positives = 65/120 (54%)

Query: 59  YRFMAFNLEARRRKLKSQIPDLQRSLEMINVLREEKEERETQFLLSDQVFIKTLVPPTQT 118
            +    +L+A   +L+  I +L+++LE +  L++E E +E    L   +F+K  V  T  
Sbjct: 1   LKQEIESLQAELARLREAIEELEKTLETLKTLKKEDEGKEVLVPLGAGLFVKGEVIDTDK 60

Query: 119 VCLWLGASVMLEYPLDEAEELLKQNMSSAVVNLKTVEHDQDFLRDQLTTTEVNMARVYNW 178
           V + LGA   +E  L+EA E LK+ +      L+ +E + + L+DQ+TT E N+ +V   
Sbjct: 61  VLVDLGAGYYVEKSLEEAIEFLKKRIEELEKQLEKLEEELEKLKDQITTLEANLQQVQQK 120


==> gnl|CDD|29840 cd00584, Prefoldin_alpha, Prefoldin alpha subunit; Prefoldin is a
           hexameric molecular chaperone complex, found in both
           eukaryotes and archaea, that binds and stabilizes newly
           synthesized polypeptides allowing them to fold
           correctly.  The complex contains two alpha and four beta
           subunits, the two subunits being evolutionarily related.
           In archaea, there is usually only one gene for each
           subunit while in eukaryotes there two or more paralogous
           genes encoding each subunit adding heterogeneity to the
           structure of the hexamer. The structure of the complex
           consists of a double beta barrel assembly with six
           protruding coiled-coils..
          Length = 129

 Score = 79.5 bits (196), Expect = 6e-016
 Identities = 31/129 (24%), Positives = 59/129 (45%)

Query: 49  LQRLDEQHSKYRFMAFNLEARRRKLKSQIPDLQRSLEMINVLREEKEERETQFLLSDQVF 108
           L++L  Q    +     L+    +L   I + +++ E +  L++  E +ET   L   VF
Sbjct: 1   LEQLAAQLQVLQQEIEELQQELARLNEAIAEYEQAKETLETLKKADEGKETLVPLGAGVF 60

Query: 109 IKTLVPPTQTVCLWLGASVMLEYPLDEAEELLKQNMSSAVVNLKTVEHDQDFLRDQLTTT 168
           +K  V  T  V + LG    +E  L+EA E L + +      ++ ++ +   L+DQ+ T 
Sbjct: 61  VKAKVKDTDKVLVDLGTGYYVEKDLEEAIEFLDKKIEELTKQIEKLQKELAKLKDQINTL 120

Query: 169 EVNMARVYN 177
           E  +  +  
Sbjct: 121 EAELQELQQ 129


==> gnl|CDD|29842 cd00890, Prefoldin, Prefoldin is a hexameric molecular chaperone
           complex, found in both eukaryotes and archaea, that
           binds and stabilizes newly synthesized polypeptides
           allowing them to fold correctly.  The complex contains
           two alpha and four beta subunits, the two subunits being
           evolutionarily related. In archaea, there is usually
           only one gene for each subunit while in eukaryotes there
           two or more paralogous genes encoding each subunit
           adding heterogeneity to the structure of the hexamer.
           The structure of the complex consists of a double beta
           barrel assembly with six protruding coiled-coils..
          Length = 129

 Score = 65.3 bits (159), Expect = 1e-011
 Identities = 33/129 (25%), Positives = 68/129 (52%)

Query: 49  LQRLDEQHSKYRFMAFNLEARRRKLKSQIPDLQRSLEMINVLREEKEERETQFLLSDQVF 108
           LQ L  Q  + +     L+ + +KL++Q+ + +++ E +  L++ +EE+E    L   +F
Sbjct: 1   LQELAAQLQQLQQQLEALQQQLQKLEAQLTEYEKAKETLETLKKAEEEKELLVPLGAGLF 60

Query: 109 IKTLVPPTQTVCLWLGASVMLEYPLDEAEELLKQNMSSAVVNLKTVEHDQDFLRDQLTTT 168
           +K  V     V + LG  V +E  L+EA E LK+ + +    ++ +E   + L+DQ+T  
Sbjct: 61  VKAEVKDDDKVLVDLGTGVYVEKSLEEAIEFLKKRLETLEKQIEKLEKQLEKLQDQITEL 120

Query: 169 EVNMARVYN 177
           +  + ++  
Sbjct: 121 QEELQQLQQ 129


==> gnl|CDD|179682 PRK03947, PRK03947, prefoldin subunit alpha; Reviewed.
          Length = 140

 Score = 35.7 bits (83), Expect = 0.011
 Identities = 29/107 (27%), Positives = 48/107 (44%), Gaps = 6/107 (5%)

Query: 36  MAQPENEDNCEKVLQRLDEQHSKYRFMAFNLEARRRKLKSQIPDLQRSLEMINVLREEKE 95
           M + E E      L+ L  Q    +     L+ +  +L++ I +L  + E +  L+ + E
Sbjct: 1   MMESEQE------LEELAAQLQALQAQIEALQQQLEELQASINELDTAKETLEELKSKGE 54

Query: 96  ERETQFLLSDQVFIKTLVPPTQTVCLWLGASVMLEYPLDEAEELLKQ 142
            +ET   +    F+K  V     V + LGA    E  LDEA E+L +
Sbjct: 55  GKETLVPIGAGSFVKAKVKDKDKVIVSLGAGYSAEKDLDEAIEILDK 101


==> gnl|CDD|31916 COG1730, GIM5, Predicted prefoldin, molecular chaperone implicated
           in de novo protein folding [Posttranslational
           modification, protein turnover, chaperones].
          Length = 145

 Score = 33.7 bits (77), Expect = 0.047
 Identities = 25/101 (24%), Positives = 46/101 (45%)

Query: 43  DNCEKVLQRLDEQHSKYRFMAFNLEARRRKLKSQIPDLQRSLEMINVLREEKEERETQFL 102
              ++ L+ L  Q    +    +L+A+   L + I +LQ ++E +  L+   E +E    
Sbjct: 2   AQTQQELEELAAQLQILQSQIESLQAQIAALNAAISELQTAIETLENLKGAGEGKEVLVP 61

Query: 103 LSDQVFIKTLVPPTQTVCLWLGASVMLEYPLDEAEELLKQN 143
           +   +F+K  V     V + +G+    E   DEA E LK+ 
Sbjct: 62  VGAGLFVKAKVKDMDKVIVSIGSGYYAEKSADEAIEFLKKR 102


==> gnl|CDD|182611 PRK10642, PRK10642, proline/glycine betaine transporter;
           Provisional.
          Length = 490

 Score = 31.2 bits (71), Expect = 0.24
 Identities = 18/78 (23%), Positives = 38/78 (48%), Gaps = 10/78 (12%)

Query: 3   GIMDTIEMPKLAENQKSFAGIPEAVFLEEIDTFMAQPENEDNCEKVLQRLDEQHSKYRFM 62
           G++  + M + A N+      P A  ++E    +   E+ DN E+ +  +D++ ++    
Sbjct: 422 GLITGVTMKETA-NRPLKGATPAASDIQEAKEILV--EHYDNIEQKIDDIDQEIAE---- 474

Query: 63  AFNLEARRRKLKSQIPDL 80
              L+A+R +L  Q P +
Sbjct: 475 ---LQAKRTRLVQQHPRI 489


==> gnl|CDD|184796 PRK14701, PRK14701, reverse gyrase; Provisional.
          Length = 1638

 Score = 30.6 bits (69), Expect = 0.41
 Identities = 16/76 (21%), Positives = 33/76 (43%), Gaps = 13/76 (17%)

Query: 13  LAENQKSFAG-IPEAVFLEEIDTFMAQPENEDNCEKVLQRLDEQHSKYRFMAFNLEARRR 71
           + ++ + F   I +  F  E +    +   E + E++++ +DE   K R           
Sbjct: 522 IVDDPEIFNALIRQMRFRFEFEF---KSFEEVDLEELIKEIDEDREKVRL---------G 569

Query: 72  KLKSQIPDLQRSLEMI 87
           K+  ++ DL +S  MI
Sbjct: 570 KISRKVKDLVKSALMI 585


==> gnl|CDD|169719 PRK09212, PRK09212, pyruvate dehydrogenase subunit beta; Validated.
          Length = 327

 Score = 30.1 bits (68), Expect = 0.55
 Identities = 10/29 (34%), Positives = 20/29 (68%)

Query: 126 SVMLEYPLDEAEELLKQNMSSAVVNLKTV 154
           S+ ++  L+ AE L K+ +S  V++L+T+
Sbjct: 210 SIQVKLALEAAELLEKEGISVEVIDLRTL 238


==> gnl|CDD|30843 COG0497, RecN, ATPase involved in DNA repair [DNA replication,
           recombination, and repair].
          Length = 557

 Score = 29.0 bits (65), Expect = 0.95
 Identities = 18/77 (23%), Positives = 36/77 (46%), Gaps = 4/77 (5%)

Query: 30  EEIDTFMAQ-PENEDNCEKVLQRLDEQHS---KYRFMAFNLEARRRKLKSQIPDLQRSLE 85
           EE+  ++ +   + +  E+V +RL    S   KY     +L     K+K ++  L  S E
Sbjct: 283 EELRAYLDELEFDPNRLEEVEERLFALKSLARKYGVTIEDLLEYLDKIKEELAQLDNSEE 342

Query: 86  MINVLREEKEERETQFL 102
            +  L +E ++ + + L
Sbjct: 343 SLEALEKEVKKLKAELL 359
