# Supplementary material for: Transcriptional Profiles of Mating-Responsive Genes from Testes and Male Accessory Glands of the Mediterranean Fruit Fly, Ceratitis capitata
Source: PLoS One. 2012 Oct 11;7(10):e46812. doi: 10.1371/journal.pone.0046812 (PMC3469604; doi:10.1371/journal.pone.0046812)
Supplement: Spreadsheet S1 — Hyperlinked Excel spreadsheet containing annotated assembled ESTs. Putative peptides are named using the prefix ‘Cc-male-’ rather than the prefix ‘TAG’ used in the text. (ZIP) [file pone.0046812.s008.zip › Spreadsheet 1/links/CDD/Cc-male-1141-CDD.txt]

>Cc-male-1141

gnl|CDD|178150 PLN02535, PLN02535, glycolate oxidase.                 243   7e-065
gnl|CDD|144604 pfam01070, FMN_dh, FMN-dependent dehydrogenase.        241   2e-064
gnl|CDD|166134 PLN02493, PLN02493, probable peroxisomal (S)-2-hy...   239   9e-064
gnl|CDD|73371 cd02809, alpha_hydroxyacid_oxid_FMN, Family of hom...   226   9e-060
gnl|CDD|73376 cd02922, FCB2_FMN, Flavocytochrome b2 (FCB2) FMN-b...   225   9e-060
gnl|CDD|166620 PLN02979, PLN02979, glycolate oxidase.                 210   3e-055
gnl|CDD|73383 cd03332, LMO_FMN, L-Lactate 2-monooxygenase (LMO) ...   190   4e-049
gnl|CDD|31495 COG1304, LldD, L-lactate dehydrogenase (FMN-depend...   187   5e-048
gnl|CDD|73399 cd04737, LOX_like_FMN, L-Lactate oxidase (LOX) FMN...   177   3e-045
gnl|CDD|73398 cd04736, MDH_FMN, Mandelate dehydrogenase (MDH)-li...   158   2e-039

==> gnl|CDD|178150 PLN02535, PLN02535, glycolate oxidase.
          Length = 364

 Score =  243 bits (621), Expect = 7e-065
 Identities = 115/245 (46%), Positives = 157/245 (64%), Gaps = 6/245 (2%)

Query: 4   VCVEDFEKKAHSVLEKNALDYYRSGAGEQFTLQLNRDAFRRIRIRPRCLRDVSVIDTSCH 63
           V V +F++ A   L K   D+Y  GA +Q TL+ N  AFRRI  RPR L DVS ID S  
Sbjct: 6   VNVNEFQELAKQALPKMYYDFYAGGAEDQHTLKENVQAFRRITFRPRVLVDVSKIDMSTT 65

Query: 64  ILGIDLRWPLGIAPSAMQKLAHPEGEGGNARAAGNAGSIYILSTLSTMSIEEVAAAAPNT 123
           ILG  +  P+ IAP+AM KLAHPEGE   ARAA    +I +LS +++ ++EEVA++  N 
Sbjct: 66  ILGYTISAPIMIAPTAMHKLAHPEGEIATARAAAACNTIMVLSFMASCTVEEVASSC-NA 124

Query: 124 NKWFQLYVYKDRSLTEQMVRRAEKANFKAIVLTVDAPIFGQRRSDIRNKFNLPPHLHLAN 183
            ++ QLYVYK R +  Q+V+RAEK  +KAIVLT D P  G+R +DI+NK   P    L N
Sbjct: 125 VRFLQLYVYKRRDIAAQLVQRAEKNGYKAIVLTADVPRLGRREADIKNKMISP---QLKN 181

Query: 184 FQGIKADGVISNNEATSGINAYVSSQFDSTLTWKDVTWLVNLTKFANXCXGILTREDAVL 243
           F+G+ +  V+S+    SG+ A+ S  FD++L+WKD+ WL ++T       G+LTREDA+ 
Sbjct: 182 FEGLLSTEVVSDK--GSGLEAFASETFDASLSWKDIEWLRSITNLPILIKGVLTREDAIK 239

Query: 244 AREFG 248
           A E G
Sbjct: 240 AVEVG 244


==> gnl|CDD|144604 pfam01070, FMN_dh, FMN-dependent dehydrogenase. 
          Length = 301

 Score =  241 bits (618), Expect = 2e-064
 Identities = 102/233 (43%), Positives = 125/233 (53%), Gaps = 45/233 (19%)

Query: 16  VLEKNALDYYRSGAGEQFTLQLNRDAFRRIRIRPRCLRDVSVIDTSCHILGIDLRWPLGI 75
            L + A DY   GAG++ TL+ NR AF RIR+RPR LRDVS  DTS  +LG  L  P GI
Sbjct: 3   RLPRFAFDYIDGGAGDEITLRRNRAAFDRIRLRPRVLRDVSDRDTSTTLLGQRLSLPFGI 62

Query: 76  APSAMQKLAHPEGEGGNARAAGNAGSIYILSTLSTMSIEEVAAAAPNTNKWFQLYVYKDR 135
           AP+ MQ LAHP+GE   ARAA  AG  ++LST+++ S+EEVAAAA     WFQLYV KDR
Sbjct: 63  APTGMQGLAHPDGELALARAAAAAGIPFVLSTVASTSLEEVAAAAGGP-LWFQLYVPKDR 121

Query: 136 SLTEQMVRRAEKANFKAIVLTVDAPIFGQRRSDIRNKFNLPPHLHLANFQGIKADGVISN 195
            LTE ++ RAE A +KA+VLTVD P+ G R  D+RN                        
Sbjct: 122 ELTEDLLERAEAAGYKALVLTVDTPVLGNRERDLRNG----------------------- 158

Query: 196 NEATSGINAYVSSQFDSTLTWKDVTWLVNLTKFANXCXGILTREDAVLAREFG 248
                                 D+ WL +  K      GIL+ EDA  A E G
Sbjct: 159 ---------------------DDLAWLRDQWKGPLVLKGILSPEDAKRAVEAG 190


==> gnl|CDD|166134 PLN02493, PLN02493, probable peroxisomal (S)-2-hydroxy-acid
           oxidase.
          Length = 367

 Score =  239 bits (610), Expect = 9e-064
 Identities = 125/248 (50%), Positives = 168/248 (67%), Gaps = 3/248 (1%)

Query: 1   MALVCVEDFEKKAHSVLEKNALDYYRSGAGEQFTLQLNRDAFRRIRIRPRCLRDVSVIDT 60
           M +  V +++  A   L K   DYY SGA +Q+TLQ NR+AF RI  RPR L DVS ID 
Sbjct: 1   MEITNVTEYDAIAKQKLPKMVYDYYASGAEDQWTLQENRNAFARILFRPRILIDVSKIDM 60

Query: 61  SCHILGIDLRWPLGIAPSAMQKLAHPEGEGGNARAAGNAGSIYILSTLSTMSIEEVAAAA 120
           +  +LG  +  P+ +AP+AMQK+AHP+GE   ARAA  AG+I  LS+ +T S+EEVA+  
Sbjct: 61  TTTVLGFKISMPIMVAPTAMQKMAHPDGEYATARAASAAGTIMTLSSWATSSVEEVASTG 120

Query: 121 PNTNKWFQLYVYKDRSLTEQMVRRAEKANFKAIVLTVDAPIFGQRRSDIRNKFNLPPHLH 180
           P   ++FQLYVYK+R++ EQ+VRRAE+A FKAI LTVD P  G+R SDI+N+F LPP+L 
Sbjct: 121 PGI-RFFQLYVYKNRNVVEQLVRRAERAGFKAIALTVDTPRLGRRESDIKNRFTLPPNLT 179

Query: 181 LANFQGIKADGVISNNEATSGINAYVSSQFDSTLTWKDVTWLVNLTKFANXCXGILTRED 240
           L NF+G+    +   N+  SG+ +YV+ Q D TL+WKDV WL  +TK      G+LT ED
Sbjct: 180 LKNFEGLDLGKMDEAND--SGLASYVAGQIDRTLSWKDVQWLQTITKLPILVKGVLTGED 237

Query: 241 AVLAREFG 248
           A +A + G
Sbjct: 238 ARIAIQAG 245


==> gnl|CDD|73371 cd02809, alpha_hydroxyacid_oxid_FMN, Family of homologous
           FMN-dependent alpha-hydroxyacid oxidizing enzymes. This
           family occurs in both prokaryotes and eukaryotes.
           Members of this family include flavocytochrome b2
           (FCB2), glycolate oxidase (GOX), lactate monooxygenase
           (LMO), mandelate dehydrogenase (MDH), and long chain
           hydroxyacid oxidase (LCHAO). In green plants, glycolate
           oxidase is one of the key enzymes in photorespiration
           where it oxidizes glycolate to glyoxylate. LMO catalyzes
           the oxidation of L-lactate to acetate and carbon
           dioxide. MDH oxidizes (S)-mandelate to phenylglyoxalate.
           It is an enzyme in the mandelate pathway that occurs in
           several strains of Pseudomonas which converts
           (R)-mandelate to benzoate..
          Length = 299

 Score =  226 bits (577), Expect = 9e-060
 Identities = 105/242 (43%), Positives = 129/242 (53%), Gaps = 49/242 (20%)

Query: 7   EDFEKKAHSVLEKNALDYYRSGAGEQFTLQLNRDAFRRIRIRPRCLRDVSVIDTSCHILG 66
            D    A   L K   DY   GAG++ TL+ NR AF RIR+RPR LRDVS  DTS  +LG
Sbjct: 1   ADLRALARRRLPKAVFDYIDGGAGDEVTLRRNRAAFDRIRLRPRVLRDVSKRDTSTTLLG 60

Query: 67  IDLRWPLGIAPSAMQKLAHPEGEGGNARAAGNAGSIYILSTLSTMSIEEVAAAAPNTNKW 126
             L  P GIAP+ +Q LAHP+GE   ARAA  AG  + LST+ST S+EEVAAAAP   +W
Sbjct: 61  QKLAMPFGIAPTGLQGLAHPDGELATARAAAAAGIPFTLSTVSTTSLEEVAAAAP-GPRW 119

Query: 127 FQLYVYKDRSLTEQMVRRAEKANFKAIVLTVDAPIFGQRRSDIRNKFNLPPHLHLANFQG 186
           FQLYV +DR +TE ++RRAE A +KA+VLTVD P+ G+R                     
Sbjct: 120 FQLYVPRDREITEDLLRRAEAAGYKALVLTVDTPVLGRR--------------------- 158

Query: 187 IKADGVISNNEATSGINAYVSSQFDSTLTWKDVTWLVNLTKFANXCXGILTREDAVLARE 246
                                      LTW D+ WL +  K      GILT EDA+ A +
Sbjct: 159 ---------------------------LTWDDLAWLRSQWKGPLILKGILTPEDALRAVD 191

Query: 247 FG 248
            G
Sbjct: 192 AG 193


==> gnl|CDD|73376 cd02922, FCB2_FMN, Flavocytochrome b2 (FCB2) FMN-binding domain.
           FCB2 (AKA L-lactate:cytochrome c oxidoreductase) is a
           respiratory enzyme located in the intermembrane space of
           fungal mitochondria which catalyzes the oxidation of
           L-lactate to pyruvate. FCB2 also participates in a short
           electron-transport chain involving cytochrome c and
           cytochrome oxidase which ultimately directs the reducing
           equivalents gained from L-lactate oxidation to oxygen,
           yielding one molecule of ATP for every L-lactate
           molecule consumed. FCB2  is composed of 2 domains: a
           C-terminal flavin-binding domain, which includes the
           active site for lacate oxidation, and an N-terminal
           b2-cytochrome domain, required for efficient cytochrome
           c reduction. FCB2 is a homotetramer and contains two
           noncovalently bound cofactors, FMN and heme per
           subunit..
          Length = 344

 Score =  225 bits (576), Expect = 9e-060
 Identities = 110/242 (45%), Positives = 141/242 (58%), Gaps = 10/242 (4%)

Query: 8   DFEKKAHSVLEKNALDYYRSGAGEQFTLQLNRDAFRRIRIRPRCLRDVSVIDTSCHILGI 67
           DFE  A   L K A  YY SGA ++ TL+ N +AF+RIR RPR LRDV  +DTS  ILG 
Sbjct: 2   DFEAAAKKYLSKKAWAYYSSGADDEITLRENLEAFQRIRFRPRVLRDVEKVDTSTTILGH 61

Query: 68  DLRWPLGIAPSAMQKLAHPEGEGGNARAAGNAGSIYILSTLSTMSIEE-VAAAAPNTNKW 126
            +  P  I+P+A+ KLAHP+GE   ARAAG  G + ++ST ++ S+EE V A  P+   +
Sbjct: 62  KVSLPFFISPAALAKLAHPDGELNLARAAGKHGILQMISTNASCSLEEIVDARPPDQPLF 121

Query: 127 FQLYVYKDRSLTEQMVRRAEKANFKAIVLTVDAPIFGQRRSDIRNKFNLPPHLHLANFQG 186
           FQLYV KDR+ TE++++RAEK   KAI LTVDAP+ G+R  D R K         A  + 
Sbjct: 122 FQLYVNKDRTKTEELLKRAEKLGAKAIFLTVDAPVLGKRERDERLKAEEAVSDGPAGKKT 181

Query: 187 IKADGVISNNEATSGINAYVSSQFDSTLTWKDVTWLVNLTKFANXCXGILTREDAVLARE 246
               G         G    +S   D TLTW D+ WL   TK      G+ T EDAVLA E
Sbjct: 182 KAKGG---------GAGRAMSGFIDPTLTWDDIKWLRKHTKLPIVLKGVQTVEDAVLAAE 232

Query: 247 FG 248
           +G
Sbjct: 233 YG 234


==> gnl|CDD|166620 PLN02979, PLN02979, glycolate oxidase.
          Length = 366

 Score =  210 bits (536), Expect = 3e-055
 Identities = 104/201 (51%), Positives = 140/201 (69%), Gaps = 3/201 (1%)

Query: 48  RPRCLRDVSVIDTSCHILGIDLRWPLGIAPSAMQKLAHPEGEGGNARAAGNAGSIYILST 107
           RPR L DVS ID +  +LG  +  P+ +AP+AMQK+AHP+GE   ARAA  AG+I  LS+
Sbjct: 47  RPRILIDVSKIDMTTTVLGFKISMPIMVAPTAMQKMAHPDGEYATARAASAAGTIMTLSS 106

Query: 108 LSTMSIEEVAAAAPNTNKWFQLYVYKDRSLTEQMVRRAEKANFKAIVLTVDAPIFGQRRS 167
            +T S+EEVA+  P   ++FQLYVYK+R++ EQ+VRRAE+A FKAI LTVD P  G+R S
Sbjct: 107 WATSSVEEVASTGPGI-RFFQLYVYKNRNVVEQLVRRAERAGFKAIALTVDTPRLGRRES 165

Query: 168 DIRNKFNLPPHLHLANFQGIKADGVISNNEATSGINAYVSSQFDSTLTWKDVTWLVNLTK 227
           DI+N+F LPP+L L NF+G+    +   N+  SG+ +YV+ Q D TL+WKDV WL  +TK
Sbjct: 166 DIKNRFTLPPNLTLKNFEGLDLGKMDEAND--SGLASYVAGQIDRTLSWKDVQWLQTITK 223

Query: 228 FANXCXGILTREDAVLAREFG 248
                 G+LT EDA +A + G
Sbjct: 224 LPILVKGVLTGEDARIAIQAG 244


==> gnl|CDD|73383 cd03332, LMO_FMN, L-Lactate 2-monooxygenase (LMO) FMN-binding
           domain. LMO is a FMN-containing enzyme that catalyzes
           the conversion of L-lactate and oxygen to acetate,
           carbon dioxide, and water. LMO is a member of the family
           of alpha-hydroxy acid oxidases.  It is thought to be a
           homooctamer with two- and four- fold axes in the center
           of the octamer..
          Length = 383

 Score =  190 bits (485), Expect = 4e-049
 Identities = 103/255 (40%), Positives = 135/255 (52%), Gaps = 15/255 (5%)

Query: 7   EDFEKKAHSVLEKNALDYYRSGAGEQFTLQLNRDAFRRIRIRPRCLRDVSVIDTSCHILG 66
           E  E  A   L   A  Y   GAG + T + NRDAF R RI PR LR V+  D S  + G
Sbjct: 22  ERLEALAREALSPGAFAYVAGGAGSESTARANRDAFSRWRIVPRMLRGVTERDLSVELFG 81

Query: 67  IDLRWPLGIAPSAMQKLAHPEGEGGNARAAGNAGSIYILSTLSTMSIEEVAAAAPNTNKW 126
             L  PL +AP  +Q+L HP+ E   ARAA   G  YILST S+ SIE+VAAAA +  +W
Sbjct: 82  RTLAAPLLLAPIGVQELFHPDAELATARAAAELGVPYILSTASSSSIEDVAAAAGDAPRW 141

Query: 127 FQLYVYKDRSLTEQMVRRAEKANFKAIVLTVDAPIFGQRRSDIRNKFNLPPHLH---LAN 183
           FQLY  KD  LTE ++RRAEKA ++ +V+T+D    G R  D+   +   P L    +AN
Sbjct: 142 FQLYWPKDDDLTESLLRRAEKAGYRVLVVTLDTWSLGWRPRDLDLGYL--PFLRGIGIAN 199

Query: 184 ------FQGIKADGVISNNEATSGINA----YVSSQFDSTLTWKDVTWLVNLTKFANXCX 233
                 F+   A+ V  + EA   + A    +VS     +LTW+D+ +L   T       
Sbjct: 200 YFSDPVFRKKLAEPVGEDPEAPPPMEAAVARFVSVFSGPSLTWEDLAFLREWTDLPIVLK 259

Query: 234 GILTREDAVLAREFG 248
           GIL  +DA  A E G
Sbjct: 260 GILHPDDARRAVEAG 274


==> gnl|CDD|31495 COG1304, LldD, L-lactate dehydrogenase (FMN-dependent) and related
           alpha-hydroxy acid dehydrogenases [Energy production and
           conversion].
          Length = 360

 Score =  187 bits (475), Expect = 5e-048
 Identities = 93/245 (37%), Positives = 118/245 (48%), Gaps = 8/245 (3%)

Query: 6   VEDFEKKAHSVLEKNALDYYRSGAGEQFTLQLNRDAFRRIRIRPRCLRDVSVIDTSCHIL 65
           V D  + A   L K A  Y   GA ++ TL+ NR+AF  I +RPR L +V  ID S   L
Sbjct: 1   VADLRRAAQRRLPK-AFHYIDGGAEDEVTLRRNREAFEDIALRPRVLPEVDDIDLSTTFL 59

Query: 66  GIDLRWPLGIAPSAMQKLAHPEGEGGNARAAGNAGSIYILSTLSTMSIEEVAAAAPNTNK 125
           G  L  P+ IAP     LAHPEGE  NA+ A  AG  +ILST+ +  IEEVAAA P    
Sbjct: 60  GQKLSAPIIIAPMTGGGLAHPEGEVINAKLAAAAGEPFILSTVGSQRIEEVAAAPP---- 115

Query: 126 WFQLYVYKDRSLTEQMVRRAEKANFKAIVLTVDAPIFGQRRSDIRNKFNLPPHLHLANFQ 185
            FQLY  KDR     +V RA  A  K +VLTVD+P+ G+R  D  N  + P      N  
Sbjct: 116 -FQLYFSKDREFAPNLVDRAANAGAKQLVLTVDSPVGGERERDAVNGISAPALAIHLNVL 174

Query: 186 --GIKADGVISNNEATSGINAYVSSQFDSTLTWKDVTWLVNLTKFANXCXGILTREDAVL 243
               + +G          I  YVS+     ++ +D   +           GIL  EDA  
Sbjct: 175 QEATQPEGDRDGKGGLDSIAEYVSALSVPVISKEDGAGISKEWAGPLVLKGILAPEDAAG 234

Query: 244 AREFG 248
           A   G
Sbjct: 235 AGGTG 239


==> gnl|CDD|73399 cd04737, LOX_like_FMN, L-Lactate oxidase (LOX) FMN-binding domain.
           LOX is a member of the family of FMN-containing
           alpha-hydroxyacid oxidases and catalyzes the oxidation
           of l-lactate using molecular oxygen to generate pyruvate
           and H2O2.  This family occurs in both prokaryotes and
           eukaryotes. Members of this family include
           flavocytochrome b2 (FCB2), glycolate oxidase (GOX),
           lactate monooxygenase (LMO), mandelate dehydrogenase
           (MDH), and long chain hydroxyacid oxidase (LCHAO)..
          Length = 351

 Score =  177 bits (451), Expect = 3e-045
 Identities = 84/246 (34%), Positives = 125/246 (50%), Gaps = 8/246 (3%)

Query: 3   LVCVEDFEKKAHSVLEKNALDYYRSGAGEQFTLQLNRDAFRRIRIRPRCLRDVSVIDTSC 62
           ++ + D E +A  V+ K A  Y   G+ +++TL+ N  AF   +I PR L+ V   DTS 
Sbjct: 5   IINLYDLEAEAKKVIPKGAFGYIAGGSEDEWTLRENTRAFNHKQIVPRVLQGVESPDTST 64

Query: 63  HILGIDLRWPLGIAPSAMQKLAHPEGEGGNARAAGNAGSIYILSTLSTMSIEEVAAAAPN 122
            +LGI L+ P+ +AP A   LAH  GE   AR     GS++ +ST S  S+EE+A A+  
Sbjct: 65  ELLGIKLKTPIIMAPIAAHGLAHATGEVATARGMAEVGSLFSISTYSNTSLEEIAKASNG 124

Query: 123 TNKWFQLYVYKDRSLTEQMVRRAEKANFKAIVLTVDAPIFGQRRSDIRNKFNLPPHLHLA 182
             KWFQLY+ KD      ++ RA+ A  KAI+LT DA + G R +DIRNKF  P  +   
Sbjct: 125 GPKWFQLYMSKDDGFNRSLLDRAKAAGAKAIILTADATVGGNREADIRNKFQFPFGMPNL 184

Query: 183 NFQGIKADGVISNNEATSGINAYVSSQFDSTLTWKDVTWLVNLTKFANXCXGILTREDAV 242
           N            +E        + +     L+  D+ ++  ++       GI + EDA 
Sbjct: 185 NHFSEGTGKGKGISE--------IYAAAKQKLSPADIEFIAKISGLPVIVKGIQSPEDAD 236

Query: 243 LAREFG 248
           +A   G
Sbjct: 237 VAINAG 242


==> gnl|CDD|73398 cd04736, MDH_FMN, Mandelate dehydrogenase (MDH)-like FMN-binding
           domain.  MDH is part of a widespread family of
           homologous FMN-dependent a-hydroxy acid oxidizing
           enzymes that oxidizes (S)-mandelate to phenylglyoxalate.
           MDH is an enzyme in the mandelate pathway that occurs in
           several strains of Pseudomonas which converts
           (R)-mandelate to benzoate. This family occurs in both
           prokaryotes and eukaryotes. Members of this family
           include flavocytochrome b2 (FCB2), glycolate oxidase
           (GOX), lactate monooxygenase (LMO), mandelate
           dehydrogenase (MDH), and long chain hydroxyacid oxidase
           (LCHAO)..
          Length = 361

 Score =  158 bits (401), Expect = 2e-039
 Identities = 93/259 (35%), Positives = 124/259 (47%), Gaps = 19/259 (7%)

Query: 7   EDFEKKAHSVLEKNALDYYRSGAGEQFTLQLNRDAFRRIRIRPRCLRDVSVIDTSCHILG 66
           ED+   A   L +   DY   GA ++  L+ NRDAF R R  PR L DVS  D S  + G
Sbjct: 1   EDYRSLAKKRLPRMVFDYLEGGAEDEKGLRHNRDAFDRWRFIPRRLVDVSKRDISASLFG 60

Query: 67  IDLRWPLGIAPSAMQKLAHPEGEGGNARAAGNAGSIYILSTLSTMSIEEVAAAAPNTNKW 126
                PL IAP+ +     P G+   ARAA  AG  ++LST S MSIE+VA  A + + W
Sbjct: 61  KVWSAPLVIAPTGLNGAFWPNGDLALARAAAKAGIPFVLSTASNMSIEDVARQA-DGDLW 119

Query: 127 FQLYVYKDRSLTEQMVRRAEKANFKAIVLTVDAPIFGQRRSDIRNKFNLP---------- 176
           FQLYV   R L E +V+RA  A +  +VLT D  + G R  D+RN F +P          
Sbjct: 120 FQLYVVH-RELAELLVKRALAAGYTTLVLTTDVAVNGYRERDLRNGFAIPFRYTPRVLLD 178

Query: 177 ----PHLHLANFQGI---KADGVISNNEATSGINAYVSSQFDSTLTWKDVTWLVNLTKFA 229
               P   L   +      A+    +        A +S Q D++  W+D+ WL +L    
Sbjct: 179 GILHPRWLLRFLRNGMPQLANFASDDAIDVEVQAALMSRQMDASFNWQDLRWLRDLWPHK 238

Query: 230 NXCXGILTREDAVLAREFG 248
               GI+T EDA    E G
Sbjct: 239 LLVKGIVTAEDAKRCIELG 257
