# Supplementary material for: Transcriptional Profiles of Mating-Responsive Genes from Testes and Male Accessory Glands of the Mediterranean Fruit Fly, Ceratitis capitata
Source: PLoS One. 2012 Oct 11;7(10):e46812. doi: 10.1371/journal.pone.0046812 (PMC3469604; doi:10.1371/journal.pone.0046812)
Supplement: Spreadsheet S1 — Hyperlinked Excel spreadsheet containing annotated assembled ESTs. Putative peptides are named using the prefix ‘Cc-male-’ rather than the prefix ‘TAG’ used in the text. (ZIP) [file pone.0046812.s008.zip › Spreadsheet 1/links/CDD/Cc-male-1142-CDD.txt]

>Cc-male-1142

gnl|CDD|149648 pfam08662, eIF2A, Eukaryotic translation initiati...    98   2e-021
gnl|CDD|34929 COG5354, COG5354, Uncharacterized protein, contain...    56   8e-009
gnl|CDD|163114 TIGR03031, cas_csx12, CRISPR-associated protein, ...    30   0.49 

==> gnl|CDD|149648 pfam08662, eIF2A, Eukaryotic translation initiation factor eIF2A.
           This is a family of eukaryotic translation initiation
           factors.
          Length = 194

 Score = 98.1 bits (245), Expect = 2e-021
 Identities = 33/65 (50%), Positives = 48/65 (73%)

Query: 3   GNVEIWDIKKKEKLTDIKCPDTTYFEWSPNGVYFITATTAPRLRIGNGFKVYHYSGSLVH 62
           G +E WD+K K+K+   +  + T  EWSP+G YF+TATT+PRLR+ NGFK++HYSG LV+
Sbjct: 125 GQIEFWDVKNKKKIATAEASNATDCEWSPDGRYFLTATTSPRLRVDNGFKIWHYSGKLVY 184

Query: 63  ETIWP 67
           +  + 
Sbjct: 185 KYDFD 189


==> gnl|CDD|34929 COG5354, COG5354, Uncharacterized protein, contains Trp-Asp (WD)
           repeat [General function prediction only].
          Length = 561

 Score = 55.8 bits (134), Expect = 8e-009
 Identities = 31/115 (26%), Positives = 48/115 (41%), Gaps = 11/115 (9%)

Query: 3   GNVEIWDIK-KKEKLTDIKCPDTTYFEWSPNGVYFITATTAPRLRIGNGFKVYHYSGSLV 61
           GN+EI+D   + +        +T+Y +WSP+G ++ T TT+ +LR+ N  K++   G+ V
Sbjct: 340 GNIEIFDPAGRFKVAGAFNGLNTSYCDWSPDGQFYDTDTTSEKLRVDNSIKLWDVYGAKV 399

Query: 62  HETIWPQGQELLGIEWQKFPENQFAEPIITKVKPEGIKSSLPEASKKAYTPPHLR 116
                    EL  I W    +         K K E        A   A  P   R
Sbjct: 400 F--------ELTNITWDPSGQYVTTSSSCPKHKVEHGYKIFKIAG--ALYPEEAR 444


 Score = 34.2 bits (78), Expect = 0.032
 Identities = 16/44 (36%), Positives = 21/44 (47%)

Query: 1  HEGNVEIWDIKKKEKLTDIKCPDTTYFEWSPNGVYFITATTAPR 44
          H   VE W    K KL   + PD  Y ++SPN  Y +T +  P 
Sbjct: 51 HAAGVECWGGPSKAKLVRFRHPDVKYLDFSPNEKYLVTWSREPI 94


==> gnl|CDD|163114 TIGR03031, cas_csx12, CRISPR-associated protein, Csx12 family.
           Members of this family of CRISPR-associated (cas)
           protein are found, so far, in CRISPR/cas loci in
           Wolinella succinogenes DSM 1740, Legionella pneumophila
           str. Paris, and Francisella tularensis, where the last
           probably is an example of a degenerate CRISPR locus,
           having neither repeats nor a functional Cas1. The
           characteristic repeat length is 37 base pairs and period
           is about 72. One region of this large protein shows
           sequence similarity to PFAM model pfam01844, HNH
           endonuclease.
          Length = 802

 Score = 30.3 bits (68), Expect = 0.49
 Identities = 26/103 (25%), Positives = 36/103 (34%), Gaps = 10/103 (9%)

Query: 70  QELLGIEWQKFPE-------NQFAEPIITKVKPEGIKSSLPEASKKAYTPPHLRMIKEGK 122
           QE+L ++     E       N      +     E IK +      K   P  LR I E  
Sbjct: 74  QEILSLDLDAKEETAICHLFNNRGYTYVDTDLDEYIKDATEINLLKELLPFKLRSISEDN 133

Query: 123 DPDKFLPRSQINSNAQPGFPVGRKGGLKTNASKANRIKNKKDL 165
             D FL   +I S+A        +   K   SK    K+ K+L
Sbjct: 134 FIDWFL--QKIQSSADY-LANYSEEFRKILVSKTEEKKDDKEL 173
