# Supplementary material for: Transcriptional Profiles of Mating-Responsive Genes from Testes and Male Accessory Glands of the Mediterranean Fruit Fly, Ceratitis capitata
Source: PLoS One. 2012 Oct 11;7(10):e46812. doi: 10.1371/journal.pone.0046812 (PMC3469604; doi:10.1371/journal.pone.0046812)
Supplement: Spreadsheet S1 — Hyperlinked Excel spreadsheet containing annotated assembled ESTs. Putative peptides are named using the prefix ‘Cc-male-’ rather than the prefix ‘TAG’ used in the text. (ZIP) [file pone.0046812.s008.zip › Spreadsheet 1/links/CDD/Cc-male-1143-CDD.txt]

>Cc-male-1143

gnl|CDD|161946 TIGR00595, priA, primosomal protein N'.  All prot...    30   0.46 

==> gnl|CDD|161946 TIGR00595, priA, primosomal protein N'.  All proteins in this
           family for which functions are known are components of
           the primosome which is involved in replication, repair,
           and recombination.This family is based on the
           phylogenomic analysis of JA Eisen (1999, Ph.D. Thesis,
           Stanford University).
          Length = 505

 Score = 29.7 bits (67), Expect = 0.46
 Identities = 14/56 (25%), Positives = 21/56 (37%), Gaps = 1/56 (1%)

Query: 81  IIKIVAIVMHKRGERYRMALLASSNNSIVYQKLSEEIKPKVKEP-KVPKVHRYAPI 135
           ++      + K   RYR  +L  S + +V QKL  +   K      V       PI
Sbjct: 450 VLGPSPAPIAKIAGRYRYQILLKSKSFLVLQKLVNKTLLKEIPSSSVYCEVDVDPI 505
