# Supplementary material for: Transcriptional Profiles of Mating-Responsive Genes from Testes and Male Accessory Glands of the Mediterranean Fruit Fly, Ceratitis capitata
Source: PLoS One. 2012 Oct 11;7(10):e46812. doi: 10.1371/journal.pone.0046812 (PMC3469604; doi:10.1371/journal.pone.0046812)
Supplement: Spreadsheet S1 — Hyperlinked Excel spreadsheet containing annotated assembled ESTs. Putative peptides are named using the prefix ‘Cc-male-’ rather than the prefix ‘TAG’ used in the text. (ZIP) [file pone.0046812.s008.zip › Spreadsheet 1/links/CDD/Cc-male-1144-CDD.txt]

>Cc-male-1144

gnl|CDD|34093 COG4386, COG4386, Mu-like prophage tail sheath pro...    33   0.043
gnl|CDD|148398 pfam06770, Arif-1, Actin-rearrangement-inducing f...    29   0.77 

==> gnl|CDD|34093 COG4386, COG4386, Mu-like prophage tail sheath protein gpL [General
           function prediction only].
          Length = 487

 Score = 33.4 bits (76), Expect = 0.043
 Identities = 29/100 (29%), Positives = 41/100 (41%), Gaps = 8/100 (8%)

Query: 22  ETTKHLEYVRRLESEFTCLQRAVLTLTTQFARVQFRIRQILQAEPCERYALLIDLEQLVF 81
           ET + L YVRR       L+     L     R   R  Q +      R  L+  LE+L  
Sbjct: 381 ETIRTLSYVRRSLRTRITLRFPRDKLADDGTR--VRPGQAIVTPEIVRSELIDVLEELEE 438

Query: 82  NG---DAEENNELPPIQRDAQNLG--DVRRKQDYMLNQLH 116
            G   +AE   +   ++RDA N    +V    D ++NQL 
Sbjct: 439 LGIVENAETFKKKLIVERDASNPNRVNVLITPD-LVNQLR 477


==> gnl|CDD|148398 pfam06770, Arif-1, Actin-rearrangement-inducing factor (Arif-1). 
          This family consists of several Nucleopolyhedrovirus
          actin-rearrangement-inducing factor (Arif-1) proteins.
          In response to Autographa californica multicapsid
          nuclear polyhedrosis virus (AcMNPV) infection, a
          sequential rearrangement of the actin cytoskeleton
          occurs this is induced by Arif-1. Arif-1 is tyrosine
          phosphorylated and is located at the plasma membrane as
          a component of the actin rearrangement-inducing
          complex.
          Length = 201

 Score = 29.2 bits (66), Expect = 0.77
 Identities = 18/46 (39%), Positives = 23/46 (50%), Gaps = 6/46 (13%)

Query: 39 CLQRAVLTLTTQFARVQFRIRQILQAEPCERYALLIDLEQL--VFN 82
          C+   VL L T    V F +  ++     ERYALL+D E    VFN
Sbjct: 3  CIALFVLLLATGSLFVAFGLMGVVD----ERYALLLDYENGTSVFN 44
