# Supplementary material for: Transcriptional Profiles of Mating-Responsive Genes from Testes and Male Accessory Glands of the Mediterranean Fruit Fly, Ceratitis capitata
Source: PLoS One. 2012 Oct 11;7(10):e46812. doi: 10.1371/journal.pone.0046812 (PMC3469604; doi:10.1371/journal.pone.0046812)
Supplement: Spreadsheet S1 — Hyperlinked Excel spreadsheet containing annotated assembled ESTs. Putative peptides are named using the prefix ‘Cc-male-’ rather than the prefix ‘TAG’ used in the text. (ZIP) [file pone.0046812.s008.zip › Spreadsheet 1/links/CDD/Cc-male-1145-CDD.txt]

>Cc-male-1145

gnl|CDD|162369 TIGR01452, PGP_euk, phosphoglycolate/pyridoxal ph...   262   1e-070
gnl|CDD|178251 PLN02645, PLN02645, phosphoglycolate phosphatase.      232   1e-061
gnl|CDD|30992 COG0647, NagD, Predicted sugar phosphatases of the...   188   2e-048
gnl|CDD|162373 TIGR01460, HAD-SF-IIA, Haloacid Dehalogenase Supe...   174   5e-044
gnl|CDD|130524 TIGR01457, HAD-SF-IIA-hyp2, HAD-superfamily subfa...   131   5e-031
gnl|CDD|182466 PRK10444, PRK10444, UMP phosphatase; Provisional.      115   2e-026
gnl|CDD|162372 TIGR01458, HAD-SF-IIA-hyp3, HAD-superfamily subfa...    88   3e-018
gnl|CDD|119389 cd01427, HAD_like, Haloacid dehalogenase-like hyd...    57   7e-009
gnl|CDD|30892 COG0546, Gph, Predicted phosphatases [General func...    52   4e-007
gnl|CDD|144342 pfam00702, Hydrolase, haloacid dehalogenase-like ...    51   5e-007

==> gnl|CDD|162369 TIGR01452, PGP_euk, phosphoglycolate/pyridoxal phosphate
           phosphatase family.  This model is closely related to a
           family of bacterial sequences including the E. coli NagD
           and B. subtilus AraL genes which are characterized by
           the ability to hydrolyze para-nitrophenylphosphate
           (pNPPases or NPPases). The chlamydomonas PGPase does not
           catalyze this reaction and so presumably these two
           groups have different functions and substrate
           specificities. Many of the genes in this alignment have
           been annotated as pNPPases due to this association.
          Length = 279

 Score =  262 bits (672), Expect = 1e-070
 Identities = 113/281 (40%), Positives = 160/281 (56%), Gaps = 6/281 (2%)

Query: 26  DAVITDCDGVLWVYSNVIEGAVDTMNRFKTIGKKIFFCTNNSTKTRQQLLEKSHSMGFDI 85
              I DCDGVLW+   V+ GA + ++R    GK   F TNNSTK+R +   K   +GF+ 
Sbjct: 3   QGFIFDCDGVLWLGERVVPGAPELLDRLARAGKAALFVTNNSTKSRAEYALKFARLGFNG 62

Query: 86  TAEGMISSAHSTAAYL-KARNFQKKVYVIGACGITGELDAVGIKHSEVGPDVMTSTLADY 144
            AE + SSA   A  L +  +  K VYVIG  G+  ELDA GI+ +              
Sbjct: 63  LAEQLFSSALCAARLLRQPPDAPKAVYVIGEEGLRAELDAAGIRLAGDPSA-GDGAAPRG 121

Query: 145 LATNFHKDTDIGAVVVGFDEHFSFCKMIKAATYLDNPDCLFIATNTDERFPMP-GMVIPG 203
                  + ++GAVVVG+DEHFS+ K+ +A  +L  P CLF+ATN D   P+  G   PG
Sbjct: 122 SGAFMKLEENVGAVVVGYDEHFSYAKLREACAHLREPGCLFVATNRDPWHPLSDGSRTPG 181

Query: 204 SGSFVRAVQTCAEREPFVIGKPNPSICEWLINEGTIDPTRTLMIGDRCNTDILLGYNCGF 263
           +GS V A++T + R+P V+GKP+P + E +    +IDP RTLM+GDR  TDIL G+ CG 
Sbjct: 182 TGSLVAAIETASGRQPLVVGKPSPYMFECITENFSIDPARTLMVGDRLETDILFGHRCGM 241

Query: 264 QTLLVGTGIHKLNDVEAWKNSDDPEQKKLIPDVFLPKLGDL 304
            T+LV +G+ +L + + +  +    Q  L+PD  +  L DL
Sbjct: 242 TTVLVLSGVSRLEEAQEYLAA---GQHDLVPDYVVESLADL 279


==> gnl|CDD|178251 PLN02645, PLN02645, phosphoglycolate phosphatase.
          Length = 311

 Score =  232 bits (594), Expect = 1e-061
 Identities = 115/293 (39%), Positives = 173/293 (59%), Gaps = 16/293 (5%)

Query: 19  KEWLNGFDAVITDCDGVLWVYSNVIEGAVDTMNRFKTIGKKIFFCTNNSTKTRQQLLEKS 78
            E ++  +  I DCDGV+W    +IEG  +T++  +++GKK+ F TNNSTK+R Q  +K 
Sbjct: 22  DELIDSVETFIFDCDGVIWKGDKLIEGVPETLDMLRSMGKKLVFVTNNSTKSRAQYGKKF 81

Query: 79  HSMGFDITAEGMISSAHSTAAYLKARNFQ--KKVYVIGACGITGELDAVGIKHSEVGPDV 136
            S+G ++T E + SS+ + AAYLK+ NF   KKVYVIG  GI  EL+  G ++   GP+ 
Sbjct: 82  ESLGLNVTEEEIFSSSFAAAAYLKSINFPKDKKVYVIGEEGILEELELAGFQYLG-GPED 140

Query: 137 MTSTLADYLATNFH--KDTDIGAVVVGFDEHFSFCKMIKAATYL-DNPDCLFIATNTDER 193
               +   L   F    D D+GAVVVGFD + ++ K+  A   + +NP CLFIATN D  
Sbjct: 141 GDKKIE--LKPGFLMEHDKDVGAVVVGFDRYINYYKIQYATLCIRENPGCLFIATNRDAV 198

Query: 194 FPMP-GMVIPGSGSFVRAVQTCAEREPFVIGKPNPSICEWLINEGTIDPTRTLMIGDRCN 252
             +       G+GS V A++   EREP V+GKP+  + ++L N+  I+ ++  M+GDR +
Sbjct: 199 THLTDAQEWAGAGSMVGAIKGSTEREPLVVGKPSTFMMDYLANKFGIEKSQICMVGDRLD 258

Query: 253 TDILLGYNCGFQTLLVGTGIHKLNDVEAWKNSDDPEQKKLIPDVFLPKLGDLL 305
           TDIL G N G +TLLV +G+   + + + +N       K+ PD +  K+ D L
Sbjct: 259 TDILFGQNGGCKTLLVLSGVTSESMLLSPEN-------KIQPDFYTSKISDFL 304


==> gnl|CDD|30992 COG0647, NagD, Predicted sugar phosphatases of the HAD superfamily
           [Carbohydrate transport and metabolism].
          Length = 269

 Score =  188 bits (480), Expect = 2e-048
 Identities = 90/291 (30%), Positives = 145/291 (49%), Gaps = 28/291 (9%)

Query: 19  KEWLNGFDAVITDCDGVLWVYSNVIEGAVDTMNRFKTIGKKIFFCTNNSTKTRQQLLEK- 77
            + ++ +D  + D DGVL+  +  I GA + + R K  GK + F TNNST++R+ +  + 
Sbjct: 2   FDVMDKYDGFLFDLDGVLYRGNEAIPGAAEALKRLKAAGKPVIFLTNNSTRSREVVAARL 61

Query: 78  SHSMGFDITAEGMISSAHSTAAYLKARNFQKKVYVIGACGITGELDAVGIKHSEVGPDVM 137
           S   G D+T + +++S  +TA YL  +   KKVYVIG  G+  EL+  G +  +      
Sbjct: 62  SSLGGVDVTPDDIVTSGDATADYLAKQKPGKKVYVIGEEGLKEELEGAGFELVDEEEPA- 120

Query: 138 TSTLADYLATNFHKDTDIGAVVVGFDEHFSFCKMIKAATYLDNPDCLFIATNTDERFPMP 197
                            + AVVVG D   ++ K+ +A   +      FIATN D   P  
Sbjct: 121 ----------------RVDAVVVGLDRTLTYEKLAEALLAIAA-GAPFIATNPDLTVPTE 163

Query: 198 GMVIPGSGSFVRAVQTCAEREPFVIGKPNPSICEWLINEGTIDPTRTLMIGDRCNTDILL 257
             + PG+G+    ++    REP VIGKP+P+I E  + +  +D +  LM+GDR +TDIL 
Sbjct: 164 RGLRPGAGAIAALLEQATGREPTVIGKPSPAIYEAALEKLGLDRSEVLMVGDRLDTDILG 223

Query: 258 GYNCGFQTLLVGTGIHKLNDVEAWKNSDDPEQKKLIPDVFLPKLGDLLPFM 308
               G  TLLV TG+            +D ++ ++ P   +  L +L+  +
Sbjct: 224 AKAAGLDTLLVLTGVSSA---------EDLDRAEVKPTYVVDSLAELITAL 265


==> gnl|CDD|162373 TIGR01460, HAD-SF-IIA, Haloacid Dehalogenase Superfamily Class
           (subfamily) IIA.  Many of the genes in this subfamily
           have been annotated as "pNPPase" "4-nitrophenyl
           phosphatase" or "NPPase". These all refer to the same
           activity versus a common lab test compound used to
           determine phosphatase activity. There is no evidence
           that this activity is physiologically relevant.
          Length = 236

 Score =  174 bits (442), Expect = 5e-044
 Identities = 87/247 (35%), Positives = 129/247 (52%), Gaps = 14/247 (5%)

Query: 28  VITDCDGVLWVYSNVIEGAVDTMNRFKTIGKKIFFCTNNSTKTRQQLLEK-SHSMGFDIT 86
            + D DGVLW+    I GA + +NR +  GK + F TNNS+++ +   EK S  +G D++
Sbjct: 1   FLFDIDGVLWLGHKPIPGAAEALNRLRAKGKPVVFLTNNSSRSEEDYAEKLSSLLGVDVS 60

Query: 87  AEGMISSAHSTAAYLKARNFQKKVYVIGACGITGELDAVGIKHSEVGPDVMTSTLADYLA 146
            + +I+S   T   L+ R   +KVYVIG   +   L+ +G ++             D+LA
Sbjct: 61  PDQIITSGSVTKDLLRQRFEGEKVYVIGVGELRESLEGLGFRN-------DFFDDIDHLA 113

Query: 147 TNFHKDTDIGAVVVGFDEHFSFCKMIKAATYLDNPDCLFIATNTDERFPM-PGMVIPGSG 205
                +    AV+VG    FS+ ++ KAA  L   D  FIA N D+   +  G   PG+G
Sbjct: 114 I----EKIPAAVIVGEPSDFSYDELAKAAYLLAEGDVPFIAANRDDLVRLGDGRFRPGAG 169

Query: 206 SFVRAVQTCAEREPFVIGKPNPSICEWLINEGTIDPTRT-LMIGDRCNTDILLGYNCGFQ 264
           +    ++  + REP V+GKP+P+I    +N     P R  +M+GD   TDIL   N GF 
Sbjct: 170 AIAAGIKELSGREPTVVGKPSPAIYRAALNLLQARPERRDVMVGDNLRTDILGAKNAGFD 229

Query: 265 TLLVGTG 271
           TLLV TG
Sbjct: 230 TLLVLTG 236


==> gnl|CDD|130524 TIGR01457, HAD-SF-IIA-hyp2, HAD-superfamily subfamily IIA
           hydrolase, TIGR01457.  This hypothetical equivalog is a
           member of the Class IIA subfamily of the haloacid
           dehalogenase superfamily of aspartate-nucleophile
           hydrolases. The sequences modelled by this equivalog are
           all gram positive (low-GC) bacteria. Sequences found in
           this model are annotated variously as related to NagD or
           4-nitrophenyl phosphatase, and this hypothetical
           equivalog, of all of those within the Class IIA
           subfamily, is most closely related to the E. coli NagD
           enzyme and the PGP_euk equivalog (TIGR01452). However,
           there is presently no evidence that this hypothetical
           equivalog has the same function of either those.
          Length = 249

 Score =  131 bits (330), Expect = 5e-031
 Identities = 73/259 (28%), Positives = 107/259 (41%), Gaps = 27/259 (10%)

Query: 31  DCDGVLWVYSNVIEGAVDTMNRFKTIGKKIFFCTNNSTKTRQQLLEKSHSMGFDITAEGM 90
           D DG ++     I  A   ++  +       F TNNST+T + + E   S     T E +
Sbjct: 7   DLDGTMYKGKERIPEAETFVHELQKRDIPYLFVTNNSTRTPESVAEMLASFDIPATLETV 66

Query: 91  ISSAHSTAAYLKARNFQKKVYVIGACGITGELDAVGIKHSEVGPDVMTSTLADYLATNFH 150
            +++ +TA Y+     +K VYVIG  G+   +   G    +  PD               
Sbjct: 67  FTASMATADYMNDLKLEKTVYVIGEEGLKEAIKEAGYVEDKEKPDY-------------- 112

Query: 151 KDTDIGAVVVGFDEHFSFCKMIKAATYLDNPDCLFIATNTDERFPMPGMVIPGSGSFVRA 210
                  VVVG D    + K   A   +      FI TN D   P    ++PG+GS +  
Sbjct: 113 -------VVVGLDRQIDYEKFATATLAIRK-GAHFIGTNGDLAIPTERGLLPGNGSLITV 164

Query: 211 VQTCAEREPFVIGKPNPSICEWLINEGTIDPTRTLMIGDRCNTDILLGYNCGFQTLLVGT 270
           ++     +P  IGKPN  I E  +     +   TLM+GD   TDI  G + G  TLLV T
Sbjct: 165 LEVATGVKPVYIGKPNAIIMEKAVEHLGTEREETLMVGDNYLTDIRAGIDAGIDTLLVHT 224

Query: 271 GIHKLNDVEAWKNSDDPEQ 289
           G+ K  +V     +  P  
Sbjct: 225 GVTKAEEV-----AGLPIA 238


==> gnl|CDD|182466 PRK10444, PRK10444, UMP phosphatase; Provisional.
          Length = 248

 Score =  115 bits (289), Expect = 2e-026
 Identities = 75/253 (29%), Positives = 121/253 (47%), Gaps = 26/253 (10%)

Query: 28  VITDCDGVLWVYSNVIEGAVDTMNRFKTIGKKIFFCTNNSTKTRQQLLEKSHSMGFDITA 87
           VI D DGVL   +  + GA + ++R    G  +   TN  ++T Q L  +  + G D+  
Sbjct: 4   VICDIDGVLMHDNVAVPGAAEFLHRILDKGLPLVLLTNYPSQTGQDLANRFATAGVDVPD 63

Query: 88  EGMISSAHSTAAYLKARNFQKKVYVIGACGITGELDAVGIKHSEVGPDVMTSTLADYLAT 147
               +SA +TA +L+ R   KK YVIG   +  EL   G   +++ PD            
Sbjct: 64  SVFYTSAMATADFLR-RQEGKKAYVIGEGALIHELYKAGFTITDINPDF----------- 111

Query: 148 NFHKDTDIGAVVVGFDEHFSFCKMIKAATYLDNPDCLFIATNTDERFPMPGMVIPGSGSF 207
                     V+VG    +++  M KAA ++ N    FIATN D          P  G+ 
Sbjct: 112 ----------VIVGETRSYNWDMMHKAAYFVAN-GARFIATNPDTHGRG---FYPACGAL 157

Query: 208 VRAVQTCAEREPFVIGKPNPSICEWLINEGTIDPTRTLMIGDRCNTDILLGYNCGFQTLL 267
              ++  + R+PF +GKP+P I    +N+       T+++GD   TDIL G+  G +T+L
Sbjct: 158 CAGIEKISGRKPFYVGKPSPWIIRAALNKMQAHSEETVIVGDNLRTDILAGFQAGLETIL 217

Query: 268 VGTGIHKLNDVEA 280
           V +G+  L+D+++
Sbjct: 218 VLSGVSTLDDIDS 230


==> gnl|CDD|162372 TIGR01458, HAD-SF-IIA-hyp3, HAD-superfamily subfamily IIA
           hydrolase, TIGR01458.  This hypothetical equivalog is a
           member of the IIA subfamily (TIGR01460) of the haloacid
           dehalogenase superfamily of aspartate-nucleophile
           hydrolases. One sequence (GP|10716807) has been
           annotated as a "phospholysine phosphohistidine inorganic
           pyrophosphatase," probably in reference to studies on
           similarly described (but unsequenced) enzymes from
           bovine and rat tissues. However, the supporting
           information for this annotation has never been
           published.
          Length = 257

 Score = 88.4 bits (219), Expect = 3e-018
 Identities = 63/259 (24%), Positives = 112/259 (43%), Gaps = 33/259 (12%)

Query: 27  AVITDCDGVLWV----YSNVIEGAVDTMNRFKTIGKKIFFCTNNSTKTRQQLLEKSHSMG 82
            V+ D  GVL++        + G+ + + R +    K+ F TN + +++Q LLE+   +G
Sbjct: 3   GVLLDISGVLYISDAKSGVAVPGSQEAVKRLRGASVKVRFVTNTTKESKQDLLERLQRLG 62

Query: 83  FDITAEGMISSAHSTAAYLKARNFQKKVYVIGACGITGELDAVGIKHSEVGPDVMTSTLA 142
           FDI+ + + + A +    L+ +  +  + V                   V PD       
Sbjct: 63  FDISEDEVFTPAPAARQLLEEKQLRPMLLV----------------DDRVLPDF------ 100

Query: 143 DYLATNFHKDTDIGAVVVGF-DEHFSFCKMIKAATYL-DNPDCLFIATNTDERFPMPGMV 200
           D + T     +D   VV+G   EHFS+  + +A   L D    L IA      +     +
Sbjct: 101 DGIDT-----SDPNCVVMGLAPEHFSYQILNQAFRLLLDGAKPLLIAIGKGRYYKRKDGL 155

Query: 201 IPGSGSFVRAVQTCAEREPFVIGKPNPSICEWLINEGTIDPTRTLMIGDRCNTDILLGYN 260
               G FV A++   + +  V+GKP+ +     +     +P   +MIGD C  D+    +
Sbjct: 156 ALDVGPFVTALEYATDTKATVVGKPSKTFFLEALRATGCEPEEAVMIGDDCRDDVGGAQD 215

Query: 261 CGFQTLLVGTGIHKLNDVE 279
           CG + + V TG ++ +D E
Sbjct: 216 CGMRGIQVRTGKYRPSDEE 234


==> gnl|CDD|119389 cd01427, HAD_like, Haloacid dehalogenase-like hydrolases. The
           haloacid dehalogenase-like (HAD) superfamily includes
           L-2-haloacid dehalogenase, epoxide hydrolase,
           phosphoserine phosphatase, phosphomannomutase,
           phosphoglycolate phosphatase, P-type ATPase, and many
           others, all of which use a nucleophilic aspartate in
           their phosphoryl transfer reaction. All members possess
           a highly conserved alpha/beta core domain, and many also
           possess a small cap domain, the fold and function of
           which is variable. Members of this superfamily are
           sometimes referred to as belonging to the DDDD
           superfamily of phosphohydrolases..
          Length = 139

 Score = 57.4 bits (139), Expect = 7e-009
 Identities = 23/96 (23%), Positives = 36/96 (37%), Gaps = 12/96 (12%)

Query: 27  AVITDCDGVLWVYSN---------VIEGAVDTMNRFKTIGKKIFFCTNNSTKTRQQLLEK 77
           AV+ D DG L              +  G  + +   K  G K+   TN S   R+++LE 
Sbjct: 1   AVLFDLDGTLLDSEPGIAEIEELELYPGVKEALKELKEKGIKLALATNKS---RREVLEL 57

Query: 78  SHSMGFDITAEGMISSAHSTAAYLKARNFQKKVYVI 113
              +G D   + +I+S  +   Y K   F       
Sbjct: 58  LEELGLDDYFDPVITSNGAAIYYPKEGLFLGGGPFD 93


 Score = 51.2 bits (123), Expect = 5e-007
 Identities = 27/98 (27%), Positives = 39/98 (39%), Gaps = 14/98 (14%)

Query: 184 LFIATNTDERFPMPGM-----------VIPGSGSFVRAVQT--CAEREPFVIGKPNPSIC 230
           L +ATN   R  +  +           VI  +G+ +   +        PF IGKPNP   
Sbjct: 43  LALATNKSRREVLELLEELGLDDYFDPVITSNGAAIYYPKEGLFLGGGPFDIGKPNPDKL 102

Query: 231 EWLINEGTIDPTRTLMIGDRCNTDILLGYNCGFQTLLV 268
              +    +DP   LM+GD  N DI +    G   + V
Sbjct: 103 LAALKLLGVDPEEVLMVGDSLN-DIEMAKAAGGLGVAV 139


==> gnl|CDD|30892 COG0546, Gph, Predicted phosphatases [General function prediction
           only].
          Length = 220

 Score = 51.7 bits (123), Expect = 4e-007
 Identities = 30/125 (24%), Positives = 46/125 (36%), Gaps = 15/125 (12%)

Query: 184 LFIATNTDERFPMPGMVIPGSGSFVRAVQTCAEREPFVIGKPNPSICEWLINEGTIDPTR 243
           L I TN  ER     +   G   +   +    +  P    KP+P     L+ +  +DP  
Sbjct: 108 LGIVTNKPERELDILLKALGLADYFDVIVGGDDVPP---PKPDPEPLLLLLEKLGLDPEE 164

Query: 244 TLMIGDRCNTDILLGYNCGFQTLLVGTGIHKLNDVEAWKNSDDPEQKKLIPDVFLPKLGD 303
            LM+GD  N DIL     G   + V  G +   ++                DV +  L +
Sbjct: 165 ALMVGDSLN-DILAAKAAGVPAVGVTWGYNSREELAQAG-----------ADVVIDSLAE 212

Query: 304 LLPFM 308
           LL  +
Sbjct: 213 LLALL 217


==> gnl|CDD|144342 pfam00702, Hydrolase, haloacid dehalogenase-like hydrolase.  This
           family are structurally different from the alpha/ beta
           hydrolase family (pfam00561). This family includes
           L-2-haloacid dehalogenase, epoxide hydrolases and
           phosphatases. The structure of the family consists of
           two domains. One is an inserted four helix bundle, which
           is the least well conserved region of the alignment,
           between residues 16 and 96 of (S)-2-haloacid
           dehalogenase from Pseudomonas sp. CBS3. The rest of the
           fold is composed of the core alpha/beta domain.
          Length = 190

 Score = 51.1 bits (122), Expect = 5e-007
 Identities = 36/235 (15%), Positives = 60/235 (25%), Gaps = 49/235 (20%)

Query: 25  FDAVITDCDGVLWVYSNVIEGAVDTMNRFKTIGKKIFFCTNNSTKTRQQLLEKSHSMGFD 84
             AV+ D DG L      I  A+        +   +            + +EK    G +
Sbjct: 1   IKAVVFDKDGTLTDGEPPIAEAIVEAAAELGLPLLL----------PLEEVEKLLGRGVE 50

Query: 85  ITAEGMISSAHSTAAYLKARNFQKKVYVIGACGITGELDAVGIKHSEVGPDVMTSTLADY 144
                ++    +    L+               + GE+  +     ++ P          
Sbjct: 51  GIERILLEGGLTAELLLELEGELAAGKTAVLVALDGEVLGLIALADKLYPGARE------ 104

Query: 145 LATNFHKDTDIGAVVVGFDEHFSFCKMIKAATYLDNPDCLFIATNTDERFPMPGMVIPGS 204
                                    K +K          + I TN D       +   G 
Sbjct: 105 -----------------------ALKALKERGI-----KVAILTNGDRANAEAVLEALGL 136

Query: 205 GSFVRAVQTCAEREPFVIGKPNPSI-CEWLINEGTIDPTRTLMIGDRCNTDILLG 258
                 +    +  P    KP P I  + L   G + P   LM+GD  N    L 
Sbjct: 137 ADLFDVIVDSDDVGPV---KPKPEIFLKALERLG-VKPEEVLMVGDGVNDAPALA 187
