# Supplementary material for: Transcriptional Profiles of Mating-Responsive Genes from Testes and Male Accessory Glands of the Mediterranean Fruit Fly, Ceratitis capitata
Source: PLoS One. 2012 Oct 11;7(10):e46812. doi: 10.1371/journal.pone.0046812 (PMC3469604; doi:10.1371/journal.pone.0046812)
Supplement: Spreadsheet S1 — Hyperlinked Excel spreadsheet containing annotated assembled ESTs. Putative peptides are named using the prefix ‘Cc-male-’ rather than the prefix ‘TAG’ used in the text. (ZIP) [file pone.0046812.s008.zip › Spreadsheet 1/links/CDD/Cc-male-1146-CDD.txt]

>Cc-male-1146

gnl|CDD|178407 PLN02811, PLN02811, hydrolase.                         263   5e-071
gnl|CDD|178528 PLN02940, PLN02940, riboflavin kinase.                 171   2e-043
gnl|CDD|30982 COG0637, COG0637, Predicted phosphatase/phosphohex...   133   5e-032
gnl|CDD|162658 TIGR02009, PGMB-YQAB-SF, beta-phosphoglucomutase ...   108   2e-024
gnl|CDD|162395 TIGR01509, HAD-SF-IA-v3, haloacid dehalogenase su...    98   2e-021
gnl|CDD|144342 pfam00702, Hydrolase, haloacid dehalogenase-like ...    83   9e-017
gnl|CDD|162644 TIGR01990, bPGM, beta-phosphoglucomutase.  The en...    80   6e-016
gnl|CDD|30892 COG0546, Gph, Predicted phosphatases [General func...    80   8e-016
gnl|CDD|182679 PRK10725, PRK10725, fructose-1-P/6-phosphoglucona...    76   9e-015
gnl|CDD|182760 PRK10826, PRK10826, 2-deoxyglucose-6-phosphatase;...    72   2e-013

==> gnl|CDD|178407 PLN02811, PLN02811, hydrolase.
          Length = 220

 Score =  263 bits (673), Expect = 5e-071
 Identities = 115/220 (52%), Positives = 150/220 (68%), Gaps = 4/220 (1%)

Query: 14  MDGLLLDTEEVYEEIVRQIAGSFNKSYPHDVRVKMLGSTELKSAQIAVSELELP--ISVE 71
           MDGLLLDTE+ Y E+  +I   + K++   ++ KM+G   +++A+I V E  L   +S E
Sbjct: 1   MDGLLLDTEKFYTEVQEKILARYGKTFDWSLKAKMMGKKAIEAARIFVEESGLSDSLSPE 60

Query: 72  EYLSIFTKKCKEMLGHSPLMKGAERLLRHLHAHNIPIALATSSGEHMVEIKITNHGEVFS 131
           ++L       +++   S LM GAERL+RHLHA  IPIA+AT S +   ++K   HGE+FS
Sbjct: 61  DFLVEREAMLQDLFPTSDLMPGAERLVRHLHAKGIPIAIATGSHKRHFDLKTQRHGELFS 120

Query: 132 LFHHRVCGSTDPEVKEGKPSPDIFLIAASRFPD-KPDPSKCLVFEDAPNGVTAALSAGMQ 190
           L HH V G  DPEVK+GKP+PDIFL AA RF D   DP K LVFEDAP+GV AA +AGM 
Sbjct: 121 LMHHVVTGD-DPEVKQGKPAPDIFLAAARRFEDGPVDPGKVLVFEDAPSGVEAAKNAGMS 179

Query: 191 VVMVPDVRMSEELRKGATKVLKSLEDFRPEEFGLPPFPTT 230
           VVMVPD R+ +   KGA +VL SL DF+PEE+GLPPFP +
Sbjct: 180 VVMVPDPRLDKSYCKGADQVLSSLLDFKPEEWGLPPFPDS 219


==> gnl|CDD|178528 PLN02940, PLN02940, riboflavin kinase.
          Length = 382

 Score =  171 bits (436), Expect = 2e-043
 Identities = 88/226 (38%), Positives = 131/226 (57%), Gaps = 11/226 (4%)

Query: 5   KKVTHCIFDMDGLLLDTEEVYEEIVRQIAGSFNKSYPHDVRVKMLGSTELKSAQIAVSEL 64
           K V+H I D+DG LL+T+ +  ++++     + K +      K++G T L++A   V + 
Sbjct: 9   KLVSHVILDLDGTLLNTDGIVSDVLKAFLVKYGKQWDGREAQKIVGKTPLEAAATVVEDY 68

Query: 65  ELPISVEEYLSIFTKKCKEMLGHSPLMKGAERLLRHLHAHNIPIALATSSGEHMVEIKIT 124
            LP S +E+ S  T    E   +   + GA RL++HL +H +P+ALA++S    +E KI+
Sbjct: 69  GLPCSTDEFNSEITPLLSEQWCNIKALPGANRLIKHLKSHGVPMALASNSPRANIEAKIS 128

Query: 125 NH---GEVFSLFHHRVCGSTDPEVKEGKPSPDIFLIAASRFPDKPDPSKCLVFEDAPNGV 181
            H    E FS+    V G    EV++GKPSPDIFL AA R     +PS CLV ED+  GV
Sbjct: 129 CHQGWKESFSVI---VGGD---EVEKGKPSPDIFLEAAKRL--NVEPSNCLVIEDSLPGV 180

Query: 182 TAALSAGMQVVMVPDVRMSEELRKGATKVLKSLEDFRPEEFGLPPF 227
            A  +AGM+V+ VP +     L   A +V+ SL D +PE++GLPPF
Sbjct: 181 MAGKAAGMEVIAVPSIPKQTHLYSSADEVINSLLDLQPEKWGLPPF 226


==> gnl|CDD|30982 COG0637, COG0637, Predicted phosphatase/phosphohexomutase [General
           function prediction only].
          Length = 221

 Score =  133 bits (336), Expect = 5e-032
 Identities = 57/189 (30%), Positives = 87/189 (46%), Gaps = 8/189 (4%)

Query: 10  CIFDMDGLLLDTEEVYEEIVRQIAGSFNKSYPHDVRVKMLGSTELKSAQIAVSEL--ELP 67
            IFDMDG L+D+E ++     +    +      +   ++ G    +   +       E P
Sbjct: 5   VIFDMDGTLVDSEPLHARAWLEALKEYGIEISDEEIRELHGGGIARIIDLLRKLAAGEDP 64

Query: 68  ISVEEYLSIFTKKCKEMLGHSPLMKGAERLLRHLHAHNIPIALATSSGEHMVEIKITNHG 127
             + E   +  +     L     + G   LL  L A  IP+A+A+SS     E  +   G
Sbjct: 65  ADLAELERLLYEAEALELEGLKPIPGVVELLEQLKARGIPLAVASSSPRRAAERVLARLG 124

Query: 128 EVFSLFHHRVCGSTDPEVKEGKPSPDIFLIAASRFPDKPDPSKCLVFEDAPNGVTAALSA 187
            +   F   V      +V  GKP+PDI+L+AA R     DP +C+V ED+P G+ AA +A
Sbjct: 125 -LLDYFDVIVTAD---DVARGKPAPDIYLLAAERL--GVDPEECVVVEDSPAGIQAAKAA 178

Query: 188 GMQVVMVPD 196
           GM+VV VP 
Sbjct: 179 GMRVVGVPA 187


==> gnl|CDD|162658 TIGR02009, PGMB-YQAB-SF, beta-phosphoglucomutase family hydrolase. 
           All of these are members of the larger Haloacid
           dehalogenase (HAD) subfamily IA and include the "variant
           3" glu-asp version of the third conserved HAD domain
           (TIGR01509).
          Length = 185

 Score =  108 bits (271), Expect = 2e-024
 Identities = 54/190 (28%), Positives = 89/190 (46%), Gaps = 13/190 (6%)

Query: 10  CIFDMDGLLLDTEEVYEEIVRQIAGSFNKSYPHDVRVKMLGSTELKSAQIAVSELELPIS 69
            IFDMDG+++DT  ++ +  + +A  +   +       + G +     +  +   +  +S
Sbjct: 4   VIFDMDGVIVDTAPLHAQAWKHLADKYGIEFDKQYNTSLGGLSREDILRAILKLRKPGLS 63

Query: 70  VEEYLSIFTKK---CKEMLGHSP--LMKGAERLLRHLHAHNIPIALATSSGEHMVEIKIT 124
           +E    +  +K    +E+L  +   ++ G E  L+ L    I + L +SS       +I 
Sbjct: 64  LETIHQLAERKNELYRELLRLTGAEVLPGIENFLKRLKKKGIAVGLGSSS---KNADRIL 120

Query: 125 NHGEVFSLFHHRVCGSTDPEVKEGKPSPDIFLIAASRFPDKPDPSKCLVFEDAPNGVTAA 184
               +   F   V      EVKEGKP P+ FL+AA        P++C+VFEDA  GV AA
Sbjct: 121 AKLGLTDYFDAIVDAD---EVKEGKPHPETFLLAAELL--GVSPNECVVFEDALAGVQAA 175

Query: 185 LSAGMQVVMV 194
            +AGM  V V
Sbjct: 176 RAAGMFAVAV 185


==> gnl|CDD|162395 TIGR01509, HAD-SF-IA-v3, haloacid dehalogenase superfamily,
           subfamily IA, variant 3 with third motif having DD or
           ED.  HAD subfamilies caused by an overly broad single
           model.
          Length = 183

 Score = 98.3 bits (245), Expect = 2e-021
 Identities = 51/193 (26%), Positives = 80/193 (41%), Gaps = 17/193 (8%)

Query: 9   HCIFDMDGLLLDTEEVYEEIVRQIAGSFNKSYPHDVRVKMLGSTELKSAQI------AVS 62
             +FD+DG+L+DT    E++V +         P ++ V  +G  EL   +        +S
Sbjct: 1   AILFDLDGVLVDTSSAIEKLVNREEFPL---VPDELGVSAVGKLELALRRWKEKYGRTMS 57

Query: 63  ELELPISVEEYLSI-FTKKCKEMLGHSPLMKGAERLLRHLHAHNIPIALATSSGEHMVEI 121
             +  +  E                    + G E LL  L A    +AL T+S      +
Sbjct: 58  AEDFYLLYENADIKQLFYDAILDEEKLKPLPGVEPLLEALRARGKKLALLTNSPRDHAVL 117

Query: 122 KITNHGEVFSLFHHRVCGSTDPEVKEGKPSPDIFLIAASRFPDKPDPSKCLVFEDAPNGV 181
                  +  LF   +       V  GKP PDI+L+A  +   KP   +CL  +D+P G+
Sbjct: 118 VQELG--LRDLFDVVIFSGD---VGRGKPDPDIYLLALKKLGLKP--EECLFVDDSPAGI 170

Query: 182 TAALSAGMQVVMV 194
            AA +AGM  V+V
Sbjct: 171 EAAKAAGMHTVLV 183


==> gnl|CDD|144342 pfam00702, Hydrolase, haloacid dehalogenase-like hydrolase.  This
           family are structurally different from the alpha/ beta
           hydrolase family (pfam00561). This family includes
           L-2-haloacid dehalogenase, epoxide hydrolases and
           phosphatases. The structure of the family consists of
           two domains. One is an inserted four helix bundle, which
           is the least well conserved region of the alignment,
           between residues 16 and 96 of (S)-2-haloacid
           dehalogenase from Pseudomonas sp. CBS3. The rest of the
           fold is composed of the core alpha/beta domain.
          Length = 190

 Score = 83.1 bits (205), Expect = 9e-017
 Identities = 47/196 (23%), Positives = 70/196 (35%), Gaps = 20/196 (10%)

Query: 7   VTHCIFDMDGLLLDTEEVYEEIVRQIAGSFNKSYP---HDVRVKMLGSTE--LKSAQIAV 61
           +   +FD DG L D E    E + + A            +V   +    E   +      
Sbjct: 1   IKAVVFDKDGTLTDGEPPIAEAIVEAAAELGLPLLLPLEEVEKLLGRGVEGIERILLEGG 60

Query: 62  SELELPISVEEYLS-----IFTKKCKEMLG----HSPLMKGAERLLRHLHAHNIPIALAT 112
              EL + +E  L+     +      E+LG       L  GA   L+ L    I +A+ T
Sbjct: 61  LTAELLLELEGELAAGKTAVLVALDGEVLGLIALADKLYPGAREALKALKERGIKVAILT 120

Query: 113 SSGEHMVEIKITNHGEVFSLFHHRVCGSTDPEVKEGKPSPDIFLIAASRFPDKPDPSKCL 172
           +      E  +   G +  LF   V      +V   KP P+IFL A  R      P + L
Sbjct: 121 NGDRANAEAVLEALG-LADLFDVIVDSD---DVGPVKPKPEIFLKALERL--GVKPEEVL 174

Query: 173 VFEDAPNGVTAALSAG 188
           +  D  N   A  +AG
Sbjct: 175 MVGDGVNDAPALAAAG 190


==> gnl|CDD|162644 TIGR01990, bPGM, beta-phosphoglucomutase.  The enzyme from L.
           lactis has been extensively characterized including a
           remarkable crystal structure which traps the
           pentacoordinate transition state.
          Length = 185

 Score = 80.0 bits (198), Expect = 6e-016
 Identities = 58/192 (30%), Positives = 89/192 (46%), Gaps = 18/192 (9%)

Query: 11  IFDMDGLLLDTEEVYEEIVRQIAGSFNKSYPHDVRVKMLGSTELKSAQIAVSELELPISV 70
           IFD+DG++ DT E +    + +A      +  +    + G +   S +  +       S 
Sbjct: 3   IFDLDGVITDTAEYHYLAWKALADELGIPFDEEFNESLKGVSREDSLERILDLGGKKYSE 62

Query: 71  EEYLSIFTKK---CKEMLGH---SPLMKGAERLLRHLHAHNIPIALATSS-GEHMVEIKI 123
           EE   +  +K     E+L     + ++ G + LL  L  +NI IALA++S     V  K+
Sbjct: 63  EEKEELAERKNDYYVELLKELTPADVLPGIKNLLDDLKKNNIKIALASASKNAPTVLEKL 122

Query: 124 TNHGEVFSLFHHRVCGSTDP-EVKEGKPSPDIFLIAASRFPDKPDPSKCLVFEDAPNGVT 182
                +   F   V    DP E+K+GKP P+IFL AA        PS+C+  EDA  G+ 
Sbjct: 123 ----GLIDYFDAIV----DPAEIKKGKPDPEIFLAAAEGL--GVSPSECIGIEDAQAGIE 172

Query: 183 AALSAGMQVVMV 194
           A  +AGM  V V
Sbjct: 173 AIKAAGMFAVGV 184


==> gnl|CDD|30892 COG0546, Gph, Predicted phosphatases [General function prediction
           only].
          Length = 220

 Score = 79.8 bits (196), Expect = 8e-016
 Identities = 50/222 (22%), Positives = 81/222 (36%), Gaps = 13/222 (5%)

Query: 4   FKKVTHCIFDMDGLLLDTEEVYEEIVRQIAGSFNKSYPHDVRVKMLGSTELKSAQIAV-- 61
              +   +FD+DG L+D+ E                   +  ++ L    L      +  
Sbjct: 1   MMMIKAILFDLDGTLVDSAEDILRAFNAALAELGLPPLDEEEIRQLIGLGLDELIERLLG 60

Query: 62  --SELELPISVEEYLSIFTKKCKEMLGHSPLMKGAERLLRHLHAHNIPIALATSSGEHMV 119
              E      VE     F     E+L  S L  G + LL  L +    + + T+  E  +
Sbjct: 61  EADEEAAAELVERLREEFLTAYAELL-ESRLFPGVKELLAALKSAGYKLGIVTNKPEREL 119

Query: 120 EIKITNHGEVFSLFHHRVCGSTDPEVKEGKPSPDIFLIAASRFPDKPDPSKCLVFEDAPN 179
           +I +   G +   F   V G   P     KP P+  L+   +     DP + L+  D+ N
Sbjct: 120 DILLKALG-LADYFDVIVGGDDVPPP---KPDPEPLLLLLEKL--GLDPEEALMVGDSLN 173

Query: 180 GVTAALSAGMQVVMV--PDVRMSEELRKGATKVLKSLEDFRP 219
            + AA +AG+  V V        E  + GA  V+ SL +   
Sbjct: 174 DILAAKAAGVPAVGVTWGYNSREELAQAGADVVIDSLAELLA 215


==> gnl|CDD|182679 PRK10725, PRK10725, fructose-1-P/6-phosphogluconate phosphatase;
           Provisional.
          Length = 188

 Score = 76.3 bits (188), Expect = 9e-015
 Identities = 61/198 (30%), Positives = 93/198 (46%), Gaps = 30/198 (15%)

Query: 11  IFDMDGLLLDTEEVYEEIVRQIAGSFNKSYPHDVRVKMLGSTELKSAQIAV----SELEL 66
           IFDMDG +LDTE  + +  R++ G +   +     V + GS   + AQ  +    ++L+ 
Sbjct: 9   IFDMDGTILDTEPTHRKAWREVLGRYGLQFDEQAMVALNGSPTWRIAQAIIELNQADLDP 68

Query: 67  PISVEEYLSIFTKKCKEMLGHS----PLMKGAERLLRHLHAHNIPIALATSSGEHMVEIK 122
                E     T+  K ML  S    PL++    +++  H    P+A+ T S E  +   
Sbjct: 69  HALAREK----TEAVKSMLLDSVEPLPLIE----VVKAWHGRR-PMAVGTGS-ESAIAEA 118

Query: 123 ITNHGEVFSLFHH--RVCGSTDPEVKEGKPSPDIFLIAASRFPDKPDPSKCLVFEDAPNG 180
           +  H     L  +   V  + D  V+  KP+PD FL  A        P++C+VFEDA  G
Sbjct: 119 LLAH---LGLRRYFDAVVAADD--VQHHKPAPDTFLRCAQLM--GVQPTQCVVFEDADFG 171

Query: 181 VTAALSAGMQVVMVPDVR 198
           + AA +AGM  V   DVR
Sbjct: 172 IQAARAAGMDAV---DVR 186


==> gnl|CDD|182760 PRK10826, PRK10826, 2-deoxyglucose-6-phosphatase; Provisional.
          Length = 222

 Score = 72.3 bits (178), Expect = 2e-013
 Identities = 55/245 (22%), Positives = 90/245 (36%), Gaps = 68/245 (27%)

Query: 11  IFDMDGLLLDTEEVYEEIVRQIAGSFNKSYPHDVRVKMLGSTELKSAQIAV-SELELPIS 69
           IFDMDGLL+D+E +++                              A++ V + L + IS
Sbjct: 11  IFDMDGLLIDSEPLWDR-----------------------------AELDVMASLGVDIS 41

Query: 70  VEEYL-------------------------------SIFTKKCKEMLGHSPLMKGAERLL 98
             E L                                I  +    +    PL+ G    L
Sbjct: 42  RREELPDTLGLRIDQVVDLWYARQPWNGPSRQEVVQRIIARVISLIEETRPLLPGVREAL 101

Query: 99  RHLHAHNIPIALATSSGEHMVEIKITNHGEVFSLFHHRVCGSTDPEVKEGKPSPDIFLIA 158
               A  + I LA++S  HM+E  +    ++   F         P     KP P+++L  
Sbjct: 102 ALCKAQGLKIGLASASPLHMLE-AVLTMFDLRDYFDALASAEKLP---YSKPHPEVYLNC 157

Query: 159 ASRFPDKPDPSKCLVFEDAPNGVTAALSAGMQVVMVPDVRMSEELRKG-ATKVLKSLEDF 217
           A++     DP  C+  ED+ NG+ AA +A M+ ++VP      + R   A   L+SL + 
Sbjct: 158 AAKL--GVDPLTCVALEDSFNGMIAAKAARMRSIVVPAPEQQNDPRWALADVKLESLTEL 215

Query: 218 RPEEF 222
              + 
Sbjct: 216 TAADL 220
