# Supplementary material for: Transcriptional Profiles of Mating-Responsive Genes from Testes and Male Accessory Glands of the Mediterranean Fruit Fly, Ceratitis capitata
Source: PLoS One. 2012 Oct 11;7(10):e46812. doi: 10.1371/journal.pone.0046812 (PMC3469604; doi:10.1371/journal.pone.0046812)
Supplement: Spreadsheet S1 — Hyperlinked Excel spreadsheet containing annotated assembled ESTs. Putative peptides are named using the prefix ‘Cc-male-’ rather than the prefix ‘TAG’ used in the text. (ZIP) [file pone.0046812.s008.zip › Spreadsheet 1/links/CDD/Cc-male-1147-CDD.txt]

>Cc-male-1147

gnl|CDD|179753 PRK04155, PRK04155, chaperone protein HchA; Provi...   368   e-103
gnl|CDD|153242 cd03148, GATase1_EcHsp31_like, Type 1 glutamine a...   344   2e-095
gnl|CDD|153235 cd03141, GATase1_Hsp31_like, Type 1 glutamine ami...   160   4e-040
gnl|CDD|31037 COG0693, ThiJ, Putative intracellular protease/ami...    61   3e-010
gnl|CDD|153241 cd03147, GATase1_Ydr533c_like, Type 1 glutamine a...    57   5e-009
gnl|CDD|153229 cd03135, GATase1_DJ-1, Type 1 glutamine amidotran...    50   6e-007
gnl|CDD|145245 pfam01965, DJ-1_PfpI, DJ-1/PfpI family.  The fami...    49   9e-007
gnl|CDD|153210 cd01653, GATase1, Type 1 glutamine amidotransfera...    44   5e-005
gnl|CDD|153222 cd03128, GAT_1, Type 1 glutamine amidotransferase...    43   7e-005
gnl|CDD|153231 cd03137, GATase1_AraC_1, AraC transcriptional reg...    31   0.22 

==> gnl|CDD|179753 PRK04155, PRK04155, chaperone protein HchA; Provisional.
          Length = 287

 Score =  368 bits (946), Expect = e-103
 Identities = 156/194 (80%), Positives = 175/194 (90%), Gaps = 3/194 (1%)

Query: 1   EVATISGLMTKFEYWAMPHKDEKVMPFFEQHKSLFRNPKKLADVVASLNA-DSEYAAIFV 59
           +VAT+SG   KFEYWAMPH+DE VM F+E++KS F+ PKKLADVVA+L A DS+YAA+F+
Sbjct: 94  DVATLSGNPVKFEYWAMPHEDEAVMGFYEKYKSKFKQPKKLADVVANLLAPDSDYAAVFI 153

Query: 60  PGGHGALIGLPESQDVAAALQWAIKNDRFVISLCHGPAAFLALR--HGDNPLNGYSICAF 117
           PGGHGALIGLPES+DVAAALQWA+ NDRF+I+LCHGPAA LA    HGDNPLNGYSICAF
Sbjct: 154 PGGHGALIGLPESEDVAAALQWALDNDRFIITLCHGPAALLAAGVDHGDNPLNGYSICAF 213

Query: 118 PDAADKQTPEIGYMPGHLTWYFGEELKKMGMNIINDDITGRVHKDRKLLTGDSPFAANAL 177
           PDA DKQTPEIGYMPGHLTW FGEELKKMG+NI+NDDITGRVHKDRKLLTGDSP A+NAL
Sbjct: 214 PDALDKQTPEIGYMPGHLTWLFGEELKKMGVNIVNDDITGRVHKDRKLLTGDSPLASNAL 273

Query: 178 GKLAAQEMLAAYAG 191
           GKLAAQE+LAA AG
Sbjct: 274 GKLAAQELLAAVAG 287


==> gnl|CDD|153242 cd03148, GATase1_EcHsp31_like, Type 1 glutamine amidotransferase
           (GATase1)-like domain found in Escherichia coli Hsp31
           protein (EcHsp31).  Type 1 glutamine amidotransferase
           (GATase1)-like domain found in Escherichia coli Hsp31
           protein (EcHsp31).  This group includes proteins similar
           to EcHsp31.  EcHsp31 has chaperone activity.  EcHsp31
           coordinates a metal ion using a 2-His-1-carboxylate
           motif present in various ions that use iron as a
           cofactor such as Carboxypeptidase A.   The catalytic
           triad typical of GATase1 domains is not conserved in
           this GATase1-like domain. However, in common with a
           typical GATase1domain, a reactive Cys residue is found
           in the sharp turn between a beta strand and an alpha
           helix termed the nucleophile elbow. This Cys together
           with a different His and, an Asp (rather than a Glu)
           residue form a different catalytic triad from the
           typical GATase1 domain.  EcHsp31 is a homodimer.
          Length = 232

 Score =  344 bits (883), Expect = 2e-095
 Identities = 158/190 (83%), Positives = 170/190 (89%), Gaps = 4/190 (2%)

Query: 1   EVATISGLMTKFEYWAMPHKDEKVMPFFEQHKSLFRNPKKLADVVASLNA-DSEYAAIFV 59
           +VAT+SGL  KFEYWAMPH+DE VMPFFE+HKS  RNPKKLADVVASLNA DSEYAA+F+
Sbjct: 43  DVATLSGLPVKFEYWAMPHEDEAVMPFFEKHKSKLRNPKKLADVVASLNADDSEYAAVFI 102

Query: 60  PGGHGALIGLPESQDVAAALQWAIKNDRFVISLCHGPAAFLALRHG--DNPLNGYSICAF 117
           PGGHGALIG+PESQDVAAALQWAIKNDRFVI+LCHGPAAFLA RHG   NPL GYS+C F
Sbjct: 103 PGGHGALIGIPESQDVAAALQWAIKNDRFVITLCHGPAAFLAARHGGGKNPLEGYSVCVF 162

Query: 118 PDAADKQT-PEIGYMPGHLTWYFGEELKKMGMNIINDDITGRVHKDRKLLTGDSPFAANA 176
           PD+ D+    EIGYMPGHLTW  GEELKKMGMNIINDDITGRVHKDRKLLTGDSP A+NA
Sbjct: 163 PDSLDEGANIEIGYMPGHLTWLVGEELKKMGMNIINDDITGRVHKDRKLLTGDSPLASNA 222

Query: 177 LGKLAAQEML 186
           LGKLAAQEML
Sbjct: 223 LGKLAAQEML 232


==> gnl|CDD|153235 cd03141, GATase1_Hsp31_like, Type 1 glutamine amidotransferase
           (GATase1)-like domain found in proteins similar to
           Escherichia coli Hsp31 protein.  Type 1 glutamine
           amidotransferase (GATase1)-like domain found in proteins
           similar to Escherichia coli Hsp31 protein (EcHsp31).
           This group includes EcHsp31 and Saccharomyces cerevisiae
           Ydr533c protein.  EcHsp31 has chaperone activity.
           Ydr533c is upregulated in response to various stress
           conditions along with the heat shock family.  EcHsp31
           coordinates a metal ion using a 2-His-1-carboxylate
           motif present in various ions that use iron as a
           cofactor such as Carboxypeptidase A.   The catalytic
           triad typical of GATase1 domains is not conserved in
           this GATase1-like domain. However, in common with a
           typical GATase1 domain, a reactive Cys residue is found
           in the sharp turn between a beta strand and an alpha
           helix termed the nucleophile elbow. For EcHsp31, this
           Cys together with a different His and, an Asp (rather
           than a Glu) residue form a different catalytic triad
           from the typical GATase1 domain.  For Ydr533c a
           catalytic triad forms from the conserved Cys together
           with a different His and Glu from that of the typical
           GATase1domain. Ydr533c protein and EcHsp31 are
           homodimers.
          Length = 221

 Score =  160 bits (406), Expect = 4e-040
 Identities = 51/187 (27%), Positives = 93/187 (49%), Gaps = 15/187 (8%)

Query: 1   EVATISGLMTKFEYWAMPHKDEKVMPFFEQH---KSLFRNPKKLADVVASLNADSEYAAI 57
           + A+  G     +  ++  +D+     F+     K    N KKL+DV  S     +Y AI
Sbjct: 40  DFASPKGGKVPLDPRSLDAEDDDDASVFDNDEEFKKKLANTKKLSDVDPS-----DYDAI 94

Query: 58  FVPGGHGALIGLPESQDVAAALQWAIKNDRFVISLCHGPAAFLALRH--GDNPLNGYSIC 115
           F+PGGHG +  LP++ D+   L+   +N + V ++CHGPAA L ++   G + + G ++ 
Sbjct: 95  FIPGGHGPMFDLPDNPDLQDLLREFYENGKVVAAVCHGPAALLNVKLSDGKSLVAGKTVT 154

Query: 116 AFPDAADKQTPEIGYMPGHLTWYFGEELKKMGMNIIN-DDITGRVHKDRKLLTGDSPFAA 174
            F +  ++       +P    +   +ELK++G N +  +     V  D +L+TG +P +A
Sbjct: 155 GFTNEEEEAAGLKKVVP----FLLEDELKELGANYVKAEPWAEFVVVDGRLITGQNPASA 210

Query: 175 NALGKLA 181
            A+ +  
Sbjct: 211 AAVAEAL 217


==> gnl|CDD|31037 COG0693, ThiJ, Putative intracellular protease/amidase [General
           function prediction only].
          Length = 188

 Score = 61.0 bits (147), Expect = 3e-010
 Identities = 39/170 (22%), Positives = 58/170 (34%), Gaps = 24/170 (14%)

Query: 23  KVMPFFEQHKSLFRNPKKLADVVASLNADSEYAAIFVPGGHGALIGLPESQDVAAALQWA 82
           K      +   L     K  D        ++Y A+ +PGG      L    D+ A ++  
Sbjct: 40  KGKSVTSKRGGLVVADDKAFDDAD----AADYDALVIPGGDHGPEYLRPDPDLLAFVRDF 95

Query: 83  IKNDRFVISLCHGPAAFLALRHGDNPLNGYSICAFPDAADKQTPEIGYMPGHLTWYFGEE 142
             N + V ++CHGPA   A       L G    AFPD  +                    
Sbjct: 96  YANGKPVAAICHGPAVLAAAGL---LLKGRKATAFPDIEEDVK---------------NG 137

Query: 143 LKKMGMNIINDD-ITGRVHKDRK-LLTGDSPFAANALGKLAAQEMLAAYA 190
             K G N ++    T  V  D   L+TG +P +A A      + +  A  
Sbjct: 138 DGKAGANYVDAPLWTDEVVVDGNALVTGRNPASAPAFALELLKALGGAEK 187


==> gnl|CDD|153241 cd03147, GATase1_Ydr533c_like, Type 1 glutamine amidotransferase
           (GATase1)-like domain found in Saccharomyces cerevisiae
           Ydr533c protein.  Type 1 glutamine amidotransferase
           (GATase1)-like domain found in Saccharomyces cerevisiae
           Ydr533c protein.  This group includes proteins similar
           to S. cerevisiae Ydr533c.  Ydr533c is upregulated in
           response to various stress conditions along with the
           heat shock family.  The catalytic triad typical of
           GATase1domains is not conserved in this GATase1-like
           domain. However, in common with a typical GATase1domain,
           a reactive Cys residue is found in the sharp turn
           between a beta strand and an alpha helix termed the
           nucleophile elbow. This Cys together with a different
           His and Glu residue form a different catalytic triad
           from the typical GATase1domain.  Ydr533c protein is a
           homodimer.
          Length = 231

 Score = 56.9 bits (138), Expect = 5e-009
 Identities = 37/138 (26%), Positives = 54/138 (39%), Gaps = 29/138 (21%)

Query: 29  EQHKSLFRNP-----KKLADVV--ASLNADSEYAAIFVPGGHGALIGLPESQDVAAALQW 81
            +   +F N      KKL ++     +N D +Y   FV GGHG L   P + ++    Q 
Sbjct: 64  GEDLEVFSNKDSDFWKKLKNIKKADEVNPD-DYGIFFVAGGHGTLFDFPHATNLQKIAQQ 122

Query: 82  AIKNDRFVISLCHGPAAFLALRHGDNPLNGYSIC------AFPDAADKQTPEIGYMPGHL 135
              N   V ++CHGPA    L    +P  G  +        F D  ++    +G M    
Sbjct: 123 IYANGGVVAAVCHGPAILANL---KDPKTGKPLIKGKTVTGFTDKGEEI---MGVM---- 172

Query: 136 TWYFGEELKKMGMNIIND 153
                E LKK  +  I D
Sbjct: 173 -----EILKKRNLESIED 185


==> gnl|CDD|153229 cd03135, GATase1_DJ-1, Type 1 glutamine amidotransferase
           (GATase1)-like domain found in Human DJ-1.  Type 1
           glutamine amidotransferase (GATase1)-like domain found
           in Human DJ-1. DJ-1 is involved in multiple
           physiological processes including cancer, Parkinson's
           disease and male fertility. It is unclear how DJ-1
           functions in these. DJ-1 has been shown to possess
           chaperone activity. DJ-1 is preferentially expressed in
           the testis and moderately in other tissues; it is
           induced together with genes involved in oxidative stress
           response. The Drosophila homologue (DJ-1A) plays an
           essential role in oxidative stress response and neuronal
           maintenance. Inhibition of DJ-1A function through RNAi,
           results in the cellular accumulation of reactive oxygen
           species, organismal hypersensitivity to oxidative
           stress, and dysfunction and degeneration of dopaminergic
           and photoreceptor neurons.  DJ-1 has lacks enzymatic
           activity and the catalytic triad of typical GATase1
           domains, however it does contain the highly conserved
           cysteine located at the nucelophile elbow region typical
           of these domains. This cysteine been proposed to be a
           site of regulation of DJ-1 activity by oxidation.  DJ-1
           is a dimeric enzyme.
          Length = 163

 Score = 49.9 bits (120), Expect = 6e-007
 Identities = 28/150 (18%), Positives = 46/150 (30%), Gaps = 29/150 (19%)

Query: 29  EQHKSLFRNPKKLADVVASLNADSEYAAIFVPGGHGALIGLPESQDVAAALQWAIKNDRF 88
           +         K  AD   S     +Y AI +PGG      L +++ +   L+      + 
Sbjct: 36  KLAVGSSHGIKVKADKTLSDVNLDDYDAIVIPGGLPGAQNLADNEKLIKLLKEFNAKGKL 95

Query: 89  VISLCHGPAAFLALRHGDNPLNGYSICAFPDAADKQTPEIGYMPGHLTWYFGEELKKMGM 148
           + ++C  PA           L G     +P                     G E K  G 
Sbjct: 96  IAAICAAPAVLAKA----GLLKGKKATCYP---------------------GFEDKLGGA 130

Query: 149 NIINDDITGRVHKDRKLLTGDSPFAANALG 178
           N +++     V  D  ++T   P  A    
Sbjct: 131 NYVDE----PVVVDGNIITSRGPGTAFEFA 156


==> gnl|CDD|145245 pfam01965, DJ-1_PfpI, DJ-1/PfpI family.  The family includes the
           protease PfpI. This domain is also found in
           transcriptional regulators.
          Length = 141

 Score = 49.2 bits (118), Expect = 9e-007
 Identities = 20/83 (24%), Positives = 36/83 (43%), Gaps = 4/83 (4%)

Query: 41  LADVVASLNADSEYAAIFVPGGHGALIGLPESQDVAAALQWAIKNDRFVISLCHGPAAFL 100
            AD         +Y A+ +PGGH A   L + + +   ++   +  + + ++CHGP   L
Sbjct: 22  RADKTLDDVNADDYDALVIPGGHAAAEDLRDDEKLVKFVKEFYEAGKPIAAICHGP--VL 79

Query: 101 ALRHGDNPLNGYSICAFPDAADK 123
               G   L G  + +FP   + 
Sbjct: 80  LAAAGL--LKGRRVTSFPSVKED 100


==> gnl|CDD|153210 cd01653, GATase1, Type 1 glutamine amidotransferase (GATase1)-like
           domain.  Type 1 glutamine amidotransferase
           (GATase1)-like domain. This group includes proteins
           similar to Class I glutamine amidotransferases, the
           intracellular PH1704 from Pyrococcus horikoshii, the
           C-terminal of the large catalase: Escherichia coli
           HP-II, Sinorhizobium meliloti Rm1021 ThuA. and, the A4
           beta-galactosidase middle domain.  The majority of
           proteins in this group have a reactive Cys found in the
           sharp turn between a beta strand and an alpha helix
           termed the nucleophile elbow.  For Class I glutamine
           amidotransferases proteins which transfer ammonia from
           the amide side chain of glutamine to an acceptor
           substrate, this Cys forms a Cys-His-Glu catalytic triad
           in the active site.  Glutamine amidotransferases
           activity can be found in a range of biosynthetic enzymes
           included in this cd: glutamine amidotransferase,
           formylglycinamide ribonucleotide, GMP synthetase,
           anthranilate synthase component II, glutamine-dependent
           carbamoyl phosphate synthase, cytidine triphosphate
           synthetase, gamma-glutamyl hydrolase, imidazole glycerol
           phosphate synthase and, cobyric acid synthase. For
           Pyrococcus horikoshii PH1704, the Cys of the nucleophile
           elbow together with a different His and, a Glu from an
           adjacent monomer form a catalytic triad different from
           the typical GATase1 triad. The E. coli HP-II C-terminal
           domain, S.  meliloti Rm1021 ThuA and the A4
           beta-galactosidase middle domain lack the catalytic
           triad typical GATaseI domains. GATase1-like domains can
           occur either as single polypeptides, as in Class I
           glutamine amidotransferases, or as domains in a much
           larger multifunctional synthase protein, such as CPSase.
          Length = 115

 Score = 43.7 bits (103), Expect = 5e-005
 Identities = 13/59 (22%), Positives = 24/59 (40%)

Query: 42  ADVVASLNADSEYAAIFVPGGHGALIGLPESQDVAAALQWAIKNDRFVISLCHGPAAFL 100
              V S     +Y  + +PGG G    L   + + A L+ A    + ++ +C G    +
Sbjct: 35  GGPVESDVDLDDYDGLILPGGPGTPDDLARDEALLALLREAAAAGKPILGICLGAQLLV 93


==> gnl|CDD|153222 cd03128, GAT_1, Type 1 glutamine amidotransferase (GATase1)-like
          domain.  Type 1 glutamine amidotransferase
          (GATase1)-like domain. This group contains proteins
          similar to Class I glutamine amidotransferases, the
          intracellular PH1704 from Pyrococcus horikoshii, the
          C-terminal of the large catalase: Escherichia coli
          HP-II, Sinorhizobium meliloti Rm1021 ThuA, the A4
          beta-galactosidase middle domain and peptidase E.  The
          majority of proteins in this group have a reactive Cys
          found in the sharp turn between a beta strand and an
          alpha helix termed the nucleophile elbow.  For Class I
          glutamine amidotransferases proteins which transfer
          ammonia from the amide side chain of glutamine to an
          acceptor substrate, this Cys forms a Cys-His-Glu
          catalytic triad in the active site.  Glutamine
          amidotransferases activity can be found in a range of
          biosynthetic enzymes included in this cd: glutamine
          amidotransferase, formylglycinamide ribonucleotide, GMP
          synthetase, anthranilate synthase component II,
          glutamine-dependent carbamoyl phosphate synthase
          (CPSase), cytidine triphosphate synthetase,
          gamma-glutamyl hydrolase, imidazole glycerol phosphate
          synthase and, cobyric acid synthase. For Pyrococcus
          horikoshii PH1704, the Cys of the nucleophile elbow
          together with a different His and, a Glu from an
          adjacent monomer form a catalytic triad different from
          the typical GATase1 triad. Peptidase E is believed to
          be a serine peptidase having a Ser-His-Glu catalytic
          triad which differs from the Cys-His-Glu catalytic
          triad of typical GATase1 domains, by having a Ser in
          place of the reactive Cys at the nucleophile elbow. The
          E. coli HP-II C-terminal domain, S. meliloti Rm1021
          ThuA and the A4 beta-galactosidase middle domain lack
          the catalytic triad typical GATaseI domains.
          GATase1-like domains can occur either as single
          polypeptides, as in Class I glutamine
          amidotransferases, or as domains in a much larger
          multifunctional synthase protein, such as CPSase.
          Peptidase E has a circular permutation in the common
          core of a typical GTAse1 domain.
          Length = 92

 Score = 43.3 bits (102), Expect = 7e-005
 Identities = 14/57 (24%), Positives = 23/57 (40%)

Query: 42 ADVVASLNADSEYAAIFVPGGHGALIGLPESQDVAAALQWAIKNDRFVISLCHGPAA 98
             V S     +Y  + +PGG G    L   + + A L+ A    + V+ +C G   
Sbjct: 35 GGPVESDVDLDDYDGLILPGGPGTPDDLAWDEALLALLREAAAAGKPVLGICLGAQL 91


==> gnl|CDD|153231 cd03137, GATase1_AraC_1, AraC transcriptional regulators having a
           Type 1 glutamine amidotransferase (GATase1)-like domain.
            A subgroup of AraC transcriptional regulators having a
           Type 1 glutamine amidotransferase (GATase1)-like domain.
            AraC regulators are defined by a AraC-type
           helix-turn-helix DNA binding domain at their C-terminal.
            AraC family transcriptional regulators are widespread
           among bacteria and are involved in regulating diverse
           and important biological functions, including carbon
           metabolism, stress responses and virulence in different
           microorganisms. The catalytic triad typical of GATase1
           domains is not conserved in this GATase1-like domain.
           However, in common with typical GATase1domains a
           reactive cys residue is found in the sharp turn between
           a beta strand and an alpha helix termed the nucleophile
           elbow.
          Length = 187

 Score = 31.3 bits (72), Expect = 0.22
 Identities = 19/59 (32%), Positives = 27/59 (45%), Gaps = 3/59 (5%)

Query: 43  DVVASLNADSEYAAIFVPGGHGALIGLPESQDVAAALQWAIKNDRFVISLCHGPAAFLA 101
              A L+A +    + VPGG   + G P    + AAL+ A      V S+C G  AF+ 
Sbjct: 54  VADAGLDALAAADTVIVPGGPD-VDGRPPPPALLAALRRAAARGARVASVCTG--AFVL 109
