# Supplementary material for: Transcriptional Profiles of Mating-Responsive Genes from Testes and Male Accessory Glands of the Mediterranean Fruit Fly, Ceratitis capitata
Source: PLoS One. 2012 Oct 11;7(10):e46812. doi: 10.1371/journal.pone.0046812 (PMC3469604; doi:10.1371/journal.pone.0046812)
Supplement: Spreadsheet S1 — Hyperlinked Excel spreadsheet containing annotated assembled ESTs. Putative peptides are named using the prefix ‘Cc-male-’ rather than the prefix ‘TAG’ used in the text. (ZIP) [file pone.0046812.s008.zip › Spreadsheet 1/links/CDD/Cc-male-1148-CDD.txt]

>Cc-male-1148

gnl|CDD|73045 cd03286, ABC_MSH6_euk, MutS6 homolog in eukaryotes...   312   1e-085
gnl|CDD|180056 PRK05399, PRK05399, DNA mismatch repair protein M...   298   1e-081
gnl|CDD|144180 pfam00488, MutS_V, MutS domain V.  This domain is...   285   1e-077
gnl|CDD|30598 COG0249, MutS, Mismatch repair ATPase (MutS family...   283   6e-077
gnl|CDD|128807 smart00534, MUTSac, ATPase domain of DNA mismatch...   264   3e-071
gnl|CDD|162188 TIGR01070, mutS1, DNA mismatch repair protein Mut...   244   3e-065
gnl|CDD|73043 cd03284, ABC_MutS1, MutS1 homolog in eukaryotes.  ...   236   6e-063
gnl|CDD|73002 cd03243, ABC_MutS_homologs, The MutS protein initi...   213   6e-056
gnl|CDD|73046 cd03287, ABC_MSH3_euk, MutS3 homolog in eukaryotes...   202   1e-052
gnl|CDD|73044 cd03285, ABC_MSH2_euk, MutS2 homolog in eukaryotes...   198   2e-051

==> gnl|CDD|73045 cd03286, ABC_MSH6_euk, MutS6 homolog in eukaryotes.  The MutS
           protein initiates DNA mismatch repair by recognizing
           mispaired and unpaired bases embedded in duplex DNA and
           activating endo- and exonucleases to remove the
           mismatch.  Members of the MutS family possess C-terminal
           domain with a conserved ATPase activity that belongs to
           the ATP binding cassette (ABC) superfamily.  MutS
           homologs (MSH) have been identified in most prokaryotic
           and all eukaryotic organisms examined.  Prokaryotes have
           two homologs (MutS1 and MutS2), whereas seven MSH
           proteins (MSH1 to MSH7) have been identified in
           eukaryotes.  The homodimer MutS1 and heterodimers
           MSH2-MSH3 and MSH2-MSH6 are primarily involved in
           mitotic mismatch repair, whereas MSH4-MSH5 is involved
           in resolution of Holliday junctions during meiosis.  All
           members of the MutS family contain the highly conserved
           Walker A/B ATPase domain, and many share a common
           mechanism of action.  MutS1, MSH2-MSH3, MSH2-MSH6, and
           MSH4-MSH5 dimerize to form sliding clamps, and
           recognition of specific DNA structures or lesions
           results in ADP/ATP exchange..
          Length = 218

 Score =  312 bits (801), Expect = 1e-085
 Identities = 126/221 (57%), Positives = 161/221 (72%), Gaps = 8/221 (3%)

Query: 49  IDEGYHPCASSD---TFIPNGLILGTGETQAPLSILTGPNMGGKSTLMRQVGLLVVMAQI 105
            +E  HPC ++    +F+PN + LG   T   + +LTGPNMGGKSTL+R V L V+MAQ+
Sbjct: 2   FEELRHPCLNASTASSFVPNDVDLG--ATSPRILVLTGPNMGGKSTLLRTVCLAVIMAQM 59

Query: 106 GAHVPAAHCRMTLVDRIFTRLGAQDDIMAGQSTFLVELNETSLILKHATANSLVLLDELG 165
           G  VPA   R++LVDRIFTR+GA+DDIM G+STF+VEL+ET+ IL+HAT +SLV+LDELG
Sbjct: 60  GMDVPAKSMRLSLVDRIFTRIGARDDIMKGESTFMVELSETANILRHATPDSLVILDELG 119

Query: 166 RGTATYDGTAIAASVVNYLAD-LKCRTLFSTHYHNLIEYFHKDTRIALGHMACMVENEDT 224
           RGT+T+DG AIA +V+ YL   +KC TLFSTHYH+L + FH+   + LGHMAC V+NE  
Sbjct: 120 RGTSTHDGYAIAHAVLEYLVKKVKCLTLFSTHYHSLCDEFHEHGGVRLGHMACAVKNE-- 177

Query: 225 DDPTQETVTFLYKYTAGACPKSYGFNAAKLAGMPHXXXXRA 265
            DPT   +TFLYK  AG CPKSYG   A +AG+P     RA
Sbjct: 178 SDPTIRDITFLYKLVAGICPKSYGLYVALMAGIPDGVVERA 218


==> gnl|CDD|180056 PRK05399, PRK05399, DNA mismatch repair protein MutS; Provisional.
          Length = 854

 Score =  298 bits (766), Expect = 1e-081
 Identities = 123/259 (47%), Positives = 161/259 (62%), Gaps = 22/259 (8%)

Query: 12  VANLDVLASLAEYARGQQVICVPELHEQAAEQQPFIDIDEGYHPC----ASSDTFIPNGL 67
           +A LDVLASLAE A     +  PE  +        IDI+EG HP        + F+PN  
Sbjct: 548 LAELDVLASLAEVAEENNYVR-PEFTDDPG-----IDIEEGRHPVVEQVLGGEPFVPNDC 601

Query: 68  ILGTGETQAPLSILTGPNMGGKSTLMRQVGLLVVMAQIGAHVPAAHCRMTLVDRIFTRLG 127
            L   E +  L ++TGPNM GKST MRQV L+V++AQIG+ VPA   R+ +VDRIFTR+G
Sbjct: 602 DLD-EERR--LLLITGPNMAGKSTYMRQVALIVLLAQIGSFVPAESARIGIVDRIFTRIG 658

Query: 128 AQDDIMAGQSTFLVELNETSLILKHATANSLVLLDELGRGTATYDGTAIAASVVNYLAD- 186
           A DD+ +G+STF+VE+ ET+ IL +AT  SLVLLDE+GRGT+TYDG +IA +V  YL D 
Sbjct: 659 ASDDLASGRSTFMVEMTETANILNNATERSLVLLDEIGRGTSTYDGLSIAWAVAEYLHDK 718

Query: 187 LKCRTLFSTHYHNLIEYFHKDTRIALGHMACMVENEDTDDPTQETVTFLYKYTAGACPKS 246
           +  +TLF+THYH L E   K   +   H+A + E+          + FL+K   GA  KS
Sbjct: 719 IGAKTLFATHYHELTELEEKLPGVKNVHVA-VKEHGG-------DIVFLHKVVPGAADKS 770

Query: 247 YGFNAAKLAGMPHXXXXRA 265
           YG + AKLAG+P     RA
Sbjct: 771 YGIHVAKLAGLPASVIKRA 789


==> gnl|CDD|144180 pfam00488, MutS_V, MutS domain V.  This domain is found in proteins
           of the MutS family (DNA mismatch repair proteins) and is
           found associated with pfam01624, pfam05188, pfam05192
           and pfam05190. The mutS family of proteins is named
           after the Salmonella typhimurium MutS protein involved
           in mismatch repair; other members of the family included
           the eukaryotic MSH 1,2,3, 4,5 and 6 proteins. These have
           various roles in DNA repair and recombination. Human MSH
           has been implicated in non-polyposis colorectal
           carcinoma (HNPCC) and is a mismatch binding protein. The
           aligned region corresponds with domain V of Thermus
           aquaticus MutS, which contains a Walker A motif, and is
           structurally similar to the ATPase domain of ABC
           transporters.
          Length = 234

 Score =  285 bits (731), Expect = 1e-077
 Identities = 113/238 (47%), Positives = 153/238 (64%), Gaps = 19/238 (7%)

Query: 32  CVPELHEQAAEQQPFIDIDEGYHPC---ASSDTFIPNGLILGTGETQAPLSILTGPNMGG 88
             PE  E  A     + I+ G HP      ++ F+PN + LG   ++  + ++TGPNMGG
Sbjct: 2   VRPEFTESDA-----LHIEGGRHPVVEAVLAENFVPNDVSLGKERSR--ILLITGPNMGG 54

Query: 89  KSTLMRQVGLLVVMAQIGAHVPAAHCRMTLVDRIFTRLGAQDDIMAGQSTFLVELNETSL 148
           KST +RQV L+V+MAQIG+ VPA   R+ +VDRIFTR+GA DD+ +G+STF+VE+ ET+ 
Sbjct: 55  KSTYLRQVALIVIMAQIGSFVPAESARIGIVDRIFTRIGASDDLASGRSTFMVEMLETAN 114

Query: 149 ILKHATANSLVLLDELGRGTATYDGTAIAASVVNYLAD-LKCRTLFSTHYHNLIEYFHKD 207
           IL +AT  SLV+LDELGRGT+TYDG AIA +V  +LA+ ++ RTLF+THYH L +   K 
Sbjct: 115 ILHNATDKSLVILDELGRGTSTYDGLAIAWAVAEHLAEKIRARTLFATHYHELTKLAEKL 174

Query: 208 TRIALGHMACMVENEDTDDPTQETVTFLYKYTAGACPKSYGFNAAKLAGMPHXXXXRA 265
             +   HMA +  N D        + FLYK   GA  KSYG + A+LAG+P     RA
Sbjct: 175 PAVKNVHMAAVETNGD--------IVFLYKVKPGAADKSYGIHVAELAGLPESVVERA 224


==> gnl|CDD|30598 COG0249, MutS, Mismatch repair ATPase (MutS family) [DNA
           replication, recombination, and repair].
          Length = 843

 Score =  283 bits (725), Expect = 6e-077
 Identities = 126/272 (46%), Positives = 169/272 (62%), Gaps = 21/272 (7%)

Query: 1   HEGTLEACVDCVANLDVLASLAEYARGQQVICVPELHEQAAEQQPFIDIDEGYHPC---A 57
           H   L+A    +A LDVL+SLAE A  Q     PE  +        ++I EG HP     
Sbjct: 538 HINELQALAKALAELDVLSSLAEIAAEQN-YVRPEFVDSND-----LEIKEGRHPVVEAV 591

Query: 58  SSDTFIPNGLILGTGETQAPLSILTGPNMGGKSTLMRQVGLLVVMAQIGAHVPAAHCRMT 117
             + F+PN + L        + ++TGPNMGGKST +RQV L+V++AQIG+ VPA   R+ 
Sbjct: 592 LDNGFVPNDIDL---SGNRRIILITGPNMGGKSTYLRQVALIVILAQIGSFVPAEKARIG 648

Query: 118 LVDRIFTRLGAQDDIMAGQSTFLVELNETSLILKHATANSLVLLDELGRGTATYDGTAIA 177
           +VDRIFTR+GA DD+ +G+STF+VE+ ET+ IL +AT  SLV+LDE+GRGT+TYDG AIA
Sbjct: 649 IVDRIFTRIGAADDLASGRSTFMVEMLETANILDNATERSLVILDEIGRGTSTYDGLAIA 708

Query: 178 ASVVNYLAD-LKCRTLFSTHYHNLIEYFHKDTRIALGHMACMVENEDTDDPTQETVTFLY 236
            +V+ YL + + CRTLF+THYH L E   K  ++   HM+ + E  D        +TFLY
Sbjct: 709 WAVLEYLHEKIGCRTLFATHYHELTELEEKLPQVKNYHMSAVEEGGD--------ITFLY 760

Query: 237 KYTAGACPKSYGFNAAKLAGMPHXXXXRAFEL 268
           K   G   KSYG + AKLAG+P     RA E+
Sbjct: 761 KVKPGIADKSYGIHVAKLAGLPEEVIERAREI 792


==> gnl|CDD|128807 smart00534, MUTSac, ATPase domain of DNA mismatch repair MUTS
           family. 
          Length = 185

 Score =  264 bits (677), Expect = 3e-071
 Identities = 103/191 (53%), Positives = 130/191 (68%), Gaps = 9/191 (4%)

Query: 78  LSILTGPNMGGKSTLMRQVGLLVVMAQIGAHVPAAHCRMTLVDRIFTRLGAQDDIMAGQS 137
           + I+TGPNMGGKST +RQVGL+V+MAQIG+ VPA    + + DRIFTR+GA D +  G S
Sbjct: 1   VVIITGPNMGGKSTYLRQVGLIVIMAQIGSFVPAESAELPVFDRIFTRIGASDSLAQGLS 60

Query: 138 TFLVELNETSLILKHATANSLVLLDELGRGTATYDGTAIAASVVNYLAD-LKCRTLFSTH 196
           TF+VE+ ET+ ILK+AT NSLVLLDELGRGT+TYDG AIAA+V+ YL + +   TLF+TH
Sbjct: 61  TFMVEMKETANILKNATENSLVLLDELGRGTSTYDGVAIAAAVLEYLLEKIGALTLFATH 120

Query: 197 YHNLIEYFHKDTRIALGHMACMVENEDTDDPTQETVTFLYKYTAGACPKSYGFNAAKLAG 256
           YH L +   +   +   HM+   E E+        +TFLYK T G   KSYG   AKLAG
Sbjct: 121 YHELTKLADEHPGVRNLHMSADEETEN--------LTFLYKLTPGVAGKSYGIEVAKLAG 172

Query: 257 MPHXXXXRAFE 267
           +P     RA E
Sbjct: 173 LPKEVIERAKE 183


==> gnl|CDD|162188 TIGR01070, mutS1, DNA mismatch repair protein MutS. 
          Length = 840

 Score =  244 bits (624), Expect = 3e-065
 Identities = 109/272 (40%), Positives = 152/272 (55%), Gaps = 21/272 (7%)

Query: 1   HEGTLEACVDCVANLDVLASLAEYARGQQVICVPELHEQAAEQQPFIDIDEGYHPCAS-- 58
           +   L+     +A LDVLA+LAE A        P   +      P + I EG HP     
Sbjct: 523 YLEALQEAARALAELDVLANLAEVAETLHYTR-PRFGDD-----PQLRIREGRHPVVEQV 576

Query: 59  -SDTFIPNGLILGTGETQAPLSILTGPNMGGKSTLMRQVGLLVVMAQIGAHVPAAHCRMT 117
               F+PN L +        + ++TGPNMGGKST MRQ  L+ ++AQIG+ VPA    + 
Sbjct: 577 LRTPFVPNDLEMAH---NRRMLLITGPNMGGKSTYMRQTALIALLAQIGSFVPAESAELP 633

Query: 118 LVDRIFTRLGAQDDIMAGQSTFLVELNETSLILKHATANSLVLLDELGRGTATYDGTAIA 177
           L DRIFTR+GA DD+ +G+STF+VE+ E + IL +AT NSLVL DE+GRGT+TYDG A+A
Sbjct: 634 LFDRIFTRIGASDDLASGRSTFMVEMTEAANILHNATENSLVLFDEIGRGTSTYDGLALA 693

Query: 178 ASVVNYLAD-LKCRTLFSTHYHNLIEYFHKDTRIALGHMACMVENEDTDDPTQETVTFLY 236
            ++  YL + ++ +TLF+THY  L         +   H+A +  N         T+ FL+
Sbjct: 694 WAIAEYLHEHIRAKTLFATHYFELTALEESLPGLKNVHVAALEHN--------GTIVFLH 745

Query: 237 KYTAGACPKSYGFNAAKLAGMPHXXXXRAFEL 268
           +   G   KSYG   A LAG+P     RA ++
Sbjct: 746 QVLPGPASKSYGLAVAALAGLPKEVIARARQI 777


==> gnl|CDD|73043 cd03284, ABC_MutS1, MutS1 homolog in eukaryotes.  The MutS protein
           initiates DNA mismatch repair by recognizing mispaired
           and unpaired bases embedded in duplex DNA and activating
           endo- and exonucleases to remove the mismatch.  Members
           of the MutS family possess C-terminal domain with a
           conserved ATPase activity that belongs to the ATP
           binding cassette (ABC) superfamily.  MutS homologs (MSH)
           have been identified in most prokaryotic and all
           eukaryotic organisms examined.  Prokaryotes have two
           homologs (MutS1 and MutS2), whereas seven MSH proteins
           (MSH1 to MSH7) have been identified in eukaryotes.  The
           homodimer MutS1 and heterodimers MSH2-MSH3 and MSH2-MSH6
           are primarily involved in mitotic mismatch repair,
           whereas MSH4-MSH5 is involved in resolution of Holliday
           junctions during meiosis.  All members of the MutS
           family contain the highly conserved Walker A/B ATPase
           domain, and many share a common mechanism of action.
           MutS1, MSH2-MSH3, MSH2-MSH6, and MSH4-MSH5 dimerize to
           form sliding clamps, and recognition of specific DNA
           structures or lesions results in ADP/ATP exchange..
          Length = 216

 Score =  236 bits (604), Expect = 6e-063
 Identities = 103/226 (45%), Positives = 144/226 (63%), Gaps = 16/226 (7%)

Query: 48  DIDEGYHPCA----SSDTFIPNGLILGTGETQAPLSILTGPNMGGKSTLMRQVGLLVVMA 103
           +I+ G HP       ++ F+PN   L     +  + ++TGPNM GKST +RQV L+ ++A
Sbjct: 1   EIEGGRHPVVEQVLDNEPFVPNDTELDP---ERQILLITGPNMAGKSTYLRQVALIALLA 57

Query: 104 QIGAHVPAAHCRMTLVDRIFTRLGAQDDIMAGQSTFLVELNETSLILKHATANSLVLLDE 163
           QIG+ VPA+   + +VDRIFTR+GA DD+  G+STF+VE+ ET+ IL +AT  SLVLLDE
Sbjct: 58  QIGSFVPASKAEIGVVDRIFTRIGASDDLAGGRSTFMVEMVETANILNNATERSLVLLDE 117

Query: 164 LGRGTATYDGTAIAASVVNYLAD-LKCRTLFSTHYHNLIEYFHKDTRIALGHMACMVENE 222
           +GRGT+TYDG +IA ++V YL + +  +TLF+THYH L E   K  R+   H+A  V+ +
Sbjct: 118 IGRGTSTYDGLSIAWAIVEYLHEKIGAKTLFATHYHELTELEGKLPRVKNFHVA--VKEK 175

Query: 223 DTDDPTQETVTFLYKYTAGACPKSYGFNAAKLAGMPHXXXXRAFEL 268
                    V FL+K   GA  KSYG   A+LAG+P     RA E+
Sbjct: 176 G------GGVVFLHKIVEGAADKSYGIEVARLAGLPEEVIERAREI 215


==> gnl|CDD|73002 cd03243, ABC_MutS_homologs, The MutS protein initiates DNA mismatch
           repair by recognizing mispaired and unpaired bases
           embedded in duplex DNA and activating endo- and
           exonucleases to remove the mismatch.  Members of the
           MutS family also possess a conserved ATPase activity
           that belongs to the ATP binding cassette (ABC)
           superfamily.  MutS homologs (MSH) have been identified
           in most prokaryotic and all eukaryotic organisms
           examined.  Prokaryotes have two homologs (MutS1 and
           MutS2), whereas seven MSH proteins (MSH1 to MSH7) have
           been identified in eukaryotes.  The homodimer MutS1 and
           heterodimers MSH2-MSH3 and MSH2-MSH6 are primarily
           involved in mitotic mismatch repair, whereas MSH4-MSH5
           is involved in resolution of Holliday junctions during
           meiosis.  All members of the MutS family contain the
           highly conserved Walker A/B ATPase domain, and many
           share a common mechanism of action.  MutS1, MSH2-MSH3,
           MSH2-MSH6, and MSH4-MSH5 dimerize to form sliding
           clamps, and recognition of specific DNA structures or
           lesions results in ADP/ATP exchange..
          Length = 202

 Score =  213 bits (544), Expect = 6e-056
 Identities = 97/214 (45%), Positives = 129/214 (60%), Gaps = 16/214 (7%)

Query: 48  DIDEGYHPC----ASSDTFIPNGLILGTGETQAPLSILTGPNMGGKSTLMRQVGLLVVMA 103
           +I  G HP        +TF+PN + LG+G       ++TGPNMGGKST +R +GL V++A
Sbjct: 1   EIKGGRHPVLLALTKGETFVPNDINLGSGRLL----LITGPNMGGKSTYLRSIGLAVLLA 56

Query: 104 QIGAHVPAAHCRMTLVDRIFTRLGAQDDIMAGQSTFLVELNETSLILKHATANSLVLLDE 163
           QIG  VPA    + LVDRIFTR+GA+D I  G+STF+ EL E   IL  AT  SLVL+DE
Sbjct: 57  QIGCFVPAESASIPLVDRIFTRIGAEDSISDGRSTFMAELLELKEILSLATPRSLVLIDE 116

Query: 164 LGRGTATYDGTAIAASVVNYLADLKCRTLFSTHYHNLIEYFHKDTRIALGHMACMVENED 223
           LGRGT+T +G AIA +V+ +L +  CRTLF+TH+H L +   +   +   HM  +     
Sbjct: 117 LGRGTSTAEGLAIAYAVLEHLLEKGCRTLFATHFHELADLPEQVPGVKNLHMEEL----- 171

Query: 224 TDDPTQETVTFLYKYTAGACPKSYGFNAAKLAGM 257
               T   +TF YK   G C  SY    A+LAG+
Sbjct: 172 ---ITTGGLTFTYKLIDGICDPSYALQIAELAGL 202


==> gnl|CDD|73046 cd03287, ABC_MSH3_euk, MutS3 homolog in eukaryotes.  The MutS
           protein initiates DNA mismatch repair by recognizing
           mispaired and unpaired bases embedded in duplex DNA and
           activating endo- and exonucleases to remove the
           mismatch.  Members of the MutS family possess C-terminal
           domain with a conserved ATPase activity that belongs to
           the ATP binding cassette (ABC) superfamily.  MutS
           homologs (MSH) have been identified in most prokaryotic
           and all eukaryotic organisms examined.  Prokaryotes have
           two homologs (MutS1 and MutS2), whereas seven MSH
           proteins (MSH1 to MSH7) have been identified in
           eukaryotes.  The homodimer MutS1 and heterodimers
           MSH2-MSH3 and MSH2-MSH6 are primarily involved in
           mitotic mismatch repair, whereas MSH4-MSH5 is involved
           in resolution of Holliday junctions during meiosis.  All
           members of the MutS family contain the highly conserved
           Walker A/B ATPase domain, and many share a common
           mechanism of action.  MutS1, MSH2-MSH3, MSH2-MSH6, and
           MSH4-MSH5 dimerize to form sliding clamps, and
           recognition of specific DNA structures or lesions
           results in ADP/ATP exchange..
          Length = 222

 Score =  202 bits (516), Expect = 1e-052
 Identities = 101/224 (45%), Positives = 140/224 (62%), Gaps = 7/224 (3%)

Query: 47  IDIDEGYHPCASS---DTFIPNGLILGTGETQAPLSILTGPNMGGKSTLMRQVGLLVVMA 103
           I I EG HP   S    +F+PN + L          I+TGPNMGGKS+ +RQV L+ +MA
Sbjct: 1   ILIKEGRHPMIESLLDKSFVPNDIHLSAEGGY--CQIITGPNMGGKSSYIRQVALITIMA 58

Query: 104 QIGAHVPAAHCRMTLVDRIFTRLGAQDDIMAGQSTFLVELNETSLILKHATANSLVLLDE 163
           QIG+ VPA+   +++ D + TR+GA D I  G STF+VEL+ETS IL + T+ SLV+LDE
Sbjct: 59  QIGSFVPASSATLSIFDSVLTRMGASDSIQHGMSTFMVELSETSHILSNCTSRSLVILDE 118

Query: 164 LGRGTATYDGTAIAASVVNYLADL-KCRTLFSTHYHNLIEYFH-KDTRIALGHMACMVEN 221
           LGRGT+T+DG AIA + ++YL +  KC  LF THY +L E     +  I   HM+ +   
Sbjct: 119 LGRGTSTHDGIAIAYATLHYLLEEKKCLVLFVTHYPSLGEILRRFEGSIRNYHMSYLESQ 178

Query: 222 EDTDDPTQETVTFLYKYTAGACPKSYGFNAAKLAGMPHXXXXRA 265
           +D +    +++TFLYK   G   +S+G N A+LAG+P     RA
Sbjct: 179 KDFETSDSQSITFLYKLVRGLASRSFGLNVARLAGLPKSIISRA 222


==> gnl|CDD|73044 cd03285, ABC_MSH2_euk, MutS2 homolog in eukaryotes.  The MutS
           protein initiates DNA mismatch repair by recognizing
           mispaired and unpaired bases embedded in duplex DNA and
           activating endo- and exonucleases to remove the
           mismatch.  Members of the MutS family possess C-terminal
           domain with a conserved ATPase activity that belongs to
           the ATP binding cassette (ABC) superfamily.  MutS
           homologs (MSH) have been identified in most prokaryotic
           and all eukaryotic organisms examined.  Prokaryotes have
           two homologs (MutS1 and MutS2), whereas seven MSH
           proteins (MSH1 to MSH7) have been identified in
           eukaryotes.  The homodimer MutS1 and heterodimers
           MSH2-MSH3 and MSH2-MSH6 are primarily involved in
           mitotic mismatch repair, whereas MSH4-MSH5 is involved
           in resolution of Holliday junctions during meiosis.  All
           members of the MutS family contain the highly conserved
           Walker A/B ATPase domain, and many share a common
           mechanism of action.  MutS1, MSH2-MSH3, MSH2-MSH6, and
           MSH4-MSH5 dimerize to form sliding clamps, and
           recognition of specific DNA structures or lesions
           results in ADP/ATP exchange..
          Length = 222

 Score =  198 bits (504), Expect = 2e-051
 Identities = 93/223 (41%), Positives = 133/223 (59%), Gaps = 12/223 (5%)

Query: 49  IDEGYHPCASSD---TFIPNGLILGTGETQAPLSILTGPNMGGKSTLMRQVGLLVVMAQI 105
           + E  HPC  +     FIPN + L  G+++    I+TGPNMGGKST +RQ+G++V+MAQI
Sbjct: 2   LKEARHPCVEAQDDVAFIPNDVTLTRGKSR--FLIITGPNMGGKSTYIRQIGVIVLMAQI 59

Query: 106 GAHVPAAHCRMTLVDRIFTRLGAQDDIMAGQSTFLVELNETSLILKHATANSLVLLDELG 165
           G  VP     + +VD I  R+GA D  + G STF+ E+ ET+ ILK AT NSL+++DELG
Sbjct: 60  GCFVPCDSADIPIVDCILARVGASDSQLKGVSTFMAEMLETAAILKSATENSLIIIDELG 119

Query: 166 RGTATYDGTAIAASVVNYLA-DLKCRTLFSTHYHNLIEYFHKDTRIALGHMACMVENEDT 224
           RGT+TYDG  +A ++  Y+A  +KC  LF+TH+H L     +   +   H+  +      
Sbjct: 120 RGTSTYDGFGLAWAIAEYIATQIKCFCLFATHFHELTALADEVPNVKNLHVTALT----- 174

Query: 225 DDPTQETVTFLYKYTAGACPKSYGFNAAKLAGMPHXXXXRAFE 267
            D    T+T LYK   GAC +S+G + A+LA  P      A +
Sbjct: 175 -DDASRTLTMLYKVEKGACDQSFGIHVAELANFPKEVIEMAKQ 216
