# Supplementary material for: Transcriptional Profiles of Mating-Responsive Genes from Testes and Male Accessory Glands of the Mediterranean Fruit Fly, Ceratitis capitata
Source: PLoS One. 2012 Oct 11;7(10):e46812. doi: 10.1371/journal.pone.0046812 (PMC3469604; doi:10.1371/journal.pone.0046812)
Supplement: Spreadsheet S1 — Hyperlinked Excel spreadsheet containing annotated assembled ESTs. Putative peptides are named using the prefix ‘Cc-male-’ rather than the prefix ‘TAG’ used in the text. (ZIP) [file pone.0046812.s008.zip › Spreadsheet 1/links/CDD/Cc-male-1150-CDD.txt]

>Cc-male-1150

gnl|CDD|147374 pfam05160, DSS1_SEM1, DSS1/SEM1 family.  This fam...    42   5e-005
gnl|CDD|180310 PRK05901, PRK05901, RNA polymerase sigma factor; ...    28   0.74 
gnl|CDD|146497 pfam03896, TRAP_alpha, Translocon-associated prot...    28   0.83 

==> gnl|CDD|147374 pfam05160, DSS1_SEM1, DSS1/SEM1 family.  This family contains the
          breast cancer tumour suppressor BRCA2-interacting
          protein DSS1 and its homologue SEM1, both of which are
          short acidic proteins. DSS1 has been shown to be a
          conserved component of the Rae1 mediated mRNA export
          pathway in Schizosaccharomyces pombe.
          Length = 63

 Score = 42.3 bits (100), Expect = 5e-005
 Identities = 31/62 (50%), Positives = 45/62 (72%), Gaps = 1/62 (1%)

Query: 10 DKNAKGDLGLLEEDDEFEEFPAEDFNIADDDQDE-VNVWEDNWDDDNVEDDFNQQLKAHL 68
           K  +    LLEEDDEFE+FP ED+   + +++   N+WE++WDDD+VEDDF++QLK  L
Sbjct: 1  QKKEQVKKKLLEEDDEFEDFPVEDWPEEETEKENGNNLWEEDWDDDDVEDDFSKQLKEEL 60

Query: 69 QK 70
          +K
Sbjct: 61 EK 62


==> gnl|CDD|180310 PRK05901, PRK05901, RNA polymerase sigma factor; Provisional.
          Length = 509

 Score = 28.4 bits (64), Expect = 0.74
 Identities = 16/56 (28%), Positives = 30/56 (53%)

Query: 4   DKDKEKDKNAKGDLGLLEEDDEFEEFPAEDFNIADDDQDEVNVWEDNWDDDNVEDD 59
             DK+ D N   D+ +L + D+ ++   +D    DD  D+ +  +D+ DDD+ + D
Sbjct: 111 ALDKDDDLNYVKDIDVLNQADDDDDDDDDDDLDDDDIDDDDDDEDDDEDDDDDDVD 166


==> gnl|CDD|146497 pfam03896, TRAP_alpha, Translocon-associated protein (TRAP),
          alpha subunit.  The alpha-subunit of the TRAP complex
          (TRAP alpha) is a single-spanning membrane protein of
          the endoplasmic reticulum (ER) which is found in
          proximity of nascent polypeptide chains translocating
          across the membrane.
          Length = 281

 Score = 28.2 bits (63), Expect = 0.83
 Identities = 15/46 (32%), Positives = 24/46 (52%)

Query: 22 EDDEFEEFPAEDFNIADDDQDEVNVWEDNWDDDNVEDDFNQQLKAH 67
            D  E+  AED  + +D++DE  V ED  +    E+D   ++KA 
Sbjct: 31 AQDLTEDEEAEDDVVDEDEEDEAVVEEDENELTEEEEDEEGEVKAS 76
