# Supplementary material for: Transcriptional Profiles of Mating-Responsive Genes from Testes and Male Accessory Glands of the Mediterranean Fruit Fly, Ceratitis capitata
Source: PLoS One. 2012 Oct 11;7(10):e46812. doi: 10.1371/journal.pone.0046812 (PMC3469604; doi:10.1371/journal.pone.0046812)
Supplement: Spreadsheet S1 — Hyperlinked Excel spreadsheet containing annotated assembled ESTs. Putative peptides are named using the prefix ‘Cc-male-’ rather than the prefix ‘TAG’ used in the text. (ZIP) [file pone.0046812.s008.zip › Spreadsheet 1/links/CDD/Cc-male-1152-CDD.txt]

>Cc-male-1152

gnl|CDD|144168 pfam00472, RF-1, RF-1 domain.  This domain is fou...    96   4e-021
gnl|CDD|31379 COG1186, PrfB, Protein chain release factor B [Tra...    68   1e-012
gnl|CDD|179072 PRK00578, prfB, peptide chain release factor 2; V...    67   2e-012
gnl|CDD|161667 TIGR00020, prfB, peptide chain release factor 2. ...    65   1e-011
gnl|CDD|179074 PRK00591, prfA, peptide chain release factor 1; V...    62   9e-011
gnl|CDD|136970 PRK08787, PRK08787, peptide chain release factor ...    62   1e-010
gnl|CDD|30565 COG0216, PrfA, Protein chain release factor A [Tra...    61   2e-010
gnl|CDD|129130 TIGR00019, prfA, peptide chain release factor 1. ...    59   9e-010
gnl|CDD|181271 PRK08179, prfH, peptide chain release factor-like...    58   1e-009
gnl|CDD|168914 PRK07342, PRK07342, peptide chain release factor ...    54   2e-008

==> gnl|CDD|144168 pfam00472, RF-1, RF-1 domain.  This domain is found in peptide
           chain release factors such as RF-1 and RF-2, and a
           number of smaller proteins of unknown function. This
           domain contains the peptidyl-tRNA hydrolase activity.
           The domain contains a highly conserved motif GGQ, where
           the glutamine is thought to coordinate the water that
           mediates the hydrolysis.
          Length = 114

 Score = 96.5 bits (241), Expect = 4e-021
 Identities = 31/91 (34%), Positives = 46/91 (50%)

Query: 43  KLNENELEEDFMRGSGPGGQSVNKTSNCVFLRHIPTNLTVKCHTHRLASKNRVEARKLLL 102
           ++  ++L  D  R SGPGGQ+VNKT + V L H+PT + VKC   R   KNR +A + L 
Sbjct: 9   EIPPSDLRIDTFRSSGPGGQNVNKTESAVRLTHLPTGIVVKCQEERSQHKNREKALERLK 68

Query: 103 EKLDAHFXGENAVAAQLKVLESKKSVERKRR 133
            KL      +     +       +  +RK +
Sbjct: 69  AKLYEAELQKKREETKPTRKSQVRRGDRKEK 99


==> gnl|CDD|31379 COG1186, PrfB, Protein chain release factor B [Translation,
           ribosomal structure and biogenesis].
          Length = 239

 Score = 67.9 bits (166), Expect = 1e-012
 Identities = 35/120 (29%), Positives = 54/120 (45%), Gaps = 1/120 (0%)

Query: 32  VNSKVDYSKYPKLNENELEEDFMRGSGPGGQSVNKTSNCVFLRHIPTNLTVKCHTHRLAS 91
           V  ++D S   ++ +++L  D  R SG GGQ VNKT + V L H+PT + V C   R   
Sbjct: 95  VFPELDISIEIEIPDDDLRIDTYRASGAGGQHVNKTDSAVRLTHLPTGIVVLCQNERSQH 154

Query: 92  KNRVEARKLLLEKLDAHFXGE-NAVAAQLKVLESKKSVERKRRQQKLKELKKIWKEREQV 150
            N+  ARK+L  KL      + +    + + L+       + R   L   +     R  V
Sbjct: 155 LNKALARKMLKGKLYILAQEKRSQEKNRERALKKLIGWGNQIRSYVLDPYQPTKDLRTGV 214


==> gnl|CDD|179072 PRK00578, prfB, peptide chain release factor 2; Validated.
          Length = 367

 Score = 67.2 bits (165), Expect = 2e-012
 Identities = 31/97 (31%), Positives = 45/97 (46%), Gaps = 20/97 (20%)

Query: 45  NENELEEDFMRGSGPGGQSVNKTSNCVFLRHIPTNLTVKCHTHRLASKNRVEARKLLLEK 104
           N  +L  D  R SG GGQ VNKT + V + HIPT + V+C   R   +N+  A K+L   
Sbjct: 233 NPKDLRIDTYRSSGAGGQHVNKTDSAVRITHIPTGIVVQCQNERSQHQNKASAMKML--- 289

Query: 105 LDAHFXGENAVAAQLKVLESKKSVERKRRQQKLKELK 141
                        + K+ E    +E ++R  +   LK
Sbjct: 290 -------------KAKLYE----LELEKRAAEKDALK 309


==> gnl|CDD|161667 TIGR00020, prfB, peptide chain release factor 2.  In many but not
           all taxa, there is a conserved real translational
           frameshift at a TGA codon. RF-2 helps terminate
           translation at TGA codons and can therefore regulate its
           own production by readthrough when RF-2 is insufficient.
           There is a Pfam model called "RF-1" for the superfamily
           of RF-1, RF-2, mitochondrial, RF-H, etc.
          Length = 364

 Score = 64.8 bits (158), Expect = 1e-011
 Identities = 27/62 (43%), Positives = 35/62 (56%)

Query: 44  LNENELEEDFMRGSGPGGQSVNKTSNCVFLRHIPTNLTVKCHTHRLASKNRVEARKLLLE 103
           +   +L  D  R SG GGQ VNKT + V + HIPT + V+C   R   KN+  A K+L  
Sbjct: 232 IKPEDLRIDTYRASGAGGQHVNKTDSAVRITHIPTGIVVQCQNDRSQHKNKDSAMKVLKA 291

Query: 104 KL 105
           KL
Sbjct: 292 KL 293


==> gnl|CDD|179074 PRK00591, prfA, peptide chain release factor 1; Validated.
          Length = 359

 Score = 62.0 bits (152), Expect = 9e-011
 Identities = 24/60 (40%), Positives = 35/60 (58%)

Query: 42  PKLNENELEEDFMRGSGPGGQSVNKTSNCVFLRHIPTNLTVKCHTHRLASKNRVEARKLL 101
            ++N  +L  D  R SG GGQ VN T + V + H+PT + V+C   R   KN+ +A K+L
Sbjct: 216 VEINPKDLRIDTFRSSGAGGQHVNTTDSAVRITHLPTGIVVECQDERSQHKNKAKAMKVL 275


==> gnl|CDD|136970 PRK08787, PRK08787, peptide chain release factor 2; Provisional.
          Length = 313

 Score = 61.6 bits (149), Expect = 1e-010
 Identities = 39/97 (40%), Positives = 51/97 (52%), Gaps = 4/97 (4%)

Query: 32  VNSKVDYSKYPKLNENELEEDFMRGSGPGGQSVNKTSNCVFLRHIPTNLTVKCHTHRLAS 91
           V+ +VD +    +N  +L  D  R SG GGQ VNKT + V + HIPTN  V C T R   
Sbjct: 161 VSPEVDDNIEIDINPADLRTDVYRSSGAGGQHVNKTESAVRITHIPTNTVVACQTGRSQH 220

Query: 92  KNRVEARKLLLEKL-DAHFXGENAVAAQLKVLESKKS 127
           +NR  A K+L  KL +      N   A+   LE+ KS
Sbjct: 221 QNRDNAMKMLAAKLYELEVQKRN---AEKDALEATKS 254


==> gnl|CDD|30565 COG0216, PrfA, Protein chain release factor A [Translation,
           ribosomal structure and biogenesis].
          Length = 363

 Score = 61.0 bits (148), Expect = 2e-010
 Identities = 25/68 (36%), Positives = 37/68 (54%)

Query: 42  PKLNENELEEDFMRGSGPGGQSVNKTSNCVFLRHIPTNLTVKCHTHRLASKNRVEARKLL 101
            ++N  +L  D  R SG GGQ VN T + V + H+PT + V+C   R   KN+ +A K+L
Sbjct: 218 IEINPKDLRIDTFRSSGAGGQHVNTTDSAVRITHLPTGIVVECQDERSQHKNKAKAMKVL 277

Query: 102 LEKLDAHF 109
             +L    
Sbjct: 278 RARLYDAE 285


==> gnl|CDD|129130 TIGR00019, prfA, peptide chain release factor 1.  This model
           describes peptide chain release factor 1 (PrfA, RF-1),
           and excludes the related peptide chain release factor 2
           (PrfB, RF-2). RF-1 helps recognize and terminate
           translation at UAA and UAG stop codons. The
           mitochondrial release factors are prfA-like, although
           not included above the trusted cutoff for this model.
           RF-1 does not have a translational frameshift.
          Length = 360

 Score = 58.6 bits (142), Expect = 9e-010
 Identities = 25/64 (39%), Positives = 36/64 (56%)

Query: 42  PKLNENELEEDFMRGSGPGGQSVNKTSNCVFLRHIPTNLTVKCHTHRLASKNRVEARKLL 101
             +N  +L  D  R SG GGQ VN T + V + H+PT + V+C   R   KN+ +A K+L
Sbjct: 216 VDINPADLRIDTFRSSGAGGQHVNTTDSAVRITHLPTGIVVECQDERSQHKNKDKAMKVL 275

Query: 102 LEKL 105
             +L
Sbjct: 276 RARL 279


==> gnl|CDD|181271 PRK08179, prfH, peptide chain release factor-like protein;
           Reviewed.
          Length = 200

 Score = 57.8 bits (140), Expect = 1e-009
 Identities = 28/93 (30%), Positives = 47/93 (50%), Gaps = 1/93 (1%)

Query: 38  YSKYPKLNENELEEDFMRGSGPGGQSVNKTSNCVFLRHIPTNLTVKCHTHRLASKNRVEA 97
           +S   +   +E+  + +R SGPGGQ VNKT + V   H+ + ++VK  + R    N+  A
Sbjct: 98  FSADEEEQSDEIRFETLRSSGPGGQHVNKTDSAVRATHLASGISVKVQSERSQHANKRLA 157

Query: 98  RKLLLEKLDAHFXGENAVAAQLKVLESKKSVER 130
           R L+  KL+     E + A + +       +ER
Sbjct: 158 RLLIAWKLEQQ-QQEQSAALKSQRRMFHHQIER 189


==> gnl|CDD|168914 PRK07342, PRK07342, peptide chain release factor 2; Provisional.
          Length = 339

 Score = 54.5 bits (131), Expect = 2e-008
 Identities = 27/70 (38%), Positives = 40/70 (57%)

Query: 36  VDYSKYPKLNENELEEDFMRGSGPGGQSVNKTSNCVFLRHIPTNLTVKCHTHRLASKNRV 95
           +D +    +NE+++  D  R SG GGQ VN T + V + HIPT + V+C   R   KNR 
Sbjct: 188 IDDNIEVDVNESDVRIDTYRSSGAGGQHVNTTDSAVRITHIPTGIVVQCQQERSQHKNRA 247

Query: 96  EARKLLLEKL 105
           +A  +L  +L
Sbjct: 248 KAWSMLRARL 257
