# Supplementary material for: Transcriptional Profiles of Mating-Responsive Genes from Testes and Male Accessory Glands of the Mediterranean Fruit Fly, Ceratitis capitata
Source: PLoS One. 2012 Oct 11;7(10):e46812. doi: 10.1371/journal.pone.0046812 (PMC3469604; doi:10.1371/journal.pone.0046812)
Supplement: Spreadsheet S1 — Hyperlinked Excel spreadsheet containing annotated assembled ESTs. Putative peptides are named using the prefix ‘Cc-male-’ rather than the prefix ‘TAG’ used in the text. (ZIP) [file pone.0046812.s008.zip › Spreadsheet 1/links/CDD/Cc-male-1160-CDD.txt]

>Cc-male-1160

gnl|CDD|185514 PTZ00212, PTZ00212, T-complex protein 1 subunit b...   297   1e-081
gnl|CDD|48153 cd03336, TCP1_beta, TCP-1 (CTT or eukaryotic type ...   282   5e-077
gnl|CDD|131394 TIGR02341, chap_CCT_beta, T-complex protein 1, be...   259   5e-070
gnl|CDD|73189 cd00309, chaperonin_type_I_II, chaperonin families...   193   4e-050
gnl|CDD|143893 pfam00118, Cpn60_TCP1, TCP-1/cpn60 chaperonin fam...   180   3e-046
gnl|CDD|48160 cd03343, cpn60, cpn60 chaperonin family. Chaperoni...   158   1e-039
gnl|CDD|30807 COG0459, GroL, Chaperonin GroEL (HSP60 family) [Po...   154   1e-038
gnl|CDD|162810 TIGR02339, thermosome_arch, thermosome, various s...   154   1e-038
gnl|CDD|48156 cd03339, TCP1_epsilon, TCP-1 (CTT or eukaryotic ty...   151   1e-037
gnl|CDD|73351 cd03337, TCP1_gamma, TCP-1 (CTT or eukaryotic type...   143   4e-035

==> gnl|CDD|185514 PTZ00212, PTZ00212, T-complex protein 1 subunit beta; Provisional.
          Length = 533

 Score =  297 bits (763), Expect = 1e-081
 Identities = 119/175 (68%), Positives = 143/175 (81%)

Query: 4   EDTLLRFSGVKLGEACTIVIRGATQQIIDEADRSLHDALCVLAATVKESRIVYGGGCSEA 63
           ED L+RFSG   GEACTIV+RGA+  I+DEA+RSLHDALCVL+ TVK++R+V GGGCSE 
Sbjct: 358 EDKLIRFSGCAKGEACTIVLRGASTHILDEAERSLHDALCVLSQTVKDTRVVLGGGCSEM 417

Query: 64  LMANAVLKKAGETPGKEAIAMEAFARALLALPTAIADNAGYDSAQLVSELRAAHAQSKST 123
           LMANAV + A +  GK+++A+EAFA+AL  +PT IADN GYDSA+LVS+LRA H +   T
Sbjct: 418 LMANAVEELAKKVEGKKSLAIEAFAKALRQIPTIIADNGGYDSAELVSKLRAEHYKGNKT 477

Query: 124 NGLDMEKGKVGDMKELGITESFAVKRQVLMSASEAAEMILRVDDIIRCAPRRRVP 178
            G+DMEKG VGDMKELGITES+ VK   L SA+EAAEMILRVDDIIRCAPR+R  
Sbjct: 478 AGIDMEKGTVGDMKELGITESYKVKLSQLCSATEAAEMILRVDDIIRCAPRQREQ 532


==> gnl|CDD|48153 cd03336, TCP1_beta, TCP-1 (CTT or eukaryotic type II) chaperonin
           family, beta subunit. Chaperonins are involved in
           productive folding of proteins. They share a common
           general morphology, a double toroid of 2 stacked rings.
           In contrast to bacterial group I chaperonins (GroEL),
           each ring of the eukaryotic cytosolic chaperonin (CTT)
           consists of eight different, but homologous subunits.
           Their common function is to sequester nonnative proteins
           inside their central cavity and promote folding by using
           energy derived from ATP hydrolysis. The best studied in
           vivo substrates of CTT are actin and tubulin..
          Length = 517

 Score =  282 bits (723), Expect = 5e-077
 Identities = 129/172 (75%), Positives = 151/172 (87%)

Query: 4   EDTLLRFSGVKLGEACTIVIRGATQQIIDEADRSLHDALCVLAATVKESRIVYGGGCSEA 63
           ED L+RFSGV  GEACTIV+RGA+QQI+DEA+RSLHDALCVLA TVK++R+V GGGCSE 
Sbjct: 346 EDKLIRFSGVAAGEACTIVLRGASQQILDEAERSLHDALCVLAQTVKDTRVVLGGGCSEM 405

Query: 64  LMANAVLKKAGETPGKEAIAMEAFARALLALPTAIADNAGYDSAQLVSELRAAHAQSKST 123
           LMA AV + A +TPGK+++A+EAFA+AL  LPT IADNAGYDSA+LV++LRAAH    +T
Sbjct: 406 LMAKAVEELAKKTPGKKSLAIEAFAKALRQLPTIIADNAGYDSAELVAQLRAAHYNGNTT 465

Query: 124 NGLDMEKGKVGDMKELGITESFAVKRQVLMSASEAAEMILRVDDIIRCAPRR 175
            GLDM KG VGDMKELGITESF VKRQVL+SASEAAEMILRVDDII+CAPR+
Sbjct: 466 AGLDMRKGTVGDMKELGITESFKVKRQVLLSASEAAEMILRVDDIIKCAPRK 517


==> gnl|CDD|131394 TIGR02341, chap_CCT_beta, T-complex protein 1, beta subunit.
           Members of this family, all eukaryotic, are part of the
           group II chaperonin complex called CCT (chaperonin
           containing TCP-1) or TRiC. The archaeal equivalent group
           II chaperonin is often called the thermosome. Both are
           somewhat related to the group I chaperonin of bacterial,
           GroEL/GroES. This family consists exclusively of the CCT
           beta chain (part of a paralogous family) from animals,
           plants, fungi, and other eukaryotes.
          Length = 519

 Score =  259 bits (663), Expect = 5e-070
 Identities = 121/173 (69%), Positives = 147/173 (84%)

Query: 4   EDTLLRFSGVKLGEACTIVIRGATQQIIDEADRSLHDALCVLAATVKESRIVYGGGCSEA 63
           ED LL+FSGVKLGEACTIV+RGATQQI+DE++RSLHDALCVL+ TVKESR V GGGCSE 
Sbjct: 347 EDKLLKFSGVKLGEACTIVLRGATQQILDESERSLHDALCVLSQTVKESRTVLGGGCSEM 406

Query: 64  LMANAVLKKAGETPGKEAIAMEAFARALLALPTAIADNAGYDSAQLVSELRAAHAQSKST 123
           LM+ AV  +A + PGKEA+A+EAFARAL  LPT IADNAG+DSA+LV++LRAAH     T
Sbjct: 407 LMSKAVAVEAQKVPGKEALAVEAFARALRQLPTIIADNAGFDSAELVAQLRAAHYNGNHT 466

Query: 124 NGLDMEKGKVGDMKELGITESFAVKRQVLMSASEAAEMILRVDDIIRCAPRRR 176
            GLDME+G++ DM++LGI ES+ VKR V+ SA+EAAE+ILRVD+II+ APR R
Sbjct: 467 MGLDMEEGEIADMRKLGIIESYKVKRAVVSSAAEAAEVILRVDNIIKAAPRAR 519


==> gnl|CDD|73189 cd00309, chaperonin_type_I_II, chaperonin families, type I and type
           II. Chaperonins are involved in productive folding of
           proteins. They share a common general morphology, a
           double toroid of 2 stacked rings, each composed of 7-9
           subunits. There are 2 main chaperonin groups. The
           symmetry of type I is seven-fold and they are found in
           eubacteria (GroEL) and in organelles of eubacterial
           descent (hsp60 and RBP). The symmetry of type II is
           eight- or nine-fold and they are found in archea
           (thermosome), thermophilic bacteria (TF55) and  in the
           eukaryotic cytosol (CTT). Their common function is to
           sequester nonnative proteins inside their central cavity
           and promote folding by using energy derived from ATP
           hydrolysis..
          Length = 464

 Score =  193 bits (492), Expect = 4e-050
 Identities = 78/167 (46%), Positives = 111/167 (66%)

Query: 4   EDTLLRFSGVKLGEACTIVIRGATQQIIDEADRSLHDALCVLAATVKESRIVYGGGCSEA 63
           ++      G K G+  TI++RGAT+  +DEA+RSLHDALC + A V++  IV GGG +E 
Sbjct: 298 DEKYTFIEGCKGGKVATILLRGATEVELDEAERSLHDALCAVRAAVEDGGIVPGGGAAEI 357

Query: 64  LMANAVLKKAGETPGKEAIAMEAFARALLALPTAIADNAGYDSAQLVSELRAAHAQSKST 123
            ++ A+ + A   PGKE + +EAFA AL  +P  +A+NAG D  ++V++LRA HA+    
Sbjct: 358 ELSKALEELAKTLPGKEQLGIEAFADALEVIPRTLAENAGLDPIEVVTKLRAKHAEGGGN 417

Query: 124 NGLDMEKGKVGDMKELGITESFAVKRQVLMSASEAAEMILRVDDIIR 170
            G D+E G++ DMKE GI +   VKRQ L SA+EAA +IL +DDII 
Sbjct: 418 AGGDVETGEIVDMKEAGIIDPLKVKRQALKSATEAASLILTIDDIIV 464


==> gnl|CDD|143893 pfam00118, Cpn60_TCP1, TCP-1/cpn60 chaperonin family.  This family
           includes members from the HSP60 chaperone family and the
           TCP-1 (T-complex protein) family.
          Length = 481

 Score =  180 bits (459), Expect = 3e-046
 Identities = 68/170 (40%), Positives = 105/170 (61%), Gaps = 1/170 (0%)

Query: 4   EDTLLRFSGVKLGEACTIVIRGATQQIIDEADRSLHDALCVLAATVKESRIVYGGGCSEA 63
           ED      G   G+  TI++RGAT   +DE +R++ DAL  + A +K+  +V GGG +E 
Sbjct: 313 EDKTTFIEGCLSGKVATILLRGATDHELDELERAIEDALNAVKAALKDEGVVPGGGAAEL 372

Query: 64  LMANAVLKKAGETPGKEAIAMEAFARALLALPTAIADNAGYDSAQLVSELRAAHAQSKST 123
            ++ A+ + A    GKE + +EAFA AL  +P  +A+NAG D  +++++L+AAH +  + 
Sbjct: 373 ELSRALREYAKSVSGKEQLGIEAFAEALEVIPRTLAENAGLDPIEVLAKLKAAHKKGNNL 432

Query: 124 NGLDMEKGKVGDMKELGITESFAVKRQVLMSASEAAEMILRVDDIIRCAP 173
            G+D + G++GDMKE GI +   VKR  L SA E A +IL +D II+  P
Sbjct: 433 -GIDADTGEIGDMKEAGIIDPLKVKRSALKSAVEVASLILTIDQIIKAKP 481


==> gnl|CDD|48160 cd03343, cpn60, cpn60 chaperonin family. Chaperonins are involved
           in productive folding of proteins. They share a common
           general morphology, a double toroid of 2 stacked rings.
           Archaeal cpn60 (thermosome), together with TF55 from
           thermophilic bacteria and the eukaryotic cytosol
           chaperonin (CTT), belong to the type II group of
           chaperonins. Cpn60 consists of two stacked octameric
           rings, which are composed of one or two different
           subunits.  Their common function is to sequester
           nonnative proteins inside their central cavity and
           promote folding by using energy derived from ATP
           hydrolysis..
          Length = 517

 Score =  158 bits (401), Expect = 1e-039
 Identities = 71/169 (42%), Positives = 107/169 (63%)

Query: 4   EDTLLRFSGVKLGEACTIVIRGATQQIIDEADRSLHDALCVLAATVKESRIVYGGGCSEA 63
           +D ++   G K  +A TI++RG T+ ++DE +R+L DAL V+A  +++ ++V GGG  E 
Sbjct: 349 DDKMVFVEGCKNPKAVTILLRGGTEHVVDELERALEDALRVVADALEDGKVVAGGGAVEI 408

Query: 64  LMANAVLKKAGETPGKEAIAMEAFARALLALPTAIADNAGYDSAQLVSELRAAHAQSKST 123
            +A  + + A    G+E +A+EAFA AL  +P  +A+NAG D    + ELRAAH +    
Sbjct: 409 ELAKRLREYARSVGGREQLAVEAFADALEEIPRTLAENAGLDPIDTLVELRAAHEKGNKN 468

Query: 124 NGLDMEKGKVGDMKELGITESFAVKRQVLMSASEAAEMILRVDDIIRCA 172
            GLD+  G+V DM E G+ E   VK+Q + SA+EAA MILR+DD+I   
Sbjct: 469 AGLDVYTGEVVDMLEKGVIEPLRVKKQAIKSATEAATMILRIDDVIAAK 517


==> gnl|CDD|30807 COG0459, GroL, Chaperonin GroEL (HSP60 family) [Posttranslational
           modification, protein turnover, chaperones].
          Length = 524

 Score =  154 bits (392), Expect = 1e-038
 Identities = 71/167 (42%), Positives = 102/167 (61%), Gaps = 4/167 (2%)

Query: 14  KLGEACTIVIRGATQQIIDEADRSLHDALCVLAATVKESRIVYGGGCSEALMANAVLKKA 73
           K G   TI++RGAT+  +DE +R + DAL V+ A V+E +IV GGG +E   A  + + A
Sbjct: 356 KAGGVATILVRGATEVELDEKERRIEDALNVVRAAVEEGKIVPGGGAAEIEAALRLREYA 415

Query: 74  GETPG-KEAIAMEAFARALLALPTAIADNAGYDSAQLVSELRAAHAQSKSTNGLDMEKGK 132
               G  E + +EAFARAL A P  +A+NAG D  +++S+LR+AHA +    G+D   G+
Sbjct: 416 MTVEGGDEQLGIEAFARALEAPPRQLAENAGLDPIEVLSKLRSAHATTNY--GIDAFTGE 473

Query: 133 VG-DMKELGITESFAVKRQVLMSASEAAEMILRVDDIIRCAPRRRVP 178
              DM E GI +   VKR  L +A+EAA ++L +DDII   P  + P
Sbjct: 474 YEDDMIEAGIIDPLKVKRSALKNAAEAAGLLLTIDDIIAAKPEEKKP 520


==> gnl|CDD|162810 TIGR02339, thermosome_arch, thermosome, various subunits, archaeal.
            Thermosome is the name given to the archaeal rather
           than eukaryotic form of the group II chaperonin
           (counterpart to the group I chaperonin, GroEL/GroES, in
           bacterial), a torroidal, ATP-dependent molecular
           chaperone that assists in the folding or refolding of
           nascent or denatured proteins. Various homologous
           subunits, one to five per archaeal genome, may be
           designated alpha, beta, etc., but phylogenetic analysis
           does not show distinct alpha subunit and beta subunit
           lineages traceable to ancient paralogs.
          Length = 519

 Score =  154 bits (392), Expect = 1e-038
 Identities = 68/167 (40%), Positives = 106/167 (63%)

Query: 4   EDTLLRFSGVKLGEACTIVIRGATQQIIDEADRSLHDALCVLAATVKESRIVYGGGCSEA 63
           +D +    G K  +A TI++RG T+ ++DE +RS+ DAL V+A+ +++ ++V GGG  E 
Sbjct: 352 DDKMTFVEGCKNPKAVTILLRGGTEHVVDELERSIQDALHVVASALEDGKVVAGGGAVEI 411

Query: 64  LMANAVLKKAGETPGKEAIAMEAFARALLALPTAIADNAGYDSAQLVSELRAAHAQSKST 123
            +A  +   A +  G+E +A+EAFA AL  +P  +A+NAG D    + ELRA H +    
Sbjct: 412 ELALRLRSYARKIGGREQLAIEAFADALEEIPRILAENAGLDPIDALVELRAKHEKGNKN 471

Query: 124 NGLDMEKGKVGDMKELGITESFAVKRQVLMSASEAAEMILRVDDIIR 170
            G+++  G++ DM ELG+ E   VK Q + SA+EAA MILR+DD+I 
Sbjct: 472 AGINVFTGEIEDMLELGVIEPLRVKEQAIKSATEAATMILRIDDVIA 518


==> gnl|CDD|48156 cd03339, TCP1_epsilon, TCP-1 (CTT or eukaryotic type II) chaperonin
           family, epsilon subunit. Chaperonins are involved in
           productive folding of proteins. They share a common
           general morphology, a double toroid of 2 stacked rings.
           In contrast to bacterial group I chaperonins (GroEL),
           each ring of the eukaryotic cytosolic chaperonin (CTT)
           consists of eight different, but homologous subunits.
           Their common function is to sequester nonnative proteins
           inside their central cavity and promote folding by using
           energy derived from ATP hydrolysis. The best studied in
           vivo substrates of CTT are actin and tubulin..
          Length = 526

 Score =  151 bits (384), Expect = 1e-037
 Identities = 70/171 (40%), Positives = 108/171 (63%), Gaps = 1/171 (0%)

Query: 1   GTREDTLLRFSGVKLGEACTIVIRGATQQIIDEADRSLHDALCVLAATVKESRIVYGGGC 60
           GT +D +L   G    +A TI IRG  + II+EA RSLHDALCV+   ++++RIVYGGG 
Sbjct: 356 GTTKDKMLVIEGCPNSKAVTIFIRGGNKMIIEEAKRSLHDALCVVRNLIRDNRIVYGGGA 415

Query: 61  SEALMANAVLKKAGETPGKEAIAMEAFARALLALPTAIADNAGYDSAQLVSELRAAHAQS 120
           +E   + AV K A +  G E  AM AFA AL ++P A+A+N+G +  + +SE++A   + 
Sbjct: 416 AEISCSLAVEKAADKCSGIEQYAMRAFADALESIPLALAENSGLNPIETLSEVKARQVKE 475

Query: 121 KSTN-GLDMEKGKVGDMKELGITESFAVKRQVLMSASEAAEMILRVDDIIR 170
           K+ + G+D       DMKE  + E+   K+Q ++ A++  +MIL++DD+I 
Sbjct: 476 KNPHLGIDCLGRGTNDMKEQKVFETLISKKQQILLATQVVKMILKIDDVIV 526


==> gnl|CDD|73351 cd03337, TCP1_gamma, TCP-1 (CTT or eukaryotic type II) chaperonin
           family, gamma subunit. Chaperonins are involved in
           productive folding of proteins. They share a common
           general morphology, a double toroid of 2 stacked rings.
           In contrast to bacterial group I chaperonins (GroEL),
           each ring of the eukaryotic cytosolic chaperonin (CTT)
           consists of eight different, but homologous subunits.
           Their common function is to sequester nonnative proteins
           inside their central cavity and promote folding by using
           energy derived from ATP hydrolysis. The best studied in
           vivo substrates of CTT are actin and tubulin..
          Length = 480

 Score =  143 bits (362), Expect = 4e-035
 Identities = 66/163 (40%), Positives = 101/163 (61%), Gaps = 1/163 (0%)

Query: 10  FSGVKLGEACTIVIRGATQQIIDEADRSLHDALCVLAATVKESRIVYGGGCSEALMANAV 69
            +  K  +ACTI++RGA++ +++E +R+L DA+ V    +   ++V GGG +E  +++A+
Sbjct: 318 ITECKDPKACTILLRGASKDVLNEVERNLQDAMAVARNIILNPKLVPGGGATEMAVSHAL 377

Query: 70  LKKAGETPGKEAIAMEAFARALLALPTAIADNAGYDSAQLVSELRAAHAQS-KSTNGLDM 128
            +KA    G E    +A A AL  +P  +A N G +  + ++ELRA HAQ   ST G+D 
Sbjct: 378 SEKAKSIEGVEQWPYKAVASALEVIPRTLAQNCGANVIRTLTELRAKHAQGENSTWGIDG 437

Query: 129 EKGKVGDMKELGITESFAVKRQVLMSASEAAEMILRVDDIIRC 171
           E G + DMKELGI +  AVK Q   +A EAA M+LR+DDI+  
Sbjct: 438 ETGDIVDMKELGIWDPLAVKAQTYKTAIEAACMLLRIDDIVSG 480
