# Supplementary material for: Transcriptional Profiles of Mating-Responsive Genes from Testes and Male Accessory Glands of the Mediterranean Fruit Fly, Ceratitis capitata
Source: PLoS One. 2012 Oct 11;7(10):e46812. doi: 10.1371/journal.pone.0046812 (PMC3469604; doi:10.1371/journal.pone.0046812)
Supplement: Spreadsheet S1 — Hyperlinked Excel spreadsheet containing annotated assembled ESTs. Putative peptides are named using the prefix ‘Cc-male-’ rather than the prefix ‘TAG’ used in the text. (ZIP) [file pone.0046812.s008.zip › Spreadsheet 1/links/CDD/Cc-male-1161-CDD.txt]

>Cc-male-1161

gnl|CDD|147710 pfam05705, DUF829, Eukaryotic protein of unknown ...   199   9e-052
gnl|CDD|33055 COG3243, PhaC, Poly(3-hydroxyalkanoate) synthetase...    32   0.28 
gnl|CDD|145081 pfam01738, DLH, Dienelactone hydrolase family.          31   0.57 

==> gnl|CDD|147710 pfam05705, DUF829, Eukaryotic protein of unknown function (DUF829).
            This family consists of several uncharacterized
           eukaryotic proteins.
          Length = 239

 Score =  199 bits (508), Expect = 9e-052
 Identities = 67/236 (28%), Positives = 105/236 (44%), Gaps = 12/236 (5%)

Query: 3   VMMAWLMARQKHLKKYAEIYTEMGFDVIVVHVTPWQLLWPAKGTQVVAADTLKFLENNKF 62
           +++ WL AR KHL KY+++YT  G D++V+   P  LLWP KG        L+ L  ++ 
Sbjct: 4   LLLGWLGARPKHLAKYSDLYTRPGPDILVITSPPRDLLWPTKGLAPGLDKLLELLSESQR 63

Query: 63  --YAPIVVHGFSVGAYQIGEVMLQMARDMNRYKDILDRIVCQIWDSAADITEI--PAGVP 118
             Y PI+ H FS G   +   +L   +D  ++  +L R+  Q+WDSA  I       G  
Sbjct: 64  SEYWPILFHVFSNGGPILYLCLLAALQDRTKFGKLLPRVKGQVWDSAPGIGHYHGAVGAF 123

Query: 119 KSIFPKN--------PRMQSALRNYILYHMKTFHNQATIHYMRSSQMFHSTLIKQPALFF 170
            +  PK           +  AL  Y+L  +  F      H  RS     +T +  P L+ 
Sbjct: 124 AAALPKLSKVASLLRALLLLALAVYLLALLILFLPSVASHSRRSLNDLANTPLPAPQLYL 183

Query: 171 VSENDNIGPPSSNHAVRENWERANIKVTFKCWQHSQHAAHLIKHREEYLECLFKHL 226
            S+ D + P        E   +  + VT  C++ S H  H+ KH + Y   + +  
Sbjct: 184 YSKADEVIPWRDVERHIEEARQRGVSVTSVCFEDSPHVGHMRKHPDRYWPKVVEFW 239


==> gnl|CDD|33055 COG3243, PhaC, Poly(3-hydroxyalkanoate) synthetase [Lipid
           metabolism].
          Length = 445

 Score = 31.8 bits (72), Expect = 0.28
 Identities = 20/90 (22%), Positives = 30/90 (33%), Gaps = 4/90 (4%)

Query: 125 NPRMQSALRNYILYHMKTFHNQATIHYMRSSQMFHSTLIKQPALFFVSENDNIGPPSSNH 184
           + R+  A  +  L +    +         S  M     I  P     +E D+I P SS  
Sbjct: 291 STRLPGAAHSEYLRNFYLENRLIRGGLEVSGTMVDLGDITCPVYNLAAEEDHIAPWSS-- 348

Query: 185 AVRENWERANIKVTFKCWQHSQHAAHLIKH 214
            V         +VTF     S H A ++  
Sbjct: 349 -VYLGARLLGGEVTF-VLSRSGHIAGVVNP 376


==> gnl|CDD|145081 pfam01738, DLH, Dienelactone hydrolase family. 
          Length = 216

 Score = 30.8 bits (70), Expect = 0.57
 Identities = 12/46 (26%), Positives = 17/46 (36%)

Query: 163 IKQPALFFVSENDNIGPPSSNHAVRENWERANIKVTFKCWQHSQHA 208
           IK P L    E D   P  +   + E    AN+      +  + HA
Sbjct: 143 IKAPILAHFGEEDPFVPAEARDLLEEALRAANVDHELHWYPGAGHA 188
