# Supplementary material for: Transcriptional Profiles of Mating-Responsive Genes from Testes and Male Accessory Glands of the Mediterranean Fruit Fly, Ceratitis capitata
Source: PLoS One. 2012 Oct 11;7(10):e46812. doi: 10.1371/journal.pone.0046812 (PMC3469604; doi:10.1371/journal.pone.0046812)
Supplement: Spreadsheet S1 — Hyperlinked Excel spreadsheet containing annotated assembled ESTs. Putative peptides are named using the prefix ‘Cc-male-’ rather than the prefix ‘TAG’ used in the text. (ZIP) [file pone.0046812.s008.zip › Spreadsheet 1/links/CDD/Cc-male-1162-CDD.txt]

>Cc-male-1162

gnl|CDD|185427 PTZ00072, PTZ00072, 40S ribosomal protein S13; Pr...   260   2e-070
gnl|CDD|181469 PRK08561, rps15p, 30S ribosomal protein S15P; Rev...   178   9e-046
gnl|CDD|149253 pfam08069, Ribosomal_S13_N, Ribosomal S13/S15 N-t...   103   4e-023
gnl|CDD|109373 pfam00312, Ribosomal_S15, Ribosomal protein S15.        80   2e-016
gnl|CDD|48353 cd00353, Ribosomal_S15p_S13e, Ribosomal protein S1...    78   2e-015
gnl|CDD|30533 COG0184, RpsO, Ribosomal protein S15P/S13E [Transl...    72   9e-014
gnl|CDD|48354 cd00677, S15_NS1_EPRS_RNA-bind, S15/NS1/EPRS_RNA-b...    48   1e-006
gnl|CDD|144852 pfam01411, tRNA-synt_2c, tRNA synthetases class I...    30   0.54 
gnl|CDD|30363 COG0013, AlaS, Alanyl-tRNA synthetase [Translation...    29   0.97 

==> gnl|CDD|185427 PTZ00072, PTZ00072, 40S ribosomal protein S13; Provisional.
          Length = 148

 Score =  260 bits (666), Expect = 2e-070
 Identities = 109/148 (73%), Positives = 126/148 (85%)

Query: 4   MHAPGKGISQSALPYRRTVPSWLKLNAEDVKEHIKKLGKKGMTPSKIGIILRDSHGVAQV 63
           M+  GKGIS SALPYRR  PSWLKL++ +V++ I KL KKG+TPS+IG+ILRDS G+ QV
Sbjct: 1   MYGKGKGISSSALPYRRKPPSWLKLSSSEVEDQICKLAKKGLTPSQIGVILRDSMGIPQV 60

Query: 64  RFVNGNKILRIMKSVGLKPDIPEDLYHMIKKAVAIRKHLERNRKDKDGKFRLILVESRIH 123
           + V G+KILRI+K  GL P+IPEDLY +IKKAV+IRKHLE+NRKDKD KFRLILVESRIH
Sbjct: 61  KNVTGSKILRILKKNGLAPEIPEDLYFLIKKAVSIRKHLEKNRKDKDSKFRLILVESRIH 120

Query: 124 RLARYYKTKSVLPPNWKYESSTASALVA 151
           RLARYYK    LPPNWKYESSTASALVA
Sbjct: 121 RLARYYKRTKQLPPNWKYESSTASALVA 148


==> gnl|CDD|181469 PRK08561, rps15p, 30S ribosomal protein S15P; Reviewed.
          Length = 151

 Score =  178 bits (453), Expect = 9e-046
 Identities = 72/151 (47%), Positives = 98/151 (64%)

Query: 1   MGRMHAPGKGISQSALPYRRTVPSWLKLNAEDVKEHIKKLGKKGMTPSKIGIILRDSHGV 60
           M RMH   +G S S  P R   P W+  + E+++E + +L K+G +PS IGIILRD +G+
Sbjct: 1   MARMHTRRRGKSGSTRPARTEPPEWVDYSPEEIEELVVELAKQGYSPSMIGIILRDQYGI 60

Query: 61  AQVRFVNGNKILRIMKSVGLKPDIPEDLYHMIKKAVAIRKHLERNRKDKDGKFRLILVES 120
             V+ + G KI  I++  GL P+IPEDL ++IKKAV +RKHLE N KD   K  L L+ES
Sbjct: 61  PDVKLITGKKITEILEENGLAPEIPEDLRNLIKKAVNLRKHLEENPKDLHNKRGLQLIES 120

Query: 121 RIHRLARYYKTKSVLPPNWKYESSTASALVA 151
           +I RL +YYK   VLP +W+Y   TA  LV+
Sbjct: 121 KIRRLVKYYKRTGVLPADWRYSPETAELLVS 151


==> gnl|CDD|149253 pfam08069, Ribosomal_S13_N, Ribosomal S13/S15 N-terminal domain. 
          This domain is found at the N-terminus of ribosomal S13
          and S15 proteins. This domain is also identified as
          NUC021.
          Length = 60

 Score =  103 bits (258), Expect = 4e-023
 Identities = 39/60 (65%), Positives = 48/60 (80%)

Query: 1  MGRMHAPGKGISQSALPYRRTVPSWLKLNAEDVKEHIKKLGKKGMTPSKIGIILRDSHGV 60
          M RMH+ GKGIS SA PYRRT P WLK + E+V+E I KL KKG+TPS+IG+ILRD +G+
Sbjct: 1  MARMHSRGKGISGSARPYRRTPPEWLKYSPEEVEELIVKLAKKGLTPSQIGVILRDQYGI 60


==> gnl|CDD|109373 pfam00312, Ribosomal_S15, Ribosomal protein S15. 
          Length = 83

 Score = 80.5 bits (199), Expect = 2e-016
 Identities = 25/85 (29%), Positives = 40/85 (47%), Gaps = 4/85 (4%)

Query: 66  VNGNKILRIMKSVGLKPDIPEDLYHMIKKAVAIRKHLERNRKDKDGKFRLILVESRIHRL 125
             G KI   +K+      +   L  + ++ V +RKHLE ++KD   K  LI + S+  RL
Sbjct: 2   AKGLKISEFLKAEKDTGSVEVQLALLTERIVRLRKHLEEHKKDYSSKRGLIKLVSKRRRL 61

Query: 126 ARYYKTKSVLPPNWKYESSTASALV 150
            RY K K+      +YE+      +
Sbjct: 62  LRYLKKKNT----VRYENLIEQLGL 82


==> gnl|CDD|48353 cd00353, Ribosomal_S15p_S13e, Ribosomal protein S15
           (prokaryotic)_S13 (eukaryotic) binds the central domain
           of 16S rRNA and is required for assembly of the small
           ribosomal subunit and for intersubunit association, thus
           representing a key element in the assembly of the whole
           ribosome. S15 also plays an important autoregulatory
           role by binding and preventing its own mRNA from being
           translated. S15 has a predominantly alpha-helical fold
           that is highly structured except for the N-terminal
           alpha helix..
          Length = 80

 Score = 77.9 bits (192), Expect = 2e-015
 Identities = 26/80 (32%), Positives = 38/80 (47%), Gaps = 4/80 (5%)

Query: 70  KILRIMKSVGLK----PDIPEDLYHMIKKAVAIRKHLERNRKDKDGKFRLILVESRIHRL 125
           K   I+K  GL           L  + ++ V + +HLE+N+KDK  K  L+L+ S+  RL
Sbjct: 1   KKQEILKEFGLAEGDTGSPEVQLALLTERIVNLTEHLEKNKKDKHSKRGLLLLVSKRRRL 60

Query: 126 ARYYKTKSVLPPNWKYESST 145
            +Y K K  L   W  E   
Sbjct: 61  LKYLKRKDRLRYEWLIEKLG 80


==> gnl|CDD|30533 COG0184, RpsO, Ribosomal protein S15P/S13E [Translation, ribosomal
           structure and biogenesis].
          Length = 89

 Score = 72.1 bits (177), Expect = 9e-014
 Identities = 24/100 (24%), Positives = 43/100 (43%), Gaps = 16/100 (16%)

Query: 44  GMTPSKIGIILRDSHGVAQVRFVNGNKILRIMKSVGLKPDIPEDLYHMIKKAVAIRKHLE 103
               S+I   LRD +G+ +V   +G                   L  + ++   + +HL+
Sbjct: 1   MSLTSEIKQELRDEYGIPEVDTGSG----------------EVQLALLTERINNLTEHLK 44

Query: 104 RNRKDKDGKFRLILVESRIHRLARYYKTKSVLPPNWKYES 143
            ++KD   +  L+L+ S+  RL +Y K K VL   W  + 
Sbjct: 45  EHKKDHHSRRGLLLLVSKRRRLLKYLKRKDVLRYRWLIKK 84


==> gnl|CDD|48354 cd00677, S15_NS1_EPRS_RNA-bind, S15/NS1/EPRS_RNA-binding domain.
           This short domain consists of a helix-turn-helix
           structure, which can bind to several types of RNA. It is
           found in the ribosomal protein S15, the influenza A
           viral nonstructural protein (NSA) and in several
           eukaryotic aminoacyl tRNA synthetases (aaRSs), where it
           occurs as a single or a repeated unit. It is involved in
           both protein-RNA interactions by binding tRNA and
           protein-protein interactions in the formation of
           tRNA-synthetases into multienzyme complexes. While this
           domain lacks significant sequence similarity between the
           subgroups in which it is found, they share similar
           electrostatic surface potentials and thus are likely to
           bind to RNA via the same mechanism..
          Length = 46

 Score = 48.2 bits (115), Expect = 1e-006
 Identities = 14/46 (30%), Positives = 26/46 (56%)

Query: 85  PEDLYHMIKKAVAIRKHLERNRKDKDGKFRLILVESRIHRLARYYK 130
              +  + ++   +++HL +N+KDK  K  L L+ S+  RL +Y K
Sbjct: 1   EVQIALLTERIRNLKEHLAKNKKDKHSKRGLDLLVSKRLRLLKYLK 46


==> gnl|CDD|144852 pfam01411, tRNA-synt_2c, tRNA synthetases class II (A).  Other tRNA
           synthetase sub-families are too dissimilar to be
           included. This family includes only alanyl-tRNA
           synthetases.
          Length = 545

 Score = 29.5 bits (67), Expect = 0.54
 Identities = 31/133 (23%), Positives = 49/133 (36%), Gaps = 25/133 (18%)

Query: 18  YRRTVPSWLKLNAEDVKEHIKKLGKKGMTPSKIGIILRDSHGVAQVRFVNGNKILRIMKS 77
           + +T+   L+L    ++  IK L KK   P +    L D++G   V          I + 
Sbjct: 352 FAKTLERGLRL----LERLIKSLKKKKTLPGEDAFKLYDTYGFP-VDLTKE-----IAEE 401

Query: 78  VGLKPDIPEDLYHMIKKAVAIRKHLERNRKDKDGKFRLILVESRIHRLARYYKTKSVLPP 137
            GL  D+P   Y       A+ +  ER+++ K  K      E     L     T   L  
Sbjct: 402 RGLTVDMPGFEY-------AMVEQRERSKQAKKEKGE----ELDNSALKELPATTEFL-- 448

Query: 138 NWKYESSTASALV 150
              Y+   A A +
Sbjct: 449 --GYDDLEAEAKI 459


==> gnl|CDD|30363 COG0013, AlaS, Alanyl-tRNA synthetase [Translation, ribosomal
           structure and biogenesis].
          Length = 879

 Score = 28.7 bits (64), Expect = 0.97
 Identities = 20/100 (20%), Positives = 36/100 (36%), Gaps = 10/100 (10%)

Query: 18  YRRTVPSWLKLNAEDVKEHIKKLGKKGMTPSKIGIILRDSHGVAQVRFVNGNKILRIMKS 77
           + +T+   LKL    +++ + KL K      +    L D++G              I + 
Sbjct: 362 FAKTLERGLKL----LEKELAKLKKSKTLDGEDAFKLYDTYGFPV------ELTEEIAEE 411

Query: 78  VGLKPDIPEDLYHMIKKAVAIRKHLERNRKDKDGKFRLIL 117
            GLK D P   Y M  +    R         K+ +   ++
Sbjct: 412 RGLKVDEPGFEYAMEAQRERARASAGSGEGAKESEDLELI 451
