# Supplementary material for: Transcriptional Profiles of Mating-Responsive Genes from Testes and Male Accessory Glands of the Mediterranean Fruit Fly, Ceratitis capitata
Source: PLoS One. 2012 Oct 11;7(10):e46812. doi: 10.1371/journal.pone.0046812 (PMC3469604; doi:10.1371/journal.pone.0046812)
Supplement: Spreadsheet S1 — Hyperlinked Excel spreadsheet containing annotated assembled ESTs. Putative peptides are named using the prefix ‘Cc-male-’ rather than the prefix ‘TAG’ used in the text. (ZIP) [file pone.0046812.s008.zip › Spreadsheet 1/links/CDD/Cc-male-1164-CDD.txt]

>Cc-male-1164

gnl|CDD|185530 PTZ00258, PTZ00258, GTP-binding protein; Provisio...   263   3e-071
gnl|CDD|181981 PRK09601, PRK09601, GTP-binding protein YchF; Rev...   197   3e-051
gnl|CDD|133440 cd04867, TGS_YchF_C, TGS_YchF_C: This subfamily r...   165   7e-042
gnl|CDD|30362 COG0012, COG0012, Predicted GTPase, probable trans...   163   3e-041
gnl|CDD|114773 pfam06071, YchF-GTPase_C, Protein of unknown func...   155   7e-039
gnl|CDD|129200 TIGR00092, TIGR00092, GTP-binding protein YchF.  ...   149   7e-037
gnl|CDD|133300 cd01900, YchF, YchF subfamily.  YchF is a member ...    78   2e-015
gnl|CDD|133441 cd04938, TGS_Obg-like, TGS_Obg-like: The C-termin...    47   3e-006
gnl|CDD|133435 cd01616, TGS, The TGS domain, named after the Thr...    37   0.006
gnl|CDD|183571 PRK12522, PRK12522, RNA polymerase sigma factor; ...    31   0.31 

==> gnl|CDD|185530 PTZ00258, PTZ00258, GTP-binding protein; Provisional.
          Length = 390

 Score =  263 bits (674), Expect = 3e-071
 Identities = 115/164 (70%), Positives = 128/164 (78%), Gaps = 3/164 (1%)

Query: 8   LVNLSEKDFIRKKNKWLPKIKEWVDKHDPGAVIIPFSGAFEHTLAE-KDDLERKEYEEEV 66
           LVN+SEKDFIR+KNKWL KIKEWV +   G  IIP+S  FE  LAE   + ERKEY EE 
Sbjct: 226 LVNMSEKDFIRQKNKWLAKIKEWVGEKGGG-PIIPYSAEFEEELAELGSEEERKEYLEEY 284

Query: 67  KCK-SQLDKIIVTGYKALQLEYFFTAGADEVKAWTIQKGTKAPQAAGRIHTDFEKGFIMA 125
             K S LDKII TGYK L L +FFTAG DEV+ WTIQKGTKAPQAAG IH+DFEKGFI A
Sbjct: 285 GIKQSMLDKIIKTGYKLLNLIHFFTAGPDEVRCWTIQKGTKAPQAAGVIHSDFEKGFICA 344

Query: 126 EVMHFNDFKEEGSEAAAKAAGKYRQQGRNYVVEDGDIIFFKFNA 169
           EVM + DF E GSEAA KA GKYRQ+G++YVV+DGDIIFFKFN 
Sbjct: 345 EVMKYEDFLELGSEAAVKAEGKYRQEGKDYVVQDGDIIFFKFNV 388


==> gnl|CDD|181981 PRK09601, PRK09601, GTP-binding protein YchF; Reviewed.
          Length = 364

 Score =  197 bits (503), Expect = 3e-051
 Identities = 79/161 (49%), Positives = 108/161 (67%), Gaps = 4/161 (2%)

Query: 9   VNLSEKDFIRKKNKWLPKIKEWVDKHDPGAVIIPFSGAFEHTLAEKDDLERKEYEEEVKC 68
            N+ E D     N ++ K++E   K   GA ++      E  +AE DD E+ E+ EE+  
Sbjct: 206 ANVDEDDLA-DGNPYVKKVREIAAKE--GAEVVVICAKIEAEIAELDDEEKAEFLEELGL 262

Query: 69  K-SQLDKIIVTGYKALQLEYFFTAGADEVKAWTIQKGTKAPQAAGRIHTDFEKGFIMAEV 127
           + S LD++I  GY+ L L  +FTAG  EV+AWTI+KGT APQAAG IHTDFEKGFI AEV
Sbjct: 263 EESGLDRLIRAGYELLGLITYFTAGPKEVRAWTIKKGTTAPQAAGVIHTDFEKGFIRAEV 322

Query: 128 MHFNDFKEEGSEAAAKAAGKYRQQGRNYVVEDGDIIFFKFN 168
           + ++D  E GSEA AK AGK R +G++Y+V+DGD++ F+FN
Sbjct: 323 ISYDDLIEYGSEAGAKEAGKVRLEGKDYIVQDGDVMHFRFN 363


==> gnl|CDD|133440 cd04867, TGS_YchF_C, TGS_YchF_C: This subfamily represents TGS
           domain-containing YchF GTP-binding protein, a
           universally conserved GTPase whose function is unknown.
           The N-terminal domain of the YchF protein belongs to the
           Obg-like family of GTPases, and some members of the
           family contain a C-terminal TGS domain. TGS is a small
           domain of about 50 amino acid residues with a
           predominantly beta-sheet structure. There is no direct
           information on the function of the TGS domain, but its
           presence in two types of regulatory proteins (the
           GTPases and guanosine polyphosphate
           phosphohydrolases/synthetases) suggests a ligand (most
           likely nucleotide)-binding, regulatory role.
          Length = 83

 Score =  165 bits (421), Expect = 7e-042
 Identities = 65/83 (78%), Positives = 72/83 (86%)

Query: 85  LEYFFTAGADEVKAWTIQKGTKAPQAAGRIHTDFEKGFIMAEVMHFNDFKEEGSEAAAKA 144
           L  FFTAG DEV+AWTI+KGTKAPQAAG IHTDFEKGFI AEVM + D  E GSEAAAK 
Sbjct: 1   LISFFTAGPDEVRAWTIRKGTKAPQAAGVIHTDFEKGFIRAEVMKYEDLVELGSEAAAKE 60

Query: 145 AGKYRQQGRNYVVEDGDIIFFKF 167
           AGKYRQ+G++YVV+DGDIIFFKF
Sbjct: 61  AGKYRQEGKDYVVQDGDIIFFKF 83


==> gnl|CDD|30362 COG0012, COG0012, Predicted GTPase, probable translation factor
           [Translation, ribosomal structure and biogenesis].
          Length = 372

 Score =  163 bits (415), Expect = 3e-041
 Identities = 76/164 (46%), Positives = 102/164 (62%), Gaps = 5/164 (3%)

Query: 8   LVNLSEKDFIRKKNKWLPKIKEWVDKHDPGAVIIPFSGAFEHTLAEKDDLERKEYEEEVK 67
           + N+SE D     N+++ ++KE   K    A ++P S A E  L E  D E K       
Sbjct: 212 VANVSEDDL-ANLNEYVKRLKELAAKE--NAEVVPVSAAIELELRELADAEEKGEFLIEL 268

Query: 68  --CKSQLDKIIVTGYKALQLEYFFTAGADEVKAWTIQKGTKAPQAAGRIHTDFEKGFIMA 125
              +S L+++I  GY  L L+ +FTAG  EV+AWTI+ G+KAP AAG IH DFEKGFI A
Sbjct: 269 GQKESGLNELIRAGYGLLGLQTYFTAGVKEVRAWTIKDGSKAPDAAGVIHPDFEKGFIRA 328

Query: 126 EVMHFNDFKEEGSEAAAKAAGKYRQQGRNYVVEDGDIIFFKFNA 169
           EV+ + D    G EAAAK AGK R +G++Y+V+DGD+I FKFN 
Sbjct: 329 EVISYADLIHYGGEAAAKEAGKRRLEGKDYIVQDGDVIHFKFNV 372


==> gnl|CDD|114773 pfam06071, YchF-GTPase_C, Protein of unknown function (DUF933).
           This domain is found at the C terminus of the YchF
           GTP-binding protein and is possibly related to the
           ubiquitin-like and MoaD/ThiS superfamilies.
          Length = 84

 Score =  155 bits (395), Expect = 7e-039
 Identities = 56/84 (66%), Positives = 68/84 (80%)

Query: 85  LEYFFTAGADEVKAWTIQKGTKAPQAAGRIHTDFEKGFIMAEVMHFNDFKEEGSEAAAKA 144
           L  FFTAG  EV+AWTI+KGT APQAAG IH+DFEKGFI AEV+ ++D  E GSEA AK 
Sbjct: 1   LITFFTAGPKEVRAWTIRKGTTAPQAAGVIHSDFEKGFIRAEVISYDDLIEYGSEAKAKE 60

Query: 145 AGKYRQQGRNYVVEDGDIIFFKFN 168
           AGK R +G++Y+V+DGDII F+FN
Sbjct: 61  AGKLRLEGKDYIVQDGDIIHFRFN 84


==> gnl|CDD|129200 TIGR00092, TIGR00092, GTP-binding protein YchF.  This predicted
           GTP-binding protein is found in a single copy in every
           complete bacterial genome, and is found in Eukaryotes. A
           more distantly related protein, separated from this
           model, is found in the archaea. It is known to bind GTP
           and double-stranded nucleic acid. It is suggested to
           belong to a nucleoprotein complex and act as a
           translation factor.
          Length = 368

 Score =  149 bits (377), Expect = 7e-037
 Identities = 72/170 (42%), Positives = 101/170 (59%), Gaps = 3/170 (1%)

Query: 2   TRPRADLVNLSEKDFIRKKNKWLPKIKEWVDKHDPGAVIIPFSGAF-EHTLAEKDDLERK 60
           T+    L+    +D++R  N     I EW+  +  G   + F  A  E  L+E DD ER+
Sbjct: 198 TKKPIILIANVSEDYLRNLNNNYLLIVEWIAAYSKGDPKVVFVCALEESELSELDDEERQ 257

Query: 61  EYEEE--VKCKSQLDKIIVTGYKALQLEYFFTAGADEVKAWTIQKGTKAPQAAGRIHTDF 118
           E+ ++  +   + L+ II   YK L L +FFT G +EV+AWT + G  APQAAG IHTDF
Sbjct: 258 EFLQKLGLTESAGLNIIIRARYKLLLLSFFFTGGKEEVRAWTRKGGWAAPQAAGIIHTDF 317

Query: 119 EKGFIMAEVMHFNDFKEEGSEAAAKAAGKYRQQGRNYVVEDGDIIFFKFN 168
           E GFI AEV+ ++DF  + S   AK  G  R +G+ YVV+DGD++FF FN
Sbjct: 318 ETGFIAAEVISWDDFIYKKSSQGAKKGGLMRLEGKYYVVDDGDVLFFAFN 367


==> gnl|CDD|133300 cd01900, YchF, YchF subfamily.  YchF is a member of the Obg family,
           which includes four other subfamilies of GTPases: Obg,
           DRG, Ygr210, and NOG1.  Obg is an essential gene that is
           involved in DNA replication in C. crescentus and
           Streptomyces griseus and is associated with the
           ribosome.  Several members of the family, including
           YchF, possess the TGS domain related to the RNA-binding
           proteins.  Experimental data and genomic analysis
           suggest that YchF may be part of a nucleoprotein complex
           and may function as a GTP-dependent translational
           factor.
          Length = 274

 Score = 77.9 bits (193), Expect = 2e-015
 Identities = 29/77 (37%), Positives = 39/77 (50%), Gaps = 4/77 (5%)

Query: 8   LVNLSEKDFIRKKNKWLPKIKEWVDKHDPGAVIIPFSGAFEHTLAEKDDLERKEYEEEVK 67
           + N+SE D     NK L   K        GA +IP S   E  LAE D+ E  E+ EE+ 
Sbjct: 201 VANVSEDDLANGNNKVL---KVREIAAKEGAEVIPISAKIEAELAELDEEEAAEFLEELG 257

Query: 68  CK-SQLDKIIVTGYKAL 83
            + S LD++I  GY+ L
Sbjct: 258 LEESGLDRLIRAGYELL 274


==> gnl|CDD|133441 cd04938, TGS_Obg-like, TGS_Obg-like: The C-terminal TGS domain of
           Obg-like GTPases such as those present in DRG
           (developmentally regulated GTP-binding protein), and
           GTP-binding proteins Ygr210 and YchF. The TGS domain
           (named after the ThrRS, GTPase, and SpoT proteins where
           it occurs) is a small domain of about 50 amino acid
           residues with a predominantly beta-sheet structure.
           There is no direct information on the function of the
           TGS domain, but its presence in two types of regulatory
           proteins (the GTPases and guanosine polyphosphate
           phosphohydrolases/synthetases) suggests a ligand (most
           likely nucleotide)-binding, regulatory role.
          Length = 76

 Score = 47.4 bits (113), Expect = 3e-006
 Identities = 21/78 (26%), Positives = 32/78 (41%), Gaps = 18/78 (23%)

Query: 90  TAGADEVKAWTIQKGTKAPQAAGRIHTDFEKGFIMAEVMHFNDFKEEGSEAAAKAAGKYR 149
           + G        ++KGT     A +IH D EKGFI A                    G+ R
Sbjct: 17  SGGNVFRDCVLVKKGTTVGDVARKIHGDLEKGFIEAVG------------------GRRR 58

Query: 150 QQGRNYVVEDGDIIFFKF 167
            +G++ ++   DI+ FK 
Sbjct: 59  LEGKDVILGKNDILKFKT 76


==> gnl|CDD|133435 cd01616, TGS, The TGS domain, named after the ThrRS, GTPase, and
           SpoT/RelA proteins where it occurs, is structurally
           similar to ubiquitin. TGS is a small domain of about 50
           amino acid residues with a predominantly beta-sheet
           structure. There is no direct information on the
           function of the TGS domain, but its presence in two
           types of regulatory proteins (the GTPases and guanosine
           polyphosphate phosphohydrolases/synthetases) suggests a
           ligand (most likely nucleotide)-binding, regulatory
           role.
          Length = 60

 Score = 36.5 bits (85), Expect = 0.006
 Identities = 19/70 (27%), Positives = 26/70 (37%), Gaps = 19/70 (27%)

Query: 96  VKAWTIQKGTKAPQAAGRIHTDFEKGFIMAEVMHFNDFKEEGSEAAAKAAGKYRQQGRNY 155
             A  + KG  A   A +IHTD  KGFI A V                     +    +Y
Sbjct: 8   GSAVELPKGATAMDFALKIHTDLGKGFIGALVNG-------------------QLVDLSY 48

Query: 156 VVEDGDIIFF 165
            ++DGD +  
Sbjct: 49  TLQDGDTVSI 58


==> gnl|CDD|183571 PRK12522, PRK12522, RNA polymerase sigma factor; Provisional.
          Length = 173

 Score = 30.6 bits (69), Expect = 0.31
 Identities = 17/74 (22%), Positives = 30/74 (40%), Gaps = 2/74 (2%)

Query: 14  KDFIRKKNKWLPKIKEWVDKHDPGAVIIPFSGAFEHTLAEKDDLERKEYEEEVKCKSQLD 73
            DF RKK +W  +I +   K D G +             +K  +E +   E ++  ++  
Sbjct: 67  YDFYRKKKRWKDRILDLFHKEDGGEIEFADDVNISEEFIQK--VEAEMIREVIQLLNEKY 124

Query: 74  KIIVTGYKALQLEY 87
           K ++  Y   Q  Y
Sbjct: 125 KTVLVLYYYEQYSY 138
