# Supplementary material for: Transcriptional Profiles of Mating-Responsive Genes from Testes and Male Accessory Glands of the Mediterranean Fruit Fly, Ceratitis capitata
Source: PLoS One. 2012 Oct 11;7(10):e46812. doi: 10.1371/journal.pone.0046812 (PMC3469604; doi:10.1371/journal.pone.0046812)
Supplement: Spreadsheet S1 — Hyperlinked Excel spreadsheet containing annotated assembled ESTs. Putative peptides are named using the prefix ‘Cc-male-’ rather than the prefix ‘TAG’ used in the text. (ZIP) [file pone.0046812.s008.zip › Spreadsheet 1/links/CDD/Cc-male-1165-CDD.txt]

>Cc-male-1165

gnl|CDD|34793 COG5194, APC11, Component of SCF ubiquitin ligase ...   117   9e-028
gnl|CDD|34840 COG5243, HRD1, HRD ubiquitin ligase complex, ER me...    42   5e-005
gnl|CDD|165240 PHA02929, PHA02929, N1R/p28-like protein; Provisi...    35   0.011
gnl|CDD|34816 COG5219, COG5219, Uncharacterized conserved protei...    34   0.021
gnl|CDD|128481 smart00184, RING, Ring finger.  E3 ubiquitin-prot...    32   0.081
gnl|CDD|35099 COG5540, COG5540, RING-finger-containing ubiquitin...    30   0.17 
gnl|CDD|29102 cd00162, RING, RING-finger (Really Interesting New...    30   0.24 
gnl|CDD|143877 pfam00097, zf-C3HC4, Zinc finger, C3HC4 type (RIN...    29   0.40 

==> gnl|CDD|34793 COG5194, APC11, Component of SCF ubiquitin ligase and
           anaphase-promoting complex [Posttranslational
           modification, protein turnover, chaperones / Cell
           division and chromosome partitioning].
          Length = 88

 Score =  117 bits (295), Expect = 9e-028
 Identities = 46/90 (51%), Positives = 54/90 (60%), Gaps = 3/90 (3%)

Query: 38  KRFAVKKWQAQALWSWDLAVENCAICRNQIMDLCIECQANPLCSNTREECTVAWSTCNHA 97
            +  +KKW A ALWSWD+ ++ CAICRN IM  C ECQ         +EC V W  CNHA
Sbjct: 1   MKVKIKKWHAVALWSWDIPIDVCAICRNHIMGTCPECQFG---MTPGDECPVVWGVCNHA 57

Query: 98  FHFHCISRWLKTRQVCPLDNKEWDYQKYGR 127
           FH HCI RWL T+ VCPLD + W     G 
Sbjct: 58  FHDHCIYRWLDTKGVCPLDRQTWVLADGGA 87


==> gnl|CDD|34840 COG5243, HRD1, HRD ubiquitin ligase complex, ER membrane component
           [Posttranslational modification, protein turnover,
           chaperones].
          Length = 491

 Score = 42.4 bits (99), Expect = 5e-005
 Identities = 18/56 (32%), Positives = 23/56 (41%), Gaps = 6/56 (10%)

Query: 60  CAICRNQIMDLCIECQANPLCSNTREECTVAWSTCNHAFHFHCISRWLKTRQVCPL 115
           C IC    MD        PL      + T     C H  H HC+  WL+ +Q CP+
Sbjct: 290 CTIC----MDEMFHPDHEPLPRG--LDMTPKRLPCGHILHLHCLKNWLERQQTCPI 339


==> gnl|CDD|165240 PHA02929, PHA02929, N1R/p28-like protein; Provisional.
          Length = 238

 Score = 34.8 bits (80), Expect = 0.011
 Identities = 11/24 (45%), Positives = 13/24 (54%)

Query: 92  STCNHAFHFHCISRWLKTRQVCPL 115
           S CNH F   CI  W K +  CP+
Sbjct: 198 SNCNHVFCIECIDIWKKEKNTCPV 221


==> gnl|CDD|34816 COG5219, COG5219, Uncharacterized conserved protein, contains RING
            Zn-finger [General function prediction only].
          Length = 1525

 Score = 33.6 bits (76), Expect = 0.021
 Identities = 17/61 (27%), Positives = 27/61 (44%), Gaps = 14/61 (22%)

Query: 57   VENCAICRNQIMDLCIECQANPLCSNTREECTVAWSTCNHAFHFHCISRWLKT--RQVCP 114
             E CAIC + ++D+      +  C+           TC + FH  C+ +W  +  R  CP
Sbjct: 1469 HEECAICYS-VLDMVDRSLPSKRCA-----------TCKNKFHTRCLYKWFASSARSNCP 1516

Query: 115  L 115
            L
Sbjct: 1517 L 1517


==> gnl|CDD|128481 smart00184, RING, Ring finger.  E3 ubiquitin-protein ligase
           activity is intrinsic to the RING domain of c-Cbl and is
           likely to be a general function of this domain; Various
           RING fingers exhibit binding activity towards E2
           ubiquitin-conjugating enzymes (Ubc' s).
          Length = 39

 Score = 31.7 bits (72), Expect = 0.081
 Identities = 13/39 (33%), Positives = 19/39 (48%), Gaps = 3/39 (7%)

Query: 78  PLCSNTREECTVAWSTCNHAFHFHCISRWLKTRQV-CPL 115
           P+C    ++  V    C H F   CI +WLK+    CP+
Sbjct: 2   PICLEELKDPVV--LPCGHTFCRSCIRKWLKSGNNTCPI 38


==> gnl|CDD|35099 COG5540, COG5540, RING-finger-containing ubiquitin ligase
           [Posttranslational modification, protein turnover,
           chaperones].
          Length = 374

 Score = 30.4 bits (68), Expect = 0.17
 Identities = 9/27 (33%), Positives = 13/27 (48%), Gaps = 1/27 (3%)

Query: 94  CNHAFHFHCISRWLKT-RQVCPLDNKE 119
           C+H FH  C+ +WL      CP+    
Sbjct: 344 CDHRFHVGCVDKWLLGYSNKCPVCRTA 370


==> gnl|CDD|29102 cd00162, RING, RING-finger (Really Interesting New Gene) domain, a
           specialized type of Zn-finger of 40 to 60 residues that
           binds two atoms of zinc; defined by the 'cross-brace'
           motif C-X2-C-X(9-39)-C-X(1-3)-
           H-X(2-3)-(N/C/H)-X2-C-X(4-48)C-X2-C; probably involved
           in mediating protein-protein interactions; identified in
           a proteins with a wide range of functions such as viral
           replication, signal transduction, and development; has
           two variants, the C3HC4-type and a C3H2C3-type (RING-H2
           finger), which have different cysteine/histidine
           pattern; a subset of RINGs are associated with B-Boxes
           (C-X2-H-X7-C-X7-C-X2-C-H-X2-H).
          Length = 45

 Score = 30.1 bits (67), Expect = 0.24
 Identities = 12/31 (38%), Positives = 15/31 (48%), Gaps = 1/31 (3%)

Query: 86  ECTVAWSTCNHAFHFHCISRWLKTRQV-CPL 115
              V    C H F   CI +WLK+ +  CPL
Sbjct: 10  REPVVLLPCGHVFCRSCIDKWLKSGKNTCPL 40


==> gnl|CDD|143877 pfam00097, zf-C3HC4, Zinc finger, C3HC4 type (RING finger).  The
           C3HC4 type zinc-finger (RING finger) is a cysteine-rich
           domain of 40 to 60 residues that coordinates two zinc
           ions, and has the consensus sequence:
           C-X2-C-X(9-39)-C-X(1-3)-H-X(2-3)-C-X2-C-X(4-48)-C-X2-C
           where X is any amino acid. Many proteins containing a
           RING finger play a key role in the ubiquitination
           pathway.
          Length = 41

 Score = 29.3 bits (66), Expect = 0.40
 Identities = 12/40 (30%), Positives = 18/40 (45%), Gaps = 3/40 (7%)

Query: 78  PLCSNTREECTVAWSTCNHAFHFHCISRWLKTR--QVCPL 115
            +C    +E +     C H+F   C+ RWL +     CPL
Sbjct: 2   RICLEELKEPSPI-LPCGHSFCRSCLKRWLSSSGNVTCPL 40
