# Supplementary material for: Transcriptional Profiles of Mating-Responsive Genes from Testes and Male Accessory Glands of the Mediterranean Fruit Fly, Ceratitis capitata
Source: PLoS One. 2012 Oct 11;7(10):e46812. doi: 10.1371/journal.pone.0046812 (PMC3469604; doi:10.1371/journal.pone.0046812)
Supplement: Spreadsheet S1 — Hyperlinked Excel spreadsheet containing annotated assembled ESTs. Putative peptides are named using the prefix ‘Cc-male-’ rather than the prefix ‘TAG’ used in the text. (ZIP) [file pone.0046812.s008.zip › Spreadsheet 1/links/CDD/Cc-male-1166-CDD.txt]

>Cc-male-1166

gnl|CDD|128336 smart00020, Tryp_SPc, Trypsin-like serine proteas...   170   4e-043
gnl|CDD|29152 cd00190, Tryp_SPc, Trypsin-like serine protease; M...   170   5e-043
gnl|CDD|143870 pfam00089, Trypsin, Trypsin.                           135   9e-033
gnl|CDD|35199 COG5640, COG5640, Secreted trypsin-like serine pro...    61   4e-010
gnl|CDD|177842 PLN02190, PLN02190, cellulose synthase-like protein.    30   0.69 

==> gnl|CDD|128336 smart00020, Tryp_SPc, Trypsin-like serine protease.  Many of these
           are synthesised as inactive precursor zymogens that are
           cleaved during limited proteolysis to generate their
           active forms. A few, however, are active as single chain
           molecules, and others are inactive due to substitutions
           of the catalytic triad residues.
          Length = 229

 Score =  170 bits (432), Expect = 4e-043
 Identities = 66/200 (33%), Positives = 95/200 (47%), Gaps = 10/200 (5%)

Query: 3   GAIIDKDWIATAAHCLANRYPSDVFVATGTIEWEWPNA--TYASRTFYSHCRYNKPASHN 60
           G++I   W+ TAAHC+    PS++ V  G+ +                 H  YN     N
Sbjct: 30  GSLISPRWVLTAAHCVYGSDPSNIRVRLGSHDLSSGEEGQVIKVSKVIIHPNYNPSTYDN 89

Query: 61  DIALIHLNSSIVFNEKTQPITLPT--EQMTDGDEVILTGWGSTEL-YGDTPDKLQLVKLK 117
           DIAL+ L S +  ++  +PI LP+    +  G    ++GWG T    G  PD LQ V + 
Sbjct: 90  DIALLKLKSPVTLSDNVRPICLPSSNYNVPAGTTCTVSGWGRTSEGAGSLPDTLQEVNVP 149

Query: 118 YMSHQKCKEMYDNDPDVDVGHMCTFT-QRGEGACHGDSGGPLVSGGK---LVGLVNWGMP 173
            +S+  C+  Y     +    +C    + G+ AC GDSGGPLV       LVG+V+WG  
Sbjct: 150 IVSNATCRRAYSGGGAITDNMLCAGGLEGGKDACQGDSGGPLVCNDGRWVLVGIVSWGSG 209

Query: 174 CAI-GYPDVHASPYFFRDWI 192
           CA  G P V+     + DWI
Sbjct: 210 CARPGKPGVYTRVSSYLDWI 229


==> gnl|CDD|29152 cd00190, Tryp_SPc, Trypsin-like serine protease; Many of these are
           synthesized as inactive precursor zymogens that are
           cleaved during limited proteolysis to generate their
           active forms. Alignment contains also inactive enzymes
           that have substitutions of the catalytic triad
           residues..
          Length = 232

 Score =  170 bits (431), Expect = 5e-043
 Identities = 67/204 (32%), Positives = 99/204 (48%), Gaps = 11/204 (5%)

Query: 3   GAIIDKDWIATAAHCLANRYPSDVFVATGTIEWEWPNAT---YASRTFYSHCRYNKPASH 59
           G++I   W+ TAAHC+ +  PS+  V  G+ +             +    H  YN     
Sbjct: 29  GSLISPRWVLTAAHCVYSSAPSNYTVRLGSHDLSSNEGGGQVIKVKKVIVHPNYNPSTYD 88

Query: 60  NDIALIHLNSSIVFNEKTQPITLPT--EQMTDGDEVILTGWGSTELYGDTPDKLQLVKLK 117
           NDIAL+ L   +  ++  +PI LP+    +  G    ++GWG T   G  PD LQ V + 
Sbjct: 89  NDIALLKLKRPVTLSDNVRPICLPSSGYNLPAGTTCTVSGWGRTSEGGPLPDVLQEVNVP 148

Query: 118 YMSHQKCKEMYDNDPDVDVGHMCTFT-QRGEGACHGDSGGPLV----SGGKLVGLVNWGM 172
            +S+ +CK  Y     +    +C    + G+ AC GDSGGPLV      G LVG+V+WG 
Sbjct: 149 IVSNAECKRAYSYGGTITDNMLCAGGLEGGKDACQGDSGGPLVCNDNGRGVLVGIVSWGS 208

Query: 173 PCA-IGYPDVHASPYFFRDWIRRV 195
            CA   YP V+     + DWI++ 
Sbjct: 209 GCARPNYPGVYTRVSSYLDWIQKT 232


==> gnl|CDD|143870 pfam00089, Trypsin, Trypsin. 
          Length = 218

 Score =  135 bits (342), Expect = 9e-033
 Identities = 71/195 (36%), Positives = 101/195 (51%), Gaps = 10/195 (5%)

Query: 3   GAIIDKDWIATAAHCLANRYPSDVFVATGTIE-WEWPNATYASRTFYSHCRYNKPASHND 61
           G++I ++W+ TAAHC++N     V +    I   E     +       H  YN P + ND
Sbjct: 29  GSLISENWVLTAAHCVSNAKSVRVVLGAHNIVLREGGEQKFDVEKIIVHPNYN-PDTLND 87

Query: 62  IALIHLNSSIVFNEKTQPITLPTEQMT--DGDEVILTGWGSTELYGDTPDKLQLVKLKYM 119
           IAL+ L S +   +  +PI LPT       G    ++GWG+T+  G  PD LQ V +  +
Sbjct: 88  IALLKLKSPVTLGDTVRPICLPTASSDLPVGTTCTVSGWGNTKTLG-LPDTLQEVTVPVV 146

Query: 120 SHQKCKEMYDNDPDVDVGHMCTFTQRGEGACHGDSGGPLV-SGGKLVGLVNWGMPCAIG- 177
           S + C+  Y     V    +C     G+ AC GDSGGPLV S G+L+G+V+WG  CA G 
Sbjct: 147 SRETCRSAYGG--TVTDTMICAGA-GGKDACQGDSGGPLVCSDGELIGIVSWGYGCASGN 203

Query: 178 YPDVHASPYFFRDWI 192
           YP V+     + DWI
Sbjct: 204 YPGVYTPVSSYLDWI 218


==> gnl|CDD|35199 COG5640, COG5640, Secreted trypsin-like serine protease
           [Posttranslational modification, protein turnover,
           chaperones].
          Length = 413

 Score = 60.8 bits (147), Expect = 4e-010
 Identities = 51/222 (22%), Positives = 82/222 (36%), Gaps = 32/222 (14%)

Query: 3   GAIIDKDWIATAAHCLANRYPSDVFVATGTIEWEWPNATYASR----TFYSHCRYNKPAS 58
           G+ +   ++ TAAHC     P    V    ++    +++ A R    T Y H  Y+    
Sbjct: 65  GSKLGGRYVLTAAHCADASSPISSDVNRVVVDLN--DSSQAERGHVRTIYVHEFYSPGNL 122

Query: 59  HNDIALIHLN-SSIVFNEKTQ----PITLPTEQMTDG-DEVILTGWGSTELYGDTPD--- 109
            NDIA++ L  ++ +   K        T      T          +G T    D P    
Sbjct: 123 GNDIAVLELARAASLPRVKITSFDASDTFLNSVTTVSPMTNG--TFGVT-TPSDVPRSSP 179

Query: 110 ---KLQLVKLKYMSHQKCKEMYDN----DPDVDVGHMCTFTQRGEGACHGDSGGPLV--- 159
               L  V + ++    C +        D    +   C      + AC GDSGGP+    
Sbjct: 180 KGTILHEVAVLFVPLSTCAQYKGCANASDGATGLTGFCAGRPPKD-ACQGDSGGPIFHKG 238

Query: 160 -SGGKLVGLVNWGM-PCA-IGYPDVHASPYFFRDWIRRVMSG 198
             G    G+V+WG   C     P V+ +   ++DWI  + +G
Sbjct: 239 EEGRVQRGVVSWGDGGCGGTLIPGVYTNVSNYQDWIAAMTNG 280


==> gnl|CDD|177842 PLN02190, PLN02190, cellulose synthase-like protein.
          Length = 756

 Score = 29.8 bits (67), Expect = 0.69
 Identities = 13/34 (38%), Positives = 19/34 (55%), Gaps = 1/34 (2%)

Query: 118 YMSHQKCKEMYDNDPDVDVGHMCTFTQRGEGACH 151
           YM +  C +MY N+ DV    MC F Q+ + + H
Sbjct: 289 YMLNVDC-DMYANEADVVRQAMCIFLQKSKNSNH 321
