# Supplementary material for: Transcriptional Profiles of Mating-Responsive Genes from Testes and Male Accessory Glands of the Mediterranean Fruit Fly, Ceratitis capitata
Source: PLoS One. 2012 Oct 11;7(10):e46812. doi: 10.1371/journal.pone.0046812 (PMC3469604; doi:10.1371/journal.pone.0046812)
Supplement: Spreadsheet S1 — Hyperlinked Excel spreadsheet containing annotated assembled ESTs. Putative peptides are named using the prefix ‘Cc-male-’ rather than the prefix ‘TAG’ used in the text. (ZIP) [file pone.0046812.s008.zip › Spreadsheet 1/links/CDD/Cc-male-1167-CDD.txt]

>Cc-male-1167

gnl|CDD|181810 PRK09377, tsf, elongation factor Ts; Provisional.      183   7e-047
gnl|CDD|144474 pfam00889, EF_TS, Elongation factor TS.                182   1e-046
gnl|CDD|30613 COG0264, Tsf, Translation elongation factor Ts [Tr...   165   2e-041
gnl|CDD|129222 TIGR00116, tsf, translation elongation factor Ts....   134   4e-032
gnl|CDD|183447 PRK12332, tsf, elongation factor Ts; Reviewed.         104   3e-023
gnl|CDD|177028 CHL00098, tsf, elongation factor Ts.                    82   3e-016
gnl|CDD|109675 pfam00627, UBA, UBA/TS-N domain.  This small doma...    34   0.054
gnl|CDD|177905 PLN02264, PLN02264, lipoxygenase.                       33   0.20 
gnl|CDD|144851 pfam01410, COLFI, Fibrillar collagen C-terminal d...    31   0.58 

==> gnl|CDD|181810 PRK09377, tsf, elongation factor Ts; Provisional.
          Length = 290

 Score =  183 bits (467), Expect = 7e-047
 Identities = 90/295 (30%), Positives = 132/295 (44%), Gaps = 63/295 (21%)

Query: 7   LRKKTGYTFANCKKALEMHNNDINLAEKWLNEQAQSLGWSKATKLAERATAQGLVGVLIH 66
           LR++TG    +CKKAL   + DI  A +WL ++    G +KA K A R  A+GLV   + 
Sbjct: 12  LRERTGAGMMDCKKALTEADGDIEKAIEWLRKK----GLAKAAKKAGRVAAEGLVAAKVD 67

Query: 67  GNIGAMVEVNCETDFVARNEHFKNFVDHVSRICAKYTETTDFDGDLWKLGFEADALKNLR 126
           GN G +VEVN ETDFVA+NE F+   + V+                       +AL  L 
Sbjct: 68  GNKGVLVEVNSETDFVAKNEDFQALANEVAEAALAAKPAD------------VEALLAL- 114

Query: 127 TTDGKTLGDHLALLIGAVGENASIKRAICFKTSNDMQLAGYAHPTSTTTTVTENTTQIGK 186
             DG T+ +    LI  +GEN S++R    +      +  Y H               G+
Sbjct: 115 KLDGGTVEEARTELIAKIGENISLRRFARLEKDGG-VVGSYLHGG-------------GR 160

Query: 187 YGTIVAFRGTGLDEELQKNICQHIVGLNPVKIG---------------------EEGK-- 223
            G +VA  G   DEEL K+I  HI  +NP  +                      EEGK  
Sbjct: 161 IGVLVALEGG--DEELAKDIAMHIAAMNPEYLSREDVPAEVVEKEREIAKEQAKEEGKPE 218

Query: 224 ---DKPVANKDD----ETCLIHQEYLLDSERTVXEVLKENNVAIIDYQRYECGEA 271
              +K V  + +    E  L+ Q ++ D ++TV ++LKE    ++ + R+E GE 
Sbjct: 219 EIVEKIVEGRLNKFLKEVVLLEQPFVKDPKKTVGQLLKEAGAKVVGFVRFEVGEG 273


==> gnl|CDD|144474 pfam00889, EF_TS, Elongation factor TS. 
          Length = 177

 Score =  182 bits (465), Expect = 1e-046
 Identities = 70/215 (32%), Positives = 100/215 (46%), Gaps = 38/215 (17%)

Query: 56  TAQGLVGVLIHGNIGAMVEVNCETDFVARNEHFKNFVDHVSRICAKYTETTDFDGDLWKL 115
            A+GLV V I GN G +VEVNCETDFVA+NE F+  V+ V+                   
Sbjct: 1   AAEGLVAVYIDGNKGVLVEVNCETDFVAKNEKFQALVNKVAEAALAAKPAD--------- 51

Query: 116 GFEADALKNLRTTDGKTLGDHLALLIGAVGENASIKRAICFKTSNDMQLAGYAHPTSTTT 175
               +AL  L    G+T+ D LA LI  +GEN S++R    +      +  Y H      
Sbjct: 52  ---VEALLAL-PLGGETVEDALAELIAKIGENISLRRFATVEA-PGGVVGSYVHGG---- 102

Query: 176 TVTENTTQIGKYGTIVAFRGTGLDEELQKNICQHIVGLNPVKIGEEGKDKPVANKDDETC 235
                    G+ G +VA  G   DEEL K+I  HI  +NP  +  +             C
Sbjct: 103 ---------GRIGVLVALEGDN-DEELAKDIAMHIAAMNPQYVSRDDVP----------C 142

Query: 236 LIHQEYLLDSERTVXEVLKENNVAIIDYQRYECGE 270
           L+ Q ++ D ++TV + LKE    ++ + R+E GE
Sbjct: 143 LLEQPFVKDPKKTVEQYLKEAGAKVVRFVRFEVGE 177


==> gnl|CDD|30613 COG0264, Tsf, Translation elongation factor Ts [Translation,
           ribosomal structure and biogenesis].
          Length = 296

 Score =  165 bits (419), Expect = 2e-041
 Identities = 91/297 (30%), Positives = 137/297 (46%), Gaps = 62/297 (20%)

Query: 7   LRKKTGYTFANCKKALEMHNNDINLAEKWLNEQAQSLGWSKATKLAERATAQGLVGVLIH 66
           LR+KTG    +CKKALE  N DI  A +WL E+    G +KA K A R  A+GL+   + 
Sbjct: 12  LREKTGAGMMDCKKALEEANGDIEKAIEWLREK----GIAKAAKKAGRIAAEGLIAAKVD 67

Query: 67  GN--IGAMVEVNCETDFVARNEHFKNFVDHVSRICAKYTETTDFDGDLWKLGFEADALKN 124
           G+     +VEVNCETDFVA+N  F+   + +++   +                  + LK 
Sbjct: 68  GDGKKAVLVEVNCETDFVAKNAEFQELANKIAKAALEKKPAD------------VEELKA 115

Query: 125 LRTTDGKTLGDHLALLIGAVGENASIKRAICFKTSNDMQLAGYAHPTSTTTTVTENTTQI 184
                GKT+ + +A LI  +GEN S++R    +   D  +  Y H               
Sbjct: 116 AFEPGGKTVEEEIAALIAKIGENISLRRFAVLEA-GDGVVGSYLHGN------------- 161

Query: 185 GKYGTIVAFRGTGLDEELQKNICQHIVGLNPV---------------------KIGEEGK 223
           G+ G +VA +G   DEEL K+I  HI  +NP                      ++  EGK
Sbjct: 162 GRIGVLVALKGGAADEELAKDIAMHIAAMNPQYLSREDVPAEVVEKEREIFLAQLKAEGK 221

Query: 224 DKPVANKD---------DETCLIHQEYLLDSERTVXEVLKENNVAIIDYQRYECGEA 271
            + +  K           E CL+ Q ++ D ++TV ++LKE N  + ++ R+E GE 
Sbjct: 222 PENIVEKIVEGRMNKFLAEVCLLEQPFVKDPKKTVEQLLKEANAKVTEFVRFEVGEG 278


==> gnl|CDD|129222 TIGR00116, tsf, translation elongation factor Ts.  This protein is
           found in Bacteria, mitochondria, and chloroplasts.
          Length = 290

 Score =  134 bits (339), Expect = 4e-032
 Identities = 85/305 (27%), Positives = 133/305 (43%), Gaps = 62/305 (20%)

Query: 7   LRKKTGYTFANCKKALEMHNNDINLAEKWLNEQAQSLGWSKATKLAERATAQGLVGVLIH 66
           LR++TG    +CKKAL   N D   A K L E     G +KA K A+R  A+G++ +   
Sbjct: 11  LRERTGAGMMDCKKALTEANGDFEKAIKNLRES----GIAKAAKKADRVAAEGVIVLKSD 66

Query: 67  GNIGAMVEVNCETDFVARNEHFKNFVDHVSRICAKYTETTDFDGDLWKLGFEADALKNLR 126
           GN   +VEVN ETDFVA+N  FK F + +     K  + T  +        E  A +   
Sbjct: 67  GNKAVIVEVNSETDFVAKNAGFKEFANKLLDE-LKANKITTLE--------ELQAQE--- 114

Query: 127 TTDGKTLGDHLALLIGAVGENASIKRAICFKTSNDMQLAGYAHPTSTTTTVTENTTQIGK 186
             + +   ++LA L   +GEN +++R    +  +   +  Y H  +             +
Sbjct: 115 -LENREKVEYLAALAAKIGENINLRRVAVLEG-DSNVIGSYLHAGA-------------R 159

Query: 187 YGTIVAFRGTGLDEELQKNICQHIVGLNPVKIGE---------------------EGKDK 225
            G +VA +G   DEEL K+I  H+    P  I                        GK K
Sbjct: 160 IGVLVALKGK-ADEELAKHIAMHVAASKPQFIDPDDVSAEVVKKERQIQTDQAELSGKPK 218

Query: 226 PVANKD---------DETCLIHQEYLLDSERTVXEVLKENNVAIIDYQRYECGEATKNER 276
            +A K           E  L+ Q++++D  +TV + LKE N  + ++ R+E GE  + + 
Sbjct: 219 EIAEKMVEGRMKKFLAEISLLGQKFVMDPSKTVGQFLKEKNAKVTEFIRFEVGEGIEKKE 278

Query: 277 LEQAE 281
            + A 
Sbjct: 279 EDFAA 283


==> gnl|CDD|183447 PRK12332, tsf, elongation factor Ts; Reviewed.
          Length = 198

 Score =  104 bits (263), Expect = 3e-023
 Identities = 46/88 (52%), Positives = 55/88 (62%), Gaps = 6/88 (6%)

Query: 7  LRKKTGYTFANCKKALEMHNNDINLAEKWLNEQAQSLGWSKATKLAERATAQGLVGVLIH 66
          LR+KTG    +CKKALE  N D+  A +WL E+    G +KA K A R  A+GLVG  IH
Sbjct: 11 LREKTGAGMMDCKKALEEANGDMEKAIEWLREK----GLAKAAKKAGRVAAEGLVGSYIH 66

Query: 67 GN--IGAMVEVNCETDFVARNEHFKNFV 92
              IG +VE+NCETDFVAR E FK   
Sbjct: 67 TGGRIGVLVELNCETDFVARTEEFKELA 94


 Score = 38.7 bits (91), Expect = 0.002
 Identities = 25/108 (23%), Positives = 41/108 (37%), Gaps = 36/108 (33%)

Query: 200 EELQKNICQHIVGLNPV---------------------KIGEEGKDKPVANKD------- 231
           +EL K+I   I   NP                      +   EGK + +  K        
Sbjct: 91  KELAKDIAMQIAAANPEYVSREDVPAEVIEKEKEIYRAQALNEGKPENIVEKIVEGRIEK 150

Query: 232 --DETCLIHQEYLLDSERTVXEVLKEN------NVAIIDYQRYECGEA 271
              E CL+ Q ++ D  +TV +++KE       N+ +  + R+E GE 
Sbjct: 151 FYKEVCLLEQPFIKDPSKTVEDLIKEAIAKIGENIVVRRFARFELGEG 198


==> gnl|CDD|177028 CHL00098, tsf, elongation factor Ts.
          Length = 200

 Score = 81.6 bits (202), Expect = 3e-016
 Identities = 43/109 (39%), Positives = 60/109 (55%), Gaps = 11/109 (10%)

Query: 6   ALRKKTGYTFANCKKALEMHNNDINLAEKWLNEQAQSLGWSKATKLAERATAQGLVGVLI 65
            LR KTG    +CKKAL+  N D   A + L ++    G + A K + R T +GL+   I
Sbjct: 7   ELRDKTGAGMMDCKKALQEANGDFEKALESLRQK----GLASANKKSTRITTEGLIESYI 62

Query: 66  H--GNIGAMVEVNCETDFVARNEHFKNFVDHVS-RICA----KYTETTD 107
           H  G +G +VE+NCETDFVAR E F+    +++ +I A    KY    D
Sbjct: 63  HTGGKLGVLVEINCETDFVARREEFQKLAKNIAMQIAACPNVKYVSLED 111


 Score = 34.7 bits (80), Expect = 0.039
 Identities = 19/66 (28%), Positives = 31/66 (46%), Gaps = 10/66 (15%)

Query: 220 EEGKDKPVANKDD----ETCLIHQEYLLDSERTVXEVLKEN------NVAIIDYQRYECG 269
           EE K+K V  +      E  L+ Q ++ D   TV E++K+N      N+ I  + R+  G
Sbjct: 135 EEIKEKIVEGRIKKRLKELSLLDQPFIRDQSITVEELIKQNIAKLGENIQIRRFARFTLG 194

Query: 270 EATKNE 275
           E  +  
Sbjct: 195 EGEEKL 200


==> gnl|CDD|109675 pfam00627, UBA, UBA/TS-N domain.  This small domain is composed
          of three alpha helices. This family includes the
          previously defined UBA and TS-N domains. The UBA-domain
          (ubiquitin associated domain) is a novel sequence motif
          found in several proteins having connections to
          ubiquitin and the ubiquitination pathway. The structure
          of the UBA domain consists of a compact three helix
          bundle. This domain is found at the N terminus of EF-TS
          hence the name TS-N. The structure of EF-TS is known
          and this domain is implicated in its interaction with
          EF-TU. The domain has been found in non EF-TS proteins
          such as alpha-NAC and MJ0280.
          Length = 37

 Score = 34.4 bits (80), Expect = 0.054
 Identities = 8/25 (32%), Positives = 14/25 (56%)

Query: 12 GYTFANCKKALEMHNNDINLAEKWL 36
          G++    KKAL   N ++  A ++L
Sbjct: 13 GFSREEAKKALRATNGNVERAVEYL 37


==> gnl|CDD|177905 PLN02264, PLN02264, lipoxygenase.
          Length = 919

 Score = 32.6 bits (74), Expect = 0.20
 Identities = 23/76 (30%), Positives = 35/76 (46%), Gaps = 16/76 (21%)

Query: 199 DEELQKNICQHIVGLNPVKIGEEGKDKPVANKDDETCLIH--QEYLLDSER--------T 248
           D+E  +   Q I G+NPV I       PV+N D E   I+  Q   L  +         +
Sbjct: 422 DDEFAR---QAIAGINPVNIERVKVFPPVSNLDPE---IYGPQHSALTEDHIIGHLDGLS 475

Query: 249 VXEVLKENNVAIIDYQ 264
           V + L+EN + ++DY 
Sbjct: 476 VQQALEENRLFMVDYH 491


==> gnl|CDD|144851 pfam01410, COLFI, Fibrillar collagen C-terminal domain.  Found at
           C-termini of fibrillar collagens: Ephydatia muelleri
           procollagen EMF1 alpha, vertebrate collagens
           alpha(1)III, alpha(1)II, alpha(2)V etc.
          Length = 208

 Score = 31.1 bits (71), Expect = 0.58
 Identities = 15/51 (29%), Positives = 29/51 (56%), Gaps = 4/51 (7%)

Query: 149 SIKRAICFKTSNDMQLAGYAHPTSTTTTVTEN--TTQIGKYG-TIVAFRGT 196
           ++K+A+  + SND +L      +  T  V E+  +T+ GK+G T++ +R  
Sbjct: 128 NLKKALRLRGSNDEEL-SAEGNSKFTYKVLEDGCSTRTGKWGKTVIEYRTQ 177
