# Supplementary material for: Transcriptional Profiles of Mating-Responsive Genes from Testes and Male Accessory Glands of the Mediterranean Fruit Fly, Ceratitis capitata
Source: PLoS One. 2012 Oct 11;7(10):e46812. doi: 10.1371/journal.pone.0046812 (PMC3469604; doi:10.1371/journal.pone.0046812)
Supplement: Spreadsheet S1 — Hyperlinked Excel spreadsheet containing annotated assembled ESTs. Putative peptides are named using the prefix ‘Cc-male-’ rather than the prefix ‘TAG’ used in the text. (ZIP) [file pone.0046812.s008.zip › Spreadsheet 1/links/CDD/Cc-male-1168-CDD.txt]

>Cc-male-1168

gnl|CDD|180897 PRK07231, fabG, 3-ketoacyl-(acyl-carrier-protein)...   246   1e-065
gnl|CDD|180802 PRK07035, PRK07035, short chain dehydrogenase; Pr...   242   2e-064
gnl|CDD|180183 PRK05653, fabG, 3-ketoacyl-(acyl-carrier-protein)...   224   3e-059
gnl|CDD|180133 PRK05565, fabG, 3-ketoacyl-(acyl-carrier-protein)...   217   5e-057
gnl|CDD|180126 PRK05557, fabG, 3-ketoacyl-(acyl-carrier-protein)...   205   3e-053
gnl|CDD|183775 PRK12826, PRK12826, 3-ketoacyl-(acyl-carrier-prot...   204   3e-053
gnl|CDD|162551 TIGR01830, 3oxo_ACP_reduc, 3-oxoacyl-(acyl-carrie...   191   3e-049
gnl|CDD|31231 COG1028, FabG, Dehydrogenases with different speci...   180   5e-046
gnl|CDD|181721 PRK09242, PRK09242, tropinone reductase; Provisio...   180   6e-046
gnl|CDD|183774 PRK12825, fabG, 3-ketoacyl-(acyl-carrier-protein)...   180   8e-046

==> gnl|CDD|180897 PRK07231, fabG, 3-ketoacyl-(acyl-carrier-protein) reductase;
           Provisional.
          Length = 251

 Score =  246 bits (630), Expect = 1e-065
 Identities = 101/250 (40%), Positives = 144/250 (57%), Gaps = 3/250 (1%)

Query: 56  RRLEGKVAIITASTEGIGFAIAKRLAEDGAAVVISSRKEKNVDSAADRLRKLNLNVVGLK 115
            RLEGKVAI+T ++ GIG  IA+R A +GA VV++ R E+  +  A  +       + + 
Sbjct: 1   MRLEGKVAIVTGASSGIGEGIARRFAAEGARVVVTDRNEEAAERVAAEI-LAGGRAIAVA 59

Query: 116 CHVGEAQDRKRLFEETIRRYGKLNILVSNAATNPVVGGVLDCDEGVWDKIFDVNVKSSYL 175
             V +  D +      + R+G ++ILV+NA T    G +LD DE  +D+IF VNVKS YL
Sbjct: 60  ADVSDEADVEAAVAAALERFGSVDILVNNAGTTHRNGPLLDVDEAEFDRIFAVNVKSPYL 119

Query: 176 LAKEALPYLRKEKASSIVFVSSIAGYDAFELLGAYSVSKTALIGLTKAAAKDLANEGIRV 235
             + A+P +R E   +IV V+S AG      LG Y+ SK A+I LTKA A +L  + IRV
Sbjct: 120 WTQAAVPAMRGEGGGAIVNVASTAGLRPRPGLGWYNASKGAVITLTKALAAELGPDKIRV 179

Query: 236 NCLAPGIIKTKFSKALYESESAN--EVALSKIPMRRLGTPEEMAGIVSFLVSDDASLHTG 293
           N +AP +++T   +A     +       L+ IP+ RLGTPE++A    FL SD+AS  TG
Sbjct: 180 NAVAPVVVETGLLEAFMGEPTPENRAKFLATIPLGRLGTPEDIANAALFLASDEASWITG 239

Query: 294 ETIVASGGMS 303
            T+V  GG  
Sbjct: 240 VTLVVDGGRC 249


==> gnl|CDD|180802 PRK07035, PRK07035, short chain dehydrogenase; Provisional.
          Length = 252

 Score =  242 bits (619), Expect = 2e-064
 Identities = 104/245 (42%), Positives = 152/245 (62%)

Query: 58  LEGKVAIITASTEGIGFAIAKRLAEDGAAVVISSRKEKNVDSAADRLRKLNLNVVGLKCH 117
           L GK+A++T ++ GIG AIAK LA+ GA V++SSRK     + AD +         L CH
Sbjct: 6   LTGKIALVTGASRGIGEAIAKLLAQQGAHVIVSSRKLDGCQAVADAIVAAGGKAEALACH 65

Query: 118 VGEAQDRKRLFEETIRRYGKLNILVSNAATNPVVGGVLDCDEGVWDKIFDVNVKSSYLLA 177
           +GE +    LF     R+G+L+ILV+NAA NP  G +LD D G + K  DVN++  + ++
Sbjct: 66  IGEMEQIDALFAHIRERHGRLDILVNNAAANPYFGHILDTDLGAFQKTVDVNIRGYFFMS 125

Query: 178 KEALPYLRKEKASSIVFVSSIAGYDAFELLGAYSVSKTALIGLTKAAAKDLANEGIRVNC 237
            EA   ++++   SIV V+S+ G    +  G YS++K A+I +TKA AK+ A  GIRVN 
Sbjct: 126 VEAGKLMKEQGGGSIVNVASVNGVSPGDFQGIYSITKAAVISMTKAFAKECAPFGIRVNA 185

Query: 238 LAPGIIKTKFSKALYESESANEVALSKIPMRRLGTPEEMAGIVSFLVSDDASLHTGETIV 297
           L PG+  TKF+ AL+++++  + AL+ IP+RR   P EMAG V +L SD +S  TGE + 
Sbjct: 186 LLPGLTDTKFASALFKNDAILKQALAHIPLRRHAEPSEMAGAVLYLASDASSYTTGECLN 245

Query: 298 ASGGM 302
             GG 
Sbjct: 246 VDGGY 250


==> gnl|CDD|180183 PRK05653, fabG, 3-ketoacyl-(acyl-carrier-protein) reductase;
           Validated.
          Length = 246

 Score =  224 bits (574), Expect = 3e-059
 Identities = 95/247 (38%), Positives = 135/247 (54%), Gaps = 3/247 (1%)

Query: 57  RLEGKVAIITASTEGIGFAIAKRLAEDGAAVVISSRKEKNVDSAADRLRKLNLNVVGLKC 116
            L+GK A++T ++ GIG AIA RLA DGA VVI    E+  ++ A  LR        L  
Sbjct: 2   SLQGKTALVTGASRGIGRAIALRLAADGAKVVIYDSNEEAAEALAAELRAAGGEARVLVF 61

Query: 117 HVGEAQDRKRLFEETIRRYGKLNILVSNAATNPVVGGVLDCDEGVWDKIFDVNVKSSYLL 176
            V +    + L E  +  +G L+ILV+NA        +    E  WD++ DVN+  ++ +
Sbjct: 62  DVSDEAAVRALIEAAVEAFGALDILVNNAGITR-DALLPRMSEEDWDRVIDVNLTGTFNV 120

Query: 177 AKEALPYLRKEKASSIVFVSSIAGYDAFELLGAYSVSKTALIGLTKAAAKDLANEGIRVN 236
            + ALP + K +   IV +SS++G         YS +K  +IG TKA A +LA+ GI VN
Sbjct: 121 VRAALPPMIKARYGRIVNISSVSGVTGNPGQTNYSAAKAGVIGFTKALALELASRGITVN 180

Query: 237 CLAPGIIKTKFSKALYESESANEVALSKIPMRRLGTPEEMAGIVSFLVSDDASLHTGETI 296
            +APG I T  ++ L   E      L +IP+ RLG PEE+A  V+FL SD AS  TG+ I
Sbjct: 181 AVAPGFIDTDMTEGL--PEEVKAEILKEIPLGRLGQPEEVANAVAFLASDAASYITGQVI 238

Query: 297 VASGGMS 303
             +GGM 
Sbjct: 239 PVNGGMY 245


==> gnl|CDD|180133 PRK05565, fabG, 3-ketoacyl-(acyl-carrier-protein) reductase;
           Provisional.
          Length = 247

 Score =  217 bits (555), Expect = 5e-057
 Identities = 105/255 (41%), Positives = 150/255 (58%), Gaps = 20/255 (7%)

Query: 57  RLEGKVAIITASTEGIGFAIAKRLAEDGAAVVISSRK-EKNVDSAADRLRKLNLNVVGLK 115
           +L GKVAI+T ++ GIG AIA+ LA++GA VVI+    E+      + +++   + + +K
Sbjct: 2   KLMGKVAIVTGASGGIGRAIAELLAKEGAKVVIAYDINEEAAQELLEEIKEEGGDAIAVK 61

Query: 116 CHVGEAQDRKRLFEETIRRYGKLNILVSNAATNPVVGGVLDCDEGVWDKIFDVNVKSSYL 175
             V   +D + L E+ + ++GK++ILV+NA  +   G V D  +  WD++ DVN+    L
Sbjct: 62  ADVSSEEDVENLVEQIVEKFGKIDILVNNAGIS-NFGLVTDMTDEEWDRVIDVNLTGVML 120

Query: 176 LAKEALPYLRKEKASSIVFVSSIAGYDAFELLGA-----YSVSKTALIGLTKAAAKDLAN 230
           L + ALPY+ K K+  IV +SSI G     L+GA     YS SK A+   TKA AK+LA 
Sbjct: 121 LTRYALPYMIKRKSGVIVNISSIWG-----LIGASCEVLYSASKGAVNAFTKALAKELAP 175

Query: 231 EGIRVNCLAPGIIKTKFSKALYESES---ANEVALSKIPMRRLGTPEEMAGIVSFLVSDD 287
            GIRVN +APG I T+   +  E +    A E     IP+ RLG PEE+A +V FL SDD
Sbjct: 176 SGIRVNAVAPGAIDTEMWSSFSEEDKEGLAEE-----IPLGRLGKPEEIAKVVLFLASDD 230

Query: 288 ASLHTGETIVASGGM 302
           AS  TG+ I   GG 
Sbjct: 231 ASYITGQIITVDGGW 245


==> gnl|CDD|180126 PRK05557, fabG, 3-ketoacyl-(acyl-carrier-protein) reductase;
           Validated.
          Length = 248

 Score =  205 bits (523), Expect = 3e-053
 Identities = 91/248 (36%), Positives = 143/248 (57%), Gaps = 6/248 (2%)

Query: 58  LEGKVAIITASTEGIGFAIAKRLAEDGAAVVISSRK-EKNVDSAADRLRKLNLNVVGLKC 116
           LEGKVA++T ++ GIG AIA+RLA  GA VVI+    E   ++    +  L    + ++ 
Sbjct: 3   LEGKVALVTGASRGIGRAIAERLAAQGANVVINYASSEAGAEALVAEIGALGGKALAVQG 62

Query: 117 HVGEAQDRKRLFEETIRRYGKLNILVSNAA-TNPVVGGVLDCDEGVWDKIFDVNVKSSYL 175
            V +A+  +R  +E    +G ++ILV+NA  T      ++   E  WD++ D N+   + 
Sbjct: 63  DVSDAESVERAVDEAKAEFGGVDILVNNAGITR--DNLLMRMKEEDWDRVIDTNLTGVFN 120

Query: 176 LAKEALPYLRKEKASSIVFVSSIAGYDAFELLGAYSVSKTALIGLTKAAAKDLANEGIRV 235
           L K     + K+++  I+ +SS+ G         Y+ SK  +IG TK+ A++LA+ GI V
Sbjct: 121 LTKAVARPMMKQRSGRIINISSVVGLMGNPGQANYAASKAGVIGFTKSLARELASRGITV 180

Query: 236 NCLAPGIIKTKFSKALYESESANEVALSKIPMRRLGTPEEMAGIVSFLVSDDASLHTGET 295
           N +APG I+T  + AL   E   E  L++IP+ RLG PEE+A  V+FL SD+A+  TG+T
Sbjct: 181 NAVAPGFIETDMTDAL--PEDVKEAILAQIPLGRLGQPEEIASAVAFLASDEAAYITGQT 238

Query: 296 IVASGGMS 303
           +  +GGM 
Sbjct: 239 LHVNGGMV 246


==> gnl|CDD|183775 PRK12826, PRK12826, 3-ketoacyl-(acyl-carrier-protein) reductase;
           Reviewed.
          Length = 251

 Score =  204 bits (521), Expect = 3e-053
 Identities = 86/249 (34%), Positives = 131/249 (52%), Gaps = 3/249 (1%)

Query: 55  MRRLEGKVAIITASTEGIGFAIAKRLAEDGAAVVISSRKEKNVDSAADRLRKLNLNVVGL 114
            R LEG+VA++T +  GIG AIA RLA DGA V++      +  + A+ +          
Sbjct: 1   TRDLEGRVALVTGAARGIGRAIAVRLAADGAEVIVVDICGDDAAATAELVEAAGGKARAR 60

Query: 115 KCHVGEAQDRKRLFEETIRRYGKLNILVSNAATNPVVGGVLDCDEGVWDKIFDVNVKSSY 174
           +  V +    K      +  +G+L+ILV+NA   P +    + D+  W+++ DVN+  ++
Sbjct: 61  QVDVRDRAALKAAVAAGVEDFGRLDILVANAGIFP-LTPFAEMDDEQWERVIDVNLTGTF 119

Query: 175 LLAKEALPYLRKEKASSIVFVSSIAGYD-AFELLGAYSVSKTALIGLTKAAAKDLANEGI 233
           LL + ALP L +     IV  SS+AG    +  L  Y+ SK  L+G T+A A +LA   I
Sbjct: 120 LLTQAALPALIRAGGGRIVLTSSVAGPRVGYPGLAHYAASKAGLVGFTRALALELAARNI 179

Query: 234 RVNCLAPGIIKTKFSKALYESESANEVALSKIPMRRLGTPEEMAGIVSFLVSDDASLHTG 293
            VN + PG + T  +  L +     E   + IP+ RLG PE++A  V FL SD+A   TG
Sbjct: 180 TVNSVHPGGVDTPMAGNLGD-AQWAEAIAAAIPLGRLGEPEDIAAAVLFLASDEARYITG 238

Query: 294 ETIVASGGM 302
           +T+   GG 
Sbjct: 239 QTLPVDGGA 247


==> gnl|CDD|162551 TIGR01830, 3oxo_ACP_reduc, 3-oxoacyl-(acyl-carrier-protein)
           reductase.  This model represents 3-oxoacyl-[ACP]
           reductase, also called 3-ketoacyl-acyl carrier protein
           reductase, an enzyme of fatty acid biosynthesis.
          Length = 239

 Score =  191 bits (487), Expect = 3e-049
 Identities = 91/253 (35%), Positives = 141/253 (55%), Gaps = 26/253 (10%)

Query: 63  AIITASTEGIGFAIAKRLAEDGAAVVISSR-KEKNVDSAADRLRKLNLNVVGLKCHVGEA 121
           A++T ++ GIG AIA +LA++GA V+I+ R  E+  +   + L+   +  +G+ C V + 
Sbjct: 1   ALVTGASRGIGRAIALKLAKEGAKVIITYRSSEEGAEEVVEELKAYGVKALGVVCDVSDR 60

Query: 122 QDRKRLFEETIRRYGKLNILVSNAATNPVVGGV------LDCDEGVWDKIFDVNVKSSYL 175
           +D K + EE     G ++ILV+NA       G+      +   E  WD + D N+   + 
Sbjct: 61  EDVKAVVEEIEEELGPIDILVNNA-------GITRDNLLMRMKEEDWDAVIDTNLTGVFN 113

Query: 176 LAKEALPYLRKEKASSIVFVSSIAGYDAFELLGA-----YSVSKTALIGLTKAAAKDLAN 230
           L +  L  + K+++  I+ +SS+ G     L+G      Y+ SK  +IG TK+ AK+LA+
Sbjct: 114 LTQAVLRIMIKQRSGRIINISSVVG-----LMGNAGQANYAASKAGVIGFTKSLAKELAS 168

Query: 231 EGIRVNCLAPGIIKTKFSKALYESESANEVALSKIPMRRLGTPEEMAGIVSFLVSDDASL 290
             I VN +APG I T  +  L  SE   +  LS+IP+ R GTPEE+A  V+FL SD+AS 
Sbjct: 169 RNITVNAVAPGFIDTDMTDKL--SEKVKKKILSQIPLGRFGTPEEVANAVAFLASDEASY 226

Query: 291 HTGETIVASGGMS 303
            TG+ I   GGM 
Sbjct: 227 ITGQVIHVDGGMY 239


==> gnl|CDD|31231 COG1028, FabG, Dehydrogenases with different specificities (related
           to short-chain alcohol dehydrogenases) [Secondary
           metabolites biosynthesis, transport, and catabolism /
           General function prediction only].
          Length = 251

 Score =  180 bits (458), Expect = 5e-046
 Identities = 97/253 (38%), Positives = 151/253 (59%), Gaps = 9/253 (3%)

Query: 57  RLEGKVAIITASTEGIGFAIAKRLAEDGAAVVISSR--KEKNVDSAADRLRKL-NLNVVG 113
            L GKVA++T ++ GIG AIA+ LA +GA VV+++R  +E+  ++ A  +++        
Sbjct: 2   DLSGKVALVTGASSGIGRAIARALAREGARVVVAARRSEEEAAEALAAAIKEAGGGRAAA 61

Query: 114 LKCHVGE-AQDRKRLFEETIRRYGKLNILVSNAATNPVVGGVLDCDEGVWDKIFDVNVKS 172
           +   V +  +  + L       +G+++ILV+NA        + +  E  WD++ DVN+  
Sbjct: 62  VAADVSDDEESVEALVAAAEEEFGRIDILVNNAGIAGPDAPLEELTEEDWDRVIDVNLLG 121

Query: 173 SYLLAKEALPYLRKEKASSIVFVSSIAGYDAFELLGAYSVSKTALIGLTKAAAKDLANEG 232
           ++LL + ALP ++K     IV +SS+AG        AY+ SK ALIGLTKA A +LA  G
Sbjct: 122 AFLLTRAALPLMKK---QRIVNISSVAGLGGPPGQAAYAASKAALIGLTKALALELAPRG 178

Query: 233 IRVNCLAPGIIKTKFSKALYESE-SANEVALSKIPMRRLGTPEEMAGIVSFLVSDDASLH 291
           IRVN +APG I T  + AL  +E  A +   ++IP+ RLGTPEE+A  V+FL SD+A+ +
Sbjct: 179 IRVNAVAPGYIDTPMTAALESAELEALKRLAARIPLGRLGTPEEVAAAVAFLASDEAASY 238

Query: 292 -TGETIVASGGMS 303
            TG+T+   GG+ 
Sbjct: 239 ITGQTLPVDGGLL 251


==> gnl|CDD|181721 PRK09242, PRK09242, tropinone reductase; Provisional.
          Length = 257

 Score =  180 bits (459), Expect = 6e-046
 Identities = 86/254 (33%), Positives = 138/254 (54%), Gaps = 3/254 (1%)

Query: 52  TRNMRRLEGKVAIITASTEGIGFAIAKRLAEDGAAVVISSRKEKNVDSAADRLRKL--NL 109
           T++  RL+G+ A+IT +++GIG AIA+     GA V+I +R    +  A D L +     
Sbjct: 1   TQHRWRLDGQTALITGASKGIGLAIAREFLGLGADVLIVARDADALAQARDELAEEFPER 60

Query: 110 NVVGLKCHVGEAQDRKRLFEETIRRYGKLNILVSNAATNPVVGGVLDCDEGVWDKIFDVN 169
            V GL   V + +DR+ + +     +  L+ILV+NA  N +    +D  E  W  IF+ N
Sbjct: 61  EVHGLAADVSDDEDRRAILDWVEDHWDGLHILVNNAGGN-IRKAAIDYTEDEWRGIFETN 119

Query: 170 VKSSYLLAKEALPYLRKEKASSIVFVSSIAGYDAFELLGAYSVSKTALIGLTKAAAKDLA 229
           + S++ L++ A P L++  +S+IV + S++G         Y ++K AL+ +T+  A + A
Sbjct: 120 LFSAFELSRYAHPLLKQHASSAIVNIGSVSGLTHVRSGAPYGMTKAALLQMTRNLAVEWA 179

Query: 230 NEGIRVNCLAPGIIKTKFSKALYESESANEVALSKIPMRRLGTPEEMAGIVSFLVSDDAS 289
            +GIRVN +AP  I+T  +          E  + + PMRR+G PEE+A  V+FL    AS
Sbjct: 180 EDGIRVNAVAPWYIRTPLTSGPLSDPDYYEQVIERTPMRRVGEPEEVAAAVAFLCMPAAS 239

Query: 290 LHTGETIVASGGMS 303
             TG+ I   GG  
Sbjct: 240 YITGQCIAVDGGFL 253


==> gnl|CDD|183774 PRK12825, fabG, 3-ketoacyl-(acyl-carrier-protein) reductase;
           Provisional.
          Length = 249

 Score =  180 bits (458), Expect = 8e-046
 Identities = 86/249 (34%), Positives = 137/249 (55%), Gaps = 4/249 (1%)

Query: 55  MRRLEGKVAIITASTEGIGFAIAKRLAEDGAAVVISSRK-EKNVDSAADRLRKLNLNVVG 113
           M  L G+VA++T +  G+G AIA RLA  GA VV+  R  E+  +   + +  L      
Sbjct: 1   MGSLMGRVALVTGAARGLGRAIALRLARAGADVVVHYRSDEEAAEELVEAVEALGRRAQA 60

Query: 114 LKCHVGEAQDRKRLFEETIRRYGKLNILVSNAATNPVVGGVLDCDEGVWDKIFDVNVKSS 173
           ++  V +    +      + R+G+++ILV+NA        + D  +  WD++ DVN+   
Sbjct: 61  VQADVTDKAALEAAVAAAVERFGRIDILVNNAGIFED-KPLADMSDDEWDEVIDVNLSGV 119

Query: 174 YLLAKEALPYLRKEKASSIVFVSSIAGYDAFELLGAYSVSKTALIGLTKAAAKDLANEGI 233
           + L +  +P +RK++   IV +SS+AG   +     Y+ +K  L+GLTKA A++LA  GI
Sbjct: 120 FHLLRAVVPPMRKQRGGRIVNISSVAGLPGWPGRSNYAAAKAGLVGLTKALARELAEYGI 179

Query: 234 RVNCLAPGIIKTKFSKALYESESANEVALSKIPMRRLGTPEEMAGIVSFLVSDDASLHTG 293
            VN +APG I T   +A    E A E   ++ P+ R GTPE++A  V+FL SD +   TG
Sbjct: 180 TVNMVAPGDIDTDMKEA--TIEEAREAKDAETPLGRSGTPEDIARAVAFLCSDASDYITG 237

Query: 294 ETIVASGGM 302
           + I  +GG+
Sbjct: 238 QVIEVTGGV 246
