# Supplementary material for: Transcriptional Profiles of Mating-Responsive Genes from Testes and Male Accessory Glands of the Mediterranean Fruit Fly, Ceratitis capitata
Source: PLoS One. 2012 Oct 11;7(10):e46812. doi: 10.1371/journal.pone.0046812 (PMC3469604; doi:10.1371/journal.pone.0046812)
Supplement: Spreadsheet S1 — Hyperlinked Excel spreadsheet containing annotated assembled ESTs. Putative peptides are named using the prefix ‘Cc-male-’ rather than the prefix ‘TAG’ used in the text. (ZIP) [file pone.0046812.s008.zip › Spreadsheet 1/links/CDD/Cc-male-117-CDD.txt]

>Cc-male-117

gnl|CDD|30528 COG0179, MhpD, 2-keto-4-pentenoate hydratase/2-oxo...   245   1e-065
gnl|CDD|144959 pfam01557, FAA_hydrolase, Fumarylacetoacetate (FA...   232   9e-062
gnl|CDD|131356 TIGR02303, HpaG-C-term, 4-hydroxyphenylacetate de...   186   5e-048
gnl|CDD|185125 PRK15203, PRK15203, 4-hydroxyphenylacetate degrad...   146   6e-036
gnl|CDD|183729 PRK12764, PRK12764, hypothetical protein; Provisi...   123   5e-029
gnl|CDD|131358 TIGR02305, HpaG-N-term, 4-hydroxyphenylacetate de...   107   4e-024
gnl|CDD|182650 PRK10691, PRK10691, hypothetical protein; Provisi...   107   4e-024
gnl|CDD|178447 PLN02856, PLN02856, fumarylacetoacetase.                49   3e-006
gnl|CDD|162276 TIGR01266, fum_ac_acetase, fumarylacetoacetase.  ...    41   4e-004
gnl|CDD|33751 COG3970, COG3970, Fumarylacetoacetate (FAA) hydrol...    36   0.015

==> gnl|CDD|30528 COG0179, MhpD, 2-keto-4-pentenoate
           hydratase/2-oxohepta-3-ene-1,7-dioic acid hydratase
           (catechol pathway) [Secondary metabolites biosynthesis,
           transport, and catabolism].
          Length = 266

 Score =  245 bits (626), Expect = 1e-065
 Identities = 102/240 (42%), Positives = 136/240 (56%), Gaps = 9/240 (3%)

Query: 10  EEVERKLSTLQSEEMSDSHILLPPVVNPQKIICIGLNYKDHCEEQNK--PAPTEPMFFSK 67
           E V   L +L          LL P+  P KI+C+G NY DH EE  K    P EP+FF K
Sbjct: 32  EFVPLALQSLPLAGELAEVRLLAPLPPPGKIVCVGRNYADHAEEMGKDRDIPEEPVFFLK 91

Query: 68  FNTALTGAKGDVIAHKITTKMDWEVELAVVIGKEARKVPKENAMDYVFGYTIAQDISARD 127
             TA+ G    +     +  +D+E ELAVVIGK  + V  E+A+DY+ GYTI  D++ARD
Sbjct: 92  PPTAVIGPNDPIPLPPGSKGLDYEGELAVVIGKRGKDVSVEDALDYIAGYTIGNDVTARD 151

Query: 128 WQKSRNGGQFLIGKSMDTFLPLGPAIVHKSLIKDVYDLNMRTLINGVEKQNHFTGDMIFK 187
            Q    G  +   K  DTF P+GP IV K  I D  +L +   +NG  +Q   T DMIF 
Sbjct: 152 LQMEEKGRPWTRAKGFDTFAPVGPWIVTKDEISDPQNLPLSLRVNGEVRQRGNTSDMIFS 211

Query: 188 IDDVIHRLSQSITLKPGDIILTGTPKGVGMYRSPPEYLKVXDVIXTEIQCLGKMVNKVVA 247
           I ++I  LS+ +TL+PGD+ILTGTP GVG       +LK  DV+  EI+ +G++ N VV 
Sbjct: 212 IPELIAYLSRFMTLEPGDVILTGTPSGVG-------FLKPGDVVEVEIEGIGELENTVVK 264


==> gnl|CDD|144959 pfam01557, FAA_hydrolase, Fumarylacetoacetate (FAA) hydrolase
           family.  This family consists of fumarylacetoacetate
           (FAA) hydrolase, or fumarylacetoacetate hydrolase (FAH)
           and it also includes HHDD isomerase/OPET decarboxylase
           from E. coli strain W. FAA is the last enzyme in the
           tyrosine catabolic pathway, it hydrolyses
           fumarylacetoacetate into fumarate and acetoacetate which
           then join the citric acid cycle. Mutations in FAA cause
           type I tyrosinemia in humans this is an inherited
           disorder mainly affecting the liver leading to liver
           cirrhosis, hepatocellular carcinoma, renal tubular
           damages and neurologic crises amongst other symptoms.
           The enzymatic defect causes the toxic accumulation of
           phenylalanine/tyrosine catabolites. The E. coli W enzyme
           HHDD isomerase/OPET decarboxylase contains two copies of
           this domain and functions in fourth and fifth steps of
           the homoprotocatechuate pathway; here it decarboxylates
           OPET to HHDD and isomerizes this to OHED. The final
           products of this pathway are pyruvic acid and succinic
           semialdehyde. This family also includes various
           hydratases and 4-oxalocrotonate decarboxylases which are
           involved in the bacterial meta-cleavage pathways for
           degradation of aromatic compounds. 2-hydroxypentadienoic
           acid hydratase encoded by mhpD in E. coli is involved in
           the phenylpropionic acid pathway of E. coli and
           catalyses the conversion of 2-hydroxy pentadienoate to
           4-hydroxy-2-keto-pentanoate and uses a Mn2+ co-factor.
           OHED hydratase encoded by hpcG in E. coli is involved in
           the homoprotocatechuic acid (HPC) catabolism. XylI in P.
           putida is a 4-Oxalocrotonate decarboxylase.
          Length = 209

 Score =  232 bits (594), Expect = 9e-062
 Identities = 95/213 (44%), Positives = 127/213 (59%), Gaps = 9/213 (4%)

Query: 39  KIICIGLNYKDHCEE----QNKPAPTEPMFFSKFNTALTGAKGDVIAHKITTKMDWEVEL 94
           KII +GLNY  H +E     + P    P+FF K  +AL G    ++  + + ++D+E EL
Sbjct: 1   KIIGVGLNYTSHAKELGSGVDPPDYGPPVFFLKPPSALVGPGDPIVLPRGSRRLDYEAEL 60

Query: 95  AVVIGKEARKVPKENAMDYVFGYTIAQDISARDWQKSR-NGGQFLIGKSMDTFLPLGPAI 153
           AVVIGK AR V  E A+DYV GYT+A D+SARD Q     G  +   KS D F PLGP I
Sbjct: 61  AVVIGKPARAVSPEEALDYVAGYTLANDVSARDLQPRDVKGRPWFAAKSFDGFAPLGPWI 120

Query: 154 VHKSLIKDVYDLNMRTLINGVEKQNHFTGDMIFKIDDVIHRLSQSITLKPGDIILTGTPK 213
           V    + D+ DL +R  +NG   Q+  T DMIF   ++I  LS+ +TL+PGDIILTGTP 
Sbjct: 121 VTPDELGDLADLELRLRVNGELVQDGSTADMIFSPAELIAHLSRFMTLEPGDIILTGTPS 180

Query: 214 GVGMYRSPPEYLKVXDVIXTEIQCLGKMVNKVV 246
           G      P  +L+  DV+  EI+ LG + N+VV
Sbjct: 181 GRA----PAVFLQPGDVVEVEIEGLGTLENRVV 209


==> gnl|CDD|131356 TIGR02303, HpaG-C-term, 4-hydroxyphenylacetate degradation
           bifunctional isomerase/decarboxylase, C-terminal
           subunit.  This model represents one of two
           subunits/domains of the bifunctional
           isomerase/decarboxylase involved in
           4-hydroxyphenylacetate degradation. In E. coli and some
           other species this enzyme is encoded by a single
           polypeptide containing both this domain and the closely
           related N-terminal domain (TIGR02305). In other species
           such as Pasteurella multocida these domains are found as
           two separate proteins (usually as tandem genes).
           Together, these domains carry out the decarboxylation of
           5-oxopent-3-ene-1,2,5-tricarboxylic acid (OPET) to
           2-hydroxy-2,4-diene-1,7-dioate (HHDD) and the subsequent
           isomerization to 2-oxohept-3-ene-1,7-dioate (OHED).
          Length = 245

 Score =  186 bits (475), Expect = 5e-048
 Identities = 95/218 (43%), Positives = 130/218 (59%), Gaps = 9/218 (4%)

Query: 31  LPPVVNPQKIICIGLNYKDHCEEQNKPAPTEPMFFSKFNTALTGAKGDVIAHKITTKMDW 90
           LPP   P  I  +GLNY DH  E     P EP+ F K N  LTG KG     K    M +
Sbjct: 37  LPPF-EPGTIFALGLNYADHASELGFSPPEEPLVFLKGNNTLTGHKGVTYRPKDVRFMHY 95

Query: 91  EVELAVVIGKEARKVPKENAMDYVFGYTIAQDISARDWQKSRNGGQFLIGKSMDTFLPLG 150
           E ELAVV+GK A+ V +E+AMDYV GYTIA D + RD+ ++       + K+ DTF P+G
Sbjct: 96  ECELAVVVGKTAKNVKREDAMDYVLGYTIANDYAIRDYLENYYRPNLRV-KNRDTFTPIG 154

Query: 151 PAIVHKSLIKDVYDLNMRTLINGVEKQNHFTGDMIFKIDDVIHRLSQSITLKPGDIILTG 210
           P IV K  ++D  +L +RT +NG   Q   T DMIF + ++I  LS+ +TL+PGD+ILTG
Sbjct: 155 PWIVDKEDVEDPMNLWLRTYVNGELTQEGNTSDMIFSVAELIEYLSEFMTLEPGDVILTG 214

Query: 211 TPKGVGMYRSPPEYLKVXDVIXTEIQCLGKMVNKVVAD 248
           TPKG+         +K  DV+  EI+ +G + N +V++
Sbjct: 215 TPKGL-------SDVKPGDVVRLEIEGVGALENPIVSE 245


==> gnl|CDD|185125 PRK15203, PRK15203, 4-hydroxyphenylacetate degradation bifunctional
           isomerase/decarboxylase; Provisional.
          Length = 429

 Score =  146 bits (370), Expect = 6e-036
 Identities = 79/209 (37%), Positives = 117/209 (55%), Gaps = 8/209 (3%)

Query: 40  IICIGLNYKDHCEEQNKPAPTEPMFFSKFNTALTGAKGDVIAHKITTKMDWEVELAVVIG 99
           +  +GLNY DH  E     P EP+ F K    LTG     +       M +E EL VVIG
Sbjct: 225 LFALGLNYADHASELEFKPPEEPLVFLKAPNTLTGDNQTSVRPNNIEYMHYEAELVVVIG 284

Query: 100 KEARKVPKENAMDYVFGYTIAQDISARDWQKSRNGGQFLIGKSMDTFLPLGPAIVHKSLI 159
           K+ARKV + +AMDYV GYT+  D + RD+ ++       + KS D   P+   IV K  I
Sbjct: 285 KQARKVSEADAMDYVAGYTVCNDYAIRDYLENYYRPNLRV-KSRDGLTPILSTIVPKEAI 343

Query: 160 KDVYDLNMRTLINGVEKQNHFTGDMIFKIDDVIHRLSQSITLKPGDIILTGTPKGVGMYR 219
            D ++L +RT +NG  +Q   T D+IF +  +I  LS+ +TL PGD+I TGTPKG+    
Sbjct: 344 PDPHNLTLRTFVNGELRQQGTTADLIFSVPFLIAYLSEFMTLNPGDMIATGTPKGL---- 399

Query: 220 SPPEYLKVXDVIXTEIQCLGKMVNKVVAD 248
                +   D +  E++ +G++VN++V++
Sbjct: 400 ---SDVVPGDEVVVEVEGVGRLVNRIVSE 425


 Score = 67.4 bits (164), Expect = 6e-012
 Identities = 48/159 (30%), Positives = 75/159 (47%), Gaps = 9/159 (5%)

Query: 55  NKPAPTEPMFFSKFNTALTGAKGDVIAHKITTKMDWEVELAVVIGKEARKVPKENAMDYV 114
             P  T   F    NT +    G+ I      K+     +A+++GK A KV +E+A +Y+
Sbjct: 29  KAPPKTAVWFIKPRNTVI--RCGEPIPFPQGEKVLSGATVALIVGKTATKVREEDAAEYI 86

Query: 115 FGYTIAQDISARDWQKSRNGGQFLIGKSMDTFLPLGPAIVHKSLIKDVYDLNMRTLINGV 174
            GY +A D+S  +    R     +  K  D F P+G  +     + +V +L + T ING 
Sbjct: 87  AGYALANDVSLPEESFYRPA---IKAKCRDGFCPIGETVA----LSNVDNLTIYTEINGR 139

Query: 175 EKQNHFTGDMIFKIDDVIHRLSQSITLKPGDIILTGTPK 213
              +  T D+      ++  LS+  TL PGD IL GTP+
Sbjct: 140 PADHWNTADLQRNAAQLLSALSEFATLNPGDAILLGTPQ 178


==> gnl|CDD|183729 PRK12764, PRK12764, hypothetical protein; Provisional.
          Length = 500

 Score =  123 bits (311), Expect = 5e-029
 Identities = 71/235 (30%), Positives = 118/235 (50%), Gaps = 17/235 (7%)

Query: 22  EEMSDSHILLPPVVNPQKIICIGLNYKDHCEEQNKPAPTEPMFFSKFNTALTGAKGDVIA 81
                + ++ P +  P K+I + LNY     ++ +  P +P +F K +++L  + G V  
Sbjct: 6   VPTVVAIVVAPLLARPGKVIAVHLNYPSRAAQRGR-TPAQPSYFLKPSSSLALSGGTVER 64

Query: 82  HKITTKMDWEVELAVVIGKEARKVPKENAMDYVFGYTIAQDISARDWQKSRNGGQFLIGK 141
              T  + +E E+A+VIG+ AR+V  E+A  +V   T A D+   D  +  + G  L  K
Sbjct: 65  PAGTELLAFEGEIALVIGRPARRVSPEDAWSHVAAVTAANDLGVYDL-RYADKGSNLRSK 123

Query: 142 SMDTFLPLGPAIVHKSLIKDVYDLNMRTLINGVEKQNHFTGDMIFKIDDVIHRLSQSITL 201
             D F P+GPA++    + D   L +RT +NG   Q+  T D++F    ++  LSQ +TL
Sbjct: 124 GGDGFTPIGPALISARGV-DPAQLRVRTWVNGELVQDDTTEDLLFPFAQLVADLSQLLTL 182

Query: 202 KPGDIILTGTPKGVGMYRSPPEYLKVXDVIXTEIQCL-------GKMVNKVVADS 249
           + GD+ILTGTP G  +           DV+  E+          G++V +VV  +
Sbjct: 183 EEGDVILTGTPAGSSVAAP-------GDVVEVEVDAPADGAPSTGRLVTRVVEGT 230


==> gnl|CDD|131358 TIGR02305, HpaG-N-term, 4-hydroxyphenylacetate degradation
           bifunctional isomerase/decarboxylase, N-terminal
           subunit.  This model represents one of two
           subunits/domains of the bifunctional
           isomerase/decarboxylase involved in
           4-hydroxyphenylacetate degradation. In E. coli and some
           other species this enzyme is encoded by a single
           polypeptide containing both this domain and the closely
           related C-terminal domain (TIGR02303). In other species
           such as Pasteurella multocida these domains are found as
           two separate proteins (usually as tandem genes).
           Together, these domains carry out the decarboxylation of
           5-oxopent-3-ene-1,2,5-tricarboxylic acid (OPET) to
           2-hydroxy-2,4-diene-1,7-dioate (HHDD) and the subsequent
           isomerization to 2-oxohept-3-ene-1,7-dioate (OHED).
          Length = 205

 Score =  107 bits (270), Expect = 4e-024
 Identities = 62/215 (28%), Positives = 100/215 (46%), Gaps = 19/215 (8%)

Query: 39  KIICIGLNYK---DHCEEQ-----NKPAPTEPMFFSKFNTALTGAKGDVIAHKITTKMDW 90
            +  + LNY+   D  +E       K  P  P+ + K      G    +       K+  
Sbjct: 2   TVFGVALNYREQLDRLQEAFQQAPYKAPPKTPVLYIKPRNTHNGCGQPIPLPAGVEKLRS 61

Query: 91  EVELAVVIGKEARKVPKENAMDYVFGYTIAQDISARDWQKSRNGGQFLIGKSMDTFLPLG 150
              LA+V+G+ A +V +E A+DYV GY +  D+S  +    R   +    K  D F P+G
Sbjct: 62  GATLALVVGRTACRVREEEALDYVAGYALVNDVSLPEDSYYRPAIK---AKCRDGFCPIG 118

Query: 151 PAIVHKSLIKDVYDLNMRTLINGVEKQNHFTGDMIFKIDDVIHRLSQSITLKPGDIILTG 210
           P  V  S I +  +L + T ING   Q++ T +++     +I  LS+ +TL PGD++L G
Sbjct: 119 PE-VPLSAIGNPDELTIYTYINGKPAQSNNTSNLVRSAAQLISELSEFMTLNPGDVLLLG 177

Query: 211 TPKGVGMYRSPPEYLKVXDVIXTEIQCLGKMVNKV 245
           TP+         E +   D +  E + LG++ N V
Sbjct: 178 TPEA------RVE-VGPGDRVRVEAEGLGELENPV 205


==> gnl|CDD|182650 PRK10691, PRK10691, hypothetical protein; Provisional.
          Length = 219

 Score =  107 bits (270), Expect = 4e-024
 Identities = 64/184 (34%), Positives = 96/184 (52%), Gaps = 2/184 (1%)

Query: 39  KIICIGLNYKDHCEEQNKPAPTEPMFFSKFNTALTGAKGDVIAHKITTKMDWEVELAVVI 98
           K++C+G NY  H +E     P EP+ F K  TAL   +  +   K    +  EVELAV+I
Sbjct: 18  KVVCVGSNYAKHIKEMGSATPEEPVLFIKPETALCDLRQPLAIPKDFGSVHHEVELAVLI 77

Query: 99  GKEARKVPKENAMDYVFGYTIAQDISARDWQ-KSRNGGQ-FLIGKSMDTFLPLGPAIVHK 156
           G   R+  +E+    + GY +A D++ RD Q K +  GQ +   K+ D   P+   I   
Sbjct: 78  GATLRQATEEHVRKAIAGYGVALDLTLRDLQGKMKKAGQPWEKAKAFDNSCPISGFIPVA 137

Query: 157 SLIKDVYDLNMRTLINGVEKQNHFTGDMIFKIDDVIHRLSQSITLKPGDIILTGTPKGVG 216
               D  +  +   +NG  +Q   T DMI  I  +I  +S+  TL+ GD++LTGTP+GVG
Sbjct: 138 EFTGDPQNTTLGLSVNGEVRQQGNTADMIHPIVPLIAYMSRFFTLRAGDVVLTGTPEGVG 197

Query: 217 MYRS 220
             +S
Sbjct: 198 PLQS 201


==> gnl|CDD|178447 PLN02856, PLN02856, fumarylacetoacetase.
          Length = 424

 Score = 48.5 bits (116), Expect = 3e-006
 Identities = 22/70 (31%), Positives = 36/70 (51%), Gaps = 16/70 (22%)

Query: 85  TTKMDWEVELAVVIG---KEARKVPKENAMDYVFGYTIAQDISARDWQKSRNGGQFLIGK 141
           + K+D+E+E+A  +G   +  + +P   A D++FG  +  D SARD QK           
Sbjct: 200 SAKLDFELEMAAFVGPGNELGKPIPVNEAKDHIFGLVLMNDWSARDIQKWE--------- 250

Query: 142 SMDTFLPLGP 151
               ++PLGP
Sbjct: 251 ----YVPLGP 256


==> gnl|CDD|162276 TIGR01266, fum_ac_acetase, fumarylacetoacetase.  This enzyme
           catalyzes the final step in the breakdown of tyrosine or
           phenylalanine to fumarate and acetoacetate.
          Length = 415

 Score = 41.4 bits (97), Expect = 4e-004
 Identities = 20/68 (29%), Positives = 31/68 (45%), Gaps = 16/68 (23%)

Query: 87  KMDWEVELAVVIGKEAR---KVPKENAMDYVFGYTIAQDISARDWQKSRNGGQFLIGKSM 143
            +D E+E+A  +G   R    +P   A +++FG  +  D SARD Q              
Sbjct: 194 LLDMELEMAFFVGPGNRLGEPIPISKAEEHIFGVVLMNDWSARDIQAWE----------- 242

Query: 144 DTFLPLGP 151
             ++PLGP
Sbjct: 243 --YVPLGP 248


==> gnl|CDD|33751 COG3970, COG3970, Fumarylacetoacetate (FAA) hydrolase family
           protein [General function prediction only].
          Length = 379

 Score = 36.1 bits (83), Expect = 0.015
 Identities = 34/201 (16%), Positives = 68/201 (33%), Gaps = 26/201 (12%)

Query: 59  PTEPMFFSKFNTALTGAKGDVIAHKITTKMDWEVELAVVIGKEARKVPKENAMDYVFGYT 118
           P   +F      +  G    +     +   + E E+ + +    +          + G T
Sbjct: 167 PDAEIFTKAQPMSSVGHGAQIGVRPDSEWNNPEPEVVLAVDSSGK----------IVGAT 216

Query: 119 IAQDISARDWQKSRNGGQFLIGKSMD--TFLPLGPAIVHKSLIKDVYDLNMRTLINGVEK 176
           +  D++ RD++  R+    L+ K+ D      +GP I        + D+    +   V  
Sbjct: 217 LGNDVNLRDFE-GRSA--LLLSKAKDNNASCAIGPFIRLFDETFTIDDVKSAEVTLKVTG 273

Query: 177 QNHFTGDMI--------FKIDDVIHRLSQSITLKPGDIILTGTPKGVGMYRSPPEY---L 225
           ++ F  +             + VI  L++      G  +  GT    G  R         
Sbjct: 274 EDGFFLEGSSNMAEISRSPEELVIQALNRDHQYPDGFALFLGTMFAPGKDRGLKGLGFTH 333

Query: 226 KVXDVIXTEIQCLGKMVNKVV 246
           +V D++      LG ++N V 
Sbjct: 334 EVGDIVEISTPKLGTLINPVT 354
