# Supplementary material for: Transcriptional Profiles of Mating-Responsive Genes from Testes and Male Accessory Glands of the Mediterranean Fruit Fly, Ceratitis capitata
Source: PLoS One. 2012 Oct 11;7(10):e46812. doi: 10.1371/journal.pone.0046812 (PMC3469604; doi:10.1371/journal.pone.0046812)
Supplement: Spreadsheet S1 — Hyperlinked Excel spreadsheet containing annotated assembled ESTs. Putative peptides are named using the prefix ‘Cc-male-’ rather than the prefix ‘TAG’ used in the text. (ZIP) [file pone.0046812.s008.zip › Spreadsheet 1/links/CDD/Cc-male-1170-CDD.txt]

>Cc-male-1170

gnl|CDD|48213 cd03401, Band_7_prohibitin, Band_7_prohibitin. A s...   111   9e-026
gnl|CDD|144658 pfam01145, Band_7, SPFH domain / Band 7 family.  ...    46   3e-006
gnl|CDD|30678 COG0330, HflC, Membrane protease subunits, stomati...    44   2e-005
gnl|CDD|48217 cd03405, Band_7_HflC, Band_7_HflC: The band 7 doma...    43   4e-005
gnl|CDD|182913 PRK11029, PRK11029, FtsH protease regulator HflC;...    40   3e-004
gnl|CDD|48219 cd03407, Band_7_4, A subgroup of the band 7 domain...    39   6e-004
gnl|CDD|128540 smart00244, PHB, prohibitin homologues.  prohibit...    38   7e-004
gnl|CDD|162612 TIGR01932, hflC, HflC protein.  HflK and HflC are...    37   0.002
gnl|CDD|48210 cd02106, Band_7, The band 7 domain of flotillin (r...    34   0.020
gnl|CDD|48215 cd03403, Band_7_stomatin_like, Band_7_stomatin_lik...    32   0.085

==> gnl|CDD|48213 cd03401, Band_7_prohibitin, Band_7_prohibitin. A subgroup of the
           band 7 domain of flotillin (reggie) like proteins. This
           subgroup group includes proteins similar to prohibitin
           (a lipid raft-associated integral membrane protein).
           Individual proteins of this band 7 domain family may
           cluster to form membrane microdomains which may in turn
           recruit multiprotein complexes. These microdomains in
           addition to being stable scaffolds may also be also
           dynamic units with their own regulatory functions.
           Prohibitin is a mitochondrial inner-membrane protein
           which may act as a chaperone for the stabilization of
           mitochondrial proteins.  Human prohibitin forms a
           heter-oligomeric complex with Bap-37 (prohibitin 2, a
           band 7 domain carrying homologue). This complex may
           protect non-assembled membrane proteins against
           proteolysis by the m-AAA protease. Prohibitin and Bap-37
           yeast homologues have been implicated in yeast longevity
           and, in the maintenance of mitochondrial morphology..
          Length = 196

 Score =  111 bits (279), Expect = 9e-026
 Identities = 52/72 (72%), Positives = 63/72 (87%)

Query: 4   VSEELTERAKQFGFILDDISLTHLTFGREFTQAVEMKQVAQQEAEKARFVVEKAEQQKLA 63
           + E LTERAK FG ILDD+S+THLTF +EFT+AVE KQVAQQEAE+A+FVVEKAEQ+K A
Sbjct: 125 IREALTERAKDFGIILDDVSITHLTFSKEFTKAVEAKQVAQQEAERAKFVVEKAEQEKQA 184

Query: 64  SIISAEGDASAA 75
           ++I AEG+A AA
Sbjct: 185 AVIRAEGEAEAA 196


==> gnl|CDD|144658 pfam01145, Band_7, SPFH domain / Band 7 family.  This family has
           been called SPFH, Band 7 or PHB domain.
          Length = 177

 Score = 46.2 bits (110), Expect = 3e-006
 Identities = 21/60 (35%), Positives = 36/60 (60%), Gaps = 2/60 (3%)

Query: 2   EGVSEELTERAKQFGFILDDISLTHLTFGREFTQAVEMKQVAQQEAEKARFVVEKAEQQK 61
           + V E L E   ++G  ++D+ +T +    E  +A+E KQ A+QEAE+A   +E+AE + 
Sbjct: 120 QEVKEALQEELDKYGIEIEDVQITDIDPPPEIAEAIEEKQAAEQEAEEAE--IERAEAEA 177


==> gnl|CDD|30678 COG0330, HflC, Membrane protease subunits, stomatin/prohibitin
           homologs [Posttranslational modification, protein
           turnover, chaperones].
          Length = 291

 Score = 43.9 bits (103), Expect = 2e-005
 Identities = 25/84 (29%), Positives = 44/84 (52%), Gaps = 3/84 (3%)

Query: 2   EGVSEELTERAKQFGFILDDISLTHLTFGREFTQAVEMKQVAQQEAEKARFVVEKAEQQK 61
             + E L E A  +G  + D+ +  +    E   A+E +  A+++       + +AE + 
Sbjct: 144 AKIREILDEAADPWGIKVVDVEIKDIDPPEEVQAAMEKQMAAERDKRAE---ILEAEGEA 200

Query: 62  LASIISAEGDASAAGLLAKAFGEA 85
            A+I+ AEG+A AA +LA+A  EA
Sbjct: 201 QAAILRAEGEAEAAIILAEAEAEA 224


==> gnl|CDD|48217 cd03405, Band_7_HflC, Band_7_HflC: The band 7 domain of flotillin
           (reggie) like proteins. This group includes proteins
           similar to prokaryotic HlfC (High frequency of
           lysogenization C). Although many members of the band 7
           family are lipid raft associated, prokaryote plasma
           membranes lack cholesterol and are unlikely to have
           lipid raft domains.  Individual proteins of this band 7
           domain family may cluster to form membrane microdomains
           which may in turn recruit multiprotein complexes.
           Escherichia coli HflC is an integral membrane protein
           which may localize to the plasma membrane. HflC
           associates with another band 7 family member (HflK) to
           form an HflKC complex.  HflKC interacts with FtsH in a
           large complex termed the FtsH holo-enzyme. FtsH is an
           AAA ATP-dependent protease which exerts progressive
           proteolysis against membrane-embedded and soluble
           substrate proteins.  HflKC can modulate the activity of
           FtsH. HflKC plays a role in the decision between
           lysogenic and lytic cycle growth during lambda phage
           infection..
          Length = 242

 Score = 42.8 bits (101), Expect = 4e-005
 Identities = 27/101 (26%), Positives = 48/101 (47%), Gaps = 19/101 (18%)

Query: 2   EGVSEELTERAKQFGFILDDISLTHLTFGREFTQAV------EMKQVAQQ-------EAE 48
           E +   + E AK+ G  + D+ +  +    E +++V      E +++A +       EAE
Sbjct: 123 EEIRRAVAEEAKELGIEVVDVRIKRIDLPEEVSESVYRRMRAERERIAAEFRAEGEEEAE 182

Query: 49  KARFVVEK------AEQQKLASIISAEGDASAAGLLAKAFG 83
           + R   ++      AE  + A  I  EGDA AA + A+A+G
Sbjct: 183 RIRADADRERTVILAEAYREAQEIRGEGDAEAARIYAEAYG 223


==> gnl|CDD|182913 PRK11029, PRK11029, FtsH protease regulator HflC; Provisional.
          Length = 334

 Score = 40.1 bits (94), Expect = 3e-004
 Identities = 23/62 (37%), Positives = 31/62 (50%), Gaps = 6/62 (9%)

Query: 44  QQEAEKARFVVEK------AEQQKLASIISAEGDASAAGLLAKAFGEAGDGLVELRRIEA 97
           Q+EAEK R   +       AE ++   I+  EGDA AA L A AF +  D    +R + A
Sbjct: 243 QEEAEKLRATADYEVTRTLAEAERQGRIMRGEGDAEAAKLFADAFSQDPDFYAFIRSLRA 302

Query: 98  AE 99
            E
Sbjct: 303 YE 304


==> gnl|CDD|48219 cd03407, Band_7_4, A subgroup of the band 7 domain of flotillin
           (reggie) like proteins. This subgroup contains proteins
           similar to stomatin, prohibitin, flotillin, HlfK/C and
           podicin.  Many of these band 7 domain-containing
           proteins are lipid raft-associated.  Individual proteins
           of this band 7 domain family may cluster to form
           membrane microdomains which may in turn recruit
           multiprotein complexes.  Microdomains formed from
           flotillin proteins may in addition be dynamic units with
           their own regulatory functions.  Flotillins have been
           implicated in signal transduction, vesicle trafficking,
           cytoskeleton rearrangement and are known to interact
           with a variety of proteins.  Stomatin interacts with and
           regulates members of the degenerin/epithelia Na+ channel
           family in mechanosensory cells of Caenorhabditis elegans
           and vertebrate neurons and participates in trafficking
           of Glut1 glucose transporters. Prohibitin may act as a
           chaperone for the stabilization of mitochondrial
           proteins.  Prokaryotic HflK/C plays a role in the
           decision between lysogenic and lytic cycle growth during
           lambda phage infection. Flotillins have been implicated
           in the progression of prion disease, in the pathogenesis
           of neurodegenerative diseases such as Parkinson's and
           Alzheimer's disease and, in cancer invasion and
           metastasis. Mutations in the podicin gene give rise to
           autosomal recessive steroid resistant nephritic
           syndrome..
          Length = 262

 Score = 38.7 bits (90), Expect = 6e-004
 Identities = 29/93 (31%), Positives = 43/93 (46%), Gaps = 10/93 (10%)

Query: 2   EGVSEELTERAKQFGFILDDISLTHLTFGREFTQAVEMKQVAQQEAEKARFVVEKAEQQK 61
           + V EEL E   ++GF +    +T +    E  +A+     AQ++   A   V KAE +K
Sbjct: 114 KAVEEELREAMSRYGFEIVATLITDIDPDAEVKRAMNEINAAQRQRVAA---VHKAEAEK 170

Query: 62  LASIISAEGDASAAGLLAKAFGEAGDGLVELRR 94
           +  I +AE DA A  L        G G  E R+
Sbjct: 171 IKDIKAAEADAEAKRL-------QGVGAAEQRQ 196


==> gnl|CDD|128540 smart00244, PHB, prohibitin homologues.  prohibitin homologues.
          Length = 160

 Score = 38.4 bits (90), Expect = 7e-004
 Identities = 13/40 (32%), Positives = 24/40 (60%)

Query: 2   EGVSEELTERAKQFGFILDDISLTHLTFGREFTQAVEMKQ 41
           E + EEL ERA+ +G  ++D+ +  +    E  +A+E +Q
Sbjct: 121 ENIREELNERAEAWGIEVEDVEIKDIRLPEEIQEAMEQQQ 160


==> gnl|CDD|162612 TIGR01932, hflC, HflC protein.  HflK and HflC are paralogs encoded
           by tandem genes in Proteobacteria, spirochetes, and some
           other bacterial lineages. The HflKC complex is anchored
           in the membrane and exposed to the periplasm. The
           complex is not active as a protease, but rather binds to
           and appears to modulate the ATP-dependent protease FtsH.
           The overall function of HflKC is not fully
           described.//Regulation of FtsH protease appears to be
           negative (PubMed:8947034, PubMed:96367).
          Length = 317

 Score = 37.1 bits (86), Expect = 0.002
 Identities = 26/108 (24%), Positives = 48/108 (44%), Gaps = 19/108 (17%)

Query: 13  KQFGFILDDISLTHLTFGREFTQAV------EMKQVAQQ-------EAEKARFVVEK--- 56
           K  G  + D+ +  + +  E ++++      E +Q+A+        +AE+     E    
Sbjct: 189 KDIGIEVVDVRIKKINYSDELSESIYNRMRSEREQIARMHRSQGEEKAEEILGKAEYEVR 248

Query: 57  ---AEQQKLASIISAEGDASAAGLLAKAFGEAGDGLVELRRIEAAEDI 101
              +E  + A II  EGDA AA + + A+G+  +     R +EA E  
Sbjct: 249 KILSEAYRTARIIKGEGDAEAAKIYSDAYGKDPEFYSFWRSLEAYEKS 296


==> gnl|CDD|48210 cd02106, Band_7, The band 7 domain of flotillin (reggie) like
           proteins. This group contains proteins similar to
           stomatin, prohibitin, flotillin, HlfK/C and podicin.
           Many of these band 7 domain-containing proteins are
           lipid raft-associated.  Individual proteins of this band
           7 domain family may cluster to form membrane
           microdomains which may in turn recruit multiprotein
           complexes. Microdomains formed from flotillin proteins
           may in addition be dynamic units with their own
           regulatory functions.  Flotillins have been implicated
           in signal transduction, vesicle trafficking,
           cytoskeleton rearrangement and are known to interact
           with a variety of proteins.  Stomatin interacts with and
           regulates members of the degenerin/epithelia Na+ channel
           family in mechanosensory cells of Caenorhabditis elegans
           and vertebrate neurons and participates in trafficking
           of Glut1 glucose transporters. Prohibitin may act as a
           chaperone for the stabilization of mitochondrial
           proteins.  Prokaryotic HflK/C plays a role in the
           decision between lysogenic and lytic cycle growth during
           lambda phage infection. Flotillins have been implicated
           in the progression of prion disease, in the pathogenesis
           of neurodegenerative diseases such as Parkinson's and
           Alzheimer's disease and, in cancer invasion and
           metastasis. Mutations in the podicin gene give rise to
           autosomal recessive steroid resistant nephritic
           syndrome.
          Length = 121

 Score = 33.8 bits (77), Expect = 0.020
 Identities = 10/40 (25%), Positives = 19/40 (47%)

Query: 2   EGVSEELTERAKQFGFILDDISLTHLTFGREFTQAVEMKQ 41
             V E L E   ++G  + D+ +  +    E  +A+E +Q
Sbjct: 82  AEVREALQEDLDKYGIEVVDVRIKDIDPPEEVQEAMEDRQ 121


==> gnl|CDD|48215 cd03403, Band_7_stomatin_like, Band_7_stomatin_like: A subgroup of
           the band 7 domain of flotillin (reggie) like proteins
           similar to stomatin and podicin (two lipid
           raft-associated integral membrane proteins). Individual
           proteins of this band 7 domain family may cluster to
           form membrane microdomains which may in turn recruit
           multiprotein complexes. Stomatin is widely expressed
           and, highly expressed in red blood cells. It localizes
           predominantly to the plasma membrane and to
           intracellular vesicles of the endocytic pathway, where
           it is present in higher order homo-oligomeric complexes
           (of between 9 and 12 monomers).  Stomatin interacts with
           and regulates members of the degenerin/epithelia Na+
           channel family in mechanosensory cells of Caenorhabditis
           elegans and vertebrate neurons and, is implicated in
           trafficking of Glut1 glucose transporters. Prohibitin is
           a mitochondrial inner-membrane protein hypothesized to
           act as a chaperone for the stabilization of
           mitochondrial proteins. Podicin localizes to the plasma
           membrane of podocyte foot processes and, is found in
           higher order oligomers. Podocin plays a role in
           regulating glomerular permeability.  Mutations in the
           podicin gene give rise to autosomal recessive steroid
           resistant nephritic syndrome.  This group also contains
           proteins similar to three Caenorhabditis elegans
           proteins: UNC-1, UNC-24 and, MEC-2.  Mutations in the
           unc-1 and unc-24 genes result in abnormal motion and
           altered patterns of sensitivity to volatile anesthetics.
           MEC-2 and UNC-24 proteins interact with MEC-4 which is
           part of the degenerin channel complex required for
           response to gentle body touch..
          Length = 215

 Score = 31.6 bits (72), Expect = 0.085
 Identities = 30/103 (29%), Positives = 48/103 (46%), Gaps = 16/103 (15%)

Query: 2   EGVSEELTERAKQFGFILDDISLTHLTFGREFTQAVEMKQVAQQEAEKARFVVEKAEQQK 61
             + E L E    +G  ++ + +  +   +E  +A+      Q EAE+          +K
Sbjct: 115 AELVEILDEATDPWGVKVERVEIKDIILPQEIQEAMAK----QAEAER----------EK 160

Query: 62  LASIISAEGDASAAGLLAKAFGEAGDGLV--ELRRIEAAEDIA 102
            A II AEG+  AA LLA+A  +A       +LR +E  E+IA
Sbjct: 161 RAKIIEAEGERQAAILLAEAAKQAAINPAALQLRELETLEEIA 203
