# Supplementary material for: Transcriptional Profiles of Mating-Responsive Genes from Testes and Male Accessory Glands of the Mediterranean Fruit Fly, Ceratitis capitata
Source: PLoS One. 2012 Oct 11;7(10):e46812. doi: 10.1371/journal.pone.0046812 (PMC3469604; doi:10.1371/journal.pone.0046812)
Supplement: Spreadsheet S1 — Hyperlinked Excel spreadsheet containing annotated assembled ESTs. Putative peptides are named using the prefix ‘Cc-male-’ rather than the prefix ‘TAG’ used in the text. (ZIP) [file pone.0046812.s008.zip › Spreadsheet 1/links/CDD/Cc-male-1171-CDD.txt]

>Cc-male-1171

gnl|CDD|146641 pfam04110, APG12, Ubiquitin-like autophagy protei...   144   6e-036
gnl|CDD|176356 cd01612, APG12_C, Ubiquitin-like domain of APG12....   120   1e-028
gnl|CDD|111837 pfam02991, MAP1_LC3, Microtubule associated prote...    40   2e-004
gnl|CDD|176355 cd01611, GABARAP, Ubiquitin domain of GABA-recept...    40   3e-004
gnl|CDD|132763 cd07349, NR_LBD_SHP, The ligand binding domain of...    34   0.021
gnl|CDD|185219 PRK15319, PRK15319, AIDA autotransporter-like pro...    32   0.073

==> gnl|CDD|146641 pfam04110, APG12, Ubiquitin-like autophagy protein Apg12.  In
           yeast, 15 Apg proteins coordinate the formation of
           autophagosomes. Autophagy is a bulk degradation process
           induced by starvation in eukaryotic cells. The Apg12
           system is one of the ubiquitin-like protein conjugation
           systems conserved in eukaryotes. It was first discovered
           in yeast during systematic analyses of the apg mutants
           defective in autophagy. Covalent attachment of
           Apg12-Apg5 is essential for autophagy.
          Length = 87

 Score =  144 bits (366), Expect = 6e-036
 Identities = 49/87 (56%), Positives = 66/87 (75%)

Query: 16  KICILLNATGNVPIIKKRKWTVDPHKTVSWIQKFIHQYLKLDASEQIFLYVNQTFAPAPD 75
           KI I L A G+ PI+KK K+ V+P +T + +  F+ ++LKL AS+ +FLYVN +FAP+PD
Sbjct: 1   KITIRLRAIGDAPILKKSKFKVNPSQTFASVILFLKKFLKLQASDSLFLYVNNSFAPSPD 60

Query: 76  QIIKNLYECHGTNGKLVLYYCKNQAWG 102
           QI+ NLYEC GT+GKLVL YC + AWG
Sbjct: 61  QIVGNLYECFGTDGKLVLNYCISVAWG 87


==> gnl|CDD|176356 cd01612, APG12_C, Ubiquitin-like domain of APG12.  APG12_C    The
           carboxy-terminal ubiquitin-like domain of APG12.
           Autophagy is a process in which cytoplasmic components
           are delivered to the lysosome/vacuole for degradation.
           Autophagy requires a ubiquitin-like protein conjugation
           system, in which APG12 is covalently bound to APG5.
          Length = 87

 Score =  120 bits (304), Expect = 1e-028
 Identities = 35/87 (40%), Positives = 58/87 (66%)

Query: 16  KICILLNATGNVPIIKKRKWTVDPHKTVSWIQKFIHQYLKLDASEQIFLYVNQTFAPAPD 75
           K+ I     G+ PI+K++ + +   ++   +  F+ + LKL AS+ +FLY+N +FAP+PD
Sbjct: 1   KVTIRFKPIGSAPILKQKVFKISATQSFQAVIDFLRKRLKLKASDSLFLYINNSFAPSPD 60

Query: 76  QIIKNLYECHGTNGKLVLYYCKNQAWG 102
           + + NLY C GTNG+L++ YCK  A+G
Sbjct: 61  ENVGNLYRCFGTNGELIVSYCKTVAFG 87


==> gnl|CDD|111837 pfam02991, MAP1_LC3, Microtubule associated protein 1A/1B, light
          chain 3.  Light chain 3 is proposed to function
          primarily as a subunit of microtubule associated
          proteins 1A and 1B and that its expression may regulate
          microtubule binding activity.
          Length = 104

 Score = 40.0 bits (94), Expect = 2e-004
 Identities = 27/83 (32%), Positives = 40/83 (48%), Gaps = 3/83 (3%)

Query: 5  EDNSITEKDNSKI-CILLNATG-NVPIIKKRKWTVDPHKTVSWIQKFIHQYLKLDASEQI 62
          E   I EK   +I  I+  A+G ++P I K+K+ V    TV      I + ++L   + I
Sbjct: 5  ESEKIREKYPDRIPVIIEKASGSDLPDIDKKKYLVPADLTVGQFIYIIRKRIQLRPEKAI 64

Query: 63 FLYVNQTFAPAPDQIIKNLYECH 85
          FL+VN T  P     +  LYE  
Sbjct: 65 FLFVNNTL-PPTSATMSALYEEE 86


==> gnl|CDD|176355 cd01611, GABARAP, Ubiquitin domain of GABA-receptor-associated
          protein.  GABARAP  (GABA-receptor-associated protein)
          belongs ot a large family of proteins that mediate
          intracellular membrane trafficking and/or fusion.
          GABARAP binds not only to GABA, type A but also to
          tubulin, gephrin, and ULK1.  Orthologues of GABARAP
          include Gate-16 (golgi-associated ATPase enhancer), LC3
          (microtubule-associated protein light chain 3), and
          ATG8 (autophagy protein 8).  ATG8 is a ubiquitin-like
          protein that is conjugated to the membrane
          phospholipid, phosphatidylethanolamine as part of a
          ubiquitin-like conjugation system essential for
          autophagosome-formation.
          Length = 112

 Score = 39.9 bits (94), Expect = 3e-004
 Identities = 17/59 (28%), Positives = 29/59 (49%), Gaps = 1/59 (1%)

Query: 27 VPIIKKRKWTVDPHKTVSWIQKFIHQYLKLDASEQIFLYVNQTFAPAPDQIIKNLYECH 85
          +P + K+K+ V    TV      I + ++L   + +FL+VN +  P     +  LYE H
Sbjct: 37 LPDLDKKKYLVPSDLTVGQFVYIIRKRIQLRPEKALFLFVNNSLPPT-SATMSQLYEEH 94


==> gnl|CDD|132763 cd07349, NR_LBD_SHP, The ligand binding domain of DAX1 protein, a
           nuclear receptor lacking DNA binding domain.  The ligand
           binding domain of the Small Heterodimer Partner (SHP):
           SHP is a member of the nuclear receptor superfamily. SHP
           has a ligand binding domain, but lacks the DNA binding
           domain, typical to almost all of the nuclear receptors.
           It functions as a transcriptional coregulator by
           directly interacting with other nuclear receptors
           through its AF-2 motif. The closest relative of SHP is
           DAX1 and they can form heterodimer. SHP is an orphan
           receptor, lacking an identified ligand.
          Length = 222

 Score = 33.6 bits (77), Expect = 0.021
 Identities = 13/57 (22%), Positives = 23/57 (40%)

Query: 19  ILLNATGNVPIIKKRKWTVDPHKTVSWIQKFIHQYLKLDASEQIFLYVNQTFAPAPD 75
           ILL    +     +          V W+Q  ++++  LD S + + Y+  T    PD
Sbjct: 90  ILLEGQSSSGGSGQPDRPQPSLAAVQWLQCCLNKFWSLDLSPKEYAYLKGTILFNPD 146


==> gnl|CDD|185219 PRK15319, PRK15319, AIDA autotransporter-like protein ShdA;
           Provisional.
          Length = 2039

 Score = 31.6 bits (71), Expect = 0.073
 Identities = 16/47 (34%), Positives = 25/47 (53%)

Query: 4   TEDNSITEKDNSKICILLNATGNVPIIKKRKWTVDPHKTVSWIQKFI 50
           T DN++T +D S+I   L+   + PIIK    T+D    +S    F+
Sbjct: 475 TVDNTLTLQDGSQINATLDTANSSPIIKAANVTLDGTLNLSSTATFV 521
