# Supplementary material for: Transcriptional Profiles of Mating-Responsive Genes from Testes and Male Accessory Glands of the Mediterranean Fruit Fly, Ceratitis capitata
Source: PLoS One. 2012 Oct 11;7(10):e46812. doi: 10.1371/journal.pone.0046812 (PMC3469604; doi:10.1371/journal.pone.0046812)
Supplement: Spreadsheet S1 — Hyperlinked Excel spreadsheet containing annotated assembled ESTs. Putative peptides are named using the prefix ‘Cc-male-’ rather than the prefix ‘TAG’ used in the text. (ZIP) [file pone.0046812.s008.zip › Spreadsheet 1/links/CDD/Cc-male-1172-CDD.txt]

>Cc-male-1172

gnl|CDD|34912 COG5333, CCL1, Cdk activating kinase (CAK)/RNA pol...    53   5e-008
gnl|CDD|112237 pfam03412, Peptidase_C39, Peptidase C39 family.  ...    30   0.54 
gnl|CDD|152687 pfam12252, SidE, Dot/Icm substrate protein.  This...    29   0.93 

==> gnl|CDD|34912 COG5333, CCL1, Cdk activating kinase (CAK)/RNA polymerase II
           transcription initiation/nucleotide excision repair
           factor TFIIH/TFIIK, cyclin H subunit [Cell division and
           chromosome partitioning / Transcription / DNA
           replication, recombination, and repair].
          Length = 297

 Score = 52.7 bits (126), Expect = 5e-008
 Identities = 29/139 (20%), Positives = 52/139 (37%), Gaps = 20/139 (14%)

Query: 4   EYWSIRDAIVQAELLIARTLKFDLNIEHPHKYLLYYMKTLQSWLGSSVWSSVPIAKAAAS 63
           E  S R+ I++ E  +   L FDL++ HP+KYL  ++K LQ            + + A  
Sbjct: 122 EPKSSRERILEYEFELLEALDFDLHVHHPYKYLEGFLKDLQ------EKDKYKLLQIAWK 175

Query: 64  FLQDFHHSTKILNHKPSHIGICCLSLALQTYGIQVPLADESDEASMWYTPFVTDLTKEKH 123
            + D   +   L + P  I +  L +A +  G+ +                         
Sbjct: 176 IINDALRTDLCLLYPPHIIALAALLIACEVLGMPIIKL--------LDFVSYETK----- 222

Query: 124 WEIVEDIIEVYKQENEINS 142
            E V  +      +N+I +
Sbjct: 223 -EEVIALNYKSIVKNKIKT 240


==> gnl|CDD|112237 pfam03412, Peptidase_C39, Peptidase C39 family.  Lantibiotic and
           non-lantibiotic bacteriocins are synthesized as
           precursor peptides containing N-terminal extensions
           (leader peptides) which are cleaved off during
           maturation. Most non-lantibiotics and also some
           lantibiotics have leader peptides of the so-called
           double-glycine type. These leader peptides share
           consensus sequences and also a common processing site
           with two conserved glycine residues in positions -1 and
           -2. The double- glycine-type leader peptides are
           unrelated to the N-terminal signal sequences which
           direct proteins across the cytoplasmic membrane via the
           sec pathway. Their processing sites are also different
           from typical signal peptidase cleavage sites, suggesting
           that a different processing enzyme is involved. Peptide
           bacteriocins are exported across the cytoplasmic
           membrane by a dedicated ATP-binding cassette (ABC)
           transporter. The ABC transporter is the maturation
           protease and its proteolytic domain resides in the
           N-terminal part of the protein. This peptidase domain is
           found in a wide range of ABC transporters, however the
           presumed catalytic cysteine and histidine are not
           conserved in all members of this family.
          Length = 131

 Score = 29.5 bits (67), Expect = 0.54
 Identities = 9/25 (36%), Positives = 15/25 (60%)

Query: 83  GICCLSLALQTYGIQVPLADESDEA 107
           G+ CL++ L+ YG  V L +  + A
Sbjct: 10  GLACLAMILKYYGSNVSLEELRELA 34


==> gnl|CDD|152687 pfam12252, SidE, Dot/Icm substrate protein.  This family of
           proteins is found in bacteria. Proteins in this family
           are typically between 397 and 1543 amino acids in
           length. This family is the SidE protein in the Dot/Icm
           pathway of Legionella pneumophila bacteria. There is
           little literature describing the family.
          Length = 1443

 Score = 28.7 bits (64), Expect = 0.93
 Identities = 12/41 (29%), Positives = 19/41 (46%), Gaps = 6/41 (14%)

Query: 32  PHKYLLYYMKTLQSWLGSSVWSSVPIAKAAASFLQDFHHST 72
           P  YL  Y  ++Q W+GS         +A  +  + F H+T
Sbjct: 418 PESYLERYFSSMQPWIGSQA------TEAVFAIQRQFFHAT 452
