# Supplementary material for: Transcriptional Profiles of Mating-Responsive Genes from Testes and Male Accessory Glands of the Mediterranean Fruit Fly, Ceratitis capitata
Source: PLoS One. 2012 Oct 11;7(10):e46812. doi: 10.1371/journal.pone.0046812 (PMC3469604; doi:10.1371/journal.pone.0046812)
Supplement: Spreadsheet S1 — Hyperlinked Excel spreadsheet containing annotated assembled ESTs. Putative peptides are named using the prefix ‘Cc-male-’ rather than the prefix ‘TAG’ used in the text. (ZIP) [file pone.0046812.s008.zip › Spreadsheet 1/links/CDD/Cc-male-1174-CDD.txt]

>Cc-male-1174

gnl|CDD|177962 PLN02328, PLN02328, lysine-specific histone demet...    31   0.51 
gnl|CDD|152145 pfam11709, Mit_ribos_Mrp51, Mitochondrial ribosom...    31   0.62 
gnl|CDD|163179 TIGR03185, DNA_S_dndD, DNA sulfur modification pr...    30   0.85 

==> gnl|CDD|177962 PLN02328, PLN02328, lysine-specific histone demethylase 1
          homolog.
          Length = 808

 Score = 31.1 bits (70), Expect = 0.51
 Identities = 14/35 (40%), Positives = 19/35 (54%), Gaps = 4/35 (11%)

Query: 12 DGPATFMPGLHVLAELLPLPLPIPLPVDAQLSETQ 46
          + P T  P    L EL P PLP    +DA +S++Q
Sbjct: 46 NSPETQSP----LTELQPSPLPPNTTLDAPVSDSQ 76


==> gnl|CDD|152145 pfam11709, Mit_ribos_Mrp51, Mitochondrial ribosomal protein
           subunit.  This family is the mitochondrial ribosomal
           small-subunit protein Mrp51. Its function is not
           entirely clear, but deletion of the MRP51 gene
           completely blocked mitochondrial gene expression.
          Length = 302

 Score = 30.8 bits (70), Expect = 0.62
 Identities = 18/73 (24%), Positives = 31/73 (42%), Gaps = 6/73 (8%)

Query: 205 ELNLAAALPPKELIPRIIEAILTNLCSSDPHQDVCEVALNNLNLLTELDI-SMHHLTQQL 263
           EL L  +LPP    P + E+      +S P   +    LN+   L  +         +++
Sbjct: 95  ELGLPVSLPPGRSNP-LFESASDKTDNSPPLSSL----LNSGPWLAGMTPGEFSEYLKKV 149

Query: 264 KQRRAEFQQWLEK 276
              R EF++WL +
Sbjct: 150 SPLRPEFRKWLLE 162


==> gnl|CDD|163179 TIGR03185, DNA_S_dndD, DNA sulfur modification protein DndD.  This
           model describes the DndB protein encoded by an operon
           associated with a sulfur-containing modification to DNA.
           The operon is sporadically distributed in bacteria, much
           like some restriction enzyme operons. DndD is described
           as a putative ATPase. The small number of examples known
           so far include species from among the Firmicutes,
           Actinomycetes, Proteobacteria, and Cyanobacteria.
          Length = 650

 Score = 30.4 bits (69), Expect = 0.85
 Identities = 31/145 (21%), Positives = 46/145 (31%), Gaps = 9/145 (6%)

Query: 45  TQSQRLITERKLWSAHLHPQSAQIAKLIETIAPSTF-PPLVDLMTKVCLQLADLAPNMTL 103
            + ++L  + K   A      AQ+ +L     P    P L+D  TK  LQ  + +    L
Sbjct: 262 EEREQLERQLKEIEAARKANRAQLRELAADPLPLLLIPNLLD-STKAQLQKEEQSQQNQL 320

Query: 104 LISKTLS-DLVCAEWQSASATPTPHLARLLYFFARLTSFAALKISSISILSGKLWELFQS 162
              +    D    E     A P  H+  +    A +   A         LSG        
Sbjct: 321 TQEELEERDKELLESLPKLALPAEHVKEIAAELAEIDKPATTDSEIPHRLSGSELTQL-- 378

Query: 163 VLCYTGQASGVVQHCQLAIQQILKS 187
                     V +  Q A  Q+LK 
Sbjct: 379 ----EVLIQQVKRELQDAKSQLLKE 399
