# Supplementary material for: Transcriptional Profiles of Mating-Responsive Genes from Testes and Male Accessory Glands of the Mediterranean Fruit Fly, Ceratitis capitata
Source: PLoS One. 2012 Oct 11;7(10):e46812. doi: 10.1371/journal.pone.0046812 (PMC3469604; doi:10.1371/journal.pone.0046812)
Supplement: Spreadsheet S1 — Hyperlinked Excel spreadsheet containing annotated assembled ESTs. Putative peptides are named using the prefix ‘Cc-male-’ rather than the prefix ‘TAG’ used in the text. (ZIP) [file pone.0046812.s008.zip › Spreadsheet 1/links/CDD/Cc-male-1175-CDD.txt]

>Cc-male-1175

gnl|CDD|150831 pfam10217, DUF2039, Uncharacterized conserved pro...    74   2e-014
gnl|CDD|129495 TIGR00400, mgtE, Mg2+ transporter (mgtE).  This f...    33   0.045
gnl|CDD|33492 COG3696, COG3696, Putative silver efflux pump [Ino...    31   0.21 
gnl|CDD|144324 pfam00682, HMGL-like, HMGL-like.  This family con...    31   0.27 

==> gnl|CDD|150831 pfam10217, DUF2039, Uncharacterized conserved protein (DUF2039). 
          This entry is a region of approximately 100 residues
          containing three pairs of cysteine residues. The region
          is conserved from plants to humans but its function is
          unknown.
          Length = 92

 Score = 74.3 bits (183), Expect = 2e-014
 Identities = 27/47 (57%), Positives = 35/47 (74%)

Query: 4  KIKYKKYKPLSQPRTCTRCQQRNITKAYHVLCRSCALEARVCAKCLK 50
          K+KY KYKPL+QP+ C +CQQ+ +  AYH +C  CA E +VCAKC K
Sbjct: 43 KVKYGKYKPLTQPKKCNKCQQKTVRHAYHHICDDCAKELKVCAKCQK 89


==> gnl|CDD|129495 TIGR00400, mgtE, Mg2+ transporter (mgtE).  This family of
           prokaryotic proteins models a class of Mg++ transporter
           first described in Bacillus firmus. May form a
           homodimer.
          Length = 449

 Score = 33.3 bits (76), Expect = 0.045
 Identities = 17/70 (24%), Positives = 33/70 (47%), Gaps = 6/70 (8%)

Query: 73  EMERLIKSLPERKRRAFMRYMDKGKKLTD----LDQSSAEQVTNDVKSNEESCVVKRL-P 127
           ++   +K LP  +     R++ K K   D    LDQS+  ++ N   + E S ++  +  
Sbjct: 34  DIAEALKRLPGTELILLYRFLPK-KIAVDTFSNLDQSTQNKLLNSFTNKEISEMINEMNL 92

Query: 128 HTRKELLEKI 137
               +LLE++
Sbjct: 93  DDVIDLLEEV 102


==> gnl|CDD|33492 COG3696, COG3696, Putative silver efflux pump [Inorganic ion
           transport and metabolism].
          Length = 1027

 Score = 31.0 bits (70), Expect = 0.21
 Identities = 22/82 (26%), Positives = 37/82 (45%), Gaps = 10/82 (12%)

Query: 59  TPQPTSEEQLKLKVEMERLIKSLPERKRRAFMRYMDKGKKLTDLDQSSAEQVTNDV--KS 116
            P  + +E L++   +ER IK  PE + R F +    G+  T  D +    +   +  K 
Sbjct: 567 IPGVSLDEALRMLQAIERAIKKFPEVE-RVFGK---TGRAETATDPAPLNMIETFIELKP 622

Query: 117 NEESCVVKRLPHTRKELLEKIE 138
            EE     +   TR EL+E++ 
Sbjct: 623 QEEW----KDKKTRDELIEELR 640


==> gnl|CDD|144324 pfam00682, HMGL-like, HMGL-like.  This family contains a diverse
           set of enzymes. These include various aldolases and a
           region of pyruvate carboxylase.
          Length = 237

 Score = 30.7 bits (70), Expect = 0.27
 Identities = 9/44 (20%), Positives = 15/44 (34%)

Query: 33  VLCRSCALEARVCAKCLKDAQEVEIVTPQPTSEEQLKLKVEMER 76
            L R    +     +  K A    +     TS+   K K+  +R
Sbjct: 60  ALLRPVEHDIDAAVEAAKGAGADRVHVFIATSDLHRKYKLNKDR 103
