# Supplementary material for: Transcriptional Profiles of Mating-Responsive Genes from Testes and Male Accessory Glands of the Mediterranean Fruit Fly, Ceratitis capitata
Source: PLoS One. 2012 Oct 11;7(10):e46812. doi: 10.1371/journal.pone.0046812 (PMC3469604; doi:10.1371/journal.pone.0046812)
Supplement: Spreadsheet S1 — Hyperlinked Excel spreadsheet containing annotated assembled ESTs. Putative peptides are named using the prefix ‘Cc-male-’ rather than the prefix ‘TAG’ used in the text. (ZIP) [file pone.0046812.s008.zip › Spreadsheet 1/links/CDD/Cc-male-1176-CDD.txt]

>Cc-male-1176

gnl|CDD|29970 cd01085, APP, X-Prolyl Aminopeptidase 2. E.C. 3.4....   284   3e-077
gnl|CDD|30356 COG0006, PepP, Xaa-Pro aminopeptidase [Amino acid ...   152   1e-037
gnl|CDD|144226 pfam00557, Peptidase_M24, Metallopeptidase family...   135   3e-032
gnl|CDD|29977 cd01092, APP-like, Similar to Prolidase and Aminop...   109   2e-024
gnl|CDD|29969 cd01066, APP_MetAP, A family including aminopeptid...    88   4e-018
gnl|CDD|182080 PRK09795, PRK09795, aminopeptidase; Provisional.        65   4e-011
gnl|CDD|29972 cd01087, Prolidase, Prolidase. E.C. 3.4.13.9. Also...    61   6e-010
gnl|CDD|182804 PRK10879, PRK10879, proline aminopeptidase P II; ...    45   3e-005
gnl|CDD|29976 cd01091, CDC68-like, Related to aminopeptidase P a...    31   0.42 
gnl|CDD|173039 PRK14575, PRK14575, putative peptidase; Provisional.    31   0.55 

==> gnl|CDD|29970 cd01085, APP, X-Prolyl Aminopeptidase 2. E.C. 3.4.11.9. Also known
           as X-Pro aminopeptidase, proline aminopeptidase,
           aminopeptidase P, and aminoacylproline aminopeptidase.
           Catalyses release of any N-terminal amino acid,
           including proline, that is linked with proline, even
           from a dipeptide or tripeptide..
          Length = 224

 Score =  284 bits (729), Expect = 3e-077
 Identities = 102/203 (50%), Positives = 127/203 (62%), Gaps = 10/203 (4%)

Query: 114 GFVNCHIRDGIALCRYFAWLEDSIKNGNKVDEISGASKLEEFRSKNKHYMGLSFATISSS 173
           G    HIRDG+AL  + AWLE  +  G  + E+S A KLEEFR + K Y+GLSF TIS  
Sbjct: 1   GMRAAHIRDGVALVEFLAWLEQEVPKGETITELSAADKLEEFRRQQKGYVGLSFDTISGF 60

Query: 174 GPNGSIIHYHPAEETNRPLTLNEIYLCDSGAQYLDGTTDVTRTFHFGDATDFQKEAYTRV 233
           GPNG+I+HY P EE+NR ++ + +YL DSG QYLDGTTD+TRT H G+ T  QK  YT V
Sbjct: 61  GPNGAIVHYSPTEESNRKISPDGLYLIDSGGQYLDGTTDITRTVHLGEPTAEQKRDYTLV 120

Query: 234 LKGQLSFGSTVFPSKVKGQVLDTIARKSLWDVGLGYGHGTGHGIGSFXNVHEGPMGVGTR 293
           LKG ++     FP    G  LD +AR+ LW  GL YGHGTGHG+GSF NVHEGP  +   
Sbjct: 121 LKGHIALARAKFPKGTTGSQLDALARQPLWKAGLDYGHGTGHGVGSFLNVHEGPQSISPA 180

Query: 294 AMP----------DDPGWQKNGH 306
                        ++PG+ K G 
Sbjct: 181 PNNVPLKAGMILSNEPGYYKEGK 203


==> gnl|CDD|30356 COG0006, PepP, Xaa-Pro aminopeptidase [Amino acid transport and
           metabolism].
          Length = 384

 Score =  152 bits (386), Expect = 1e-037
 Identities = 77/295 (26%), Positives = 121/295 (41%), Gaps = 27/295 (9%)

Query: 2   LNLRGSDIDFNPVFFSYLIVETENIKLFIDESRLPENFEKLQEENGVNILILPYESIGCS 61
           L +RG D +         +   E  +   D +   +    L EE G+    +  ES    
Sbjct: 64  LFVRGRDEEAAKETSWIKLENVEVYEDDEDPAAPLDLLGALLEELGLAGKRIGIES---- 119

Query: 62  LKTTINSLTEEKIWISPNSSYYLCSLIPKKLRVLEITPIALNKAIKNKTEIEGFVNCHIR 121
                       I+++  +   L + +P+   V     +   + IK+  EI         
Sbjct: 120 ----------ASIFLTLAAFERLQAALPRAELVDASDLVDRLRLIKSPAEIAKIRKAAEI 169

Query: 122 DGIALCRYFAWLEDSIKNGNKVDEISGASKLEEFRSKNKHYMGLSFATISSSGPNGSIIH 181
              AL      +         + E   A++LE    K     G SF TI +SG N ++ H
Sbjct: 170 ADAALEAALEAIRP------GMTEAEIAAELEYALRKGG-AEGPSFDTIVASGENAALPH 222

Query: 182 YHPAEETNRPLTLNEIYLCDSGAQYLDGTTDVTRTFHFGDATDFQKEAYTRVLKGQLSFG 241
           Y P   ++R L   ++ L D G  Y    +D+TRTF  G  +D Q+E Y  VL+ Q +  
Sbjct: 223 YTP---SDRKLRDGDLVLIDLGGVYNGYCSDITRTFPIGKPSDEQREIYEAVLEAQEAAI 279

Query: 242 STVFPSKVKGQVLDTIARKSLWDVGLG--YGHGTGHGIGSFXNVHEGPMGVGTRA 294
           + + P  V G  +D  AR+ L   G G  + HGTGHG+G   +VHE P  +   +
Sbjct: 280 AAIRP-GVTGGEVDAAARQVLEKAGYGLYFLHGTGHGVGFVLDVHEHPQYLSPGS 333


==> gnl|CDD|144226 pfam00557, Peptidase_M24, Metallopeptidase family M24.  This family
           contains metallopeptidases. It also contains
           non-peptidase homologues such as the N terminal domain
           of Spt16 which is a histone H3-H4 binding module.
          Length = 207

 Score =  135 bits (341), Expect = 3e-032
 Identities = 59/166 (35%), Positives = 85/166 (51%), Gaps = 10/166 (6%)

Query: 130 FAWLEDSIKNGNKVDEISGASKLEEFRSKNKHYMGLSFATISSSGPNGSIIHYHPAEETN 189
                 +I+ G    E+  A++LEE         G +F  I +SGPN ++ HY P   ++
Sbjct: 14  LEAALAAIRPGVTEREL--AAELEEAFLARGGARGPAFPPIVASGPNAAVPHYIP---SD 68

Query: 190 RPLTLNEIYLCDSGAQYLDGTTDVTRTFHFGDATDFQKEAYTRVLKGQLSFGSTVFPSKV 249
           R L   ++ L D GA+Y    +D+TRTF  G  T  Q+E Y  VL+ Q +  + V P  V
Sbjct: 69  RVLKDGDLVLIDVGAEYDGYHSDITRTFVVGKPTPEQRELYEAVLEAQEAAIAAVKP-GV 127

Query: 250 KGQVLDTIARKSLWDVGLG-YGHGTGHGIGSFXNVH-EGPMGVGTR 293
            G  +D  AR+ L + G G + HG GHGIG   +VH EGP  +   
Sbjct: 128 TGGDVDAAAREVLEEGGYGVFPHGLGHGIG--LDVHDEGPYIISGG 171


==> gnl|CDD|29977 cd01092, APP-like, Similar to Prolidase and Aminopeptidase P. The
           members of this subfamily presumably catalyse hydrolysis
           of Xaa-Pro dipeptides and/or release of any N-terminal
           amino acid, including proline, that is linked with
           proline..
          Length = 208

 Score =  109 bits (273), Expect = 2e-024
 Identities = 58/160 (36%), Positives = 82/160 (51%), Gaps = 11/160 (6%)

Query: 130 FAWLEDSIKNGNKVDEISGASKLEEFRSKNKHYMGLSFATISSSGPNGSIIHYHPAEETN 189
           F  L + IK G  + E   A++LE F  K     G SF TI +SGPN ++ H  P   ++
Sbjct: 15  FEELLEFIKPG--MTEREVAAELEYFMRKLGAE-GPSFDTIVASGPNSALPHGVP---SD 68

Query: 190 RPLTLNEIYLCDSGAQYLDGTTDVTRTFHFGDATDFQKEAYTRVLKGQLSFGSTVFPSKV 249
           R +   ++ L D GA Y    +D+TRT   G+ +D  KE Y  VL+ Q +    V P  V
Sbjct: 69  RKIEEGDLVLIDFGAIYDGYCSDITRTVAVGEPSDELKEIYEIVLEAQQAAIKAVKP-GV 127

Query: 250 KGQVLDTIARKSLWDVGLG--YGHGTGHGIGSFXNVHEGP 287
             + +D  AR  + + G G  + H TGHG+G    VHE P
Sbjct: 128 TAKEVDKAARDVIEEAGYGEYFIHRTGHGVG--LEVHEAP 165


==> gnl|CDD|29969 cd01066, APP_MetAP, A family including aminopeptidase P,
           aminopeptidase M, and prolidase. Also known as
           metallopeptidase family M24. This family of enzymes is
           able to cleave amido-, imido- and amidino-containing
           bonds. Members exibit relatively narrow substrate
           specificity compared to other metallo-aminopeptidases,
           suggesting they play roles in regulation of biological
           processes rather than general protein degradation..
          Length = 207

 Score = 88.3 bits (218), Expect = 4e-018
 Identities = 53/185 (28%), Positives = 83/185 (44%), Gaps = 13/185 (7%)

Query: 119 HIRDGIALC-RYFAWLEDSIKNGNKVDEISGASKLEEFRSKNKHYMGLSFATISSSGPNG 177
            +R    +     A   ++I+ G  V E   A+ +E+           +  TI  SG   
Sbjct: 3   RLRKAAEIAEAAMAAAAEAIRPG--VTEAEVAAAIEQA--LRAAGGYPAGPTIVGSGART 58

Query: 178 SIIHYHPAEETNRPLTLNEIYLCDSGAQYLDGTTDVTRTFHFGDATDFQKEAYTRVLKGQ 237
           ++ HY P    +R L   ++ L D G  Y     D+TRTF  G+ +D Q+E Y  V + Q
Sbjct: 59  ALPHYRP---DDRRLQEGDLVLVDLGGVYDGYHADLTRTFVIGEPSDEQRELYEAVREAQ 115

Query: 238 LSFGSTVFPSKVKGQVLDTIARKSL--WDVGLGYGHGTGHGIGSFXNVHEGPMGVGTRAM 295
            +  + + P  V  + +D  AR+ L    +G  +GH TGHGIG    +HE P+       
Sbjct: 116 EAALAALRPG-VTAEEVDAAAREVLEEHGLGPNFGHRTGHGIG--LEIHEPPVLKAGDDT 172

Query: 296 PDDPG 300
             +PG
Sbjct: 173 VLEPG 177


==> gnl|CDD|182080 PRK09795, PRK09795, aminopeptidase; Provisional.
          Length = 361

 Score = 65.0 bits (158), Expect = 4e-011
 Identities = 66/215 (30%), Positives = 97/215 (45%), Gaps = 30/215 (13%)

Query: 93  RVLEITPIALNKAIKNKTEIEGF-VNCHIRD-GIALCRYFAWLEDSIKNGNKVDEISGAS 150
           +++  TP  L + IK   E+E   + C I D G    R F      I+ G    EI  A+
Sbjct: 115 KLVSATPDVL-RQIKTPEEVEKIRLACGIADRGAEHIRRF------IQAGMSEREI--AA 165

Query: 151 KLEEFRSKNKHYMGLSFATISSSGPNGSIIHYHPAEETNRPLTLNEIYLCDSGAQYLDGT 210
           +LE F  + +     SF TI +SG  G++ H    + +++ +   E    D GA Y    
Sbjct: 166 ELEWFM-RQQGAEKASFDTIVASGWRGALPH---GKASDKIVAAGEFVTLDFGALYQGYC 221

Query: 211 TDVTRTFHFGDATDFQKE-----AYTRVLKGQLSFGSTVFPSKVKGQVLDTIARKSLWDV 265
           +D+TRT          +       Y  VL+ QL+  S + P  V+ Q +D  AR+ + + 
Sbjct: 222 SDMTRTLLVNGEGVSAESHPLFNVYQIVLQAQLAAISAIRPG-VRCQQVDDAARRVITEA 280

Query: 266 GLG--YGHGTGHGIGSFXNVHEGPMGVGTRAMPDD 298
           G G  +GH TGH IG    VHE P     R  P D
Sbjct: 281 GYGDYFGHNTGHAIG--IEVHEDP-----RFSPRD 308


==> gnl|CDD|29972 cd01087, Prolidase, Prolidase. E.C. 3.4.13.9. Also known as Xaa-Pro
           dipeptidase, X-Pro dipeptidase, proline dipeptidase.,
           imidodipeptidase, peptidase D, gamma-peptidase.
           Catalyses hydrolysis of Xaa-Pro dipeptides; also acts on
           aminoacyl-hydroxyproline analogs. No action on Pro-Pro..
          Length = 243

 Score = 61.0 bits (148), Expect = 6e-010
 Identities = 45/169 (26%), Positives = 75/169 (44%), Gaps = 29/169 (17%)

Query: 136 SIKNGNKVDEISGASKLEEFRSKNKHYMGLSFATISSSGPNGSIIHYHPAEETNRPLTLN 195
           + + G    E+       EFRS+      L+++ I ++G N +I+HY      ++PL   
Sbjct: 21  ASRPGMSEYELEAEF-EYEFRSRG---ARLAYSYIVAAGSNAAILHYVHN---DQPLKDG 73

Query: 196 EIYLCDSGAQYLDGTTDVTRTFHF-GDATDFQKEAYTRVLKGQLSFGSTVFPSKVKGQV- 253
           ++ L D+GA+Y    +D+TRTF   G  TD Q+E Y  VL  Q +  +   P      + 
Sbjct: 74  DLVLIDAGAEYGGYASDITRTFPVNGKFTDEQRELYEAVLAAQKAAIAACKPGVSYEDIH 133

Query: 254 --LDTIARKSLWDVGLGYG----------------HGTGHGIGSFXNVH 284
                +  + L ++G+  G                HG GH +G   +VH
Sbjct: 134 LLAHRVLAEGLKELGILKGDVDEIVESGAYAKFFPHGLGHYLG--LDVH 180


==> gnl|CDD|182804 PRK10879, PRK10879, proline aminopeptidase P II; Provisional.
          Length = 438

 Score = 45.1 bits (107), Expect = 3e-005
 Identities = 27/71 (38%), Positives = 37/71 (52%), Gaps = 4/71 (5%)

Query: 166 SFATISSSGPNGSIIHYHPAEETNRPLTLNEIYLCDSGAQYLDGTTDVTRTFHF-GDATD 224
           S+ TI  SG NG I+HY    E    +   ++ L D+G +Y     D+TRTF   G  T 
Sbjct: 226 SYNTIVGSGENGCILHY---TENESEMRDGDLVLIDAGCEYKGYAGDITRTFPVNGKFTP 282

Query: 225 FQKEAYTRVLK 235
            Q+E Y  VL+
Sbjct: 283 AQREIYDIVLE 293


==> gnl|CDD|29976 cd01091, CDC68-like, Related to aminopeptidase P and aminopeptidase
           M, a member of this domain family is present in cell
           division control protein 68, a transcription factor..
          Length = 243

 Score = 31.4 bits (71), Expect = 0.42
 Identities = 33/141 (23%), Positives = 56/141 (39%), Gaps = 15/141 (10%)

Query: 133 LEDSIKNGNKVDEISGASKLEEFRSKNKHYMG--------LSFATISSSGPNGSIIHYHP 184
           +E+ I    KV     + K+E+     K Y            +  I  SG  G+      
Sbjct: 23  VEEIIDQEKKVTHSKLSDKVEKAIEDKKKYKAKLDPEQLDWCYPPIIQSG--GNYDLLKS 80

Query: 185 AEETNRPLTLNEIYLCDSGAQYLDGTTDVTRTFHFGDATDFQKEAYTRVLKGQLSFGSTV 244
           +  +++ L    + +C  GA+Y    +++ RTF   D T  Q++ Y  +L  Q      +
Sbjct: 81  SSSSDKLLYHFGVIICSLGARYKSYCSNIARTFLI-DPTSEQQKNYNFLLALQEEILKEL 139

Query: 245 FP----SKVKGQVLDTIARKS 261
            P    S V  + LD I +K 
Sbjct: 140 KPGAKLSDVYQKTLDYIKKKK 160


==> gnl|CDD|173039 PRK14575, PRK14575, putative peptidase; Provisional.
          Length = 406

 Score = 31.2 bits (70), Expect = 0.55
 Identities = 25/87 (28%), Positives = 36/87 (41%), Gaps = 8/87 (9%)

Query: 212 DVTRTFHFGDATDFQKEAYTRVLKGQLSFGSTVFPSKVKGQVLDT----IARKSLWDVGL 267
           D+ RTF  G+  +  ++ Y  +  G     S V P      V D+    I +  L +   
Sbjct: 273 DIARTFVVGEPPEITRKIYQTIRTGHEHMLSMVAPGVKMKDVFDSTMEVIKKSGLPNYNR 332

Query: 268 GYGHGTGHGIGSFXNVHEGPMGVGTRA 294
           G+    GHG G F  + E P  V T A
Sbjct: 333 GH---LGHGNGVFLGLEESPF-VSTHA 355
