# Supplementary material for: Transcriptional Profiles of Mating-Responsive Genes from Testes and Male Accessory Glands of the Mediterranean Fruit Fly, Ceratitis capitata
Source: PLoS One. 2012 Oct 11;7(10):e46812. doi: 10.1371/journal.pone.0046812 (PMC3469604; doi:10.1371/journal.pone.0046812)
Supplement: Spreadsheet S1 — Hyperlinked Excel spreadsheet containing annotated assembled ESTs. Putative peptides are named using the prefix ‘Cc-male-’ rather than the prefix ‘TAG’ used in the text. (ZIP) [file pone.0046812.s008.zip › Spreadsheet 1/links/CDD/Cc-male-1177-CDD.txt]

>Cc-male-1177

gnl|CDD|185480 PTZ00148, PTZ00148, 40S ribosomal protein S8; Pro...   320   2e-088
gnl|CDD|144701 pfam01201, Ribosomal_S8e, Ribosomal protein S8e.       167   3e-042
gnl|CDD|129407 TIGR00307, S8e, ribosomal protein S8.e.  Archaeal...   119   8e-028
gnl|CDD|32190 COG2007, RPS8A, Ribosomal protein S8E [Translation...   105   1e-023
gnl|CDD|179729 PRK04049, PRK04049, 30S ribosomal protein S8e; Va...    93   1e-019

==> gnl|CDD|185480 PTZ00148, PTZ00148, 40S ribosomal protein S8; Provisional.
          Length = 205

 Score =  320 bits (822), Expect = 2e-088
 Identities = 136/208 (65%), Positives = 162/208 (77%), Gaps = 4/208 (1%)

Query: 1   MGISRDSAHKRRATGGKRKSLRKKRKFELGRPAANTKLGAPRIHKVRTRGGNTKFRALRL 60
           MGISRDS HKRR TGGK    RKKRKFELGR  ANTKLG+ R+  VR RGGN KFRALRL
Sbjct: 1   MGISRDSRHKRRLTGGKMPIHRKKRKFELGRQPANTKLGSKRVRPVRCRGGNFKFRALRL 60

Query: 61  ETGNFAWASEGIARRTRIADVVYNASNNELVRTKTLVKNTIVVIDATPFRQWYESHYVLP 120
           +TGNF+W S+GIA++TRI DVVYNASNNELVRTKTLVKN IV IDA PF+QWY  HY + 
Sbjct: 61  DTGNFSWGSQGIAKKTRILDVVYNASNNELVRTKTLVKNAIVQIDAAPFKQWYAKHYGID 120

Query: 121 LGRKRNPKHQKTEDENDVLNKKRSEKVMKKYLERQKFAKVEPALEDQFISGRILACVSSR 180
           LG+K+       ++E +   KK+SE ++ K   R+K  K++ AL +QF SGR+LA +SSR
Sbjct: 121 LGKKKK----YKKEEENKKAKKKSESLVAKLEVRKKNHKIDKALLEQFQSGRLLARISSR 176

Query: 181 PGQCGRSDGYILEGKELEFYLKKIKSKK 208
           PGQ GR+DGYILEGKELEFYLKK++ KK
Sbjct: 177 PGQSGRADGYILEGKELEFYLKKLEKKK 204


==> gnl|CDD|144701 pfam01201, Ribosomal_S8e, Ribosomal protein S8e. 
          Length = 130

 Score =  167 bits (425), Expect = 3e-042
 Identities = 71/193 (36%), Positives = 87/193 (45%), Gaps = 64/193 (33%)

Query: 1   MGISRDSAHKRRATGGKRKSLRKKRKFELGRPAANTKLGAP-RIHKVRTRGGNTKFRALR 59
           MGI++    KR+ TGG+    RKKRKFELGRP A TKLG   R+ +VR RGGN K RALR
Sbjct: 1   MGINQGIRSKRKRTGGRLDHHRKKRKFELGRPPAETKLGELSRVKQVRVRGGNRKVRALR 60

Query: 60  LETGNFAWASEGIARRTRIADVVYNASNNELVRTKTLVKNTIVVIDATPFRQWYESHYVL 119
           L+  N +W SEG  R+ RI  VVYN +NNE VR   + K  I+  D            V 
Sbjct: 61  LDKANVSWPSEGTTRKVRILGVVYNPANNEYVRRNIITKGAIIETD------------VS 108

Query: 120 PLGRKRNPKHQKTEDENDVLNKKRSEKVMKKYLERQKFAKVEPALEDQFISGRILACVSS 179
            LG+ R                                                   V+S
Sbjct: 109 ELGKAR---------------------------------------------------VTS 117

Query: 180 RPGQCGRSDGYIL 192
           RPGQ GR +G +L
Sbjct: 118 RPGQDGRVNGVLL 130


==> gnl|CDD|129407 TIGR00307, S8e, ribosomal protein S8.e.  Archaeal and eukaryotic
           ribosomal protein S8. This model could easily have been
           split into two models, one for eukaryotic S8 and one for
           archaeal S8; eukaryotic forms invariably have in insert
           of about 80 residues that archaeal forms of S8 do not.
          Length = 127

 Score =  119 bits (300), Expect = 8e-028
 Identities = 52/107 (48%), Positives = 63/107 (58%), Gaps = 1/107 (0%)

Query: 1   MGISRDSAHKRRATGGKRKSLRKKRKFELGRPAANTKLGAPRIHKVRTRGGNTKFRALRL 60
           MGI +    +R+ TGGK +  RKKRK+ELGR  A TK+G  RI KVRTRGGN K R LR 
Sbjct: 1   MGIWQ-GRSRRKPTGGKYRQARKKRKYELGREPAETKIGERRIKKVRTRGGNKKVRLLRD 59

Query: 61  ETGNFAWASEGIARRTRIADVVYNASNNELVRTKTLVKNTIVVIDAT 107
           ET N +    G  ++  IA VV N +NN  VR   + K  IV  D  
Sbjct: 60  ETANVSDPETGKVKKVEIAGVVENPANNHYVRRNVITKGAIVETDIG 106


==> gnl|CDD|32190 COG2007, RPS8A, Ribosomal protein S8E [Translation, ribosomal
           structure and biogenesis].
          Length = 127

 Score =  105 bits (264), Expect = 1e-023
 Identities = 49/107 (45%), Positives = 61/107 (57%), Gaps = 2/107 (1%)

Query: 1   MGISRDSAHKRRATGGKRKSLRKKRKFELGRPAANTKLGA-PRIHKVRTRGGNTKFRALR 59
           MGI      KR+ TGGKR   RKKRKFELGR    TK+G   +  KVRTRGGN K RALR
Sbjct: 1   MGI-WQGRSKRKPTGGKRHQARKKRKFELGREPTETKIGEKRKRKKVRTRGGNFKVRALR 59

Query: 60  LETGNFAWASEGIARRTRIADVVYNASNNELVRTKTLVKNTIVVIDA 106
            +T N +    G  ++ +I  VV N +N E VR   + K  I+  + 
Sbjct: 60  AKTANVSDPETGKTKKAKIIGVVENPANPEYVRRNIITKGAIIETEI 106


==> gnl|CDD|179729 PRK04049, PRK04049, 30S ribosomal protein S8e; Validated.
          Length = 127

 Score = 92.6 bits (231), Expect = 1e-019
 Identities = 36/93 (38%), Positives = 49/93 (52%)

Query: 10  KRRATGGKRKSLRKKRKFELGRPAANTKLGAPRIHKVRTRGGNTKFRALRLETGNFAWAS 69
            R+ TGG+++  RKKRK+ELGR    T +G  +   VR RGGN K R LR    N A   
Sbjct: 9   LRKPTGGRKRPARKKRKYELGREPTETTVGEDKRKIVRVRGGNRKVRLLRANYANVADPK 68

Query: 70  EGIARRTRIADVVYNASNNELVRTKTLVKNTIV 102
            G  ++ +I  VV N +N    R   + K  I+
Sbjct: 69  TGKTKKVKILTVVENPANPHYARRNIITKGAII 101
