# Supplementary material for: Transcriptional Profiles of Mating-Responsive Genes from Testes and Male Accessory Glands of the Mediterranean Fruit Fly, Ceratitis capitata
Source: PLoS One. 2012 Oct 11;7(10):e46812. doi: 10.1371/journal.pone.0046812 (PMC3469604; doi:10.1371/journal.pone.0046812)
Supplement: Spreadsheet S1 — Hyperlinked Excel spreadsheet containing annotated assembled ESTs. Putative peptides are named using the prefix ‘Cc-male-’ rather than the prefix ‘TAG’ used in the text. (ZIP) [file pone.0046812.s008.zip › Spreadsheet 1/links/CDD/Cc-male-1178-CDD.txt]

>Cc-male-1178

gnl|CDD|149490 pfam08450, SGL, SMP-30/Gluconolaconase/LRE-like r...   165   1e-041
gnl|CDD|33193 COG3386, COG3386, Gluconolactonase [Carbohydrate t...   120   4e-028
gnl|CDD|115400 pfam06739, SBBP, Beta-propeller repeat.  This fam...    30   0.80 

==> gnl|CDD|149490 pfam08450, SGL, SMP-30/Gluconolaconase/LRE-like region.  This
           family describes a region that is found in proteins
           expressed by a variety of eukaryotic and prokaryotic
           species. These proteins include various enzymes, such as
           senescence marker protein 30 (SMP-30), gluconolactonase
           and luciferin-regenerating enzyme (LRE). SMP-30 is known
           to hydrolyse diisopropyl phosphorofluoridate in the
           liver, and has been noted as having sequence similarity,
           in the region described in this family, with PON1 and
           LRE.
          Length = 246

 Score =  165 bits (421), Expect = 1e-041
 Identities = 71/217 (32%), Positives = 107/217 (49%), Gaps = 15/217 (6%)

Query: 1   KCTSFIIPVEGENGNFAVGCDRNVAIVAWDG--VSTSAKVVRNAYEVQTKFELNRLNDGK 58
                I   +   G   V   R +A++  D   ++T A +  +      ++ LNR NDGK
Sbjct: 41  GPVGAIALRDD--GRLIVALKRGLALLDLDTGELTTLADLEPD------EWPLNRFNDGK 92

Query: 59  ADPRGRLITGTIYKHPKDMFSTRNCELYSFEKGKPVALIKSDVGLSNGMTWNEKAGKFYF 118
            DP GR   GT+              LY  +    V  +   V +SNG+ W+      YF
Sbjct: 93  VDPDGRFWFGTMGFDIAPG--GEPGALYRLDPDGKVERVLDGVTISNGLAWSPDGKTLYF 150

Query: 119 VDSLDYDVKEYDYDLETGVATNPKIV--FKHASHLPDGVTIDTEGNIYIATYTGHTVYKV 176
            DS    +  +DYD + G+ +N ++   FK     PDG+ +D EGN+++A + G  V + 
Sbjct: 151 ADSPTRRIWAFDYDADGGLISNRRVFADFKDGDGEPDGMAVDAEGNLWVARWGGGKVVRF 210

Query: 177 KPSTGEVLLEIKFPCKQITSVAFGGPNLDILYVTSSR 213
            P  G++L EI+ P K+ TS AFGGP+L  LYVTS+R
Sbjct: 211 DPD-GKLLGEIELPAKRPTSCAFGGPDLRTLYVTSAR 246


==> gnl|CDD|33193 COG3386, COG3386, Gluconolactonase [Carbohydrate transport and
           metabolism].
          Length = 307

 Score =  120 bits (302), Expect = 4e-028
 Identities = 69/238 (28%), Positives = 106/238 (44%), Gaps = 14/238 (5%)

Query: 12  ENGNFAVGCDRNVAIVAWDGVSTSAKVVRNAYEVQTKFELNRLNDGKADPRGRLITGTIY 71
           + G   + C+  V ++  D    +   +    E +    LNR NDG  DP GR+  G + 
Sbjct: 75  DAGGRLIACEHGVRLLDPD----TGGKITLLAEPEDGLPLNRPNDGVVDPDGRIWFGDMG 130

Query: 72  KHPKDMFSTRNC-ELYSFE-KGKPVALIKSDVGLSNGMTWNEKAGKFYFVDSLDYDVKEY 129
                    R    LY  +  G  V L+  D+ + NG+ ++      Y  D+    +  Y
Sbjct: 131 YFDLGKSEERPTGSLYRVDPDGGVVRLLDDDLTIPNGLAFSPDGKTLYVADTPANRIHRY 190

Query: 130 DYDLETGVATNPK--IVFKHASHLPDGVTIDTEGNIYIATYTGHTVYKVKPSTGEVLLEI 187
           D D  TG     +  + F     LPDG+ +D +GN+++A   G          G++L EI
Sbjct: 191 DLDPATGPIGGRRGFVDFDEEPGLPDGMAVDADGNLWVAAVWGGGRVVRFNPDGKLLGEI 250

Query: 188 KFPCKQITSVAFGGPNLDILYVTSSRLDDQP-----PPSGSTFKVTGLGAKGLPXTKV 240
           K P K+ T+ AFGGP+L+ LY+TS+R          P  G  F +  L  KGLP  + 
Sbjct: 251 KLPVKRPTNPAFGGPDLNTLYITSARSGMSRMLTADPLGGGLFSL-RLEVKGLPEPRF 307


 Score = 32.7 bits (74), Expect = 0.12
 Identities = 33/148 (22%), Positives = 48/148 (32%), Gaps = 16/148 (10%)

Query: 93  PVALIKSDVGLSNGMTWNEKAGKFYFVDSLDYDVKEYDYDLETGVATNPKIVFKHASHLP 152
           PV L+     L  G  W+   G   +VD L   +     D ETG       VF       
Sbjct: 16  PVTLLDKGATLGEGPVWDPDRGALLWVDILGGRIHR--LDPETGKKR----VFPSPGGFS 69

Query: 153 DGVTIDTEGNIYIATYTGHTVYKVKPSTGEVLLEIKFPCKQITSVAFGGPNLDI---LYV 209
            G  ID  G +       H V  + P TG  +  +  P   +         +D    ++ 
Sbjct: 70  SGALIDAGGRLIAC---EHGVRLLDPDTGGKITLLAEPEDGLPLNRPNDGVVDPDGRIWF 126

Query: 210 TSSRLDDQ----PPPSGSTFKVTGLGAK 233
                 D       P+GS ++V   G  
Sbjct: 127 GDMGYFDLGKSEERPTGSLYRVDPDGGV 154


==> gnl|CDD|115400 pfam06739, SBBP, Beta-propeller repeat.  This family is related to
           pfam00400 and is likely to also form a beta-propeller.
           SBBP stands for Seven Bladed Beta Propeller.
          Length = 38

 Score = 30.3 bits (69), Expect = 0.80
 Identities = 7/22 (31%), Positives = 12/22 (54%)

Query: 154 GVTIDTEGNIYIATYTGHTVYK 175
           G+ +D+ GNIY+   T    + 
Sbjct: 17  GIAVDSNGNIYVTGSTNGNNFP 38
