# Supplementary material for: Transcriptional Profiles of Mating-Responsive Genes from Testes and Male Accessory Glands of the Mediterranean Fruit Fly, Ceratitis capitata
Source: PLoS One. 2012 Oct 11;7(10):e46812. doi: 10.1371/journal.pone.0046812 (PMC3469604; doi:10.1371/journal.pone.0046812)
Supplement: Spreadsheet S1 — Hyperlinked Excel spreadsheet containing annotated assembled ESTs. Putative peptides are named using the prefix ‘Cc-male-’ rather than the prefix ‘TAG’ used in the text. (ZIP) [file pone.0046812.s008.zip › Spreadsheet 1/links/CDD/Cc-male-1179-CDD.txt]

>Cc-male-1179

gnl|CDD|128992 smart00753, PAM, PCI/PINT associated module.            52   5e-008
gnl|CDD|128399 smart00088, PINT, motif in proteasome subunits, I...    52   5e-008
gnl|CDD|144842 pfam01399, PCI, PCI domain.  This domain has also...    47   2e-006

==> gnl|CDD|128992 smart00753, PAM, PCI/PINT associated module. 
          Length = 88

 Score = 52.2 bits (126), Expect = 5e-008
 Identities = 19/77 (24%), Positives = 31/77 (40%), Gaps = 2/77 (2%)

Query: 1  TFMQLAESNPEMSFETLTKELQITEDEVEPFVIEVLKTKLVRARLDQANRKVHISSTMHR 60
            +QL+E    +S   L K L ++  EVE  V + ++   + A++DQ N  V       R
Sbjct: 14 NLLQLSEPYSSISLSDLAKLLGLSVPEVEKLVSKAIRDGEISAKIDQVNGIVEFEEVDPR 73

Query: 61 TFGATQWQQLRDLLYAW 77
                  Q  + L   
Sbjct: 74 RSE--PLAQFAETLKKL 88


==> gnl|CDD|128399 smart00088, PINT, motif in proteasome subunits, Int-6, Nip-1 and
          TRIP-15.  Also called the PCI (Proteasome, COP9,
          Initiation factor 3) domain. Unknown function.
          Length = 88

 Score = 52.2 bits (126), Expect = 5e-008
 Identities = 19/77 (24%), Positives = 31/77 (40%), Gaps = 2/77 (2%)

Query: 1  TFMQLAESNPEMSFETLTKELQITEDEVEPFVIEVLKTKLVRARLDQANRKVHISSTMHR 60
            +QL+E    +S   L K L ++  EVE  V + ++   + A++DQ N  V       R
Sbjct: 14 NLLQLSEPYSSISLSDLAKLLGLSVPEVEKLVSKAIRDGEISAKIDQVNGIVEFEEVDPR 73

Query: 61 TFGATQWQQLRDLLYAW 77
                  Q  + L   
Sbjct: 74 RSE--PLAQFAETLKKL 88


==> gnl|CDD|144842 pfam01399, PCI, PCI domain.  This domain has also been called the
           PINT motif (Proteasome, Int-6, Nip-1 and TRIP-15).
          Length = 105

 Score = 46.8 bits (112), Expect = 2e-006
 Identities = 17/55 (30%), Positives = 29/55 (52%)

Query: 1   TFMQLAESNPEMSFETLTKELQITEDEVEPFVIEVLKTKLVRARLDQANRKVHIS 55
              QLA+    +S   L K L ++ DEVE  + ++++   +R ++DQ N  V  S
Sbjct: 50  NLRQLAKPYSSISLSDLAKLLGLSVDEVEKILSKLIRDGRIRGKIDQVNGIVVFS 104
