# Supplementary material for: Transcriptional Profiles of Mating-Responsive Genes from Testes and Male Accessory Glands of the Mediterranean Fruit Fly, Ceratitis capitata
Source: PLoS One. 2012 Oct 11;7(10):e46812. doi: 10.1371/journal.pone.0046812 (PMC3469604; doi:10.1371/journal.pone.0046812)
Supplement: Spreadsheet S1 — Hyperlinked Excel spreadsheet containing annotated assembled ESTs. Putative peptides are named using the prefix ‘Cc-male-’ rather than the prefix ‘TAG’ used in the text. (ZIP) [file pone.0046812.s008.zip › Spreadsheet 1/links/CDD/Cc-male-118-CDD.txt]

>Cc-male-118

gnl|CDD|163179 TIGR03185, DNA_S_dndD, DNA sulfur modification pr...    37   0.005
gnl|CDD|130141 TIGR01069, mutS2, MutS2 family protein.  Function...    36   0.009
gnl|CDD|162739 TIGR02168, SMC_prok_B, chromosome segregation pro...    33   0.070
gnl|CDD|150989 pfam10408, Ufd2P_core, Ubiquitin elongating facto...    32   0.18 
gnl|CDD|183692 PRK12704, PRK12704, phosphodiesterase; Provisional.     32   0.21 
gnl|CDD|179009 PRK00409, PRK00409, recombination and DNA strand ...    32   0.21 
gnl|CDD|31389 COG1196, Smc, Chromosome segregation ATPases [Cell...    32   0.22 
gnl|CDD|178867 PRK00106, PRK00106, hypothetical protein; Provisi...    31   0.26 
gnl|CDD|132362 TIGR03319, YmdA_YtgF, conserved hypothetical prot...    31   0.30 
gnl|CDD|179887 PRK04863, mukB, cell division protein MukB; Provi...    30   0.45 

==> gnl|CDD|163179 TIGR03185, DNA_S_dndD, DNA sulfur modification protein DndD.  This
           model describes the DndB protein encoded by an operon
           associated with a sulfur-containing modification to DNA.
           The operon is sporadically distributed in bacteria, much
           like some restriction enzyme operons. DndD is described
           as a putative ATPase. The small number of examples known
           so far include species from among the Firmicutes,
           Actinomycetes, Proteobacteria, and Cyanobacteria.
          Length = 650

 Score = 37.0 bits (86), Expect = 0.005
 Identities = 22/90 (24%), Positives = 39/90 (43%), Gaps = 8/90 (8%)

Query: 20  LERRENTLSKLSSKYHERLENLEIRHSKQSEKFDKFHTRIREEKQYYERLEKLISDMKSR 79
           + RR    S+L S     +E LE    +QSEK++     I         L   + + +  
Sbjct: 194 VLRRRK-KSELPSSILSEIEALEAELKEQSEKYEDLAQEI-------AHLRNELEEAQRS 245

Query: 80  MQEAENEAQRCVADTLQQRQQLIHQLDQIH 109
           ++  E + +    D  ++R+QL  QL +I 
Sbjct: 246 LESLEKKFRSEGGDLFEEREQLERQLKEIE 275


==> gnl|CDD|130141 TIGR01069, mutS2, MutS2 family protein.  Function of MutS2 is
           unknown. It should not be considered a DNA mismatch
           repair protein. It is likely a DNA mismatch binding
           protein of unknown cellular function.
          Length = 771

 Score = 36.0 bits (83), Expect = 0.009
 Identities = 16/90 (17%), Positives = 42/90 (46%), Gaps = 4/90 (4%)

Query: 20  LERRENTLSKLSSKYHERLENLEIRHSKQSEKFDKFHTRIREEKQYYERLEKLISDMKSR 79
           +E+ +    +   + +  +E L     +  +K +     ++E+++  + LE+ + ++K R
Sbjct: 499 IEQAKTFYGEFKEEINVLIEKLSALEKELEQKNEHLEKLLKEQEKLKKELEQEMEELKER 558

Query: 80  ----MQEAENEAQRCVADTLQQRQQLIHQL 105
                 E E EAQ  +    ++ + +I +L
Sbjct: 559 ERNKKLELEKEAQEALKALKKEVESIIREL 588


==> gnl|CDD|162739 TIGR02168, SMC_prok_B, chromosome segregation protein SMC, common
           bacterial type.  SMC (structural maintenance of
           chromosomes) proteins bind DNA and act in organizing and
           segregating chromosomes for partition. SMC proteins are
           found in bacteria, archaea, and eukaryotes. This family
           represents the SMC protein of most bacteria. The smc
           gene is often associated with scpB (TIGR00281) and scpA
           genes, where scp stands for segregation and condensation
           protein. SMC was shown (in Caulobacter crescentus) to be
           induced early in S phase but present and bound to DNA
           throughout the cell cycle.
          Length = 1179

 Score = 33.1 bits (76), Expect = 0.070
 Identities = 16/93 (17%), Positives = 37/93 (39%)

Query: 20  LERRENTLSKLSSKYHERLENLEIRHSKQSEKFDKFHTRIREEKQYYERLEKLISDMKSR 79
            E     L+    +  E+LE L +  S+  E+ ++    +        RLE+    ++ R
Sbjct: 251 AEEELEELTAELQELEEKLEELRLEVSELEEEIEELQKELYALANEISRLEQQKQILRER 310

Query: 80  MQEAENEAQRCVADTLQQRQQLIHQLDQIHSLK 112
           +   E + +   A   +   +L    +++  L+
Sbjct: 311 LANLERQLEELEAQLEELESKLDELAEELAELE 343


 Score = 30.8 bits (70), Expect = 0.35
 Identities = 13/71 (18%), Positives = 28/71 (39%)

Query: 19  TLERRENTLSKLSSKYHERLENLEIRHSKQSEKFDKFHTRIREEKQYYERLEKLISDMKS 78
            LE     L    +   E L  L     + SE+  +  ++  E ++  E L + ++ ++ 
Sbjct: 870 ELESELEALLNERASLEEALALLRSELEELSEELRELESKRSELRRELEELREKLAQLEL 929

Query: 79  RMQEAENEAQR 89
           R++  E     
Sbjct: 930 RLEGLEVRIDN 940


==> gnl|CDD|150989 pfam10408, Ufd2P_core, Ubiquitin elongating factor core.  This is
           the most conserved part of the core region of Ufd2P
           ubiquitin elongating factor or E4, running from helix
           alpha-11 to alpha-38. It consists of 31 helices of
           variable length connected by loops of variable size
           forming a compact unit; the helical packing pattern of
           the compact unit consists of five structural repeats
           that resemble tandem Armadillo (ARM) repeats. This
           domain is involved in ubiquitination as it binds Cdc48p
           and escorts ubiquitinated proteins from Cdc48p to the
           proteasome for degradation. The core is structurally
           similar to the nuclear transporter protein
           importin-alpha. The core is associated with the U-box at
           the C-terminus, pfam04564, which has ligase activity.
          Length = 624

 Score = 31.8 bits (73), Expect = 0.18
 Identities = 12/56 (21%), Positives = 26/56 (46%), Gaps = 5/56 (8%)

Query: 64  QYYERLEKLISDMKSRMQEAENEAQRCVADTLQQRQQLIHQLDQIHSLKLSTNTYI 119
           + Y+RL + +  ++  ++E E            Q ++L  QL+ + + KLS    +
Sbjct: 187 EEYKRLLRELKRLQDSLEELEQSRP-----NWAQLKRLEKQLEILSAEKLSLEGQL 237


==> gnl|CDD|183692 PRK12704, PRK12704, phosphodiesterase; Provisional.
          Length = 520

 Score = 31.7 bits (73), Expect = 0.21
 Identities = 15/72 (20%), Positives = 34/72 (47%), Gaps = 4/72 (5%)

Query: 17  EITLERRENTLSKLSSKYHERLENLEIRHSKQSEKFDKFHTRIREEKQYYERLEKLISDM 76
           E  L  R N L KL  +  ++ ENL+    ++ E  +K    + ++++  E+ ++ +   
Sbjct: 74  EKELRERRNELQKLEKRLLQKEENLD----RKLELLEKREEELEKKEKELEQKQQELEKK 129

Query: 77  KSRMQEAENEAQ 88
           +  ++E   E  
Sbjct: 130 EEELEELIEEQL 141


 Score = 29.7 bits (68), Expect = 0.81
 Identities = 19/89 (21%), Positives = 41/89 (46%), Gaps = 11/89 (12%)

Query: 11  EMMINREI-TLERRENTLSKLSSKYHERLENLEIRHSKQSEKFDKFHTRI-------REE 62
           E  ++R++  LE+RE  L K   +  ++ + LE +  +  E  ++    +        EE
Sbjct: 95  EENLDRKLELLEKREEELEKKEKELEQKQQELEKKEEELEELIEEQLQELERISGLTAEE 154

Query: 63  --KQYYERLE-KLISDMKSRMQEAENEAQ 88
             +   E++E +   +    ++E E EA+
Sbjct: 155 AKEILLEKVEEEARHEAAVLIKEIEEEAK 183


==> gnl|CDD|179009 PRK00409, PRK00409, recombination and DNA strand exchange inhibitor
           protein; Reviewed.
          Length = 782

 Score = 31.7 bits (73), Expect = 0.21
 Identities = 17/74 (22%), Positives = 37/74 (50%), Gaps = 8/74 (10%)

Query: 36  ERLENLEIRHSKQSEKFD-------KFHTRIREEK-QYYERLEKLISDMKSRMQEAENEA 87
             LE LE    +++E+ +       K    + E+K +  E  +KL+ + +   Q+A  EA
Sbjct: 523 ASLEELERELEQKAEEAEALLKEAEKLKEELEEKKEKLQEEEDKLLEEAEKEAQQAIKEA 582

Query: 88  QRCVADTLQQRQQL 101
           ++   + +++ +QL
Sbjct: 583 KKEADEIIKELRQL 596


==> gnl|CDD|31389 COG1196, Smc, Chromosome segregation ATPases [Cell division and
           chromosome partitioning].
          Length = 1163

 Score = 31.5 bits (71), Expect = 0.22
 Identities = 15/84 (17%), Positives = 40/84 (47%)

Query: 6   YGKRIEMMINREITLERRENTLSKLSSKYHERLENLEIRHSKQSEKFDKFHTRIREEKQY 65
             + IE +      LE + + L +   +  + LE L+    +   + ++    ++E ++ 
Sbjct: 826 LEQEIEELEEEIEELEEKLDELEEELEELEKELEELKEELEELEAEKEELEDELKELEEE 885

Query: 66  YERLEKLISDMKSRMQEAENEAQR 89
            E LE+ + +++S + E + E ++
Sbjct: 886 KEELEEELRELESELAELKEEIEK 909


==> gnl|CDD|178867 PRK00106, PRK00106, hypothetical protein; Provisional.
          Length = 535

 Score = 31.4 bits (71), Expect = 0.26
 Identities = 25/99 (25%), Positives = 47/99 (47%), Gaps = 7/99 (7%)

Query: 11  EMMINREITLERRENTLSKLSSKYHERLENLEIRHSKQSEKFDKFHTRIREEKQ---YYE 67
           E + ++E TLE +E +L+  S    ER E +E    ++  + ++     + E +     E
Sbjct: 118 ENLSSKEKTLESKEQSLTDKSKHIDEREEQVEKLEEQKKAELERVAALSQAEAREIILAE 177

Query: 68  RLEKLISDMKSRMQEAENE----AQRCVADTLQQRQQLI 102
              KL  ++ +R++EAE E    + +   D L Q  Q +
Sbjct: 178 TENKLTHEIATRIREAEREVKDRSDKMAKDLLAQAMQRL 216


==> gnl|CDD|132362 TIGR03319, YmdA_YtgF, conserved hypothetical protein YmdA/YtgF. 
          Length = 514

 Score = 31.0 bits (71), Expect = 0.30
 Identities = 19/76 (25%), Positives = 37/76 (48%), Gaps = 2/76 (2%)

Query: 16  REITLERRENTLSKLSSKYHERLENLEIRHSKQSEKFDKFHTRIREEKQYYERLEKLISD 75
           RE TL+R+  +L K      ++ + L  +     EK ++    I E+++  ER+  L  +
Sbjct: 88  REETLDRKMESLDKKEENLEKKEKELSNKEKNLDEKEEELEELIAEQREELERISGLTQE 147

Query: 76  --MKSRMQEAENEAQR 89
              +  ++E E EA+ 
Sbjct: 148 EAKEILLEEVEEEARH 163


 Score = 30.7 bits (70), Expect = 0.39
 Identities = 21/85 (24%), Positives = 42/85 (49%), Gaps = 3/85 (3%)

Query: 8   KRIEMMINREITLERRENTLSKLSSKYHERLENLEIRHSKQSEKFDKFHTRIREE--KQY 65
           +++E +  +E  LE++E  LS       E+ E LE   ++Q E+ ++     +EE  +  
Sbjct: 94  RKMESLDKKEENLEKKEKELSNKEKNLDEKEEELEELIAEQREELERISGLTQEEAKEIL 153

Query: 66  YERLE-KLISDMKSRMQEAENEAQR 89
            E +E +   +    ++E E EA+ 
Sbjct: 154 LEEVEEEARHEAAKLIKEIEEEAKE 178


==> gnl|CDD|179887 PRK04863, mukB, cell division protein MukB; Provisional.
          Length = 1486

 Score = 30.3 bits (69), Expect = 0.45
 Identities = 13/82 (15%), Positives = 29/82 (35%), Gaps = 16/82 (19%)

Query: 36  ERLENLEIRHSKQSEKFDKFHTRIREEKQYYERLEKLIS----------------DMKSR 79
           +R+E L     + +E++      +++ ++ ++   + I                  +  R
Sbjct: 786 KRIEQLRAEREELAERYATLSFDVQKLQRLHQAFSRFIGSHLAVAFEADPEAELRQLNRR 845

Query: 80  MQEAENEAQRCVADTLQQRQQL 101
             E E       +   QQR QL
Sbjct: 846 RVELERALADHESQEQQQRSQL 867
