# Supplementary material for: Transcriptional Profiles of Mating-Responsive Genes from Testes and Male Accessory Glands of the Mediterranean Fruit Fly, Ceratitis capitata
Source: PLoS One. 2012 Oct 11;7(10):e46812. doi: 10.1371/journal.pone.0046812 (PMC3469604; doi:10.1371/journal.pone.0046812)
Supplement: Spreadsheet S1 — Hyperlinked Excel spreadsheet containing annotated assembled ESTs. Putative peptides are named using the prefix ‘Cc-male-’ rather than the prefix ‘TAG’ used in the text. (ZIP) [file pone.0046812.s008.zip › Spreadsheet 1/links/CDD/Cc-male-1180-CDD.txt]

>Cc-male-1180

gnl|CDD|150888 pfam10283, zf-CCHH, Zinc-finger (CX5CX6HX5H) moti...    54   6e-008
gnl|CDD|185451 PTZ00108, PTZ00108, DNA topoisomerase 2-like prot...    37   0.008
gnl|CDD|147762 pfam05786, Barren, Barren protein.  This family c...    32   0.23 
gnl|CDD|185393 PTZ00007, PTZ00007, (NAP-L) nucleosome assembly p...    32   0.26 
gnl|CDD|146667 pfam04147, Nop14, Nop14-like family.  Emg1 and No...    32   0.41 

==> gnl|CDD|150888 pfam10283, zf-CCHH, Zinc-finger (CX5CX6HX5H) motif.  This domain is
           a zinc-finger motif that in humans is part of the APLF,
           aprataxin- and PNK-like forkead association
           domain-containing protein. The ZnF is highly conserved
           both in primary sequence and in the spacing between the
           putative zinc coordinating residues and is configured
           CX5CX6HX5H. Many of the proteins containing the
           APLF-like ZnF are involved in DNA strand break repair
           and/or contain domains implicated in DNA metabolism.
          Length = 26

 Score = 54.1 bits (131), Expect = 6e-008
 Identities = 17/26 (65%), Positives = 22/26 (84%)

Query: 215 PDCPYGDLCYRRNPKHFAEFNHPPET 240
           PDCPYG  CYRRNP+HF E++HP ++
Sbjct: 1   PDCPYGANCYRRNPQHFREYSHPDDS 26


 Score = 44.9 bits (107), Expect = 5e-005
 Identities = 15/26 (57%), Positives = 16/26 (61%)

Query: 175 ESCRFGIRCYRRNPQHRLTESHPGDS 200
             C +G  CYRRNPQH    SHP DS
Sbjct: 1   PDCPYGANCYRRNPQHFREYSHPDDS 26


==> gnl|CDD|185451 PTZ00108, PTZ00108, DNA topoisomerase 2-like protein; Provisional.
          Length = 1388

 Score = 37.3 bits (87), Expect = 0.008
 Identities = 45/265 (16%), Positives = 81/265 (30%), Gaps = 27/265 (10%)

Query: 42   CSNGIRVKMVAEINQNSSA-GDVIAELNN----NQNAQKRGISGEKSNNPKRSRTSKEDE 96
                +  K +A+  +  S      ++L       +  +K+  S +KS        SK  +
Sbjct: 1143 EQEEVEEKEIAKEQRLKSKTKGKASKLRKPKLKKKEKKKKKSSADKSKKASVVGNSKRVD 1202

Query: 97   ALDAPREDEIQKENVSNI-DNDLTTDLQQEVVNPTIRIKTESPTQENFDILPSSSSSFNM 155
            + +  + D+      SN   +D   D +Q+       +K     + N       +  F+ 
Sbjct: 1203 SDEKRKLDDKPDNKKSNSSGSDQEDDEEQKTKPKKSSVKRLKSKKNNSSKSSEDNDEFSS 1262

Query: 156  ADIKPAIKVEKAEANSTSRESCRFGIRCYRRNPQHRLTESHPGDSDYRRPSYPTPPLGTP 215
             D+    K + A    ++ +            P  R      G S    P+         
Sbjct: 1263 DDLSKEGKPKNAPKRVSAVQYSP-------PPPSKRPDGESNGGSKPSSPTKKKVK--KR 1313

Query: 216  DCPYGDLCYRRNPKHFAEFNHPPETDFEKNYK-NRLRQRRRRQLQHSRDSSELEDDYDFE 274
                     ++                 K    ++  +  RR  +   DSS  +DD    
Sbjct: 1314 LEGSLAALKKKKKSEKKTARKKKSKTRVKQASASQSSRLLRRPRKKKSDSSSEDDDDSEV 1373

Query: 275  DPFINDDELDSDYEPNSNDEDDDDD 299
            D     D  D D      DEDD+DD
Sbjct: 1374 D-----DSEDED------DEDDEDD 1387


==> gnl|CDD|147762 pfam05786, Barren, Barren protein.  This family consists of several
           Barren protein homologues from several eukaryotic
           organisms. In Drosophila Barren (barr) is required for
           sister-chromatid segregation in mitosis. barr encodes a
           novel protein that is present in proliferating cells and
           has homologues in yeast and human. Mitotic defects in
           barr embryos become apparent during cycle 16, resulting
           in a loss of PNS and CNS neurons. Centromeres move apart
           at the metaphase-anaphase transition and Cyclin B is
           degraded, but sister chromatids remain connected,
           resulting in chromatin bridging. Barren protein
           localizes to chromatin throughout mitosis.
           Colocalisation and biochemical experiments indicate that
           Barren associates with Topoisomerase II throughout
           mitosis and alters the activity of Topoisomerase II. It
           has been suggested that this association is required for
           proper chromosomal segregation by facilitating the
           decatenation of chromatids at anaphase.
          Length = 719

 Score = 32.4 bits (74), Expect = 0.23
 Identities = 18/50 (36%), Positives = 25/50 (50%), Gaps = 6/50 (12%)

Query: 252 QRRRRQLQHSRDSSELEDDYDFEDPFINDDELDSDYEPNSNDEDDDDDYD 301
           Q+RR   +H  D     D+YD+ +P   DD  D ++ P     D DDD D
Sbjct: 523 QKRRASTEHDGDM----DEYDYNNPNFADD--DPNFCPVGQGADGDDDDD 566


==> gnl|CDD|185393 PTZ00007, PTZ00007, (NAP-L) nucleosome assembly protein -L;
           Provisional.
          Length = 337

 Score = 32.1 bits (73), Expect = 0.26
 Identities = 12/45 (26%), Positives = 19/45 (42%), Gaps = 2/45 (4%)

Query: 266 ELEDDYDFEDPFINDDELDS--DYEPNSNDEDDDDDYDACDRGEE 308
           E  D+        +DD+ DS    +  S+D + D D +  D   E
Sbjct: 278 EAIDEDSDYSSDEDDDDYDSYDSSDSASSDSNSDVDTNEEDDRGE 322


==> gnl|CDD|146667 pfam04147, Nop14, Nop14-like family.  Emg1 and Nop14 are novel
           proteins whose interaction is required for the
           maturation of the 18S rRNA and for 40S ribosome
           production.
          Length = 809

 Score = 31.5 bits (72), Expect = 0.41
 Identities = 14/46 (30%), Positives = 24/46 (52%)

Query: 263 DSSELEDDYDFEDPFINDDELDSDYEPNSNDEDDDDDYDACDRGEE 308
           D  E ED  D ED   +DD+L+ + E     +D++D+ +     E+
Sbjct: 322 DEEEEEDGVDDEDEEDDDDDLEEEEEDVDLSDDEEDEEEEDSDDED 367
