# Supplementary material for: Transcriptional Profiles of Mating-Responsive Genes from Testes and Male Accessory Glands of the Mediterranean Fruit Fly, Ceratitis capitata
Source: PLoS One. 2012 Oct 11;7(10):e46812. doi: 10.1371/journal.pone.0046812 (PMC3469604; doi:10.1371/journal.pone.0046812)
Supplement: Spreadsheet S1 — Hyperlinked Excel spreadsheet containing annotated assembled ESTs. Putative peptides are named using the prefix ‘Cc-male-’ rather than the prefix ‘TAG’ used in the text. (ZIP) [file pone.0046812.s008.zip › Spreadsheet 1/links/CDD/Cc-male-1182-CDD.txt]

>Cc-male-1182

gnl|CDD|33832 COG4074, Mth, H2-forming N5,N10-methylenetetrahydr...    30   0.33 
gnl|CDD|130784 TIGR01723, hmd_TIGR, 5,10-methenyltetrahydrometha...    29   0.60 
gnl|CDD|180403 PRK06107, PRK06107, aspartate aminotransferase; P...    29   0.65 

==> gnl|CDD|33832 COG4074, Mth, H2-forming N5,N10-methylenetetrahydromethanopterin
           dehydrogenase [Energy production and conversion].
          Length = 343

 Score = 29.6 bits (66), Expect = 0.33
 Identities = 12/46 (26%), Positives = 22/46 (47%), Gaps = 1/46 (2%)

Query: 57  IVELATPKDFFDKHTRANPFKVSPKALRATITPRLRELAKPKTYAI 102
           ++++    +  + H   NP  + PK +R  +    +EL KP   AI
Sbjct: 73  VIDIFEDDEVIEAHLEGNPEDIMPK-IREYVNDIAKELPKPPKGAI 117


==> gnl|CDD|130784 TIGR01723, hmd_TIGR, 5,10-methenyltetrahydromethanopterin
           hydrogenase.  This model represents a clade of
           authenticated coenzyme
           N(5),N(10)-methenyltetrahydromethanopterin reductases.
           This enzyme does not use F420. This enzyme acts in
           methanogenesis and as such is restricted to methanogenic
           archaeal species. This clade is one of two clades in
           pfam model pfam03201.
          Length = 340

 Score = 28.7 bits (64), Expect = 0.60
 Identities = 14/46 (30%), Positives = 24/46 (52%), Gaps = 1/46 (2%)

Query: 57  IVELATPKDFFDKHTRANPFKVSPKALRATITPRLRELAKPKTYAI 102
           +++   PK+  + H   NP  + PK +R  +  + +EL KP   AI
Sbjct: 73  VIDDFDPKEVIEAHLEGNPESIMPK-IREVVNAKAKELPKPPKGAI 117


==> gnl|CDD|180403 PRK06107, PRK06107, aspartate aminotransferase; Provisional.
          Length = 402

 Score = 28.5 bits (64), Expect = 0.65
 Identities = 12/22 (54%), Positives = 15/22 (68%)

Query: 73  ANPFKVSPKALRATITPRLREL 94
              FK++P+AL A ITPR R L
Sbjct: 149 EQGFKLTPEALEAAITPRTRWL 170
