# Supplementary material for: Transcriptional Profiles of Mating-Responsive Genes from Testes and Male Accessory Glands of the Mediterranean Fruit Fly, Ceratitis capitata
Source: PLoS One. 2012 Oct 11;7(10):e46812. doi: 10.1371/journal.pone.0046812 (PMC3469604; doi:10.1371/journal.pone.0046812)
Supplement: Spreadsheet S1 — Hyperlinked Excel spreadsheet containing annotated assembled ESTs. Putative peptides are named using the prefix ‘Cc-male-’ rather than the prefix ‘TAG’ used in the text. (ZIP) [file pone.0046812.s008.zip › Spreadsheet 1/links/CDD/Cc-male-1183-CDD.txt]

>Cc-male-1183

gnl|CDD|177753 PLN00149, PLN00149, potassium transporter; Provis...    30   0.23 

==> gnl|CDD|177753 PLN00149, PLN00149, potassium transporter; Provisional.
          Length = 779

 Score = 29.8 bits (67), Expect = 0.23
 Identities = 15/48 (31%), Positives = 24/48 (50%), Gaps = 1/48 (2%)

Query: 6   FFFVFFFCFFFSFLIIYF-ANIHKFLQNSIVRNFLRVIFFVITGFWLY 52
              + F  FF +   +YF A++ KFL+ + V   L  IF ++   W Y
Sbjct: 454 LLAICFIFFFGTIEALYFSASLIKFLEGAWVPIALSFIFLLVMYVWHY 501
