# Supplementary material for: Transcriptional Profiles of Mating-Responsive Genes from Testes and Male Accessory Glands of the Mediterranean Fruit Fly, Ceratitis capitata
Source: PLoS One. 2012 Oct 11;7(10):e46812. doi: 10.1371/journal.pone.0046812 (PMC3469604; doi:10.1371/journal.pone.0046812)
Supplement: Spreadsheet S1 — Hyperlinked Excel spreadsheet containing annotated assembled ESTs. Putative peptides are named using the prefix ‘Cc-male-’ rather than the prefix ‘TAG’ used in the text. (ZIP) [file pone.0046812.s008.zip › Spreadsheet 1/links/CDD/Cc-male-1184-CDD.txt]

>Cc-male-1184

gnl|CDD|30138 cd01640, IPPase, IPPase; Inositol polyphosphate-1-...   281   3e-076
gnl|CDD|144160 pfam00459, Inositol_P, Inositol monophosphatase f...   135   1e-032
gnl|CDD|30136 cd01638, CysQ, CysQ, a 3'-Phosphoadenosine-5'-phos...   106   1e-023
gnl|CDD|30135 cd01637, IMPase_like, Inositol-monophosphatase-lik...   100   1e-021
gnl|CDD|31411 COG1218, CysQ, 3'-Phosphoadenosine 5'-phosphosulfa...    98   4e-021
gnl|CDD|30831 COG0483, SuhB, Archaeal fructose-1,6-bisphosphatas...    94   7e-020
gnl|CDD|30139 cd01641, Bacterial_IMPase_like_1, Predominantly ba...    83   1e-016
gnl|CDD|73273 cd01517, PAP_phosphatase, PAP-phosphatase_like dom...    82   3e-016
gnl|CDD|30137 cd01639, IMPase, IMPase, inositol monophosphatase ...    78   3e-015
gnl|CDD|130398 TIGR01331, bisphos_cysQ, 3'(2'),5'-bisphosphate n...    76   2e-014

==> gnl|CDD|30138 cd01640, IPPase, IPPase; Inositol polyphosphate-1-phosphatase, a
           member of the Mg++ dependent family of inositol
           monophosphatase-like domains, hydrolyzes the 1' position
           phosphate from inositol 1,3,4-trisphosphate and inositol
           1,4-bisphosphate. Members in this group may also exhibit
           3'-phosphoadenosine 5'-phosphate phosphatase activity,
           and they all appear to be inhibited by lithium. IPPase
           is one of the proposed targets of Li+ therapy in
           manic-depressive illness..
          Length = 293

 Score =  281 bits (719), Expect = 3e-076
 Identities = 118/251 (47%), Positives = 164/251 (65%), Gaps = 5/251 (1%)

Query: 1   EKEGKDDLQTEADRSAQQCIIASLSRKFPNLKIIGEEGDSNLDVKPEWLVTDENEEFLKN 60
            KEG +D +T ADR +Q+ I  SL ++FP LKIIGEE +   + + E    D +EE L+ 
Sbjct: 34  TKEGANDFKTLADRLSQRVIKHSLQKQFPKLKIIGEEDNEFENQEDESRDVDLDEEILEE 93

Query: 61  CCPEEWREIKEEEFVVWVDPLDGTSEYTQGLLEHVTVLIGVAIKNRAVGGVIYQPYYKQ- 119
            CP   +++ EE+  VWVDPLD T EYT+GLLE+VTVLIGVA+K + + GVI+QP+Y++ 
Sbjct: 94  SCPSPSKDLPEEDLGVWVDPLDATQEYTEGLLEYVTVLIGVAVKGKPIAGVIHQPFYEKT 153

Query: 120 --SNGEIGRAIWGLKGLGTGGFK-PTSPPKGQMIITTTRSHLTPLVQQALDALSPTEVIK 176
             +   +GR IWGL GLG            G++I++T+ SH +    Q + A +  EV++
Sbjct: 154 AGAGAWLGRTIWGLSGLGAHSSDFKEREDAGKIIVSTSHSH-SVKEVQLITAGNKDEVLR 212

Query: 177 VGGAGYKVLQLLEGRAHAYVFASPGCKRWDTCAPEAVLEAYGGILTDLASVHYSYAAEVD 236
            GGAGYKVLQ+LEG A AYV ++ G K+WD CAPEA+L A GG +TDL     SY+  V 
Sbjct: 213 AGGAGYKVLQVLEGLADAYVHSTGGIKKWDICAPEAILRALGGDMTDLHGEPLSYSKAVK 272

Query: 237 YKNRMGVLATV 247
             N+ G+LAT+
Sbjct: 273 PVNKGGLLATI 283


==> gnl|CDD|144160 pfam00459, Inositol_P, Inositol monophosphatase family. 
          Length = 269

 Score =  135 bits (343), Expect = 1e-032
 Identities = 66/237 (27%), Positives = 94/237 (39%), Gaps = 46/237 (19%)

Query: 1   EKEGKDDLQTEADRSAQQCIIASLSRKFPNLKIIGEE-GDSNLDVKPEWLVTDENEEFLK 59
           +  G +DL T AD++A++ I+ SL+  FP   IIGEE G        +   T        
Sbjct: 33  KTSGSNDLVTAADKAAEELILESLAALFPGHPIIGEETGAIGGTELTDDGPT-------- 84

Query: 60  NCCPEEWREIKEEEFVVWVDPLDGTSEYTQGLLEHVTVLIGVAIKNRAVGGVIYQPYYKQ 119
                 W           +DP+DGT  + +G +    V IG+ +    V GV+Y P   +
Sbjct: 85  ------W----------IIDPIDGTKNFIRG-IPQFAVSIGLLVNGEPVLGVVYAPALGE 127

Query: 120 SNGEIGRAIWGLKGLGT--GGFK----PTSPPKGQMIITTTRSHLTPLVQQA------LD 167
                       KG G    G K            +++T   S   P    A      L 
Sbjct: 128 L-------YSAAKGKGAFLNGQKLPVSGAPLLSNALLVTLFGSSSVPDTSDATKLANVLK 180

Query: 168 ALSPTEVIKVGGAGYKVLQLLEGRAHAYVFASPGCKRWDTCAPEAVLEAYGGILTDL 224
            +    V  VG A  K+  + EGRA AY+      K WD  A  A+L   GG++TDL
Sbjct: 181 LVRAPGVRSVGSAALKLCLVAEGRADAYIE-FGRLKPWDIAAGVAILREAGGVVTDL 236


==> gnl|CDD|30136 cd01638, CysQ, CysQ, a 3'-Phosphoadenosine-5'-phosphosulfate (PAPS)
           3'-phosphatase, is a bacterial member of the inositol
           monophosphatase family. It has been proposed that CysQ
           helps control intracellular levels of PAPS, which is an
           intermediate in cysteine biosynthesis (a principal route
           of sulfur assimilation)..
          Length = 242

 Score =  106 bits (265), Expect = 1e-023
 Identities = 63/230 (27%), Positives = 91/230 (39%), Gaps = 39/230 (16%)

Query: 1   EKEGKDDLQTEADRSAQQCIIASLSRKFPNLKIIGEEGDSNLDVKPEWLVTDENEEFLKN 60
           E++      T AD +A   I+  L+   P++ ++ EE   +                   
Sbjct: 27  ERKEDGSPVTAADLAANAFIVEGLAALRPDIPVLSEESADDPLRLG-------------- 72

Query: 61  CCPEEWREIKEEEFVVW-VDPLDGTSEYTQGLLEHVTVLIGVAIKNRAVGGVIYQP---- 115
                W          W VDPLDGT E+ +G  E   V I +    R V GV+Y P    
Sbjct: 73  -----WDR-------FWLVDPLDGTREFIKGNGEF-AVNIALVEDGRPVLGVVYAPALGE 119

Query: 116 -YYKQSNGEIGRAIWGLKGLGTGGFKPTSPPKGQMIITTTRSHLTPLVQQALDALSPTEV 174
            YY       G   +     G    +   PP   + +  +RSH    ++  L AL   EV
Sbjct: 120 LYY----ALRGGGAYKNGRPGAVSLQARPPPLQPLRVVASRSHPDEELEALLAALGVAEV 175

Query: 175 IKVGGAGYKVLQLLEGRAHAYVFASPGCKRWDTCAPEAVLEAYGGILTDL 224
           + +G +  K   + EG A  Y    P    WDT A +AVL A GG ++DL
Sbjct: 176 VSIG-SSLKFCLVAEGEADIYPRLGPTM-EWDTAAGDAVLRAAGGAVSDL 223


==> gnl|CDD|30135 cd01637, IMPase_like, Inositol-monophosphatase-like domains. This
           family of phosphatases is dependent on bivalent metal
           ions such as Mg++, and many members are inhibited by Li+
           (which is thought to displace a bivalent ion in the
           active site). Substrates include
           fructose-1,6-bisphosphate, inositol poly- and
           monophosphates, PAP and PAPS,
           sedoheptulose-1,7-bisphosphate and probably others..
          Length = 238

 Score = 99.7 bits (248), Expect = 1e-021
 Identities = 67/253 (26%), Positives = 100/253 (39%), Gaps = 48/253 (18%)

Query: 1   EKEGKDDLQTEADRSAQQCIIASLSRKFPNLKIIGEEGDSNLDVKPEWLVTDENEEFLKN 60
            K+G  DL TEAD +A++ I+  L   FP+  I+GEEG  + +V                
Sbjct: 27  TKKGDGDLVTEADLAAEELIVDVLKALFPDDGILGEEGGGSGNVSD-------------- 72

Query: 61  CCPEEWREIKEEEFVVWVDPLDGTSEYTQGLLEHVTVLIGVAIKNRAVGGVIYQPYYKQS 120
                         V  +DP+DGT+ +  G L +  V I +    + V GVIY P     
Sbjct: 73  -----------GGRVWVIDPIDGTTNFVAG-LPNFAVSIALYEDGKPVLGVIYDPM---- 116

Query: 121 NGEIGRAIWGLKGLGT-----GGFKPTSPPKGQMIITTTRSHLTPLVQQALDALSPTE-- 173
              +    +  +G G              P    +++T  S L       L +L      
Sbjct: 117 ---LDELYYAGRGKGAFLNGKKLPLSKDTPLNDALLSTNASMLRSNRAAVLASLVNRALG 173

Query: 174 VIKVGGAGYKVLQLLEGRAHAYVFASPGCKRWDTCAPEAVLEAYGGILTDLASVHYSYAA 233
           +   G AG  +  +  GR  AY+  S G   WD  A   ++E  GGI+TDL         
Sbjct: 174 IRIYGSAGLDLAYVAAGRLDAYL--SSGLNPWDYAAGALIVEEAGGIVTDLD------GE 225

Query: 234 EVDYKNRMGVLAT 246
            +D  NR G++A 
Sbjct: 226 PLDTLNRSGIIAA 238


==> gnl|CDD|31411 COG1218, CysQ, 3'-Phosphoadenosine 5'-phosphosulfate (PAPS)
           3'-phosphatase [Inorganic ion transport and metabolism].
          Length = 276

 Score = 97.7 bits (243), Expect = 4e-021
 Identities = 64/237 (27%), Positives = 92/237 (38%), Gaps = 50/237 (21%)

Query: 10  TEADRSAQQCIIASLSRKFPNLKIIGEEGDSNLDVKPEWLVTDENEEFLKNCCPEEWREI 69
           T AD +AQQ I+  L   FP++ ++ EE     +   +W      + F            
Sbjct: 44  TAADLAAQQIILEGLRALFPDIPVVSEE-----EEAIDWEERLHWDRF------------ 86

Query: 70  KEEEFVVW-VDPLDGTSEYTQGLLEHVTVLIGVAIKNRAVGGVIYQPYYKQSNGEIGRAI 128
                  W VDPLDGT E+ +       V I +      V GV+Y P       E G+  
Sbjct: 87  -------WLVDPLDGTKEFIKR-NGDFAVNIALIENGVPVLGVVYAP-------ETGKLY 131

Query: 129 WGLKGLG--------------TGGFKPTSPPKGQMIITTTRSHLTPLVQQALDALSPTEV 174
           +   G G                    T P    ++   +RSH +P  ++ L  L   + 
Sbjct: 132 YAAAGGGAKREQSDNEGLRKKIPIRVRTPPKSLLVVA--SRSHRSPETEELLAQLGFIQT 189

Query: 175 IKVGGAGYKVLQLLEGRAHAYVFASPGCKRWDTCAPEAVLEAYGGILTDLASVHYSY 231
           + +G +G K   + EG A  Y         WDT A  AVLEA GG +TDL     +Y
Sbjct: 190 VSIGSSGLKFCLVAEGAADIYPRF-GPTMEWDTAAGHAVLEAAGGHVTDLDGKPLTY 245


==> gnl|CDD|30831 COG0483, SuhB, Archaeal fructose-1,6-bisphosphatase and related
           enzymes of inositol monophosphatase family [Carbohydrate
           transport and metabolism].
          Length = 260

 Score = 93.5 bits (232), Expect = 7e-020
 Identities = 63/261 (24%), Positives = 93/261 (35%), Gaps = 55/261 (21%)

Query: 2   KEGKDDLQTEADRSAQQCIIASLSRKFPNLKIIGEEGDSNLDVKPEWLVTDENEEFLKNC 61
           K+   D  TEAD++A++ I A L   FP+  I+GEE    L    E+             
Sbjct: 34  KKSDGDPVTEADKAAERIIRARLRAAFPDHGILGEESGGALGGGDEY------------- 80

Query: 62  CPEEWREIKEEEFVVWV-DPLDGTSEYTQGLLEHVTVLIGVAIKNRAVGGVIYQPYYKQS 120
                         VWV DP+DGT+ + +G +    V I +      V GVIY P     
Sbjct: 81  --------------VWVIDPIDGTTNFVRG-IPFFAVSIALVEDGEPVAGVIYDPA---- 121

Query: 121 NGEIGRAIWGLKGLGT------GGFKPTSPPKGQMIITT---TRSHLTPLVQQALDALSP 171
               G      KG G             +     ++ T          P     L  L  
Sbjct: 122 ---TGELYTAAKGKGAYLNGRRIKVSLRTSLNASLLGTGFPGKSLARFPAYLNILAKLLR 178

Query: 172 T--EVIKVGGAGYKVLQLLEGRAHAYVFASPGCKRWDTCAPEAVLEAYGGILTDLASVHY 229
               V + G A   +  +  GR   +V    G + WD  A   ++   GGI+TDL     
Sbjct: 179 KVRRVRRYGSAALDLAYVAAGRLDGFV--EFGLRPWDIAAGVLIVREAGGIVTDLD---- 232

Query: 230 SYAAEVDYKNRMGVLATVPEL 250
                +D  +   ++A  P+L
Sbjct: 233 --GGPLDPNSGGSIVAGNPKL 251


==> gnl|CDD|30139 cd01641, Bacterial_IMPase_like_1, Predominantly bacterial family of
           Mg++ dependend phosphatases, related to inositol
           monophosphatases. These enzymes may dephosphorylate
           fructose-1,6-bisphosphate, inositol monophospate,
           3'-phosphoadenosine-5'-phosphate,  or similar
           substrates..
          Length = 248

 Score = 83.0 bits (205), Expect = 1e-016
 Identities = 57/226 (25%), Positives = 86/226 (38%), Gaps = 49/226 (21%)

Query: 10  TEADRSAQQCIIASLSRKFPNLKIIGEEGDSNLDVKPEWLVTDENEEFLKNCCPEEWREI 69
           TEADR+A+  +   ++  FP+  I+GEE                                
Sbjct: 36  TEADRAAEAAMRELIAAAFPDHGILGEEFG----------------------------NE 67

Query: 70  KEEEFVVWV-DPLDGTSEYTQGLLEHVTVLIGVAIKNRAVGGVIYQPYYKQSNGEIGRAI 128
             +   VWV DP+DGT  + +GL    T LI +    R V GVI QP        +G   
Sbjct: 68  GGDAGYVWVLDPIDGTKSFIRGLPVWGT-LIALLHDGRPVLGVIDQPA-------LGERW 119

Query: 129 WGLKGLGT----GGFKPTS----PPKGQMIITTTRSHLTPLVQQA--LDALSPTEVIKVG 178
            G +G GT     G +P          + +++TT  H      +A          + + G
Sbjct: 120 IGARGGGTFLNGAGGRPLRVRACADLAEAVLSTTDPHFFTPGDRAAFERLARAVRLTRYG 179

Query: 179 GAGYKVLQLLEGRAHAYVFASPGCKRWDTCAPEAVLEAYGGILTDL 224
           G  Y    +  GR    +    G K +D  A   ++E  GG++TD 
Sbjct: 180 GDCYAYALVASGRVD--LVVEAGLKPYDVAALIPIIEGAGGVITDW 223


==> gnl|CDD|73273 cd01517, PAP_phosphatase, PAP-phosphatase_like domains.
           PAP-phosphatase is a member of the inositol
           monophosphatase family, and catalyses the hydrolysis of
           3'-phosphoadenosine-5'-phosphate (PAP) to AMP. In
           Saccharomyces cerevisiae, HAL2 (MET22) is involved in
           methionine biosynthesis and provides increased salt
           tolerance when over-expressed. Bacterial members of this
           domain family may differ in their substrate specificity
           and dephosphorylate different targets, as the substrate
           binding site does not appear to be conserved in that
           sub-set..
          Length = 274

 Score = 81.5 bits (201), Expect = 3e-016
 Identities = 58/269 (21%), Positives = 92/269 (34%), Gaps = 49/269 (18%)

Query: 1   EKEGKDDLQTEADRSAQQCIIASLSRKFPNLKIIGEEGDSNLDVKPEWLVTDENEEFLKN 60
            K+      T AD  AQ  I A+L+R FP+  I+GEE  + L     W+           
Sbjct: 30  WKKSDKSPVTVADYGAQALITAALARLFPSDPIVGEEDSAALG--RFWV----------- 76

Query: 61  CCPEEWREIKEEEFVVWVDPLDGTSEYTQGLLEHVTVLIGVAIKNRAVGGVIYQPYYKQS 120
                            +DP+DGT  + +G      V + +      V GVI  P     
Sbjct: 77  -----------------LDPIDGTKGFLRGDQ--FAVALALIEDGEVVLGVIGCPNLPLD 117

Query: 121 NGEIGRAIWGLKGLGT-------------GGFKPTSPPKGQMIITTTRSHLTPLVQQALD 167
           +G  G     ++G G                 + T+  +     +   +H +  +Q A+ 
Sbjct: 118 DGGGGDLFSAVRGQGAWLRPLDGSSLQPLSVRQLTNAARASFCESVESAHSSHRLQAAIK 177

Query: 168 ALSPTEVIKVGGAGYKVLQLLEGRAHAYV-FASPGCKR---WDTCAPEAVLEAYGGILTD 223
           AL  T       +  K   +  G A  Y+        R   WD  A   ++E  GG +TD
Sbjct: 178 ALGGTPQPVRLDSQAKYAAVARGAADFYLRLPLSMSYREKIWDHAAGVLIVEEAGGKVTD 237

Query: 224 LASVHYSYAAEVDYKNRMGVLATVPELKH 252
                  +       N  G++A   E+  
Sbjct: 238 ADGKPLDFGKGRKLLNNGGLIAAPGEIHE 266


==> gnl|CDD|30137 cd01639, IMPase, IMPase, inositol monophosphatase and related
           domains. A family of Mg++ dependent phosphatases,
           inhibited by lithium, many of which may act on inositol
           monophosphate substrate. They dephosphorylate inositol
           phosphate to generate inositol, which may be recycled
           into inositol lipids; in eukaryotes IMPase plays a vital
           role in intracellular signaling. IMPase is one of the
           proposed targets of Li+ therapy in manic-depressive
           illness. This family contains some bacterial members of
           the inositol monophosphatase family classified as
           SuhB-like. E. coli SuhB has been suggested to
           participate in posstranscriptional control of gene
           expression, and its inositol monophosphatase activity
           doesn't appear to be sufficient for its cellular
           function. It has been proposed, that SuhB plays a role
           in the biosynthesis of phosphatidylinositol in
           mycobacteria..
          Length = 244

 Score = 78.3 bits (193), Expect = 3e-015
 Identities = 60/240 (25%), Positives = 85/240 (35%), Gaps = 56/240 (23%)

Query: 1   EKEGKDDLQTEADRSAQQCIIASLSRKFPNLKIIGEEGDSN--LDVKPEWLVTDENEEFL 58
           EK    DL TE D++ ++ II  L + +P+   +GEE  +   L  +P W++        
Sbjct: 29  EKGSPVDLVTEVDKAVEKLIIEILKKAYPDHGFLGEESGAAGGLTDEPTWII-------- 80

Query: 59  KNCCPEEWREIKEEEFVVWVDPLDGTSEYTQGLLEHVTVLIGVAIKNRAVGGVIYQPYYK 118
                               DPLDGT+ +  G   H  V I +A+K   V GV+Y P   
Sbjct: 81  --------------------DPLDGTTNFVHGF-PHFAVSIALAVKGEPVVGVVYDP--- 116

Query: 119 QSNGEIGRAIWGLKGLGTGGF--------KPTSPPKGQMIIT---TTRSHLTPLVQQALD 167
               E+  A+      G G F              K  ++ T     R            
Sbjct: 117 -IRNELFTAV-----RGQGAFLNGRRIRVSGRKELKDALVATGFPYDRGDNFDRYLNNFA 170

Query: 168 ALSPTEVIKVGGAGYKVLQLL---EGRAHAYVFASPGCKRWDTCAPEAVLEAYGGILTDL 224
            L    V  V   G   L L     GR   Y     G K WD  A   ++   GG++TD 
Sbjct: 171 KLLAKAVRGVRRLGSAALDLAYVAAGRLDGYWER--GLKPWDVAAGALIVREAGGLVTDF 228


==> gnl|CDD|130398 TIGR01331, bisphos_cysQ, 3'(2'),5'-bisphosphate nucleotidase,
           bacterial.  Sulfate is incorporated into
           3-phosphoadenylylsulfate, PAPS, for utilization in
           pathways such as methionine biosynthesis. Transfer of
           sulfate from PAPS to an acceptor leaves adenosine
           3'-5'-bisphosphate, APS. This model describes a form
           found in bacteria of the enzyme 3'(2'),5'-bisphosphate
           nucleotidase, which removes the 3'-phosphate from APS to
           regenerate AMP and help drive the cycle.
          Length = 249

 Score = 75.6 bits (186), Expect = 2e-014
 Identities = 66/239 (27%), Positives = 96/239 (40%), Gaps = 41/239 (17%)

Query: 10  TEADRSAQQCIIASLSRKFPNLKIIGEEGDSNLDVKPEWLVTDENEEFLKNCCPEEWREI 69
           TEADR+A + I+  L    P++ ++ EE D+++ + P                 + W+  
Sbjct: 36  TEADRAAHRFILEGLRALTPDIPVLSEE-DASIPLTPR----------------QTWQRF 78

Query: 70  KEEEFVVW-VDPLDGTSEYTQGLLEHVTVLIGVAIKNRAVGGVIYQP-----YYKQSNGE 123
                  W VDPLDGT E+     +  TV I +      V GV+Y P     Y+      
Sbjct: 79  -------WLVDPLDGTKEFINRNGD-FTVNIALVEHGVPVLGVVYAPATGVTYF----AT 126

Query: 124 IGRAIWGLKGLGTGGFKPTS---PPKGQMIITTTRSHLTPLVQQALDALSPTEVIKVGGA 180
            G+A    +G G     P      P G +++  +RSH      + L  L        GG+
Sbjct: 127 AGKAAK-REGDGQALKAPIHVRPWPSGPLLVVISRSHAEEKTTEYLANLGYDLRTS-GGS 184

Query: 181 GYKVLQLLEGRAHAYVFASPGCKRWDTCAPEAVLEAYGGILTDLASVHYSYAAEVDYKN 239
             K   + EG A  Y    P    WDT A  AVL A GG + DL      Y     ++N
Sbjct: 185 SLKFCLVAEGSADIYPRLGP-TGEWDTAAGHAVLAAAGGAIFDLDGSPLLYGKRESFRN 242
