# Supplementary material for: Transcriptional Profiles of Mating-Responsive Genes from Testes and Male Accessory Glands of the Mediterranean Fruit Fly, Ceratitis capitata
Source: PLoS One. 2012 Oct 11;7(10):e46812. doi: 10.1371/journal.pone.0046812 (PMC3469604; doi:10.1371/journal.pone.0046812)
Supplement: Spreadsheet S1 — Hyperlinked Excel spreadsheet containing annotated assembled ESTs. Putative peptides are named using the prefix ‘Cc-male-’ rather than the prefix ‘TAG’ used in the text. (ZIP) [file pone.0046812.s008.zip › Spreadsheet 1/links/CDD/Cc-male-1185-CDD.txt]

>Cc-male-1185

gnl|CDD|182846 PRK10929, PRK10929, putative mechanosensitive cha...    48   4e-006
gnl|CDD|183692 PRK12704, PRK12704, phosphodiesterase; Provisional.     45   4e-005
gnl|CDD|162739 TIGR02168, SMC_prok_B, chromosome segregation pro...    44   9e-005
gnl|CDD|132362 TIGR03319, YmdA_YtgF, conserved hypothetical prot...    42   2e-004
gnl|CDD|162740 TIGR02169, SMC_prok_A, chromosome segregation pro...    42   2e-004
gnl|CDD|31389 COG1196, Smc, Chromosome segregation ATPases [Cell...    38   0.005
gnl|CDD|31767 COG1579, COG1579, Zn-ribbon protein, possibly nucl...    36   0.025
gnl|CDD|147689 pfam05667, DUF812, Protein of unknown function (D...    34   0.072
gnl|CDD|129705 TIGR00618, sbcc, exonuclease SbcC.  This family i...    34   0.092
gnl|CDD|179675 PRK03918, PRK03918, chromosome segregation protei...    33   0.15 

==> gnl|CDD|182846 PRK10929, PRK10929, putative mechanosensitive channel protein;
           Provisional.
          Length = 1109

 Score = 48.1 bits (115), Expect = 4e-006
 Identities = 44/150 (29%), Positives = 67/150 (44%), Gaps = 26/150 (17%)

Query: 13  DEADIEIEVEETPAVNGKKSKKREKADA---------EKEEKERRAQQHQQEIEHAKSEQ 63
           DE  I  E+E+  A   K   + E  +A         E++    RA+Q+QQ I++     
Sbjct: 24  DEKQITQELEQ--AKAAKTPAQAEIVEALQSALNWLEERKGSLERAKQYQQVIDNFPKLS 81

Query: 64  EQLRSKLMSLEGKILVGGENLLEKAQTQE------KLLEQS-LAELEE---REIAEKALQ 113
            +LR +L +   +      N+   A  QE      +LLE+S  A+ E+   REI++   Q
Sbjct: 82  AELRQQLNNERDEPRSVPPNMSTDALEQEILQVSSQLLEKSRQAQQEQDRAREISDSLSQ 141

Query: 114 QTLQQKETERI--DIEERYSSLQEASTGST 141
              QQ E  R   +IE R   LQ   T +T
Sbjct: 142 LPQQQTEARRQLNEIERR---LQTLGTPNT 168


==> gnl|CDD|183692 PRK12704, PRK12704, phosphodiesterase; Provisional.
          Length = 520

 Score = 44.8 bits (107), Expect = 4e-005
 Identities = 42/158 (26%), Positives = 73/158 (46%), Gaps = 27/158 (17%)

Query: 30  KKSKKREKADAEKEEKERRAQQHQQEIE-HAKSEQEQLRS-----------KLMSLEGKI 77
           K  +  E+A    EE ++ A+  ++E    AK E  +LR+           +L  LE ++
Sbjct: 32  KIKEAEEEAKRILEEAKKEAEAIKKEALLEAKEEIHKLRNEFEKELRERRNELQKLEKRL 91

Query: 78  LVGGENL---LEKAQTQEKLLEQSLAELEEREIAEKALQQTLQQKETERIDIEERYSSLQ 134
           L   ENL   LE  + +E+ LE+   ELE+++   +  ++ L++   E++   ER S L 
Sbjct: 92  LQKEENLDRKLELLEKREEELEKKEKELEQKQQELEKKEEELEELIEEQLQELERISGLT 151

Query: 135 --EASTGSTKKIHRVMQMLMSVKSELADQQQEHQREKE 170
             EA     K+I     +L  V+ E   +     +E E
Sbjct: 152 AEEA-----KEI-----LLEKVEEEARHEAAVLIKEIE 179


==> gnl|CDD|162739 TIGR02168, SMC_prok_B, chromosome segregation protein SMC, common
           bacterial type.  SMC (structural maintenance of
           chromosomes) proteins bind DNA and act in organizing and
           segregating chromosomes for partition. SMC proteins are
           found in bacteria, archaea, and eukaryotes. This family
           represents the SMC protein of most bacteria. The smc
           gene is often associated with scpB (TIGR00281) and scpA
           genes, where scp stands for segregation and condensation
           protein. SMC was shown (in Caulobacter crescentus) to be
           induced early in S phase but present and bound to DNA
           throughout the cell cycle.
          Length = 1179

 Score = 43.9 bits (104), Expect = 9e-005
 Identities = 38/195 (19%), Positives = 76/195 (38%), Gaps = 7/195 (3%)

Query: 2   EAEEEDDDGDDDEADIEIEVEETPAVNGKKSKKREKADAEKEEKERRAQQHQQEIEHAKS 61
             E E +  ++  A +  E+ E  A   +  ++ E+A+ E  E E   ++ + +IE  K 
Sbjct: 737 RLEAEVEQLEERIAQLSKELTELEAEIEELEERLEEAEEELAEAEAEIEELEAQIEQLKE 796

Query: 62  EQEQLRSKLMSLEGKILVGGENLLEKAQTQEKLLEQSLAELEEREIAEKALQQTLQQKET 121
           E + LR  L  L  ++      L E+A    + LE     +   E   + L++ +++   
Sbjct: 797 ELKALREALDELRAEL----TLLNEEAANLRERLESLERRIAATERRLEDLEEQIEELSE 852

Query: 122 ERIDIEERYSSLQEASTGSTKKIHRVMQMLMSVKSELA---DQQQEHQREKEGIYENIRS 178
           +   +      L+E       ++  ++    S++  LA    + +E   E   +      
Sbjct: 853 DIESLAAEIEELEELIEELESELEALLNERASLEEALALLRSELEELSEELRELESKRSE 912

Query: 179 LSRELALCELVLNSY 193
           L REL      L   
Sbjct: 913 LRRELEELREKLAQL 927


 Score = 43.5 bits (103), Expect = 1e-004
 Identities = 49/185 (26%), Positives = 92/185 (49%), Gaps = 7/185 (3%)

Query: 2   EAEEEDDDGDDDEADIEIEVEETPAVNGKKSKKREKADAEKEEKERRAQQHQQEIEHAKS 61
           E E + D+  ++ A++E ++EE          + E+ +AE EE E R ++ ++++E  +S
Sbjct: 327 ELESKLDELAEELAELEEKLEELKEELESLEAELEELEAELEELESRLEELEEQLETLRS 386

Query: 62  EQEQLRSKLMSLEGKILVGGENLLEKAQTQEKLLEQSLAELEEREIAE-KALQQTLQQKE 120
           +  QL  ++ SL  +I      L      +E+L ++    L++ E AE K LQ  L++ E
Sbjct: 387 KVAQLELQIASLNNEIERLEARLERLEDRRERLQQEIEELLKKLEEAELKELQAELEELE 446

Query: 121 TERIDIEERYSSLQEASTGSTKKIHRVMQMLMSVKSELADQQ------QEHQREKEGIYE 174
            E  +++E    L+EA     +++    Q L + + ELA  Q      +  Q   EG  E
Sbjct: 447 EELEELQEELERLEEALEELREELEEAEQALDAAERELAQLQARLDSLERLQENLEGFSE 506

Query: 175 NIRSL 179
            +++L
Sbjct: 507 GVKAL 511


 Score = 37.3 bits (87), Expect = 0.007
 Identities = 40/198 (20%), Positives = 83/198 (41%), Gaps = 17/198 (8%)

Query: 1   HEAEEEDDDGDDDEADIEIEVEETPAVNGKKSKKREKADAEKEEKERRAQQHQ------- 53
            E  EE ++  ++  + E E+EE  A   +  +K E+   E  E E   ++ Q       
Sbjct: 235 EELREELEELQEELKEAEEELEELTAELQELEEKLEELRLEVSELEEEIEELQKELYALA 294

Query: 54  -------QEIEHAKSEQEQLRSKLMSLEGKILVGG---ENLLEKAQTQEKLLEQSLAELE 103
                  Q+ +  +     L  +L  LE ++       + L E+    E+ LE+   ELE
Sbjct: 295 NEISRLEQQKQILRERLANLERQLEELEAQLEELESKLDELAEELAELEEKLEELKEELE 354

Query: 104 EREIAEKALQQTLQQKETERIDIEERYSSLQEASTGSTKKIHRVMQMLMSVKSELADQQQ 163
             E   + L+  L++ E+   ++EE+  +L+        +I  +   +  +++ L   + 
Sbjct: 355 SLEAELEELEAELEELESRLEELEEQLETLRSKVAQLELQIASLNNEIERLEARLERLED 414

Query: 164 EHQREKEGIYENIRSLSR 181
             +R ++ I E ++ L  
Sbjct: 415 RRERLQQEIEELLKKLEE 432


 Score = 35.0 bits (81), Expect = 0.042
 Identities = 43/208 (20%), Positives = 84/208 (40%), Gaps = 32/208 (15%)

Query: 1   HEAEEEDDDGDDDEADIEIEVEETPAVNGKKSKKREKADAEKEEKERRAQQHQQEIEHAK 60
            E EEE ++   +   +  E+           ++    + + EE E + ++ + +++   
Sbjct: 277 SELEEEIEELQKELYALANEISRLEQQKQILRERLANLERQLEELEAQLEELESKLDELA 336

Query: 61  SEQEQLRSKLMSLEGKILVGGENLLEKAQTQEKLLEQSLAELEE------REIAEKALQQ 114
            E  +L  KL  L+ ++    E  LE+ + + + LE  L ELEE       ++A+  LQ 
Sbjct: 337 EELAELEEKLEELKEEL-ESLEAELEELEAELEELESRLEELEEQLETLRSKVAQLELQI 395

Query: 115 TLQQKETERID----------------IEERYSSLQEASTGSTKKIHRVMQMLMSVKSEL 158
                E ER++                IEE    L+EA      ++  +   L  ++ EL
Sbjct: 396 ASLNNEIERLEARLERLEDRRERLQQEIEELLKKLEEA------ELKELQAELEELEEEL 449

Query: 159 ADQQQEH---QREKEGIYENIRSLSREL 183
            + Q+E    +   E + E +    + L
Sbjct: 450 EELQEELERLEEALEELREELEEAEQAL 477


 Score = 31.6 bits (72), Expect = 0.42
 Identities = 34/200 (17%), Positives = 83/200 (41%), Gaps = 34/200 (17%)

Query: 22  EETPAVNGKKSKKREKADAEKEEKERRAQQHQQEIEHAKSEQEQLRSKLMSLEGKI---- 77
            +T +   ++ ++ E+ + + EE E +  + ++ +   + E E+L  +L  L  ++    
Sbjct: 666 AKTNSSILERRREIEELEEKIEELEEKIAELEKALAELRKELEELEEELEQLRKELEELS 725

Query: 78  --LVGGENLLEKAQTQEKLLEQSLAEL--------EEREIAE-----------------K 110
             +      L + + + + LE+ +A+L         E E  E                 +
Sbjct: 726 RQISALRKDLARLEAEVEQLEERIAQLSKELTELEAEIEELEERLEEAEEELAEAEAEIE 785

Query: 111 ALQQTLQQKETERIDIEERYSSLQEASTGSTKKIHRVMQMLMSVKSELADQQQEHQR--- 167
            L+  ++Q + E   + E    L+   T   ++   + + L S++  +A  ++  +    
Sbjct: 786 ELEAQIEQLKEELKALREALDELRAELTLLNEEAANLRERLESLERRIAATERRLEDLEE 845

Query: 168 EKEGIYENIRSLSRELALCE 187
           + E + E+I SL+ E+   E
Sbjct: 846 QIEELSEDIESLAAEIEELE 865


 Score = 30.4 bits (69), Expect = 0.84
 Identities = 31/135 (22%), Positives = 53/135 (39%), Gaps = 4/135 (2%)

Query: 1   HEAEEEDDDGDDDEADIEIEVEETPAVNGKKSKKREKADAEKEEKERRAQQHQQEIEHAK 60
               E  +  +   A  E  +E+      + S+  E   AE EE E   ++ + E+E   
Sbjct: 820 ANLRERLESLERRIAATERRLEDLEEQIEELSEDIESLAAEIEELEELIEELESELEALL 879

Query: 61  SEQEQLRSKLMSLEGKILVGGENLLEKAQTQEKLLEQSLAELEEREIAEKALQQTLQQKE 120
           +E+  L   L  L  ++    E L E+ +  E    +   ELEE       L+  L+  E
Sbjct: 880 NERASLEEALALLRSEL----EELSEELRELESKRSELRRELEELREKLAQLELRLEGLE 935

Query: 121 TERIDIEERYSSLQE 135
               +++ER S    
Sbjct: 936 VRIDNLQERLSEEYS 950


==> gnl|CDD|132362 TIGR03319, YmdA_YtgF, conserved hypothetical protein YmdA/YtgF. 
          Length = 514

 Score = 42.2 bits (100), Expect = 2e-004
 Identities = 29/119 (24%), Positives = 53/119 (44%), Gaps = 15/119 (12%)

Query: 30  KKSKKREKADAEKEEKERRAQQH--------QQEIEHAKSEQE----QLRSKLMSLEGKI 77
           K     E A    EE ++ A+          ++E+   ++E E    + R++L  LE ++
Sbjct: 26  KLGSAEELAKRIIEEAKKEAETLKKEALLEAKEEVHKLRAELERELKERRNELQRLERRL 85

Query: 78  LVGGENL---LEKAQTQEKLLEQSLAELEEREIAEKALQQTLQQKETERIDIEERYSSL 133
           L   E L   +E    +E+ LE+   EL  +E      ++ L++   E+ +  ER S L
Sbjct: 86  LQREETLDRKMESLDKKEENLEKKEKELSNKEKNLDEKEEELEELIAEQREELERISGL 144


==> gnl|CDD|162740 TIGR02169, SMC_prok_A, chromosome segregation protein SMC,
           primarily archaeal type.  SMC (structural maintenance of
           chromosomes) proteins bind DNA and act in organizing and
           segregating chromosomes for partition. SMC proteins are
           found in bacteria, archaea, and eukaryotes. It is found
           in a single copy and is homodimeric in prokaryotes, but
           six paralogs (excluded from this family) are found in
           eukarotes, where SMC proteins are heterodimeric. This
           family represents the SMC protein of archaea and a few
           bacteria (Aquifex, Synechocystis, etc); the SMC of other
           bacteria is described by TIGR02168. The N- and
           C-terminal domains of this protein are well conserved,
           but the central hinge region is skewed in composition
           and highly divergent.
          Length = 1164

 Score = 42.4 bits (100), Expect = 2e-004
 Identities = 44/209 (21%), Positives = 85/209 (40%), Gaps = 17/209 (8%)

Query: 5   EEDDDGDDDEADIEIEVEETPAVNGKKSKKREKADAEKEEKERRAQQHQQEIEHAKSEQE 64
           E  +    + + ++ E+        + S++   A  +  E E+  +Q +QE E  K   E
Sbjct: 681 ERLEGLKRELSSLQSELRRIENRLDELSQELSDASRKIGEIEKEIEQLEQEEEKLKERLE 740

Query: 65  QLRSKLMSLEGKILVGGENL----LEKAQTQEKL--LEQSLAELEEREIAE--KALQQTL 116
           +L   L SLE +I      L        + +E L  LE++L +LE R        +Q  L
Sbjct: 741 ELEEDLSSLEQEIENVKSELKELEARIEELEEDLHKLEEALNDLEARLSHSRIPEIQAEL 800

Query: 117 QQKETERIDIEERYSSLQEASTGSTKKIHRVMQMLMSVKSELADQQQEHQREKEGIYENI 176
            + E E   IE R   ++        ++    + L     EL +Q+ + + + + I + I
Sbjct: 801 SKLEEEVSRIEARLREIE----QKLNRLTLEKEYLEKEIQELQEQRIDLKEQIKSIEKEI 856

Query: 177 RSLSRELALCELVLNSYIPKEYQSMINQY 205
            +L+ +    E  L     +E ++ +   
Sbjct: 857 ENLNGKKEELEEEL-----EELEAALRDL 880


 Score = 40.4 bits (95), Expect = 0.001
 Identities = 26/132 (19%), Positives = 54/132 (40%), Gaps = 3/132 (2%)

Query: 33  KKREKADAEKEEKERRAQQHQQEIEHAKSEQEQLRSKLMSLEGKILVGGENLLEKAQTQE 92
           +++E  + +    E   ++  +EI   +   E++   L  L  KI   GE   E+ + +E
Sbjct: 237 RQKEAIERQLASLEEELEKLTEEISELEKRLEEIEQLLEELNKKIKDLGEE--EQLRVKE 294

Query: 93  KLLEQSLAELEEREIAEKALQQTLQQKETERIDIEERYSSLQEASTGSTKKIHRVMQMLM 152
           K+ E   AE+   E +    ++ L+  E     +E     L        ++I    +   
Sbjct: 295 KIGELE-AEIASLERSIAEKERELEDAEERLAKLEAEIDKLLAEIEELEREIEEERKRRD 353

Query: 153 SVKSELADQQQE 164
            +  E A+ ++E
Sbjct: 354 KLTEEYAELKEE 365


 Score = 39.7 bits (93), Expect = 0.002
 Identities = 29/185 (15%), Positives = 74/185 (40%), Gaps = 21/185 (11%)

Query: 2   EAEEEDDDGDDDEADIEIEVEETPAVNGKKSKKREKADAEKEEKERRAQQHQQEIEHAKS 61
             ++  D G++++  ++ ++ E  A       +    +    EKER  +  ++ +   ++
Sbjct: 277 LNKKIKDLGEEEQLRVKEKIGELEA-------EIASLERSIAEKERELEDAEERLAKLEA 329

Query: 62  EQEQLRSKLMSLEGKILVGGENLLEKAQTQEKLLEQSLAELEEREIAEKALQQTLQQKET 121
           E ++L +++  LE +I           + + K  ++   E  E +   + L+  L++ + 
Sbjct: 330 EIDKLLAEIEELEREI-----------EEERKRRDKLTEEYAELKEELEDLRAELEEVDK 378

Query: 122 ERIDIEERYSSLQEASTGSTKKIH---RVMQMLMSVKSELADQQQEHQREKEGIYENIRS 178
           E  +  +     +E      ++I+   R +  L      L+++  +      GI   I  
Sbjct: 379 EFAETRDELKDYREKLEKLKREINELKRELDRLQEELQRLSEELADLNAAIAGIEAKINE 438

Query: 179 LSREL 183
           L  E 
Sbjct: 439 LEEEK 443


 Score = 35.4 bits (82), Expect = 0.028
 Identities = 38/184 (20%), Positives = 85/184 (46%), Gaps = 8/184 (4%)

Query: 2    EAEEEDDDGDDDEADIEIEVEETPAVNGKKSKKREKADAEKEEKERRAQQHQQEIEHAKS 61
            E +E+  D  +    IE E+E       +  ++ E+ +A   + E R    ++E +  ++
Sbjct: 837  ELQEQRIDLKEQIKSIEKEIENLNGKKEELEEELEELEAALRDLESRLGDLKKERDELEA 896

Query: 62   EQEQLRSKLMSLEGKILVGGENLLEKAQTQEKLLEQSLAELEE---REIAEKALQQTLQQ 118
            +  +L  K+  LE +I    + L E     E L E+ L+E+E+    +      + +L+ 
Sbjct: 897  QLRELERKIEELEAQIEKKRKRLSELKAKLEALEEE-LSEIEDPKGEDEEIPEEELSLED 955

Query: 119  KETERIDIEERYSSLQEASTGSTKKIHRVMQMLMSVKSELADQQQEHQREKEGIYENIRS 178
             + E   +EE   +L+  +  + ++   V++ L     EL +++ + + E++ I E I  
Sbjct: 956  VQAELQRVEEEIRALEPVNMLAIQEYEEVLKRL----DELKEKRAKLEEERKAILERIEE 1011

Query: 179  LSRE 182
              ++
Sbjct: 1012 YEKK 1015


 Score = 35.0 bits (81), Expect = 0.035
 Identities = 29/139 (20%), Positives = 63/139 (45%), Gaps = 12/139 (8%)

Query: 2   EAEEEDDDGDDDEADIEIEVEETPAVNGKKSKKREKADAEKEEKERRAQQHQQEIEHAKS 61
           E + E    +++ + IE  + E      + + ++E  + E +E + +    +++I+  + 
Sbjct: 795 EIQAELSKLEEEVSRIEARLREIEQKLNRLTLEKEYLEKEIQELQEQRIDLKEQIKSIEK 854

Query: 62  EQEQLRSKLMSLEGKILVGGENLLEKAQTQEKLLEQSLAELE-EREIAEK---ALQQTLQ 117
           E E L  K   LE +        LE+ +   + LE  L +L+ ER+  E     L++ ++
Sbjct: 855 EIENLNGKKEELEEE--------LEELEAALRDLESRLGDLKKERDELEAQLRELERKIE 906

Query: 118 QKETERIDIEERYSSLQEA 136
           + E +     +R S L+  
Sbjct: 907 ELEAQIEKKRKRLSELKAK 925


 Score = 33.1 bits (76), Expect = 0.14
 Identities = 34/136 (25%), Positives = 60/136 (44%), Gaps = 3/136 (2%)

Query: 2   EAEEEDDDGDDDEADIEIEVEETPAVNGKKSKKREKADAEKEEKERRAQQHQQEIEHAKS 61
           E +EE +D   +  +++ E  ET        +K EK   E  E +R   + Q+E++    
Sbjct: 361 ELKEELEDLRAELEEVDKEFAETRDELKDYREKLEKLKREINELKRELDRLQEELQRLSE 420

Query: 62  EQEQLRSKLMSLEGKILVGGENLLEKA---QTQEKLLEQSLAELEEREIAEKALQQTLQQ 118
           E   L + +  +E KI    E   +KA   + QE  LEQ  A+L + E     L++   +
Sbjct: 421 ELADLNAAIAGIEAKINELEEEKEDKALEIKKQEWKLEQLAADLSKYEQELYDLKEEYDR 480

Query: 119 KETERIDIEERYSSLQ 134
            E E   ++   +  +
Sbjct: 481 VEKELSKLQRELAEAE 496


 Score = 31.2 bits (71), Expect = 0.57
 Identities = 32/195 (16%), Positives = 77/195 (39%), Gaps = 5/195 (2%)

Query: 1   HEAEEEDDDGDDDEADIEIEVEETPAVNGKKSKKREKADAEKEEKERRAQQHQQEIEHAK 60
            +   E ++ + +  +     ++      +  ++ E   AE EE ++   + + E++  +
Sbjct: 332 DKLLAEIEELEREIEEERKRRDKLTEEYAELKEELEDLRAELEEVDKEFAETRDELKDYR 391

Query: 61  SEQEQLRSKLMSLEGKILVGGENLLEKAQTQEKLLEQSLAELEEREIAEKALQQTLQQKE 120
            + E+L+ ++  L+ ++    + L E+ Q   + L    A +   E     L++  + K 
Sbjct: 392 EKLEKLKREINELKREL----DRLQEELQRLSEELADLNAAIAGIEAKINELEEEKEDKA 447

Query: 121 TERIDIEERYSSLQEASTGSTKKIHRVMQMLMSVKSELADQQQEHQREKEGIYENIRSLS 180
            E    E +   L    +   ++++ + +    V+ EL+  Q+E     E          
Sbjct: 448 LEIKKQEWKLEQLAADLSKYEQELYDLKEEYDRVEKELSKLQRELAE-AEAQARASEERV 506

Query: 181 RELALCELVLNSYIP 195
           R     E VL + I 
Sbjct: 507 RGGRAVEEVLKASIQ 521


==> gnl|CDD|31389 COG1196, Smc, Chromosome segregation ATPases [Cell division and
           chromosome partitioning].
          Length = 1163

 Score = 38.1 bits (88), Expect = 0.005
 Identities = 38/180 (21%), Positives = 78/180 (43%)

Query: 1   HEAEEEDDDGDDDEADIEIEVEETPAVNGKKSKKREKADAEKEEKERRAQQHQQEIEHAK 60
            E +EE  +  ++  ++E E+        +   + E+ +   EE + + +  ++E+E  +
Sbjct: 284 EELQEELLELKEEIEELEGEISLLRERLEELENELEELEERLEELKEKIEALKEELEERE 343

Query: 61  SEQEQLRSKLMSLEGKILVGGENLLEKAQTQEKLLEQSLAELEEREIAEKALQQTLQQKE 120
           +  E+L   L  LE       E L    +  E+L E    EL E E     ++  L++ +
Sbjct: 344 TLLEELEQLLAELEEAKEELEEKLSALLEELEELFEALREELAELEAELAEIRNELEELK 403

Query: 121 TERIDIEERYSSLQEASTGSTKKIHRVMQMLMSVKSELADQQQEHQREKEGIYENIRSLS 180
            E   +EER   L E      +++  +   L  +++EL +  +E +  +E + E    L 
Sbjct: 404 REIESLEERLERLSERLEDLKEELKELEAELEELQTELEELNEELEELEEQLEELRDRLK 463


 Score = 38.1 bits (88), Expect = 0.005
 Identities = 28/166 (16%), Positives = 69/166 (41%)

Query: 15  ADIEIEVEETPAVNGKKSKKREKADAEKEEKERRAQQHQQEIEHAKSEQEQLRSKLMSLE 74
            + E E+EE  +   +  ++ E+   E  E +   ++ + EI   +   E+L ++L  LE
Sbjct: 263 EEAEKEIEELKSELEELREELEELQEELLELKEEIEELEGEISLLRERLEELENELEELE 322

Query: 75  GKILVGGENLLEKAQTQEKLLEQSLAELEEREIAEKALQQTLQQKETERIDIEERYSSLQ 134
            ++    E +    +  E+         +     E+A ++  ++      ++EE + +L+
Sbjct: 323 ERLEELKEKIEALKEELEERETLLEELEQLLAELEEAKEELEEKLSALLEELEELFEALR 382

Query: 135 EASTGSTKKIHRVMQMLMSVKSELADQQQEHQREKEGIYENIRSLS 180
           E       ++  +   L  +K E+   ++  +R  E + +    L 
Sbjct: 383 EELAELEAELAEIRNELEELKREIESLEERLERLSERLEDLKEELK 428


 Score = 37.3 bits (86), Expect = 0.008
 Identities = 37/196 (18%), Positives = 83/196 (42%), Gaps = 2/196 (1%)

Query: 2   EAEEEDDDGDDDEADIEIEVEETPAVNGKKSKKREKADAEKEEKERRAQQHQQEIEHAKS 61
           E EE  ++  +    ++ E+EE   +  +  +   + +  KEE E +     +E+E    
Sbjct: 320 ELEERLEELKEKIEALKEELEERETLLEELEQLLAELEEAKEELEEKLSALLEELEELFE 379

Query: 62  EQEQLRSKLMSLEGKILVGGENLLEKAQTQEKLLEQSLAELEEREIAEKALQQTLQQKET 121
              +  ++L +   +I    E L  + ++ E+ LE+    LE+ +   K L+  L++ +T
Sbjct: 380 ALREELAELEAELAEIRNELEELKREIESLEERLERLSERLEDLKEELKELEAELEELQT 439

Query: 122 ERIDIEERYSSLQEASTGSTKKIHRVMQMLMSVKSELAD--QQQEHQREKEGIYENIRSL 179
           E  ++ E    L+E       ++  + + L  ++ EL    ++      +    E  +  
Sbjct: 440 ELEELNEELEELEEQLEELRDRLKELERELAELQEELQRLEKELSSLEARLDRLEAEQRA 499

Query: 180 SRELALCELVLNSYIP 195
           S+ +      L S +P
Sbjct: 500 SQGVRAVLEALESGLP 515


 Score = 36.2 bits (83), Expect = 0.017
 Identities = 46/197 (23%), Positives = 97/197 (49%), Gaps = 14/197 (7%)

Query: 1   HEAEEEDDDGDDDEADIEIEVEETPAVNGKKSKKREKADAEKEEKERRAQQHQQEIEHAK 60
            E E + ++   + A +E E+E+  +   +  ++ E+ + E EE + R ++ ++E+E  +
Sbjct: 712 EELERQLEELKRELAALEEELEQLQSRLEELEEELEELEEELEELQERLEELEEELESLE 771

Query: 61  SEQEQLRSKLMSLEGKILVGGENLLEKAQTQEKLLEQSLAELEEREIAEKALQQTLQQKE 120
               +L+ ++  LE K     + L E+ +  E+ LE++   L+  E   ++L+Q  ++ E
Sbjct: 772 EALAKLKEEIEELEEKR----QALQEELEELEEELEEAERRLDALERELESLEQRRERLE 827

Query: 121 TERIDIEERYSSLQEASTGSTKKIHRVMQMLMSVKSELADQQQE----------HQREKE 170
            E  ++EE    L+E      +++  + + L  +K EL + + E           + EKE
Sbjct: 828 QEIEELEEEIEELEEKLDELEEELEELEKELEELKEELEELEAEKEELEDELKELEEEKE 887

Query: 171 GIYENIRSLSRELALCE 187
            + E +R L  ELA  +
Sbjct: 888 ELEEELRELESELAELK 904


 Score = 34.2 bits (78), Expect = 0.063
 Identities = 42/191 (21%), Positives = 88/191 (46%), Gaps = 8/191 (4%)

Query: 1   HEAEEEDDDGDDDEADIEIEVEETPAVNGKKSKKREKA----DAEKEEKERRAQQHQQEI 56
            EAE + +  +++   +E  +EE      K  ++ EKA    + + E +E        ++
Sbjct: 175 EEAERKLERTEENLERLEDLLEELEKQLEKLERQAEKAERYQELKAELRELELALLLAKL 234

Query: 57  EHAKSEQEQLRSKLMSLEGKILVGGENLLEKAQTQEKLLEQSLAELEEREIAEKALQQTL 116
           +  + E E+L  +L  LE ++    E L E+ +  EK +E+  +ELEE     + LQ+ L
Sbjct: 235 KELRKELEELEEELSRLEEEL----EELQEELEEAEKEIEELKSELEELREELEELQEEL 290

Query: 117 QQKETERIDIEERYSSLQEASTGSTKKIHRVMQMLMSVKSELADQQQEHQREKEGIYENI 176
            + + E  ++E   S L+E       ++  + + L  +K ++   ++E +  +  + E  
Sbjct: 291 LELKEEIEELEGEISLLRERLEELENELEELEERLEELKEKIEALKEELEERETLLEELE 350

Query: 177 RSLSRELALCE 187
           + L+      E
Sbjct: 351 QLLAELEEAKE 361


 Score = 33.5 bits (76), Expect = 0.12
 Identities = 45/193 (23%), Positives = 85/193 (44%), Gaps = 12/193 (6%)

Query: 1   HEAEEEDDDGDDDEADIEIEVEETPAVNGKKSKKREKADAEKEEKERRAQQHQQEIEHAK 60
            E EEE ++ +++  +++  +EE         +   K   E EE E + Q  Q+E+E  +
Sbjct: 740 EELEEELEELEEELEELQERLEELEEELESLEEALAKLKEEIEELEEKRQALQEELEELE 799

Query: 61  SEQEQLRSKLMSLEGKILVGGENLLEKAQTQEKLLEQSLAELEER----EIAEKALQQTL 116
            E E+   +L +LE +        LE  + + + LEQ + ELEE     E     L++ L
Sbjct: 800 EELEEAERRLDALERE--------LESLEQRRERLEQEIEELEEEIEELEEKLDELEEEL 851

Query: 117 QQKETERIDIEERYSSLQEASTGSTKKIHRVMQMLMSVKSELADQQQEHQREKEGIYENI 176
           ++ E E  +++E    L+        ++  + +    ++ EL + + E    KE I +  
Sbjct: 852 EELEKELEELKEELEELEAEKEELEDELKELEEEKEELEEELRELESELAELKEEIEKLR 911

Query: 177 RSLSRELALCELV 189
             L    A  E +
Sbjct: 912 ERLEELEAKLERL 924


==> gnl|CDD|31767 COG1579, COG1579, Zn-ribbon protein, possibly nucleic acid-binding
           [General function prediction only].
          Length = 239

 Score = 35.7 bits (82), Expect = 0.025
 Identities = 38/174 (21%), Positives = 80/174 (45%), Gaps = 7/174 (4%)

Query: 36  EKADAEKEEKERRAQQHQQEIEHAKSEQEQLRSKLMSLEGKIL------VGGENLLEKAQ 89
           +K D EK+  E R ++ ++ ++ AK+E E L   L +LE ++          E+ +++ +
Sbjct: 13  QKLDLEKDRLEPRIKEIRKALKKAKAELEALNKALEALEIELEDLENQVSQLESEIQEIR 72

Query: 90  TQEKLLEQSLAELEEREIAEKALQQTLQQKETERIDIEERYSSLQEASTGSTKKIHRVMQ 149
            + K  E+ L+   + E   +AL   +Q  +     +E+  + L E      K+I  + +
Sbjct: 73  ERIKRAEEKLSA-VKDERELRALNIEIQIAKERINSLEDELAELMEEIEKLEKEIEDLKE 131

Query: 150 MLMSVKSELADQQQEHQREKEGIYENIRSLSRELALCELVLNSYIPKEYQSMIN 203
            L  ++  LA+ +   + E   I E  + LS +    +  L+  +  EY+ +  
Sbjct: 132 RLERLEKNLAEAEARLEEEVAEIREEGQELSSKREELKEKLDPELLSEYERIRK 185


==> gnl|CDD|147689 pfam05667, DUF812, Protein of unknown function (DUF812).  This
           family consists of several eukaryotic proteins of
           unknown function.
          Length = 536

 Score = 34.0 bits (78), Expect = 0.072
 Identities = 34/168 (20%), Positives = 70/168 (41%), Gaps = 19/168 (11%)

Query: 20  EVEETPAVNGKKSKKREKADAEKEEKERRAQQHQQEIEHAKSEQEQLRSKLMSLEGKILV 79
           +     A         E+   ++ E E  A Q  ++I+  +S  E++ S++ +L  KI  
Sbjct: 245 QAATAAAEVPPAEMDTEEDRTKEREAELEALQ--EQIDELESSIEEVLSEIKALASKIKQ 302

Query: 80  GGENLLEKAQTQEKLLEQ--------SLAELEEREIAE---------KALQQTLQQKETE 122
             E L    Q  E+L E+         L    E  +A+         + L +  QQ E  
Sbjct: 303 VNEELTTVRQENEELEEEYKIKKRTVELLPDAENNVAKLQALVVASSERLLELAQQWEAH 362

Query: 123 RIDIEERYSSLQEASTGSTKKIHRVMQMLMSVKSELADQQQEHQREKE 170
           R  + + Y SL+E +     +  R +  +  +++++ + + E Q +++
Sbjct: 363 RTPLIDEYRSLKEKNRNKEDETQRQLDEIKKLRNKIEELESELQTKEQ 410


==> gnl|CDD|129705 TIGR00618, sbcc, exonuclease SbcC.  This family is based on the
           phylogenomic analysis of JA Eisen (1999, Ph.D. Thesis,
           Stanford University).
          Length = 1042

 Score = 33.8 bits (77), Expect = 0.092
 Identities = 32/155 (20%), Positives = 55/155 (35%), Gaps = 22/155 (14%)

Query: 37  KADAEKEEKERRAQQHQQEIEHAKSEQEQLRSKLMSLEGKILVGGENLLEKAQTQEKLLE 96
           K   EKE K  R    Q +  HA   Q++                    E+   +++LL+
Sbjct: 221 KQVLEKELKHLREALQQTQQSHAYLTQKR-----------------EAQEEQLKKQQLLK 263

Query: 97  QSLAELEEREIAEKALQQTLQQKETERIDIEERYSSLQEASTGSTKKIHRVMQMLMSVKS 156
           Q  A +EE    E  L+    Q+   R       ++  +A T   ++  R+   L S   
Sbjct: 264 QLRARIEELRAQEAVLE--ETQERINRARKAAPLAAHIKAVTQIEQQAQRIHTELQSKMR 321

Query: 157 ELAD---QQQEHQREKEGIYENIRSLSRELALCEL 188
             A    ++  H +++  I E  R L    +    
Sbjct: 322 SRAKLLMKRAAHVKQQSSIEEQRRLLQTLHSQEIH 356


==> gnl|CDD|179675 PRK03918, PRK03918, chromosome segregation protein; Provisional.
          Length = 880

 Score = 33.1 bits (76), Expect = 0.15
 Identities = 40/170 (23%), Positives = 81/170 (47%), Gaps = 12/170 (7%)

Query: 20  EVEETPAVNGKKSKKREKADAEKEEKERRAQQHQQEIEHAKSEQEQLRSKLMSLEGKILV 79
           E+E+      +  K +E A+  KE +E+  + + +E+E    E E+L+ KL+ L+G+I  
Sbjct: 484 ELEKVLKKESELIKLKELAEQLKELEEKLKKYNLEELEKKAEEYEKLKEKLIKLKGEIKS 543

Query: 80  GGENLLEKAQTQEKLLEQSLAELEE--REIAEKALQQTLQQKETERIDIEERYSSLQEAS 137
                L+K   + + L++ LAELE+   E+ E+  +   + +E     +EE    L+E  
Sbjct: 544 -----LKKELEKLEELKKKLAELEKKLDELEEELAELLKELEELGFESVEELEERLKE-- 596

Query: 138 TGSTKKIHRVMQMLMSVKSELADQQQEHQREKEGIYENIRSLSRELALCE 187
               +  +     L   + EL  +++E ++ +E + +    L+      E
Sbjct: 597 ---LEPFYNEYLELKDAEKELEREEKELKKLEEELDKAFEELAETEKRLE 643


 Score = 32.3 bits (74), Expect = 0.26
 Identities = 42/167 (25%), Positives = 79/167 (47%), Gaps = 10/167 (5%)

Query: 18  EIEVEETPAVNGKKSKKREKADAEKEEKERRAQQHQQEIEHAKSEQEQLRSKLMSLEGKI 77
           E E+EE      + S +  +   E E+ E+      +E+E  K E E+L  +L SLEG  
Sbjct: 199 EKELEEVLREINEISSELPELREELEKLEKE----VKELEELKEEIEELEKELESLEGSK 254

Query: 78  LVGGENLLEKAQTQEKLLEQSLAELEEREIAEKALQQTLQQKETERIDIEERYSSLQEAS 137
                 L EK +  E+ +E+   E+EE E   K L++ L++K  E I + E Y    +  
Sbjct: 255 ----RKLEEKIRELEERIEELKKEIEELEEKVKELKE-LKEKAEEYIKLSEFYEEYLDEL 309

Query: 138 TGSTKKIHRVMQMLMSVKSELADQQQEHQREKEGIYENIRSLSRELA 184
               K++ R+ + +  ++  + +  +E +   E + + ++ L + L 
Sbjct: 310 REIEKRLSRLEEEINGIEERIKE-LEEKEERLEELKKKLKELEKRLE 355
