# Supplementary material for: Transcriptional Profiles of Mating-Responsive Genes from Testes and Male Accessory Glands of the Mediterranean Fruit Fly, Ceratitis capitata
Source: PLoS One. 2012 Oct 11;7(10):e46812. doi: 10.1371/journal.pone.0046812 (PMC3469604; doi:10.1371/journal.pone.0046812)
Supplement: Spreadsheet S1 — Hyperlinked Excel spreadsheet containing annotated assembled ESTs. Putative peptides are named using the prefix ‘Cc-male-’ rather than the prefix ‘TAG’ used in the text. (ZIP) [file pone.0046812.s008.zip › Spreadsheet 1/links/CDD/Cc-male-1186-CDD.txt]

>Cc-male-1186

gnl|CDD|180126 PRK05557, fabG, 3-ketoacyl-(acyl-carrier-protein)...   190   4e-049
gnl|CDD|180133 PRK05565, fabG, 3-ketoacyl-(acyl-carrier-protein)...   186   3e-048
gnl|CDD|180897 PRK07231, fabG, 3-ketoacyl-(acyl-carrier-protein)...   186   4e-048
gnl|CDD|180183 PRK05653, fabG, 3-ketoacyl-(acyl-carrier-protein)...   182   1e-046
gnl|CDD|183775 PRK12826, PRK12826, 3-ketoacyl-(acyl-carrier-prot...   172   7e-044
gnl|CDD|162551 TIGR01830, 3oxo_ACP_reduc, 3-oxoacyl-(acyl-carrie...   167   4e-042
gnl|CDD|183774 PRK12825, fabG, 3-ketoacyl-(acyl-carrier-protein)...   164   2e-041
gnl|CDD|180817 PRK07060, PRK07060, short chain dehydrogenase; Pr...   159   8e-040
gnl|CDD|102201 PRK06138, PRK06138, short chain dehydrogenase; Pr...   158   1e-039
gnl|CDD|31231 COG1028, FabG, Dehydrogenases with different speci...   155   9e-039

==> gnl|CDD|180126 PRK05557, fabG, 3-ketoacyl-(acyl-carrier-protein) reductase;
           Validated.
          Length = 248

 Score =  190 bits (485), Expect = 4e-049
 Identities = 73/185 (39%), Positives = 108/185 (58%), Gaps = 7/185 (3%)

Query: 9   DAERIVKTAVDKFGKLDVLVNNAGAGASGHILDIDVDQFDRVMNTNVRSVFLLTKYAAPH 68
             ER V  A  +FG +D+LVNNAG      ++ +  + +DRV++TN+  VF LTK  A  
Sbjct: 69  SVERAVDEAKAEFGGVDILVNNAGITRDNLLMRMKEEDWDRVIDTNLTGVFNLTKAVARP 128

Query: 69  LIK-TQGSIVNVSSVAGLRSFPAVSVYCTSKAAIDQFTRCIALDLAPHKVRVNAVNPGVI 127
           ++K   G I+N+SSV GL   P  + Y  SKA +  FT+ +A +LA   + VNAV PG I
Sbjct: 129 MMKQRSGRIINISSVVGLMGNPGQANYAASKAGVIGFTKSLARELASRGITVNAVAPGFI 188

Query: 128 VTEFHKRVGMSEEQYAEYLARCKETHALGRVGEAKEVADTIIFLASDKSSFITGATLPVD 187
            T+    +   E+     LA+      LGR+G+ +E+A  + FLASD++++ITG TL V+
Sbjct: 189 ETDMTDAL--PEDVKEAILAQI----PLGRLGQPEEIASAVAFLASDEAAYITGQTLHVN 242

Query: 188 GGKHA 192
           GG   
Sbjct: 243 GGMVM 247


==> gnl|CDD|180133 PRK05565, fabG, 3-ketoacyl-(acyl-carrier-protein) reductase;
           Provisional.
          Length = 247

 Score =  186 bits (476), Expect = 3e-048
 Identities = 81/190 (42%), Positives = 117/190 (61%), Gaps = 7/190 (3%)

Query: 4   LTSLCDAERIVKTAVDKFGKLDVLVNNAGAGASGHILDIDVDQFDRVMNTNVRSVFLLTK 63
           ++S  D E +V+  V+KFGK+D+LVNNAG    G + D+  +++DRV++ N+  V LLT+
Sbjct: 64  VSSEEDVENLVEQIVEKFGKIDILVNNAGISNFGLVTDMTDEEWDRVIDVNLTGVMLLTR 123

Query: 64  YAAPHLIKT-QGSIVNVSSVAGLRSFPAVSVYCTSKAAIDQFTRCIALDLAPHKVRVNAV 122
           YA P++IK   G IVN+SS+ GL       +Y  SK A++ FT+ +A +LAP  +RVNAV
Sbjct: 124 YALPYMIKRKSGVIVNISSIWGLIGASCEVLYSASKGAVNAFTKALAKELAPSGIRVNAV 183

Query: 123 NPGVIVTEFHKRVGMSEEQYAEYLARCKETHALGRVGEAKEVADTIIFLASDKSSFITGA 182
            PG I TE      M      E      E   LGR+G+ +E+A  ++FLASD +S+ITG 
Sbjct: 184 APGAIDTE------MWSSFSEEDKEGLAEEIPLGRLGKPEEIAKVVLFLASDDASYITGQ 237

Query: 183 TLPVDGGKHA 192
            + VDGG   
Sbjct: 238 IITVDGGWTC 247


==> gnl|CDD|180897 PRK07231, fabG, 3-ketoacyl-(acyl-carrier-protein) reductase;
           Provisional.
          Length = 251

 Score =  186 bits (475), Expect = 4e-048
 Identities = 80/185 (43%), Positives = 116/185 (62%), Gaps = 8/185 (4%)

Query: 9   DAERIVKTAVDKFGKLDVLVNNAGAG-ASGHILDIDVDQFDRVMNTNVRSVFLLTKYAAP 67
           D E  V  A+++FG +D+LVNNAG    +G +LD+D  +FDR+   NV+S +L T+ A P
Sbjct: 67  DVEAAVAAALERFGSVDILVNNAGTTHRNGPLLDVDEAEFDRIFAVNVKSPYLWTQAAVP 126

Query: 68  HLIKT-QGSIVNVSSVAGLRSFPAVSVYCTSKAAIDQFTRCIALDLAPHKVRVNAVNPGV 126
            +     G+IVNV+S AGLR  P +  Y  SK A+   T+ +A +L P K+RVNAV P V
Sbjct: 127 AMRGEGGGAIVNVASTAGLRPRPGLGWYNASKGAVITLTKALAAELGPDKIRVNAVAPVV 186

Query: 127 IVTEFHKRV--GMSEEQYAEYLARCKETHALGRVGEAKEVADTIIFLASDKSSFITGATL 184
           + T   +      + E  A++LA    T  LGR+G  +++A+  +FLASD++S+ITG TL
Sbjct: 187 VETGLLEAFMGEPTPENRAKFLA----TIPLGRLGTPEDIANAALFLASDEASWITGVTL 242

Query: 185 PVDGG 189
            VDGG
Sbjct: 243 VVDGG 247


==> gnl|CDD|180183 PRK05653, fabG, 3-ketoacyl-(acyl-carrier-protein) reductase;
           Validated.
          Length = 246

 Score =  182 bits (464), Expect = 1e-046
 Identities = 73/182 (40%), Positives = 110/182 (60%), Gaps = 7/182 (3%)

Query: 9   DAERIVKTAVDKFGKLDVLVNNAGAGASGHILDIDVDQFDRVMNTNVRSVFLLTKYAAPH 68
               +++ AV+ FG LD+LVNNAG      +  +  + +DRV++ N+   F + + A P 
Sbjct: 68  AVRALIEAAVEAFGALDILVNNAGITRDALLPRMSEEDWDRVIDVNLTGTFNVVRAALPP 127

Query: 69  LIKT-QGSIVNVSSVAGLRSFPAVSVYCTSKAAIDQFTRCIALDLAPHKVRVNAVNPGVI 127
           +IK   G IVN+SSV+G+   P  + Y  +KA +  FT+ +AL+LA   + VNAV PG I
Sbjct: 128 MIKARYGRIVNISSVSGVTGNPGQTNYSAAKAGVIGFTKALALELASRGITVNAVAPGFI 187

Query: 128 VTEFHKRVGMSEEQYAEYLARCKETHALGRVGEAKEVADTIIFLASDKSSFITGATLPVD 187
            T+  +  G+ EE  AE L        LGR+G+ +EVA+ + FLASD +S+ITG  +PV+
Sbjct: 188 DTDMTE--GLPEEVKAEILKEIP----LGRLGQPEEVANAVAFLASDAASYITGQVIPVN 241

Query: 188 GG 189
           GG
Sbjct: 242 GG 243


==> gnl|CDD|183775 PRK12826, PRK12826, 3-ketoacyl-(acyl-carrier-protein) reductase;
           Reviewed.
          Length = 251

 Score =  172 bits (439), Expect = 7e-044
 Identities = 77/189 (40%), Positives = 115/189 (60%), Gaps = 7/189 (3%)

Query: 4   LTSLCDAERIVKTAVDKFGKLDVLVNNAGAGASGHILDIDVDQFDRVMNTNVRSVFLLTK 63
           +      +  V   V+ FG+LD+LV NAG        ++D +Q++RV++ N+   FLLT+
Sbjct: 64  VRDRAALKAAVAAGVEDFGRLDILVANAGIFPLTPFAEMDDEQWERVIDVNLTGTFLLTQ 123

Query: 64  YAAPHLIKT-QGSIVNVSSVAGLRS-FPAVSVYCTSKAAIDQFTRCIALDLAPHKVRVNA 121
            A P LI+   G IV  SSVAG R  +P ++ Y  SKA +  FTR +AL+LA   + VN+
Sbjct: 124 AALPALIRAGGGRIVLTSSVAGPRVGYPGLAHYAASKAGLVGFTRALALELAARNITVNS 183

Query: 122 VNPGVIVTEFHKRVGMSEEQYAEYLARCKETHALGRVGEAKEVADTIIFLASDKSSFITG 181
           V+PG + T     +G  + Q+AE +A       LGR+GE +++A  ++FLASD++ +ITG
Sbjct: 184 VHPGGVDTPMAGNLG--DAQWAEAIAA---AIPLGRLGEPEDIAAAVLFLASDEARYITG 238

Query: 182 ATLPVDGGK 190
            TLPVDGG 
Sbjct: 239 QTLPVDGGA 247


==> gnl|CDD|162551 TIGR01830, 3oxo_ACP_reduc, 3-oxoacyl-(acyl-carrier-protein)
           reductase.  This model represents 3-oxoacyl-[ACP]
           reductase, also called 3-ketoacyl-acyl carrier protein
           reductase, an enzyme of fatty acid biosynthesis.
          Length = 239

 Score =  167 bits (424), Expect = 4e-042
 Identities = 68/182 (37%), Positives = 107/182 (58%), Gaps = 7/182 (3%)

Query: 9   DAERIVKTAVDKFGKLDVLVNNAGAGASGHILDIDVDQFDRVMNTNVRSVFLLTKYAAPH 68
           D + +V+   ++ G +D+LVNNAG      ++ +  + +D V++TN+  VF LT+     
Sbjct: 62  DVKAVVEEIEEELGPIDILVNNAGITRDNLLMRMKEEDWDAVIDTNLTGVFNLTQAVLRI 121

Query: 69  LIKT-QGSIVNVSSVAGLRSFPAVSVYCTSKAAIDQFTRCIALDLAPHKVRVNAVNPGVI 127
           +IK   G I+N+SSV GL      + Y  SKA +  FT+ +A +LA   + VNAV PG I
Sbjct: 122 MIKQRSGRIINISSVVGLMGNAGQANYAASKAGVIGFTKSLAKELASRNITVNAVAPGFI 181

Query: 128 VTEFHKRVGMSEEQYAEYLARCKETHALGRVGEAKEVADTIIFLASDKSSFITGATLPVD 187
            T+   +  +SE+   + L++      LGR G  +EVA+ + FLASD++S+ITG  + VD
Sbjct: 182 DTDMTDK--LSEKVKKKILSQI----PLGRFGTPEEVANAVAFLASDEASYITGQVIHVD 235

Query: 188 GG 189
           GG
Sbjct: 236 GG 237


==> gnl|CDD|183774 PRK12825, fabG, 3-ketoacyl-(acyl-carrier-protein) reductase;
           Provisional.
          Length = 249

 Score =  164 bits (418), Expect = 2e-041
 Identities = 69/187 (36%), Positives = 104/187 (55%), Gaps = 7/187 (3%)

Query: 4   LTSLCDAERIVKTAVDKFGKLDVLVNNAGAGASGHILDIDVDQFDRVMNTNVRSVFLLTK 63
           +T     E  V  AV++FG++D+LVNNAG      + D+  D++D V++ N+  VF L +
Sbjct: 65  VTDKAALEAAVAAAVERFGRIDILVNNAGIFEDKPLADMSDDEWDEVIDVNLSGVFHLLR 124

Query: 64  YAAPHLIKTQ-GSIVNVSSVAGLRSFPAVSVYCTSKAAIDQFTRCIALDLAPHKVRVNAV 122
              P + K + G IVN+SSVAGL  +P  S Y  +KA +   T+ +A +LA + + VN V
Sbjct: 125 AVVPPMRKQRGGRIVNISSVAGLPGWPGRSNYAAAKAGLVGLTKALARELAEYGITVNMV 184

Query: 123 NPGVIVTEFHKRVGMSEEQYAEYLARCKETHALGRVGEAKEVADTIIFLASDKSSFITGA 182
            PG I T+  +       +     A+  ET  LGR G  +++A  + FL SD S +ITG 
Sbjct: 185 APGDIDTDMKEATIEEARE-----AKDAET-PLGRSGTPEDIARAVAFLCSDASDYITGQ 238

Query: 183 TLPVDGG 189
            + V GG
Sbjct: 239 VIEVTGG 245


==> gnl|CDD|180817 PRK07060, PRK07060, short chain dehydrogenase; Provisional.
          Length = 245

 Score =  159 bits (403), Expect = 8e-040
 Identities = 72/175 (41%), Positives = 95/175 (54%), Gaps = 6/175 (3%)

Query: 17  AVDKFGKLDVLVNNAGAGASGHILDIDVDQFDRVMNTNVRSVFLLTKYAAPHLIKTQ--G 74
           A+   G  D LVN AG  +    LD+  + FDRVM  N R   L+ ++ A  +I     G
Sbjct: 71  ALAAAGAFDGLVNCAGIASLESALDMTAEGFDRVMAVNARGAALVARHVARAMIAAGRGG 130

Query: 75  SIVNVSSVAGLRSFPAVSVYCTSKAAIDQFTRCIALDLAPHKVRVNAVNPGVIVTEFHKR 134
           SIVNVSS A L   P    YC SKAA+D  TR + ++L PH +RVN+VNP V +T     
Sbjct: 131 SIVNVSSQAALVGLPDHLAYCASKAALDAITRVLCVELGPHGIRVNSVNPTVTLTPMAAE 190

Query: 135 VGMSEEQYAEYLARCKETHALGRVGEAKEVADTIIFLASDKSSFITGATLPVDGG 189
                ++    LA       LGR  E  +VA  I+FL SD +S ++G +LPVDGG
Sbjct: 191 AWSDPQKSGPMLAA----IPLGRFAEVDDVAAPILFLLSDAASMVSGVSLPVDGG 241


==> gnl|CDD|102201 PRK06138, PRK06138, short chain dehydrogenase; Provisional.
          Length = 252

 Score =  158 bits (401), Expect = 1e-039
 Identities = 81/186 (43%), Positives = 98/186 (52%), Gaps = 9/186 (4%)

Query: 9   DAERIVKTAVDKFGKLDVLVNNAGAGASGHILDIDVDQFDRVMNTNVRSVFLLTKYAAPH 68
             E +V     ++G+LDVLVNNAG G  G ++  D   +D VM  NV  VFL  KYA P 
Sbjct: 67  AVEALVDFVAARWGRLDVLVNNAGFGCGGTVVTTDEADWDAVMRVNVGGVFLWAKYAIPI 126

Query: 69  LIKTQ-GSIVNVSSVAGLRSFPAVSVYCTSKAAIDQFTRCIALDLAPHKVRVNAVNPGVI 127
           + +   GSIVN +S   L      + Y  SK AI   TR +ALD A   +RVNAV PG I
Sbjct: 127 MQRQGGGSIVNTASQLALAGGRGRAAYVASKGAIASLTRAMALDHATDGIRVNAVAPGTI 186

Query: 128 VT----EFHKRVGMSEEQYAEYLARCKETHALGRVGEAKEVADTIIFLASDKSSFITGAT 183
            T        R    E       AR    H + R G A+EVA   +FLASD+SSF TG T
Sbjct: 187 DTPYFRRIFARHADPEALREALRAR----HPMNRFGTAEEVAQAALFLASDESSFATGTT 242

Query: 184 LPVDGG 189
           L VDGG
Sbjct: 243 LVVDGG 248


==> gnl|CDD|31231 COG1028, FabG, Dehydrogenases with different specificities (related
           to short-chain alcohol dehydrogenases) [Secondary
           metabolites biosynthesis, transport, and catabolism /
           General function prediction only].
          Length = 251

 Score =  155 bits (393), Expect = 9e-039
 Identities = 81/183 (44%), Positives = 113/183 (61%), Gaps = 7/183 (3%)

Query: 9   DAERIVKTAVDKFGKLDVLVNNAG-AGASGHILDIDVDQFDRVMNTNVRSVFLLTKYAAP 67
             E +V  A ++FG++D+LVNNAG AG    + ++  + +DRV++ N+   FLLT+ A P
Sbjct: 72  SVEALVAAAEEEFGRIDILVNNAGIAGPDAPLEELTEEDWDRVIDVNLLGAFLLTRAALP 131

Query: 68  HLIKTQGSIVNVSSVAGLRSFPAVSVYCTSKAAIDQFTRCIALDLAPHKVRVNAVNPGVI 127
            + K    IVN+SSVAGL   P  + Y  SKAA+   T+ +AL+LAP  +RVNAV PG I
Sbjct: 132 LMKK--QRIVNISSVAGLGGPPGQAAYAASKAALIGLTKALALELAPRGIRVNAVAPGYI 189

Query: 128 VTEFHKRVGMSEEQYAEYLARCKETHALGRVGEAKEVADTIIFLASD-KSSFITGATLPV 186
            T     +  +E +  + LA       LGR+G  +EVA  + FLASD  +S+ITG TLPV
Sbjct: 190 DTPMTAALESAELEALKRLA---ARIPLGRLGTPEEVAAAVAFLASDEAASYITGQTLPV 246

Query: 187 DGG 189
           DGG
Sbjct: 247 DGG 249
