# Supplementary material for: Transcriptional Profiles of Mating-Responsive Genes from Testes and Male Accessory Glands of the Mediterranean Fruit Fly, Ceratitis capitata
Source: PLoS One. 2012 Oct 11;7(10):e46812. doi: 10.1371/journal.pone.0046812 (PMC3469604; doi:10.1371/journal.pone.0046812)
Supplement: Spreadsheet S1 — Hyperlinked Excel spreadsheet containing annotated assembled ESTs. Putative peptides are named using the prefix ‘Cc-male-’ rather than the prefix ‘TAG’ used in the text. (ZIP) [file pone.0046812.s008.zip › Spreadsheet 1/links/CDD/Cc-male-1187-CDD.txt]

>Cc-male-1187

gnl|CDD|180249 PRK05771, PRK05771, V-type ATP synthase subunit I...    37   0.004
gnl|CDD|163223 TIGR03346, chaperone_ClpB, ATP-dependent chaperon...    30   0.63 
gnl|CDD|177295 PHA00727, PHA00727, hypothetical protein.               29   0.71 

==> gnl|CDD|180249 PRK05771, PRK05771, V-type ATP synthase subunit I; Validated.
          Length = 646

 Score = 36.8 bits (86), Expect = 0.004
 Identities = 30/85 (35%), Positives = 48/85 (56%), Gaps = 8/85 (9%)

Query: 80  PSALTQELQEKSSIIKLRLEELEKEIADFRNNNLELIRAKQEY-EIEKSHFNQERNEALD 138
           PS L +E++E+   I+   E L +E+ +     LE + A  EY EIE      ER EAL 
Sbjct: 213 PSELIREIKEELEEIEKERESLLEELKELAKKYLEELLALYEYLEIEL-----ERAEALS 267

Query: 139 R-LRDDKI-QMEMYLHDERMKKKKK 161
           + L+ DK   +E ++ ++R+KK K+
Sbjct: 268 KFLKTDKTFAIEGWVPEDRVKKLKE 292


==> gnl|CDD|163223 TIGR03346, chaperone_ClpB, ATP-dependent chaperone ClpB.  Members
           of this protein family are the bacterial ATP-dependent
           chaperone ClpB. This protein belongs to the AAA family,
           ATPases associated with various cellular activities
           (pfam00004). This molecular chaperone does not act as a
           protease, but rather serves to disaggregate misfolded
           and aggregated proteins.
          Length = 852

 Score = 29.5 bits (67), Expect = 0.63
 Identities = 19/60 (31%), Positives = 31/60 (51%), Gaps = 4/60 (6%)

Query: 82  ALTQELQEKSSIIKLRLEELEKEIADFRNNNLELIRAKQEYEIEKSHFNQERNEALDRLR 141
           AL +E  E S   K RLE+LEKE+A+      +L   + + E       Q+  E ++++R
Sbjct: 423 ALKKEKDEAS---KERLEDLEKELAELEEEYADL-EEQWKAEKAAIQGIQQIKEEIEQVR 478


==> gnl|CDD|177295 PHA00727, PHA00727, hypothetical protein.
          Length = 278

 Score = 29.4 bits (66), Expect = 0.71
 Identities = 20/58 (34%), Positives = 35/58 (60%), Gaps = 3/58 (5%)

Query: 81  SALTQELQEKSSI--IKLRLEELEKEIADFRN-NNLELIRAKQEYEIEKSHFNQERNE 135
           SA  +EL++  S+  +K + EE +K+IAD +    L  +  K+E+E++K  F Q + E
Sbjct: 8   SAWEEELRKAQSLEELKQKYEEAQKQIADGKTLKRLYKVYEKREFELKKQQFEQLKAE 65
