# Supplementary material for: Transcriptional Profiles of Mating-Responsive Genes from Testes and Male Accessory Glands of the Mediterranean Fruit Fly, Ceratitis capitata
Source: PLoS One. 2012 Oct 11;7(10):e46812. doi: 10.1371/journal.pone.0046812 (PMC3469604; doi:10.1371/journal.pone.0046812)
Supplement: Spreadsheet S1 — Hyperlinked Excel spreadsheet containing annotated assembled ESTs. Putative peptides are named using the prefix ‘Cc-male-’ rather than the prefix ‘TAG’ used in the text. (ZIP) [file pone.0046812.s008.zip › Spreadsheet 1/links/CDD/Cc-male-1188-CDD.txt]

>Cc-male-1188

gnl|CDD|112089 pfam03259, Robl_LC7, Roadblock/LC7 domain.  This ...    88   9e-019
gnl|CDD|152268 pfam11832, DUF3352, Protein of unknown function (...    29   0.63 
gnl|CDD|181225 PRK08085, PRK08085, gluconate 5-dehydrogenase; Pr...    28   0.77 

==> gnl|CDD|112089 pfam03259, Robl_LC7, Roadblock/LC7 domain.  This family includes
          proteins that are about 100 amino acids long and have
          been shown to be related. Members of this family of
          proteins are associated with both flagellar outer arm
          dynein and Drosophila and rat brain cytoplasmic dynein.
          It is proposed that roadblock/LC7 family members may
          modulate specific dynein functions. This family also
          includes Golgi-associated MP1 adapter protein and MglB
          from Myxococcus xanthus, a protein involved in gliding
          motility. However the family also includes members from
          non-motile bacteria such as Streptomyces coelicolor,
          suggesting that the protein may play a structural or
          regulatory role.
          Length = 91

 Score = 88.1 bits (219), Expect = 9e-019
 Identities = 32/92 (34%), Positives = 51/92 (55%), Gaps = 2/92 (2%)

Query: 4  EVEETLKRIQSHKGVVGTIVVNNEGIPVKS-TLDNTTTVQYAGLMSQLSDKARSVVRDLD 62
            EE L+ +Q   GV G +VV+ +G+ + S TLD+    + A L S L   A+++ RDL 
Sbjct: 1  LAEELLELLQRVPGVRGALVVSKDGLVLASSTLDDDDADRLAALASGLLSAAKALARDLG 60

Query: 63 PSNDLTFLRVRSKKHEIMVAPDKDFILIVIQN 94
           S +L  LR+  KK E+ + P  +  L+V+  
Sbjct: 61 -SGELRELRIEGKKGELYLTPAGEGALLVVLA 91


==> gnl|CDD|152268 pfam11832, DUF3352, Protein of unknown function (DUF3352).  This
           family of proteins are functionally uncharacterized.
           This protein is found in bacteria and eukaryotes.
           Proteins in this family are typically between 538 to 575
           amino acids in length.
          Length = 541

 Score = 28.5 bits (64), Expect = 0.63
 Identities = 11/66 (16%), Positives = 29/66 (43%), Gaps = 13/66 (19%)

Query: 6   EETLKRIQSHKGVVGTIVVNNEGIPVKSTLDNTTTVQYAGLMSQLSDKARSVVRDLDPSN 65
            E+L ++   +G+V  + ++ +G+ +++             +  L+ + +S +     S 
Sbjct: 246 PESLSQLDDLQGLVAALGLDGQGLRLEA-------------LLWLNPQLQSKLPVPSLSE 292

Query: 66  DLTFLR 71
            L  LR
Sbjct: 293 PLVALR 298


==> gnl|CDD|181225 PRK08085, PRK08085, gluconate 5-dehydrogenase; Provisional.
          Length = 254

 Score = 28.2 bits (63), Expect = 0.77
 Identities = 10/28 (35%), Positives = 17/28 (60%), Gaps = 1/28 (3%)

Query: 2  SQEVEETLKRIQSHKGVVGTIVVNNEGI 29
           QEVE  ++ I+   G +  +++NN GI
Sbjct: 70 KQEVEAAIEHIEKDIGPI-DVLINNAGI 96
