# Supplementary material for: Transcriptional Profiles of Mating-Responsive Genes from Testes and Male Accessory Glands of the Mediterranean Fruit Fly, Ceratitis capitata
Source: PLoS One. 2012 Oct 11;7(10):e46812. doi: 10.1371/journal.pone.0046812 (PMC3469604; doi:10.1371/journal.pone.0046812)
Supplement: Spreadsheet S1 — Hyperlinked Excel spreadsheet containing annotated assembled ESTs. Putative peptides are named using the prefix ‘Cc-male-’ rather than the prefix ‘TAG’ used in the text. (ZIP) [file pone.0046812.s008.zip › Spreadsheet 1/links/CDD/Cc-male-1189-CDD.txt]

>Cc-male-1189

gnl|CDD|111646 pfam02773, S-AdoMet_synt_C, S-adenosylmethionine ...   223   1e-059
gnl|CDD|185448 PTZ00104, PTZ00104, S-adenosylmethionine synthase...   219   2e-058
gnl|CDD|162167 TIGR01034, metK, S-adenosylmethionine synthetase....   211   7e-056
gnl|CDD|179974 PRK05250, PRK05250, S-adenosylmethionine syntheta...   206   2e-054
gnl|CDD|30541 COG0192, MetK, S-adenosylmethionine synthetase [Co...   189   3e-049
gnl|CDD|177886 PLN02243, PLN02243, S-adenosylmethionine synthase.     180   1e-046
gnl|CDD|183537 PRK12459, PRK12459, S-adenosylmethionine syntheta...   177   1e-045
gnl|CDD|112254 pfam03429, MSP1b, Major surface protein 1B.  The ...    30   0.19 
gnl|CDD|162251 TIGR01209, TIGR01209, RNA ligase, Pab1020 family....    29   0.63 
gnl|CDD|132354 TIGR03311, Se_dep_Molyb_1, selenium-dependent mol...    28   0.72 

==> gnl|CDD|111646 pfam02773, S-AdoMet_synt_C, S-adenosylmethionine synthetase,
           C-terminal domain.  The three domains of
           S-adenosylmethionine synthetase have the same alpha+beta
           fold.
          Length = 138

 Score =  223 bits (570), Expect = 1e-059
 Identities = 89/114 (78%), Positives = 101/114 (88%)

Query: 1   ARGGGAFSGKDFTKVDRSAAYAARWVAKSLVKAGLCRRCLVQVSYAIGLAEPLSITVFDY 60
           A GGGAFSGKD TKVDRSAAYAARWVAKSLV AGL RRCLVQVSYAIG+AEPLSI V  Y
Sbjct: 25  AHGGGAFSGKDPTKVDRSAAYAARWVAKSLVAAGLARRCLVQVSYAIGVAEPLSIMVDTY 84

Query: 61  GTSHKSQKELLDIVRRNFDLRPGMIVKDLQLRQPIYQRTSTYGHFGRNCFAWEQ 114
           GTS KS++ELL+IVR+NFDLRPG+IVK L L++PIYQ+T+ YGHFGR+ F WE+
Sbjct: 85  GTSKKSEEELLEIVRKNFDLRPGVIVKMLDLKKPIYQQTAAYGHFGRDDFPWEK 138


==> gnl|CDD|185448 PTZ00104, PTZ00104, S-adenosylmethionine synthase; Provisional.
          Length = 398

 Score =  219 bits (560), Expect = 2e-058
 Identities = 84/125 (67%), Positives = 102/125 (81%), Gaps = 4/125 (3%)

Query: 1   ARGGGAFSGKDFTKVDRSAAYAARWVAKSLVKAGLCRRCLVQVSYAIGLAEPLSITVFDY 60
           A GGGAFSGKD +KVDRSAAYAARW+AKSLV AGLC+RCLVQVSYAIG+AEPLSI V  Y
Sbjct: 270 AHGGGAFSGKDPSKVDRSAAYAARWIAKSLVAAGLCKRCLVQVSYAIGVAEPLSIHVNTY 329

Query: 61  GTSHK--SQKELLDIVRRNFDLRPGMIVKDLQLRQPIYQRTSTYGHFGRN--CFAWEQAK 116
           GT  K    ++LL+IV++NFDLRPG I+K+L LR+PI+Q+T++YGHFGR+   F WE  K
Sbjct: 330 GTGKKGYDDEDLLEIVQKNFDLRPGDIIKELDLRRPIFQKTASYGHFGRSDPEFTWEVPK 389

Query: 117 KLQIN 121
            L+  
Sbjct: 390 DLEHE 394


==> gnl|CDD|162167 TIGR01034, metK, S-adenosylmethionine synthetase.  Tandem isozymes
           of this S-adenosylmethionine synthetase in E. coli are
           designated MetK and MetX.
          Length = 377

 Score =  211 bits (538), Expect = 7e-056
 Identities = 74/119 (62%), Positives = 97/119 (81%)

Query: 1   ARGGGAFSGKDFTKVDRSAAYAARWVAKSLVKAGLCRRCLVQVSYAIGLAEPLSITVFDY 60
             GGGAFSGKD +KVDRSAAYAAR++AK++V AGL  RC VQ+SYAIG+AEP+SI +  +
Sbjct: 253 RHGGGAFSGKDPSKVDRSAAYAARYIAKNIVAAGLADRCEVQLSYAIGVAEPVSIMIETF 312

Query: 61  GTSHKSQKELLDIVRRNFDLRPGMIVKDLQLRQPIYQRTSTYGHFGRNCFAWEQAKKLQ 119
           GTS KS++ELL++V+ NFDLRPG I++ L L +PIY++T+ YGHFGR  F WE+  KL+
Sbjct: 313 GTSKKSEEELLNVVKENFDLRPGGIIEKLDLLKPIYRKTAVYGHFGREEFPWEKPDKLE 371


==> gnl|CDD|179974 PRK05250, PRK05250, S-adenosylmethionine synthetase; Validated.
          Length = 384

 Score =  206 bits (526), Expect = 2e-054
 Identities = 71/114 (62%), Positives = 88/114 (77%), Gaps = 2/114 (1%)

Query: 3   GGGAFSGKDFTKVDRSAAYAARWVAKSLVKAGLCRRCLVQVSYAIGLAEPLSITVFDYGT 62
           GGGAFSGKD TKVDRSAAYAAR+VAK++V AGL  RC VQ+SYAIG+AEP+SI V  +GT
Sbjct: 258 GGGAFSGKDPTKVDRSAAYAARYVAKNIVAAGLADRCEVQLSYAIGVAEPVSIYVDTFGT 317

Query: 63  SHKSQKELLDIVRRNFDLRPGMIVKDLQLRQPIYQRTSTYGHFGRN--CFAWEQ 114
              S +++ + VR  FDLRP  I+K L LR+PIY++T+ YGHFGR    F WE+
Sbjct: 318 GKVSDEKIEEAVREVFDLRPAGIIKMLDLRRPIYRKTAAYGHFGREDLDFPWEK 371


==> gnl|CDD|30541 COG0192, MetK, S-adenosylmethionine synthetase [Coenzyme
           metabolism].
          Length = 388

 Score =  189 bits (481), Expect = 3e-049
 Identities = 71/118 (60%), Positives = 92/118 (77%), Gaps = 1/118 (0%)

Query: 3   GGGAFSGKDFTKVDRSAAYAARWVAKSLVKAGLCRRCLVQVSYAIGLAEPLSITVFDYGT 62
           GGGAFSGKD TKVDRSAAYAAR+VAK++V AGL  RC VQ+SYAIG+AEP+SI+V  +GT
Sbjct: 263 GGGAFSGKDPTKVDRSAAYAARYVAKNIVAAGLADRCEVQLSYAIGVAEPVSISVDTFGT 322

Query: 63  SHKSQKELLDIVRRNFDLRPGMIVKDLQLRQPIYQRTSTYGHFGRN-CFAWEQAKKLQ 119
              S++++ + VR+ FDLRP  I+K L L +PIY++T+ YGHFGR   F WE+  K+ 
Sbjct: 323 GKVSEEKIEEAVRKVFDLRPAGIIKMLDLLRPIYRKTAAYGHFGREDDFPWEKLDKVD 380


==> gnl|CDD|177886 PLN02243, PLN02243, S-adenosylmethionine synthase.
          Length = 386

 Score =  180 bits (458), Expect = 1e-046
 Identities = 73/123 (59%), Positives = 86/123 (69%), Gaps = 5/123 (4%)

Query: 1   ARGGGAFSGKDFTKVDRSAAYAARWVAKSLVKAGLCRRCLVQVSYAIGLAEPLSITVFDY 60
           A GGGAFSGKD TKVDRS AY  R  AKS+V AGL RRC+VQVSYAIG+ EPLS+ V  Y
Sbjct: 264 AHGGGAFSGKDPTKVDRSGAYIVRQAAKSVVAAGLARRCIVQVSYAIGVPEPLSVFVDTY 323

Query: 61  GTSHKSQKELLDIVRRNFDLRPGMIVKDLQLRQ---PIYQRTSTYGHFGRNC--FAWEQA 115
           GT     KE+L IV+ NFD RPGMI  +L L++     +Q+T+ YGHFGR+   F WE  
Sbjct: 324 GTGKIPDKEILKIVKENFDFRPGMIAINLDLKRGGNGRFQKTAAYGHFGRDDPDFTWEVV 383

Query: 116 KKL 118
           K L
Sbjct: 384 KPL 386


==> gnl|CDD|183537 PRK12459, PRK12459, S-adenosylmethionine synthetase; Provisional.
          Length = 386

 Score =  177 bits (451), Expect = 1e-045
 Identities = 68/112 (60%), Positives = 86/112 (76%)

Query: 3   GGGAFSGKDFTKVDRSAAYAARWVAKSLVKAGLCRRCLVQVSYAIGLAEPLSITVFDYGT 62
           GGGAFSGKD +KVDRSAAYAAR++AK++V AGL +RC VQ+SYAIG A P+S+ V  +GT
Sbjct: 262 GGGAFSGKDPSKVDRSAAYAARYIAKNIVAAGLAKRCEVQLSYAIGKARPVSVQVNTFGT 321

Query: 63  SHKSQKELLDIVRRNFDLRPGMIVKDLQLRQPIYQRTSTYGHFGRNCFAWEQ 114
              S +EL   VR +FDLRP  I++ L LR PIY++T+ YGHFGR  F WE+
Sbjct: 322 GTVSDEELTRAVREHFDLRPAGIIEKLNLRNPIYRKTAAYGHFGRTLFPWEK 373


==> gnl|CDD|112254 pfam03429, MSP1b, Major surface protein 1B.  The major surface
           protein (MSP1) of the cattle pathogen Anaplasma is a
           heterodimer comprised of MSP1a and MSP1b. This family is
           the MSP1b chain. There MSP1 proteins are putative
           adhesins for bovine erythrocytes.
          Length = 726

 Score = 30.5 bits (68), Expect = 0.19
 Identities = 15/35 (42%), Positives = 20/35 (57%)

Query: 16  DRSAAYAARWVAKSLVKAGLCRRCLVQVSYAIGLA 50
           D+S A     +  S + AGLCR  LV+ SY +G A
Sbjct: 183 DKSTALVREGLETSRLGAGLCRNGLVEASYGVGYA 217


==> gnl|CDD|162251 TIGR01209, TIGR01209, RNA ligase, Pab1020 family.  Members of this
           family are found, so far, in a single copy per genome
           and largely in thermophiles, of which only Aquifex
           aeolicus is bacterial rather than archaeal. PSI-BLAST
           converges after a single iteration to the whole of this
           family and reveals no convincing similarity to any other
           protein. The member protein Pab1020 has been
           characterized as an RNA ligase with circularization
           activity.
          Length = 374

 Score = 28.5 bits (64), Expect = 0.63
 Identities = 15/62 (24%), Positives = 32/62 (51%), Gaps = 6/62 (9%)

Query: 44  SYAIGLAEPLSITVFDYGTSHKSQKELLDIVRR-NFDLRPGMIVKDLQLRQPIYQRTSTY 102
            Y +   E L   V+    + +   E+ +I+ R N + R G+++KD ++R    + T++Y
Sbjct: 185 KYGLPHVEILG--VYTADEAVE---EIYEIIERLNKEGREGVVMKDPEMRVKPLKYTTSY 239

Query: 103 GH 104
            +
Sbjct: 240 AN 241


==> gnl|CDD|132354 TIGR03311, Se_dep_Molyb_1, selenium-dependent molybdenum
           hydroxylase 1.  Members of this protein family show full
           length homology to the molybdenum-containing aldehyde
           oxido-reductase of Desulfovibrio gigas. Members,
           however, are found only within species that have, and
           near those genes that encode, a set of predicted
           accessory proteins for selenium-dependent molybdenum
           hydroxylases. The best known examples of such enzymes
           are forms of xanthine dehydrogenase and purine
           hydroxylase; this family appears to be another such
           enzyme.
          Length = 848

 Score = 28.3 bits (63), Expect = 0.72
 Identities = 15/35 (42%), Positives = 17/35 (48%), Gaps = 1/35 (2%)

Query: 4   GGAFSGKDFTKVDRSAAYAARWVAKSLVKAGLCRR 38
           GG F GK+   V   AA  A W  K  VK  L R+
Sbjct: 391 GGGFGGKEDMSVQHHAALLA-WATKRPVKVTLTRK 424
