# Supplementary material for: Transcriptional Profiles of Mating-Responsive Genes from Testes and Male Accessory Glands of the Mediterranean Fruit Fly, Ceratitis capitata
Source: PLoS One. 2012 Oct 11;7(10):e46812. doi: 10.1371/journal.pone.0046812 (PMC3469604; doi:10.1371/journal.pone.0046812)
Supplement: Spreadsheet S1 — Hyperlinked Excel spreadsheet containing annotated assembled ESTs. Putative peptides are named using the prefix ‘Cc-male-’ rather than the prefix ‘TAG’ used in the text. (ZIP) [file pone.0046812.s008.zip › Spreadsheet 1/links/CDD/Cc-male-119-CDD.txt]

>Cc-male-119

gnl|CDD|145175 pfam01871, AMMECR1, AMMECR1.  This family consist...   174   2e-044
gnl|CDD|32261 COG2078, AMMECR1, Uncharacterized conserved protei...   112   1e-025
gnl|CDD|161808 TIGR00296, TIGR00296, uncharacterized protein, PH...   109   6e-025
gnl|CDD|179128 PRK00801, PRK00801, hypothetical protein; Provisi...    56   9e-009
gnl|CDD|179666 PRK03881, PRK03881, hypothetical protein; Provisi...    53   6e-008
gnl|CDD|177590 PHA03349, PHA03349, tegument protein UL16; Provis...    32   0.21 

==> gnl|CDD|145175 pfam01871, AMMECR1, AMMECR1.  This family consists of several
           AMMECR1 as well as several uncharacterized proteins. The
           contiguous gene deletion syndrome AMME is characterized
           by Alport syndrome, midface hypoplasia, mental
           retardation and elliptocytosis and is caused by a
           deletion in Xq22.3, comprising several genes including
           COL4A5, FACL4 and AMMECR1. This family contains
           sequences from several eukaryotic species as well as
           archaebacteria and it has been suggested that the
           AMMECR1 protein may have a basic cellular function,
           potentially in either the transcription, replication,
           repair or translation machinery.
          Length = 172

 Score =  174 bits (444), Expect = 2e-044
 Identities = 57/181 (31%), Positives = 81/181 (44%), Gaps = 15/181 (8%)

Query: 14  MCIFCFEVLDCELNNVEGPGTPKFTNDA----YPLFVTWKTGRDKRLRGCIGTFSA-MHL 68
           +     E ++  L   +    P            +FVT K      LRGCIGTF     L
Sbjct: 1   LVRLAREAIEAYLEGGKVLEPPPELPPKLNEKRGVFVTLKK--RGELRGCIGTFEPVRPL 58

Query: 69  HNGLREYALTSALKDSRFAPIARDELPKLTVSVSILQNFEEAHGYLD-WTLGVHGIRIEF 127
              + E A+ +A +D RF P+  +ELP LT+ VS+L   E     L+   +G HG+ IEF
Sbjct: 59  AEAVIEAAIAAAFEDPRFPPVTEEELPDLTIEVSVLSPPEPIDVDLEDLEVGRHGLIIEF 118

Query: 128 LNERGYKRTATYLPQVATEQGWDQTQTIDSLLRKGGYRAAITPETRKSIKLTRYRSQEIQ 187
               G       LPQVA EQGWD  + +  L RK G          + +K+ R+ +Q  +
Sbjct: 119 ----GGYS-GLLLPQVAVEQGWDPEEFLAHLCRKAGLP--PDAWLDEDVKIYRFEAQIFK 171

Query: 188 M 188
            
Sbjct: 172 E 172


==> gnl|CDD|32261 COG2078, AMMECR1, Uncharacterized conserved protein [Function
           unknown].
          Length = 203

 Score =  112 bits (281), Expect = 1e-025
 Identities = 55/197 (27%), Positives = 84/197 (42%), Gaps = 18/197 (9%)

Query: 13  DMCIFCFEVLDCELNN---VEGPGTPKFTNDAYPLFVTWKTGR-DKRLRGCIGTFSAMH- 67
            +     E ++  L     +E    PK   +   +FVT +    D  LRGCIGT   +  
Sbjct: 12  PLVRLAREAIENYLEGGKVIEPEPFPKLFQEKRGVFVTLEKYSPDGELRGCIGTPEPVKP 71

Query: 68  LHNGLREYALTSALKDSRFAPIARDELPKLTVSVSILQNFEE----AHGYL-DWTLGVHG 122
           L   + + A+ +AL D RF P++ +EL  + V V+IL   EE          D  +G HG
Sbjct: 72  LAEAIIKAAIEAALSDPRFPPVSLEELDDIVVEVTILTPPEEIDVPPEERPEDIEVGRHG 131

Query: 123 IRIEFLNERGYKRTATYLPQVATEQGWDQTQTIDSLLRKGGYRAAITPETRKSIKLTRYR 182
           + +E     G       LPQV  E  WD  + ++    K G          + +K+ R+ 
Sbjct: 132 LIVEKGIYSG-----LLLPQVPVEYRWDVEEFLEHTCEKAGLPGDCW--LDEDVKIYRFE 184

Query: 183 SQEIQMNYKEYREVLER 199
           +Q I    +   EV ER
Sbjct: 185 AQ-IFKEKEPEGEVEER 200


==> gnl|CDD|161808 TIGR00296, TIGR00296, uncharacterized protein, PH0010 family.
           Members of this functionally uncharacterized protein
           family have been crystallized from Pyrococcus
           Horikoshii, Methanosarcina Mazei, and Sulfolobus
           Tokodaii.
          Length = 200

 Score =  109 bits (275), Expect = 6e-025
 Identities = 49/128 (38%), Positives = 67/128 (52%), Gaps = 12/128 (9%)

Query: 44  LFVTWKTGRDKRLRGCIGTFS-AMHLHNGLREYALTSALKDSRFAPIARDELPKLTVSVS 102
           +F+T K   +K LRGCIGT    M L   + E A+++A +D RF P+  +EL  + V VS
Sbjct: 46  VFITLKKKGNKHLRGCIGTPEPVMPLIEAIEEAAISAATEDPRFPPVQLEELDDIKVEVS 105

Query: 103 ILQNFE-----EAHGYL-DWTLGVHGIRIEFLNERGYKRTATYLPQVATEQGWDQTQTID 156
           IL   E         Y  D  +G HG+ +EF  +RG       LPQVA E GWD  + + 
Sbjct: 106 ILTPPETIFVGGPKDYPFDIEIGRHGLIVEFGPKRG-----LLLPQVAVEYGWDAEEFLA 160

Query: 157 SLLRKGGY 164
           +L  K G 
Sbjct: 161 NLCMKAGL 168


==> gnl|CDD|179128 PRK00801, PRK00801, hypothetical protein; Provisional.
          Length = 201

 Score = 56.2 bits (136), Expect = 9e-009
 Identities = 35/112 (31%), Positives = 58/112 (51%), Gaps = 13/112 (11%)

Query: 45  FVTWKTGRDKRLRGCIG-TFSAMHLHNGLREYALTSALKDSRFAPIARDELPKLTVSVSI 103
           FVT    +   LRGCIG  +    L   + + A+++A +D RF P+  +E+ ++TV V++
Sbjct: 47  FVTLN--KHGVLRGCIGFPYPDSPLVEAIIDSAISAATRDPRFPPVKLEEMDEITVEVTV 104

Query: 104 LQNFEEAHGYLDW-----TLGVHGIRIEFLNERGYKRTATYLPQVATEQGWD 150
           L   E   G  +       +G HG+ +    ++G   +   LPQVA E G+D
Sbjct: 105 LTPPELIEGPPEELPEKIEVGRHGLIV----KKGI-YSGLLLPQVAPEWGFD 151


==> gnl|CDD|179666 PRK03881, PRK03881, hypothetical protein; Provisional.
          Length = 467

 Score = 53.3 bits (129), Expect = 6e-008
 Identities = 25/80 (31%), Positives = 36/80 (45%), Gaps = 14/80 (17%)

Query: 32  PGTPKFTNDAYPLFVTWKTGRDKRLRGCIGTFSAMH-------LHNGLREYALTSALKDS 84
               +  N    +FV+ K  +D  LRGCIGT            + N     A+++  +D 
Sbjct: 325 YLPEEMLNRRAGVFVSLK--KDGELRGCIGTIFPTRENIAEEIIRN-----AISAGTEDP 377

Query: 85  RFAPIARDELPKLTVSVSIL 104
           RF P+  DEL  L  SV +L
Sbjct: 378 RFPPVEEDELDDLVYSVDVL 397


==> gnl|CDD|177590 PHA03349, PHA03349, tegument protein UL16; Provisional.
          Length = 343

 Score = 31.5 bits (72), Expect = 0.21
 Identities = 13/31 (41%), Positives = 17/31 (54%)

Query: 52 RDKRLRGCIGTFSAMHLHNGLREYALTSALK 82
          R K LR    TF  + L NG R Y LT+ ++
Sbjct: 69 RPKALRLPPKTFHVLFLFNGERAYCLTARVR 99
