# Supplementary material for: Transcriptional Profiles of Mating-Responsive Genes from Testes and Male Accessory Glands of the Mediterranean Fruit Fly, Ceratitis capitata
Source: PLoS One. 2012 Oct 11;7(10):e46812. doi: 10.1371/journal.pone.0046812 (PMC3469604; doi:10.1371/journal.pone.0046812)
Supplement: Spreadsheet S1 — Hyperlinked Excel spreadsheet containing annotated assembled ESTs. Putative peptides are named using the prefix ‘Cc-male-’ rather than the prefix ‘TAG’ used in the text. (ZIP) [file pone.0046812.s008.zip › Spreadsheet 1/links/CDD/Cc-male-1190-CDD.txt]

>Cc-male-1190

gnl|CDD|152928 pfam12494, DUF3695, Protein of unknown function (...    93   7e-020
gnl|CDD|181970 PRK09585, anmK, anhydro-N-acetylmuramic acid kina...    30   0.65 
gnl|CDD|35161 COG5602, SIN3, Histone deacetylase complex, SIN3 c...    30   0.74 

==> gnl|CDD|152928 pfam12494, DUF3695, Protein of unknown function (DUF3695).  This
           family of proteins is found in eukaryotes. Proteins in
           this family are typically between 157 and 192 amino
           acids in length. There is a single completely conserved
           residue D that may be functionally important.
          Length = 103

 Score = 92.8 bits (231), Expect = 7e-020
 Identities = 48/108 (44%), Positives = 61/108 (56%), Gaps = 16/108 (14%)

Query: 46  WFADLKPYERLFYHQTLNSVRKSKRFLATPEIPCDSLDFQLQSRYDHSREIFPERVDXXX 105
           W   L+P+ERLFYH TL+S R+S R+   P+IP DSLDFQL+SRYDH RE F  + D   
Sbjct: 10  WAQHLEPWERLFYHATLSSSRRSARY-FDPQIPKDSLDFQLKSRYDHHREFFKNKSDTVL 68

Query: 106 XXXTCPCQPTDDGTGDMMELTTFRVLKNVKTVQVSAGDK--HKHPLKI 151
              T                TTFRVL+N + +     D   +KHPL+I
Sbjct: 69  QRETVG-------------ATTFRVLRNTRKLSPPPEDPLRYKHPLRI 103


==> gnl|CDD|181970 PRK09585, anmK, anhydro-N-acetylmuramic acid kinase; Reviewed.
          Length = 365

 Score = 29.7 bits (68), Expect = 0.65
 Identities = 13/37 (35%), Positives = 17/37 (45%), Gaps = 6/37 (16%)

Query: 155 KEKISPHSVKLINSGVHNQLV----NNGFSRQTGDGN 187
           +  +SP  +  I  G H Q V      GF+ Q GDG 
Sbjct: 83  EAGLSPEDIDAI--GSHGQTVRHRPGEGFTLQIGDGA 117


==> gnl|CDD|35161 COG5602, SIN3, Histone deacetylase complex, SIN3 component
           [Chromatin structure and dynamics].
          Length = 1163

 Score = 29.6 bits (66), Expect = 0.74
 Identities = 15/54 (27%), Positives = 24/54 (44%), Gaps = 1/54 (1%)

Query: 31  LCPMPQPPQVPAGGLWFADLKPYERLFYHQTLNSVRKSK-RFLATPEIPCDSLD 83
             P    P+  A     +D +   ++ ++Q +  V K K RF   PE+  D LD
Sbjct: 242 TLPSDSQPEPSAPSHMPSDARGKHQVDFNQAIIFVNKVKVRFQNNPEMYYDFLD 295
