# Supplementary material for: Transcriptional Profiles of Mating-Responsive Genes from Testes and Male Accessory Glands of the Mediterranean Fruit Fly, Ceratitis capitata
Source: PLoS One. 2012 Oct 11;7(10):e46812. doi: 10.1371/journal.pone.0046812 (PMC3469604; doi:10.1371/journal.pone.0046812)
Supplement: Spreadsheet S1 — Hyperlinked Excel spreadsheet containing annotated assembled ESTs. Putative peptides are named using the prefix ‘Cc-male-’ rather than the prefix ‘TAG’ used in the text. (ZIP) [file pone.0046812.s008.zip › Spreadsheet 1/links/CDD/Cc-male-1191-CDD.txt]

>Cc-male-1191

gnl|CDD|185470 PTZ00135, PTZ00135, 60S acidic ribosomal protein ...   424   e-119
gnl|CDD|88595 cd05795, Ribosomal_P0_L10e, Ribosomal protein L10 ...   258   2e-069
gnl|CDD|140267 PTZ00240, PTZ00240, 60S ribosomal protein P0; Pro...   224   3e-059
gnl|CDD|179712 PRK04019, rplP0, acidic ribosomal protein P0; Val...   186   1e-047
gnl|CDD|88594 cd00379, Ribosomal_L10_P0, Ribosomal protein L10 f...    96   2e-020
gnl|CDD|30593 COG0244, RplJ, Ribosomal protein L10 [Translation,...    93   1e-019
gnl|CDD|144137 pfam00428, Ribosomal_60s, 60s Acidic ribosomal pr...    91   5e-019
gnl|CDD|144164 pfam00466, Ribosomal_L10, Ribosomal protein L10.        90   1e-018
gnl|CDD|88596 cd05796, Ribosomal_P0_like, Ribosomal protein L10 ...    86   1e-017
gnl|CDD|100111 cd05833, Ribosomal_P2, Ribosomal protein P2. This...    65   4e-011

==> gnl|CDD|185470 PTZ00135, PTZ00135, 60S acidic ribosomal protein P0; Provisional.
          Length = 310

 Score =  424 bits (1092), Expect = e-119
 Identities = 188/317 (59%), Positives = 226/317 (71%), Gaps = 7/317 (2%)

Query: 1   MVRENKAAWKAQYFLKVVELFDEYPKCFIVGADNVGSKQMQNIRTSLRGLGVVLMGKNTM 60
           M +  K A K  YF K+ EL ++Y K  IV  DNVGSKQMQ+IR SLRG   +LMGKNT+
Sbjct: 1   MAKPEKKAKKKAYFEKLYELLEKYKKILIVSVDNVGSKQMQDIRRSLRGKAELLMGKNTL 60

Query: 61  MRKAIRGHLENNAQLEKLLPHIKGNVGFVFTKGDLAEVRDKLLESKVRAPARAGAIAPLP 120
           +RKA++  LE   +LEKLLPH+KGNVGFVFTK DL EV+  +LE+KV APARAG IAP+ 
Sbjct: 61  IRKALKQRLEELPELEKLLPHVKGNVGFVFTKDDLFEVKPVILENKVPAPARAGVIAPID 120

Query: 121 VIIPAQNTGLGPEKTSFFQALSIPTKISKGTIEIINDVPILKPGDKVGASEATLLNMLNI 180
           V+IPA  TG+ P +TSFFQAL I TKI KG IEI N+V ++K G KVGAS+A LL  LNI
Sbjct: 121 VVIPAGPTGMDPSQTSFFQALGIATKIVKGQIEITNEVHLIKEGQKVGASQAVLLQKLNI 180

Query: 181 SPFSYGLAITQVYDSGSIFSPEILDIKPEDLRAKFQAGVANLAAVSLQIGYPTIASAPHS 240
            PFSYGL +  +YD+GSI+  ++LDI  ED+ AKFQ GV N+AA+SL  GYPT ASAPHS
Sbjct: 181 KPFSYGLEVLSIYDNGSIYDAKVLDITDEDIVAKFQEGVQNVAAISLAAGYPTEASAPHS 240

Query: 241 IANGFKNLLAIAASTEVEFKQAATIKEFIKDPSKFVAAAAASAPAAGAGAAAEKKEEAKK 300
           I N FKNL AI   +   F  A  IKE + +PS   AAAAA+A AA A AAA  +E    
Sbjct: 241 ILNAFKNLAAIGLESGFTFPLAEKIKEALANPSAAAAAAAAAAAAAAAAAAAPAEE---- 296

Query: 301 EESESEEDDDMGFGLFD 317
              E EE+DDMGFGLFD
Sbjct: 297 ---EEEEEDDMGFGLFD 310


==> gnl|CDD|88595 cd05795, Ribosomal_P0_L10e, Ribosomal protein L10 family, P0 and
           L10e subfamily; composed of eukaryotic 60S ribosomal
           protein P0 and the archaeal P0 homolog, L10e. P0 or L10e
           forms a tight complex with multiple copies of the small
           acidic protein L12(e). This complex forms a stalk
           structure on the large subunit of the ribosome. The
           stalk is known to contain the binding site for
           elongation factors G and Tu (EF-G and EF-Tu,
           respectively); however, there is disagreement as to
           whether or not L10 is involved in forming the binding
           site. The stalk is believed to be associated with GTPase
           activities in protein synthesis. In a neuroblastoma cell
           line, L10 has been shown to interact with the SH3 domain
           of Src and to activate the binding of the Nck1 adaptor
           protein with skeletal proteins such as the
           Wiskott-Aldrich Syndrome Protein (WASP) and the
           WASP-interacting protein (WIP). These eukaryotic and
           archaeal P0 sequences have an additional C-terminal
           domain homologous with acidic proteins P1 and P2..
          Length = 175

 Score =  258 bits (661), Expect = 2e-069
 Identities = 109/175 (62%), Positives = 132/175 (75%)

Query: 8   AWKAQYFLKVVELFDEYPKCFIVGADNVGSKQMQNIRTSLRGLGVVLMGKNTMMRKAIRG 67
            WK +Y  K+ EL   YPK  IV ADNVGSKQ+Q IR SLRG   +LMGKNT++R+A+R 
Sbjct: 1   EWKKEYVEKLTELLKSYPKVLIVDADNVGSKQLQKIRRSLRGKAEILMGKNTLIRRALRN 60

Query: 68  HLENNAQLEKLLPHIKGNVGFVFTKGDLAEVRDKLLESKVRAPARAGAIAPLPVIIPAQN 127
             + N +LEKLLP++KGNVGF+FT GD  E+R  L E+KV APA+ GAIAP  V++PA  
Sbjct: 61  LGDENPELEKLLPYLKGNVGFIFTNGDPFEIRKILEENKVPAPAKPGAIAPCDVVVPAGP 120

Query: 128 TGLGPEKTSFFQALSIPTKISKGTIEIINDVPILKPGDKVGASEATLLNMLNISP 182
           TG+ P  TSFFQAL IPTKI KG IEII+DV ++K G+KVGASEATLLN LNI P
Sbjct: 121 TGMPPGPTSFFQALGIPTKIEKGKIEIISDVVVVKKGEKVGASEATLLNKLNIKP 175


==> gnl|CDD|140267 PTZ00240, PTZ00240, 60S ribosomal protein P0; Provisional.
          Length = 323

 Score =  224 bits (573), Expect = 3e-059
 Identities = 122/316 (38%), Positives = 181/316 (57%), Gaps = 14/316 (4%)

Query: 10  KAQYFLKVVELFDEYPKCFIVGADNVGSKQMQNIRTSLRGLGVVLMGKNTMMRKAIRGHL 69
           K +Y  ++V+   +Y     VG DNV S+Q+ ++R +LRG    +MGK T+  K +    
Sbjct: 8   KREYEERLVDCLTKYSCVLFVGMDNVRSQQVHDVRRALRGKAEFVMGKKTLQAKIVEKRA 67

Query: 70  E-NNAQLEKLLPH--------IKGNVGFVFTKGDLAEVRDKLLESKVRAPARAGAIAPLP 120
           +   A  E  L +        + GN G +FT  ++ E+   L   +V+APAR GAIAP  
Sbjct: 68  QAKKASAEAKLFNDQCEEKNLLSGNTGLIFTNNEVQEITSVLDSHRVKAPARVGAIAPCD 127

Query: 121 VIIPAQNTGLGPEKTSFFQALSIPTKISKGTIEIINDVPILKPGDKVGASEATLLNMLNI 180
           VI+PA +TG+ P +TSFFQAL+I TKI+KG +EI+ +  +L  GDKV  S ATLL  LNI
Sbjct: 128 VIVPAGSTGMEPTQTSFFQALNIATKIAKGMVEIVTEKKVLSVGDKVDNSTATLLQKLNI 187

Query: 181 SPFSYGLAITQVYDSGSIFSPEILDIKPEDLRAKFQAGVANLAAVSLQIGYPTIASAPHS 240
           SPF Y + +  V+D G +F+ E L +  + +      G++N+AA+SL  G PT A+    
Sbjct: 188 SPFYYQVEVLSVWDRGVLFTREDLSMTEDVVEKMLMEGLSNVAAMSLGAGIPTAATIGPM 247

Query: 241 IANGFKNLLAIAASTEVEFKQ--AATIKEFIKDPSKFVAAAAASAPAAGAGAAAEKKEEA 298
           + + FKNLLA++ +T  EF++     ++E   +       +AA+  AA A AAA     A
Sbjct: 248 LVDAFKNLLAVSVATSYEFEEHNGKELREAALEGLLGGGGSAAAEAAAAAPAAASA---A 304

Query: 299 KKEESESEEDDDMGFG 314
            KEE E  ++DD G G
Sbjct: 305 AKEEEEESDEDDFGMG 320


==> gnl|CDD|179712 PRK04019, rplP0, acidic ribosomal protein P0; Validated.
          Length = 330

 Score =  186 bits (474), Expect = 1e-047
 Identities = 103/331 (31%), Positives = 158/331 (47%), Gaps = 32/331 (9%)

Query: 7   AAWKAQYFLKVVELFDEYPKCFIVGADNVGSKQMQNIRTSLRGLGVVLMGKNTMMRKAIR 66
             WK +   ++ EL   YP   IV  + + ++Q+Q IR  LRG   + + KNT++++A  
Sbjct: 5   PEWKKEEVEELKELIKSYPVVGIVDLEGIPARQLQEIRRKLRGKAELKVSKNTLIKRA-- 62

Query: 67  GHLENNAQ--LEKLLPHIKGNVGFVFTKGDLAEVRDKLLESKVRAPARAGAIAPLPVIIP 124
             LE   +  LEKL  +++G V  +FT  +  ++   L +SK  APA+ G IAP  +++P
Sbjct: 63  --LEEAGEEDLEKLEDYLEGQVALIFTNMNPFKLYKLLEKSKTPAPAKPGDIAPEDIVVP 120

Query: 125 AQNTGL--GPEKTSFFQALSIPTKISKGTIEIINDVPILKPGDKVGASEATLLNMLNISP 182
           A  TG   GP   S  Q L IP +I KG I I  D  + K G+ +    A +L  L I P
Sbjct: 121 AGPTGFPPGP-ILSELQKLGIPARIQKGKIVIKKDTVVAKAGEVISPELANVLQKLGIKP 179

Query: 183 FSYGLAITQVYDSGSIFSPEILDIKPEDLRAKFQAGVANLAAVSLQIGYPTIASAPHSIA 242
              GL +   Y+ G I++PE+L I  E  R+  Q    N   +++   YPT  +    I 
Sbjct: 180 IEVGLDLKAAYEDGVIYTPEVLAIDEEKYRSDIQEAAQNAFNLAVNAAYPTPETLETLIQ 239

Query: 243 NGFKNLLAIAASTEVEFKQAATIKEFIKDPSKFVAAAAASA------------------P 284
             F+   A+A    +   +  T  + +   SK VA A A A                   
Sbjct: 240 KAFREAKALAVEAGIVTPE--TADDIL---SKAVAQALALAAALADKDALDEELKEVLSA 294

Query: 285 AAGAGAAAEKKEEAKKEESESEEDDDMGFGL 315
            A A AA E++EE ++EE E   +++   GL
Sbjct: 295 QAQAAAAEEEEEEEEEEEEEEPSEEEAAAGL 325


==> gnl|CDD|88594 cd00379, Ribosomal_L10_P0, Ribosomal protein L10 family; composed
           of the large subunit ribosomal protein called L10 in
           bacteria, P0 in eukaryotes, and L10e in archaea, as well
           as uncharacterized P0-like eukaryotic proteins. In all
           three kingdoms, L10 forms a tight complex with multiple
           copies of the small acidic protein L12(e). This complex
           forms a stalk structure on the large subunit of the
           ribosome. The N-terminal domain (NTD) of L10 interacts
           with L11 protein and forms the base of the L7/L12 stalk,
           while the extended C-terminal helix binds to two or
           three dimers of the NTD of L7/L12 (L7 and L12 are
           identical except for an acetylated N-terminus). The
           L7/L12 stalk is known to contain the binding site for
           elongation factors G and Tu (EF-G and EF-Tu,
           respectively); however, there is disagreement as to
           whether or not L10 is involved in forming the binding
           site. The stalk is believed to be associated with GTPase
           activities in protein synthesis. In a neuroblastoma cell
           line, L10 has been shown to interact with the SH3 domain
           of Src and to activate the binding of the Nck1 adaptor
           protein with skeletal proteins such as the
           Wiskott-Aldrich Syndrome Protein (WASP) and the
           WASP-interacting protein (WIP). Some eukaryotic P0
           sequences have an additional C-terminal domain
           homologous with acidic proteins P1 and P2..
          Length = 155

 Score = 96.1 bits (239), Expect = 2e-020
 Identities = 40/159 (25%), Positives = 64/159 (40%), Gaps = 13/159 (8%)

Query: 8   AWKAQYFLKVVELFDEYPKCFIVGADNVGSKQMQNIRTSLRGLGVVL-MGKNTMMRKAIR 66
             K +   ++ EL  +Y    +V    +   Q+  +R  LR  G  L +GKNT+MR+A++
Sbjct: 1   EKKEELVEELKELLKKYKSVVVVDYRGLTVAQLTELRKELRESGAKLKVGKNTLMRRALK 60

Query: 67  GHLENNAQLEKLLPHIKGNVGFVFTKGDLAEVRDKLLESKV---RAPARAGAIAPLPVII 123
                    E+L P +KG     FT  D  EV   L +      +  A+ G +A   V+ 
Sbjct: 61  -----GTGFEELKPLLKGPTALAFTNEDPVEVAKVLKDFAKENKKLFAKGGVVA-GKVLD 114

Query: 124 PAQNTGLGPEKTSFFQALSIPTKISKGTIEIINDVPILK 162
           PA  T L    +   +   +   I      I     +L 
Sbjct: 115 PAGVTALAKLPS---REELLAMLIGLLKAPIAKLARLLN 150


==> gnl|CDD|30593 COG0244, RplJ, Ribosomal protein L10 [Translation, ribosomal
           structure and biogenesis].
          Length = 175

 Score = 93.0 bits (231), Expect = 1e-019
 Identities = 46/192 (23%), Positives = 73/192 (38%), Gaps = 23/192 (11%)

Query: 8   AWKAQYFLKVVELFDEYPKCFIVGADNVGSKQMQNIRTSLRGLGVVL-MGKNTMMRKAIR 66
            WK +   ++ EL  E P   IV    +   Q+  +R  LR  G  L + KNT++R+A+ 
Sbjct: 6   EWKKELVAELKELIKESPSVVIVDYRGLTVAQLTELRKKLREAGAKLKVVKNTLLRRAL- 64

Query: 67  GHLENNAQLEKLLPHIKGNVGFVFTKGDLAEVRDKLLESKVRAPARAGAIAPLPVIIPAQ 126
                 A LE L   +KG     F+  D      KLL+   +    AG  AP+   +P  
Sbjct: 65  ----EEAGLEGLDDLLKGPTAIAFSNEDPVAAA-KLLKDFAKE---AGDKAPIKGGVPEG 116

Query: 127 NTGLGPEKTSFFQALSIPTKISKGTIEIINDVPILKPGDKVGASEATLLNMLNISPFSYG 186
                         L     I+   +    ++ ++  G     +   LL  L   P   G
Sbjct: 117 K------------VLGAAEVIALAKLPSKEELVVMLLGVLQAPA-TKLLRALKAVPDKVG 163

Query: 187 LAITQVYDSGSI 198
           L +   Y+ G +
Sbjct: 164 LKLLAAYEKGVV 175


==> gnl|CDD|144137 pfam00428, Ribosomal_60s, 60s Acidic ribosomal protein.  This
           family includes archaebacterial L12, eukaryotic P0, P1
           and P2.
          Length = 88

 Score = 91.1 bits (227), Expect = 5e-019
 Identities = 40/88 (45%), Positives = 50/88 (56%), Gaps = 2/88 (2%)

Query: 231 YPTIASAPHSIANGFKNLLAIAASTEVEFKQAATIKEFIKDPSKFVAAAAASAPAAGA-- 288
            PT A   H +      + A      V+F +   IKE I + S  ++AAAA+A AA A  
Sbjct: 1   EPTAADIKHVLKAAGVEVEAERLELLVKFLEGKNIKELIANGSAKLSAAAAAAAAAAAAA 60

Query: 289 GAAAEKKEEAKKEESESEEDDDMGFGLF 316
            AAA  +EE K+EE E EEDDDMGFGLF
Sbjct: 61  AAAAAAEEEKKEEEEEEEEDDDMGFGLF 88


==> gnl|CDD|144164 pfam00466, Ribosomal_L10, Ribosomal protein L10. 
          Length = 100

 Score = 90.3 bits (225), Expect = 1e-018
 Identities = 29/100 (29%), Positives = 44/100 (44%), Gaps = 5/100 (5%)

Query: 6   KAAWKAQYFLKVVELFDEYPKCFIVGADNVGSKQMQNIRTSLRGLGV-VLMGKNTMMRKA 64
               K +   ++ EL  EY    +V    +   Q+  +R  LR  G  + +GKNT+MR+A
Sbjct: 2   TREKKEEIVEELKELLKEYKSVVVVDYRGLTVAQLTELRKKLREAGAELKVGKNTLMRRA 61

Query: 65  IRGHLENNAQLEKLLPHIKGNVGFVFTKGDLAEVRDKLLE 104
               LE   + E L   +KG    +FT  D   V   L +
Sbjct: 62  ----LEGTGEEEGLSELLKGPTALIFTNEDPVAVAKVLKK 97


==> gnl|CDD|88596 cd05796, Ribosomal_P0_like, Ribosomal protein L10 family, P0-like
           protein subfamily; composed of uncharacterized
           eukaryotic proteins with similarity to the 60S ribosomal
           protein P0, including the Saccharomyces cerevisiae
           protein called mRNA turnover protein 4 (MRT4). MRT4 may
           be involved in mRNA decay. P0 forms a tight complex with
           multiple copies of the small acidic protein L12(e). This
           complex forms a stalk structure on the large subunit of
           the ribosome. It occupies the L7/L12 stalk of the
           ribosome. The stalk is known to contain the binding site
           for elongation factors EF-G and EF-Tu; however, there is
           disagreement as to whether or not P0 is involved in
           forming the binding site. The stalk is believed to be
           associated with GTPase activities in protein synthesis.
           In a neuroblastoma cell line, P0 has been shown to
           interact with the SH3 domain of Src and to activate the
           binding of the Nck1 adaptor protein with skeletal
           proteins such as the Wiskott-Aldrich Syndrome Protein
           (WASP) and the WASP-interacting protein (WIP). Some
           eukaryotic P0 sequences have an additional C-terminal
           domain homologous with acidic proteins P1 and P2..
          Length = 163

 Score = 86.3 bits (214), Expect = 1e-017
 Identities = 44/169 (26%), Positives = 74/169 (43%), Gaps = 16/169 (9%)

Query: 8   AWKAQYFLKVVELFDEYPKCFIVGADNVGSKQMQNIRTSLRGLGVVLMGKNTMMRKAIRG 67
             K +    + E  D+Y   ++   DN+ + ++++IR   +       GKN +M+ A+ G
Sbjct: 1   ELKQKLVENIREAVDKYKYIYVFSVDNMRNNKLKDIRQEWKD-SRFFFGKNKVMQVAL-G 58

Query: 68  HLENNAQ---LEKLLPHIKGNVGFVFTKGDLAEVRDKLLESKVRAPARAGAIAPLPVIIP 124
               +     L KL  ++KG VG +FT     EV +          ARAG+IA   V +P
Sbjct: 59  RTPEDEYKPNLHKLSKYLKGQVGLLFTNEPPEEVIEYFDSYSEPDFARAGSIATETVTLP 118

Query: 125 AQNTGLGPEKT------SFFQALSIPTKISKGTIEIINDVPILKPGDKV 167
                 GP +          + L +PTK+ KG I +  D  + + G  +
Sbjct: 119 E-----GPLEQFPHSMEPQLRKLGLPTKLKKGVITLEADYVVCEEGKVL 162


==> gnl|CDD|100111 cd05833, Ribosomal_P2, Ribosomal protein P2. This subfamily
           represents the eukaryotic large ribosomal protein P2.
           Eukaryotic P1 and P2 are functionally equivalent to the
           bacterial protein L7/L12, but are not homologous to
           L7/L12. P2 is located in the L12 stalk, with proteins
           P1, P0, L11, and 28S rRNA. P1 and P2 are the only
           proteins in the ribosome to occur as multimers, always
           appearing as sets of heterodimers. Recent data indicate
           that eukaryotes have four copies (two heterodimers),
           while most archaeal species contain six copies of L12p
           (three homodimers). Bacteria may have four or six copies
           of L7/L12 (two or three homodimers) depending on the
           species. Experiments using S. cerevisiae P1 and P2
           indicate that P1 proteins are positioned more internally
           with limited reactivity in the C-terminal domains, while
           P2 proteins seem to be more externally located and are
           more likely to interact with other cellular components.
           In lower eukaryotes, P1 and P2 are further subdivided
           into P1A, P1B, P2A, and P2B, which form P1A/P2B and
           P1B/P2A heterodimers. Some plants have a third
           P-protein, called P3, which is not homologous to P1 and
           P2. In humans, P1 and P2 are strongly autoimmunogenic.
           They play a significant role in the etiology and
           pathogenesis of systemic lupus erythema (SLE). In
           addition, the ribosome-inactivating protein
           trichosanthin (TCS) interacts with human P0, P1, and P2,
           with its primary binding site in the C-terminal region
           of P2. TCS inactivates the ribosome by depurinating a
           specific adenine in the sarcin-ricin loop of 28S rRNA..
          Length = 109

 Score = 65.0 bits (159), Expect = 4e-011
 Identities = 30/55 (54%), Positives = 34/55 (61%), Gaps = 2/55 (3%)

Query: 265 IKEFIKDPSKFVAAAAASAPAAGAGAAA--EKKEEAKKEESESEEDDDMGFGLFD 317
           I    +  +   A A  +APAA A AAA    K+E KKEESE E DDDMGFGLFD
Sbjct: 55  IAAGKEKLASVPAGAGGAAPAAAAAAAAAAAAKKEEKKEESEEESDDDMGFGLFD 109
