# Supplementary material for: Transcriptional Profiles of Mating-Responsive Genes from Testes and Male Accessory Glands of the Mediterranean Fruit Fly, Ceratitis capitata
Source: PLoS One. 2012 Oct 11;7(10):e46812. doi: 10.1371/journal.pone.0046812 (PMC3469604; doi:10.1371/journal.pone.0046812)
Supplement: Spreadsheet S1 — Hyperlinked Excel spreadsheet containing annotated assembled ESTs. Putative peptides are named using the prefix ‘Cc-male-’ rather than the prefix ‘TAG’ used in the text. (ZIP) [file pone.0046812.s008.zip › Spreadsheet 1/links/CDD/Cc-male-1192-CDD.txt]

>Cc-male-1192

gnl|CDD|185403 PTZ00027, PTZ00027, 60S ribosomal protein L6; Pro...   243   2e-065
gnl|CDD|140206 PTZ00179, PTZ00179, 60S ribosomal protein L9; Pro...   171   2e-043
gnl|CDD|180122 PRK05518, rpl6p, 50S ribosomal protein L6P; Revie...   165   8e-042
gnl|CDD|163377 TIGR03653, arch_L6P, archaeal ribosomal protein L...   152   7e-038
gnl|CDD|30446 COG0097, RplF, Ribosomal protein L6P/L9E [Translat...   117   3e-027
gnl|CDD|109407 pfam00347, Ribosomal_L6, Ribosomal protein L6.          56   6e-009
gnl|CDD|163378 TIGR03654, L6_bact, ribosomal protein L6, bacteri...    49   1e-006
gnl|CDD|180118 PRK05498, rplF, 50S ribosomal protein L6; Validated.    46   1e-005
gnl|CDD|177062 CHL00140, rpl6, ribosomal protein L6; Validated.        38   0.002

==> gnl|CDD|185403 PTZ00027, PTZ00027, 60S ribosomal protein L6; Provisional.
          Length = 190

 Score =  243 bits (623), Expect = 2e-065
 Identities = 114/190 (60%), Positives = 142/190 (74%), Gaps = 1/190 (0%)

Query: 1   MRTINSSQCVKIPKGIKASVKARVVKITGVRGSLTRSFKHLALDMYMV-DKRTLKVEKWF 59
           M+TI SS+ ++IP+G+  +VK+R V +TG  G LTRSF+HL +D+ +  D + +KVE WF
Sbjct: 1   MKTIFSSEKIRIPEGVTVTVKSRKVTVTGKYGELTRSFRHLPVDIKLSKDGKYIKVEMWF 60

Query: 60  GAKKELASVRTVCSHIENMIKGVTFGFQYKMRAVYAHFPINCVTSENNTVIEIRNFLGEK 119
           G    LA +RTVCSHI+NM+ GVT  FQYKMR VYAHFPIN   ++N   IEIRNFLGEK
Sbjct: 61  GTPSHLACIRTVCSHIKNMMTGVTKKFQYKMRLVYAHFPINSNITDNGKTIEIRNFLGEK 120

Query: 120 YIRRVQMAPGVTVVNSTAQKDELIVEGNDIEAVSGSAALIQQSTTVKDKDIRKFLDGLYV 179
            +R V+M PGV V  S + KDE+IV G D+E VS SAALI QST V++KDIRKFLDG+YV
Sbjct: 121 RVRTVKMLPGVVVEKSESVKDEIIVTGADLELVSRSAALIHQSTLVRNKDIRKFLDGIYV 180

Query: 180 SEKTTVVKKE 189
           SEK TV K E
Sbjct: 181 SEKGTVDKDE 190


==> gnl|CDD|140206 PTZ00179, PTZ00179, 60S ribosomal protein L9; Provisional.
          Length = 189

 Score =  171 bits (434), Expect = 2e-043
 Identities = 92/190 (48%), Positives = 124/190 (65%), Gaps = 7/190 (3%)

Query: 4   INSSQCVKIPKGIKASVKARVVKITGVRGSLTRSFKHLALDMYMVDK--RTLKVEKWFGA 61
           I S   + IP+ +  SVK R+V + G RG+LT+  +HL LD + V+K  RT    +WFG+
Sbjct: 3   IKSQDTITIPEDVTVSVKDRIVTVKGKRGTLTKDLRHLQLD-FRVNKKNRTFTAVRWFGS 61

Query: 62  KKELASVRTVCSHIENMIKGVTFGFQYKMRAVYAHFPINCVTSENNTVIEIRNFLGEKYI 121
           K   +++ T  SH+ NMI GVT GF++K+R  YAHFPI+   S  N ++EIRNFLGEK +
Sbjct: 62  KIPNSTINTALSHVRNMITGVTKGFRFKVRFAYAHFPIS--VSVENQLVEIRNFLGEKRV 119

Query: 122 RRVQMAPGVTVVNSTAQ--KDELIVEGNDIEAVSGSAALIQQSTTVKDKDIRKFLDGLYV 179
           RR  +A  V V  +     KDEL++EGND+E VS  AA++ Q   VK KDIRKFLDG+YV
Sbjct: 120 RRQVVADTVKVYRTDPSKVKDELVLEGNDLEQVSREAAVMHQLCLVKKKDIRKFLDGIYV 179

Query: 180 SEKTTVVKKE 189
             KT V  +E
Sbjct: 180 QTKTNVEAEE 189


==> gnl|CDD|180122 PRK05518, rpl6p, 50S ribosomal protein L6P; Reviewed.
          Length = 180

 Score =  165 bits (421), Expect = 8e-042
 Identities = 74/173 (42%), Positives = 108/173 (62%), Gaps = 6/173 (3%)

Query: 10  VKIPKGIKASVKARVVKITGVRGSLTRSFKHLALDMYMVDKRTLKVEKWFGAKKELASVR 69
           ++IP+G+   ++  VV + G +G LTR F +  + + + D   + +E  F  KK  A V 
Sbjct: 10  IEIPEGVTVEIEGLVVTVKGPKGELTRDFWYPGVTISVEDG-KVVIETEFARKKTKAMVG 68

Query: 70  TVCSHIENMIKGVTFGFQYKMRAVYAHFPINCVTSENNTVIEIRNFLGEKYIRRVQMAPG 129
           T  SHI+NMIKGVT GF+YK++ VY+HFP+  V  + N V+ I NFLGEK  RR ++  G
Sbjct: 69  TFASHIKNMIKGVTEGFEYKLKIVYSHFPMQ-VKVQGNEVV-IENFLGEKSPRRAKILGG 126

Query: 130 VTVVNSTAQKDELIVEGNDIEAVSGSAALIQQSTTVKDKDIRKFLDGLYVSEK 182
           V V     + +++IVEG D E V  +AA I+Q+T +K  D R F DG+Y+ EK
Sbjct: 127 VKV---KVKGEDVIVEGIDKEDVGQTAANIEQATKIKGFDRRVFQDGIYIVEK 176


==> gnl|CDD|163377 TIGR03653, arch_L6P, archaeal ribosomal protein L6P.  Members of
           this protein family are the archaeal ribosomal protein
           L6P. The top-scoring proteins not selected by this model
           are eukaryotic cytosolic ribosomal protein L9. Bacterial
           ribosomal protein L6 scores lower and is described by a
           distinct model.
          Length = 170

 Score =  152 bits (387), Expect = 7e-038
 Identities = 73/173 (42%), Positives = 110/173 (63%), Gaps = 6/173 (3%)

Query: 10  VKIPKGIKASVKARVVKITGVRGSLTRSFKHLALDMYMVDKRTLKVEKWFGAKKELASVR 69
           ++IP+G+  +++  +V + G +G +TR   +  +++  V+   + +E  F  KK+ A V 
Sbjct: 4   IEIPEGVSVTIEGNIVTVKGPKGEVTRELWYPGIEIS-VEDGKVVIETDFARKKDKAMVG 62

Query: 70  TVCSHIENMIKGVTFGFQYKMRAVYAHFPINCVTSENNTVIEIRNFLGEKYIRRVQMAPG 129
           T  SHI+NMIKGVT GF+YKM+ VY+HFP+  V  E N V+ I NFLGEK  RR ++  G
Sbjct: 63  TYRSHIKNMIKGVTEGFEYKMKVVYSHFPMQ-VKVEGNKVV-IENFLGEKAPRRAKIPGG 120

Query: 130 VTVVNSTAQKDELIVEGNDIEAVSGSAALIQQSTTVKDKDIRKFLDGLYVSEK 182
           V V     + +E+IV G D E V  +AA I+Q+T +K +D R F DG+Y+ EK
Sbjct: 121 VKV---KVKGEEVIVTGIDKEDVGQTAANIEQATRIKGRDPRVFQDGIYIVEK 170


==> gnl|CDD|30446 COG0097, RplF, Ribosomal protein L6P/L9E [Translation, ribosomal
           structure and biogenesis].
          Length = 178

 Score =  117 bits (294), Expect = 3e-027
 Identities = 49/174 (28%), Positives = 79/174 (45%), Gaps = 11/174 (6%)

Query: 10  VKIPKGIKASVKARVVKITGVRGSLTRSFKHLALDMYMVDKRTLKVEKWFGAKKELASVR 69
           + IP G+  S++ +VV + G +G LTR F    + + + D   +        K+  A   
Sbjct: 9   IVIPAGVTVSIEGQVVTVKGPKGELTREFHDNVVKVEVEDNILVVRPVDGKRKR--ALHG 66

Query: 70  TVCSHIENMIKGVTFGFQYKMRAVYAHFPINCVTSENNTVIEIRNFLGEKYIRRVQMAPG 129
           TV + I NM+KGVT GF+ K+  V   +    V         +  FLG  +   +++  G
Sbjct: 67  TVRALINNMVKGVTEGFEKKLEIVGVGYRAQVVGG------NLELFLGYSHPVVIEIPEG 120

Query: 130 VTVVNSTAQKDELIVEGNDIEAVSGSAALIQQSTTVKDKDIRK-FLDGLYVSEK 182
           +TV        E++VEG D E V   AA I+ +   +    +    DG Y+  K
Sbjct: 121 ITV--EVPGPTEIVVEGIDKELVGQVAANIRAARKPEPYKGKGIRYDGEYIRRK 172


==> gnl|CDD|109407 pfam00347, Ribosomal_L6, Ribosomal protein L6. 
          Length = 76

 Score = 56.4 bits (137), Expect = 6e-009
 Identities = 21/80 (26%), Positives = 30/80 (37%), Gaps = 4/80 (5%)

Query: 97  FPINCVTSENNTVIEIRNFLGEKYIRRVQMAPGVTVVNSTAQKDELIVEGNDIEAVSGSA 156
            P+    S +   + +   LG K     ++ PGVTV     +   +IV G D E V   A
Sbjct: 1   IPVGVRVSIDG--VNLVLVLGPKGELTREIPPGVTVKVE--KITVIIVSGIDKEKVGQFA 56

Query: 157 ALIQQSTTVKDKDIRKFLDG 176
           ALI           +    G
Sbjct: 57  ALIGTYRAPIPNMGKGVSYG 76


 Score = 46.4 bits (111), Expect = 7e-006
 Identities = 23/80 (28%), Positives = 34/80 (42%), Gaps = 10/80 (12%)

Query: 12 IPKGIKASVKA-RVVKITGVRGSLTRSFKHLALDMYMVDKRTLKVEKWFGAKKELAS--- 67
          IP G++ S+    +V + G +G LTR           V    + V    G  KE      
Sbjct: 1  IPVGVRVSIDGVNLVLVLGPKGELTREIPPGV----TVKVEKITVIIVSGIDKEKVGQFA 56

Query: 68 --VRTVCSHIENMIKGVTFG 85
            + T  + I NM KGV++G
Sbjct: 57 ALIGTYRAPIPNMGKGVSYG 76


==> gnl|CDD|163378 TIGR03654, L6_bact, ribosomal protein L6, bacterial type. 
          Length = 175

 Score = 49.0 bits (118), Expect = 1e-006
 Identities = 22/78 (28%), Positives = 39/78 (50%), Gaps = 2/78 (2%)

Query: 10 VKIPKGIKASVKARVVKITGVRGSLTRSFKHLALDMYMVDKRTLKVEKWFGAKKELASVR 69
          + IP G++ ++   VV + G +G L+R+          V+   L V +   +K+  A   
Sbjct: 8  IAIPAGVEVTIDGNVVTVKGPKGELSRTLHPGVT--VKVEDGQLTVSRPNDSKEARALHG 65

Query: 70 TVCSHIENMIKGVTFGFQ 87
          T  + I NM+ GV+ GF+
Sbjct: 66 TTRALINNMVIGVSEGFE 83


==> gnl|CDD|180118 PRK05498, rplF, 50S ribosomal protein L6; Validated.
          Length = 178

 Score = 45.8 bits (110), Expect = 1e-005
 Identities = 24/81 (29%), Positives = 41/81 (50%), Gaps = 2/81 (2%)

Query: 10 VKIPKGIKASVKARVVKITGVRGSLTRSFKHLALDMYMVDKRTLKVEKWFGAKKELASVR 69
          + IP G++ ++   VV + G +G L+R+          V+   + V +   +KK  A   
Sbjct: 9  IAIPAGVEVTINGNVVTVKGPKGELSRTLNPDVT--VKVEDNEITVTRPDDSKKARALHG 66

Query: 70 TVCSHIENMIKGVTFGFQYKM 90
          T  + I NM+ GVT GF+ K+
Sbjct: 67 TTRALINNMVVGVTEGFEKKL 87


==> gnl|CDD|177062 CHL00140, rpl6, ribosomal protein L6; Validated.
          Length = 178

 Score = 38.4 bits (90), Expect = 0.002
 Identities = 23/83 (27%), Positives = 44/83 (53%), Gaps = 4/83 (4%)

Query: 10 VKIPKGIKASVKARVVKITGVRGSLTRSF-KHLALDMYMVDKRTLKVEKWFGAKKELASV 68
          +KIP  +  S+  +++K+ G +G+L+R     + ++   +   +L V K   +KK  A  
Sbjct: 9  IKIPDNVNVSIDDQIIKVKGPKGTLSRKIPDLITIE---IQDNSLFVSKKDESKKARALH 65

Query: 69 RTVCSHIENMIKGVTFGFQYKMR 91
              + I NM+ GV+ GF+ K+ 
Sbjct: 66 GLYRTLINNMVIGVSEGFEKKLE 88
