# Supplementary material for: Transcriptional Profiles of Mating-Responsive Genes from Testes and Male Accessory Glands of the Mediterranean Fruit Fly, Ceratitis capitata
Source: PLoS One. 2012 Oct 11;7(10):e46812. doi: 10.1371/journal.pone.0046812 (PMC3469604; doi:10.1371/journal.pone.0046812)
Supplement: Spreadsheet S1 — Hyperlinked Excel spreadsheet containing annotated assembled ESTs. Putative peptides are named using the prefix ‘Cc-male-’ rather than the prefix ‘TAG’ used in the text. (ZIP) [file pone.0046812.s008.zip › Spreadsheet 1/links/CDD/Cc-male-1193-CDD.txt]

>Cc-male-1193

gnl|CDD|131973 TIGR02927, SucB_Actino, 2-oxoglutarate dehydrogen...    32   0.27 
gnl|CDD|172341 PRK13808, PRK13808, adenylate kinase; Provisional.      30   0.64 
gnl|CDD|112796 pfam03997, VPS28, VPS28 protein.                        30   0.94 

==> gnl|CDD|131973 TIGR02927, SucB_Actino, 2-oxoglutarate dehydrogenase, E2 component,
           dihydrolipoamide succinyltransferase.  This model
           represents an Actinobacterial clade of E2 enzyme, a
           component of the 2-oxoglutarate dehydrogenase complex
           involved in the TCA cycle. These proteins have multiple
           domains including the catalytic domain (pfam00198), one
           or two biotin domains (pfam00364) and an E3-component
           binding domain (pfam02817).
          Length = 590

 Score = 31.7 bits (71), Expect = 0.27
 Identities = 31/136 (22%), Positives = 47/136 (34%), Gaps = 8/136 (5%)

Query: 101 TPFAAQPSLREARAITAKPAAAKTISPKKNLAKKNNIKEGGKVTRPVLKTTTRA---VSS 157
            P   +    E      +   A+    K   A   N      VT  V K        ++S
Sbjct: 237 KPDPKKDEAAEPEPDEPEAEKAEKKEEKAAAAPAANSDGSPYVTPLVRKLAAEHGIDLNS 296

Query: 158 VRLTG-GGRHACKARNAKHPSAKSKNKSKSKTNHARLTGGFDSAKRKKSAPTKPNSVKLK 216
           V+ TG GGR     R     +A    K+ ++   A       +A    SA   P    L+
Sbjct: 297 VKGTGIGGR----IRKQDVLAAAEGAKAAAEAPAAEAAAAAPAAAAAASASPAPAKAHLR 352

Query: 217 NVKSKRSKIRPVRARK 232
               K ++IR + A+K
Sbjct: 353 GTTQKANRIREITAKK 368


==> gnl|CDD|172341 PRK13808, PRK13808, adenylate kinase; Provisional.
          Length = 333

 Score = 30.2 bits (68), Expect = 0.64
 Identities = 27/121 (22%), Positives = 43/121 (35%), Gaps = 4/121 (3%)

Query: 102 PFAAQPSLREARAITAKPAAAKTISPKKNLAKKNNIKEGGKVTRPVLKTTTRAVSSVRLT 161
              +      A+A +A    +K  + K  ++ K   K   K  +   KT  +A+      
Sbjct: 207 AAKSGAKKASAKAKSAAKKVSKKKAAKTAVSAKKAAKTAAKAAKKAKKTAKKALKKAAKA 266

Query: 162 GGGRHACKARNAKHPSAKSKNKSKSKTNHARLTGGFDSA---KRKKSAPTKPNSVKLKNV 218
              + A KA  A   +AK   K+      A+   G  +A   K K +A       K K  
Sbjct: 267 -VKKAAKKAAKAAAKAAKGAAKATKGKAKAKKKAGKKAAAGSKAKATAKAPKRGAKGKKA 325

Query: 219 K 219
           K
Sbjct: 326 K 326


==> gnl|CDD|112796 pfam03997, VPS28, VPS28 protein. 
          Length = 187

 Score = 29.8 bits (67), Expect = 0.94
 Identities = 18/50 (36%), Positives = 26/50 (52%), Gaps = 5/50 (10%)

Query: 84  FESIVNAASTFTNNRTRTPFAAQPSLREARAITAKPAAAKTISPKKNLAK 133
           F SI +    +   R   P AA   +RE R ITA+ + A + + K N+AK
Sbjct: 51  FPSIEDFCKKY---RLDCP-AAIERIREGRPITAEDSIAPS-NDKGNIAK 95
