# Supplementary material for: Transcriptional Profiles of Mating-Responsive Genes from Testes and Male Accessory Glands of the Mediterranean Fruit Fly, Ceratitis capitata
Source: PLoS One. 2012 Oct 11;7(10):e46812. doi: 10.1371/journal.pone.0046812 (PMC3469604; doi:10.1371/journal.pone.0046812)
Supplement: Spreadsheet S1 — Hyperlinked Excel spreadsheet containing annotated assembled ESTs. Putative peptides are named using the prefix ‘Cc-male-’ rather than the prefix ‘TAG’ used in the text. (ZIP) [file pone.0046812.s008.zip › Spreadsheet 1/links/CDD/Cc-male-1194-CDD.txt]

>Cc-male-1194

gnl|CDD|143866 pfam00085, Thioredoxin, Thioredoxin.  Thioredoxin...   112   3e-026
gnl|CDD|162187 TIGR01068, thioredoxin, thioredoxin.  Several pro...   107   8e-025
gnl|CDD|48496 cd02947, TRX_family, TRX family; composed of two g...   100   1e-022
gnl|CDD|173347 PTZ00051, PTZ00051, thioredoxin; Provisional.           90   2e-019
gnl|CDD|48533 cd02984, TRX_PICOT, TRX domain, PICOT (for PKC-int...    79   4e-016
gnl|CDD|181812 PRK09381, trxA, thioredoxin; Provisional.               76   2e-015
gnl|CDD|32932 COG3118, COG3118, Thioredoxin domain-containing pr...    76   4e-015
gnl|CDD|162212 TIGR01126, pdi_dom, protein disulfide-isomerase d...    73   3e-014
gnl|CDD|48510 cd02961, PDI_a_family, Protein Disulfide Isomerase...    71   1e-013
gnl|CDD|48505 cd02956, ybbN, ybbN protein family; ybbN is a hypo...    71   2e-013

==> gnl|CDD|143866 pfam00085, Thioredoxin, Thioredoxin.  Thioredoxins are small
           enzymes that participate in redox reactions, via the
           reversible oxidation of an active centre disulfide bond.
           Some members with only the active site are not separated
           from the noise.
          Length = 104

 Score =  112 bits (283), Expect = 3e-026
 Identities = 36/87 (41%), Positives = 52/87 (59%), Gaps = 1/87 (1%)

Query: 18  AGEKLVVIDFFATWCGPCKIIAPTLDELAKEYEGRIVVLKVDVDECEDIAMQYNVSSMPT 77
             +K V++DF+A WCGPCK +AP  ++LA+EY+  +   KVD DE  D+A +Y V   PT
Sbjct: 16  KSDKPVLVDFYAPWCGPCKALAPEYEKLAQEYKDDVKFAKVDADENPDLASEYGVRGFPT 75

Query: 78  FVFIKQTKQISSFSGA-SAKKLAEDIA 103
             F K  K++S + GA +   L   I 
Sbjct: 76  IKFFKNGKKVSDYVGARTKDDLVAFIK 102


==> gnl|CDD|162187 TIGR01068, thioredoxin, thioredoxin.  Several proteins, such as
           protein disulfide isomerase, have two or more copies of
           a domain closely related to thioredoxin. This model is
           designed to recognize authentic thioredoxin, a small
           protein that should be hit exactly once by this model.
          Length = 101

 Score =  107 bits (270), Expect = 8e-025
 Identities = 41/89 (46%), Positives = 60/89 (67%), Gaps = 1/89 (1%)

Query: 19  GEKLVVIDFFATWCGPCKIIAPTLDELAKEYEGRIVVLKVDVDECEDIAMQYNVSSMPTF 78
            +K V++DF+A WCGPCK+IAP L+ELAKEYEG++  +K++VDE  DIA +Y + S+PT 
Sbjct: 13  SDKPVLVDFWAPWCGPCKMIAPILEELAKEYEGKVKFVKLNVDENPDIAAKYGIRSIPTL 72

Query: 79  VFIKQTKQISSFSGASAK-KLAEDIANLV 106
           +  K  K++    GA  K  L + I   +
Sbjct: 73  LLFKNGKEVDRSVGALPKAALKQLINKNL 101


==> gnl|CDD|48496 cd02947, TRX_family, TRX family; composed of two groups: Group I,
          which includes proteins that exclusively encode a TRX
          domain; and Group II, which are composed of fusion
          proteins of TRX and additional domains. Group I TRX is
          a small ancient protein that alter the redox state of
          target proteins via the reversible oxidation of an
          active site dithiol, present in a CXXC motif, partially
          exposed at the protein's surface. TRX reduces protein
          disulfide bonds, resulting in a disulfide bond at its
          active site. Oxidized TRX is converted to the active
          form by TRX reductase, using reducing equivalents
          derived from either NADPH or ferredoxins. By altering
          their redox state, TRX regulates the functions of at
          least 30 target proteins, some of which are enzymes and
          transcription factors. It also plays an important role
          in the defense against oxidative stress by directly
          reducing hydrogen peroxide and certain radicals, and by
          serving as a reductant for peroxiredoxins. At least two
          major types of functional TRXs have been reported in
          most organisms; in eukaryotes, they are located in the
          cytoplasm and the mitochondria. Higher plants contain
          more types (at least 20 TRX genes have been detected in
          the genome of Arabidopsis thaliana), two of which
          (types f amd m) are located in the same compartment,
          the chloroplast. Also included in the alignment are
          TRX-like domains which show sequence homology to TRX
          but do not contain the redox active CXXC motif. Group
          II proteins, in addition to either a redox active TRX
          or a TRX-like domain, also contain additional domains,
          which may or may not possess homology to known
          proteins..
          Length = 93

 Score =  100 bits (250), Expect = 1e-022
 Identities = 42/89 (47%), Positives = 59/89 (66%), Gaps = 3/89 (3%)

Query: 9  SDLNNQLKEAGEKLVVIDFFATWCGPCKIIAPTLDELAKEYEGRIVVLKVDVDECEDIAM 68
           +    +K A  K VV+DF+A WCGPCK IAP L+ELA+EY  ++  +KVDVDE  ++A 
Sbjct: 1  EEFEELIKSA--KPVVVDFWAPWCGPCKAIAPVLEELAEEY-PKVKFVKVDVDENPELAE 57

Query: 69 QYNVSSMPTFVFIKQTKQISSFSGASAKK 97
          +Y V S+PTF+F K  K++    GA  K+
Sbjct: 58 EYGVRSIPTFLFFKNGKEVDRVVGADPKE 86


==> gnl|CDD|173347 PTZ00051, PTZ00051, thioredoxin; Provisional.
          Length = 98

 Score = 89.9 bits (223), Expect = 2e-019
 Identities = 40/100 (40%), Positives = 64/100 (64%), Gaps = 3/100 (3%)

Query: 1   MPHLVKDLSDLNNQLKEAGEKLVVIDFFATWCGPCKIIAPTLDELAKEYEGRIVVLKVDV 60
           M H+V   ++  + L  +  +LV++DF+A WCGPCK IAP  +E +KEY  ++V +KVDV
Sbjct: 1   MVHIVTSQAEFESTL--SQNELVIVDFYAEWCGPCKRIAPFYEECSKEYT-KMVFVKVDV 57

Query: 61  DECEDIAMQYNVSSMPTFVFIKQTKQISSFSGASAKKLAE 100
           DE  ++A + N++SMPTF   K    + +  GA+ + L +
Sbjct: 58  DELSEVAEKENITSMPTFKVFKNGSVVDTLLGANDEALKQ 97


==> gnl|CDD|48533 cd02984, TRX_PICOT, TRX domain, PICOT (for PKC-interacting cousin
           of TRX) subfamily; PICOT is a protein that interacts
           with protein kinase C (PKC) theta, a calcium independent
           PKC isoform selectively expressed in skeletal muscle and
           T lymphocytes. PICOT contains an N-terminal TRX-like
           domain, which does not contain the catalytic CXXC motif,
           followed by one to three glutaredoxin domains. The
           TRX-like domain is required for interaction with PKC
           theta. PICOT inhibits the activation of c-Jun N-terminal
           kinase and the transcription factors, AP-1 and NF-kB,
           induced by PKC theta or T-cell activating stimuli..
          Length = 97

 Score = 79.1 bits (195), Expect = 4e-016
 Identities = 30/95 (31%), Positives = 54/95 (56%)

Query: 9   SDLNNQLKEAGEKLVVIDFFATWCGPCKIIAPTLDELAKEYEGRIVVLKVDVDECEDIAM 68
            +    LK    KL+V+ F+A W  PCK +    +ELAKE    ++ L ++ +E  +I+ 
Sbjct: 3   EEFEELLKSDASKLLVLHFWAPWAEPCKQMNQVFEELAKEAFPSVLFLSIEAEELPEISE 62

Query: 69  QYNVSSMPTFVFIKQTKQISSFSGASAKKLAEDIA 103
           ++ ++++PTFVF +    +   SGA  K+LA+ + 
Sbjct: 63  KFEITAVPTFVFFRNGTIVDRVSGADPKELAKKVE 97


==> gnl|CDD|181812 PRK09381, trxA, thioredoxin; Provisional.
          Length = 109

 Score = 76.3 bits (187), Expect = 2e-015
 Identities = 37/94 (39%), Positives = 59/94 (62%), Gaps = 3/94 (3%)

Query: 3  HLVKDLSDLNNQLKEAGEKLVVIDFFATWCGPCKIIAPTLDELAKEYEGRIVVLKVDVDE 62
          HL  D  D  + LK  G   +++DF+A WCGPCK+IAP LDE+A EY+G++ V K+++D+
Sbjct: 7  HLTDDSFD-TDVLKADG--AILVDFWAEWCGPCKMIAPILDEIADEYQGKLTVAKLNIDQ 63

Query: 63 CEDIAMQYNVSSMPTFVFIKQTKQISSFSGASAK 96
              A +Y +  +PT +  K  +  ++  GA +K
Sbjct: 64 NPGTAPKYGIRGIPTLLLFKNGEVAATKVGALSK 97


==> gnl|CDD|32932 COG3118, COG3118, Thioredoxin domain-containing protein
           [Posttranslational modification, protein turnover,
           chaperones].
          Length = 304

 Score = 75.7 bits (186), Expect = 4e-015
 Identities = 35/92 (38%), Positives = 58/92 (63%), Gaps = 3/92 (3%)

Query: 5   VKDLSDLNNQ---LKEAGEKLVVIDFFATWCGPCKIIAPTLDELAKEYEGRIVVLKVDVD 61
           +KD+++ N +   ++ + E  V++DF+A WCGPCK + PTL++LA EY+G+  + KV+ D
Sbjct: 25  IKDVTEANFEQEVIQSSREVPVLVDFWAPWCGPCKQLTPTLEKLAAEYKGKFKLAKVNCD 84

Query: 62  ECEDIAMQYNVSSMPTFVFIKQTKQISSFSGA 93
               +A Q+ V S+PT    K  + +  F GA
Sbjct: 85  AEPMVAAQFGVQSIPTVYAFKDGQPVDGFQGA 116


==> gnl|CDD|162212 TIGR01126, pdi_dom, protein disulfide-isomerase domain.  This model
           describes a domain of eukaryotic protein disulfide
           isomerases, generally found in two copies. The high
           cutoff for total score reflects the expectation of
           finding both copies. The domain is similar to
           thioredoxin but the redox-active disulfide region motif
           is APWCGHCK.
          Length = 102

 Score = 72.7 bits (179), Expect = 3e-014
 Identities = 33/91 (36%), Positives = 49/91 (53%), Gaps = 5/91 (5%)

Query: 18  AGEKLVVIDFFATWCGPCKIIAPTLDELAKEYEGR--IVVLKVDVDECEDIAMQYNVSSM 75
              K V+++F+A WCG CK +AP  ++LAKE +G   IV+ KVD    +D+A ++ VS  
Sbjct: 11  LSNKDVLVEFYAPWCGHCKNLAPEYEKLAKELKGDPDIVLAKVDATAEKDLASRFGVSGF 70

Query: 76  PTFVFIKQTKQISSFSGASAKKLAEDIANLV 106
           PT  F  + K+   + G       E I   V
Sbjct: 71  PTIKFFPKGKKPVDYEGGRD---LEAIVEFV 98


==> gnl|CDD|48510 cd02961, PDI_a_family, Protein Disulfide Isomerase (PDIa) family,
          redox active TRX domains; composed of eukaryotic
          proteins involved in oxidative protein folding in the
          endoplasmic reticulum (ER) by acting as catalysts and
          folding assistants. Members of this family include PDI
          and PDI-related proteins like ERp72, ERp57 (or ERp60),
          ERp44, P5, PDIR, ERp46 and the transmembrane PDIs. PDI,
          ERp57, ERp72, P5, PDIR and ERp46 are all oxidases,
          catalyzing the formation of disulfide bonds of newly
          synthesized polypeptides in the ER. They also exhibit
          reductase activity in acting as isomerases to correct
          any non-native disulfide bonds, as well as chaperone
          activity to prevent protein aggregation and facilitate
          the folding of newly synthesized proteins. These
          proteins usually contain multiple copies of a redox
          active TRX (a) domain containing a CXXC motif, and may
          also contain one or more redox inactive TRX-like (b)
          domains. Only one a domain is required for the oxidase
          function but multiple copies are necessary for the
          isomerase function. The different types of PDIs may
          show different substrate specificities and
          tissue-specific expression, or may be induced by
          stress. PDIs are in their reduced form at steady state
          and are oxidized to the active form by Ero1, which is
          localized in the ER through ERp44. Some members of this
          family also contain a DnaJ domain in addition to the
          redox active a domains; examples are ERdj5 and Pfj2.
          Also included in the family is the redox inactive
          N-terminal TRX-like domain of ERp29..
          Length = 101

 Score = 70.7 bits (173), Expect = 1e-013
 Identities = 29/83 (34%), Positives = 44/83 (53%), Gaps = 2/83 (2%)

Query: 6  KDLSDLNNQLKEAGEKLVVIDFFATWCGPCKIIAPTLDELAKEYE--GRIVVLKVDVDEC 63
           +L+D N        K V+++F+A WCG CK +AP  ++LAKE +  G++VV KVD    
Sbjct: 1  VELTDDNFDELVKDSKDVLVEFYAPWCGHCKALAPEYEKLAKELKGDGKVVVAKVDCTAN 60

Query: 64 EDIAMQYNVSSMPTFVFIKQTKQ 86
           D+  +Y V   PT        +
Sbjct: 61 NDLCSEYGVRGYPTIKLFPNGSK 83


==> gnl|CDD|48505 cd02956, ybbN, ybbN protein family; ybbN is a hypothetical
          protein containing a redox-inactive TRX-like domain.
          Its gene has been sequenced from several
          gammaproteobacteria and actinobacteria..
          Length = 96

 Score = 70.6 bits (173), Expect = 2e-013
 Identities = 29/85 (34%), Positives = 47/85 (55%)

Query: 9  SDLNNQLKEAGEKLVVIDFFATWCGPCKIIAPTLDELAKEYEGRIVVLKVDVDECEDIAM 68
           +    L+E+ +  VV+DF+A    P K + P L+ LA+EY+G+ V+ KV+ D    IA 
Sbjct: 1  QNFQQVLQESTQVPVVVDFWAPRSPPSKELLPLLERLAEEYQGQFVLAKVNCDAQPQIAQ 60

Query: 69 QYNVSSMPTFVFIKQTKQISSFSGA 93
          Q+ V ++PT       + +  F GA
Sbjct: 61 QFGVQALPTVYLFAAGQPVDGFQGA 85
