# Supplementary material for: Transcriptional Profiles of Mating-Responsive Genes from Testes and Male Accessory Glands of the Mediterranean Fruit Fly, Ceratitis capitata
Source: PLoS One. 2012 Oct 11;7(10):e46812. doi: 10.1371/journal.pone.0046812 (PMC3469604; doi:10.1371/journal.pone.0046812)
Supplement: Spreadsheet S1 — Hyperlinked Excel spreadsheet containing annotated assembled ESTs. Putative peptides are named using the prefix ‘Cc-male-’ rather than the prefix ‘TAG’ used in the text. (ZIP) [file pone.0046812.s008.zip › Spreadsheet 1/links/CDD/Cc-male-1195-CDD.txt]

>Cc-male-1195

gnl|CDD|162739 TIGR02168, SMC_prok_B, chromosome segregation pro...    39   0.002
gnl|CDD|149392 pfam08317, Spc7, Spc7 kinetochore protein.  This ...    32   0.31 
gnl|CDD|162740 TIGR02169, SMC_prok_A, chromosome segregation pro...    32   0.33 

==> gnl|CDD|162739 TIGR02168, SMC_prok_B, chromosome segregation protein SMC, common
           bacterial type.  SMC (structural maintenance of
           chromosomes) proteins bind DNA and act in organizing and
           segregating chromosomes for partition. SMC proteins are
           found in bacteria, archaea, and eukaryotes. This family
           represents the SMC protein of most bacteria. The smc
           gene is often associated with scpB (TIGR00281) and scpA
           genes, where scp stands for segregation and condensation
           protein. SMC was shown (in Caulobacter crescentus) to be
           induced early in S phase but present and bound to DNA
           throughout the cell cycle.
          Length = 1179

 Score = 39.3 bits (92), Expect = 0.002
 Identities = 47/197 (23%), Positives = 89/197 (45%), Gaps = 11/197 (5%)

Query: 20  LKQKVVLLSEENQNLSQTISAKNAEISDLKRSVQSLNEVLNSVPIDELRCNSSIAS--SK 77
           L+ +V  L EE + L + + A   EIS L++  Q L E L ++        + +    SK
Sbjct: 272 LRLEVSELEEEIEELQKELYALANEISRLEQQKQILRERLANLERQLEELEAQLEELESK 331

Query: 78  LLELSKKNRLLRAELETTKNRVCKKELQIQKLERDLKHFEDRLHKGSTDTSKDSSEELRG 137
           L EL+++   L  +LE  K  +   E ++++LE +L+  E RL     +  ++  E LR 
Sbjct: 332 LDELAEELAELEEKLEELKEELESLEAELEELEAELEELESRL-----EELEEQLETLRS 386

Query: 138 XLNSIQQKLFETRN---XNTELQNQLKLAQXCLQQEIGE-NFNLAXXASQAXXSNWRGRA 193
            +  ++ ++    N          +L+  +  LQQEI E    L     +   +      
Sbjct: 387 KVAQLELQIASLNNEIERLEARLERLEDRRERLQQEIEELLKKLEEAELKELQAELEELE 446

Query: 194 QQILHLQQKVHELKARL 210
           +++  LQ+++  L+  L
Sbjct: 447 EELEELQEELERLEEAL 463


 Score = 38.9 bits (91), Expect = 0.002
 Identities = 30/151 (19%), Positives = 69/151 (45%), Gaps = 10/151 (6%)

Query: 14  KGQKVHLKQKVVLLSEENQNLSQTISAKNAEISDLKRSVQSLNEVLNSVPIDELRCNSSI 73
           + +   L+ ++  L EE + L + +    AE++ L     +L E L S     L    + 
Sbjct: 781 EAEIEELEAQIEQLKEELKALREALDELRAELTLLNEEAANLRERLES-----LERRIAA 835

Query: 74  ASSKLLELSKKNRLLRAELETTKNRVCKKELQIQKLERDLKHFEDRLHKGSTDTSKDSSE 133
              +L +L ++   L  ++E+    + + E  I++LE +L+   +        + +++  
Sbjct: 836 TERRLEDLEEQIEELSEDIESLAAEIEELEELIEELESELEALLNER-----ASLEEALA 890

Query: 134 ELRGXLNSIQQKLFETRNXNTELQNQLKLAQ 164
            LR  L  + ++L E  +  +EL+ +L+  +
Sbjct: 891 LLRSELEELSEELRELESKRSELRRELEELR 921


 Score = 38.5 bits (90), Expect = 0.004
 Identities = 36/150 (24%), Positives = 73/150 (48%), Gaps = 5/150 (3%)

Query: 20  LKQKVVLLSEENQNLSQTISAKNAEISDLKRSVQSLNEVLNSVPIDELRCNSSIASSKLL 79
           L++K+  L EE ++L   +    AE+ +L+  ++ L E L     + LR   +    ++ 
Sbjct: 342 LEEKLEELKEELESLEAELEELEAELEELESRLEELEEQL-----ETLRSKVAQLELQIA 396

Query: 80  ELSKKNRLLRAELETTKNRVCKKELQIQKLERDLKHFEDRLHKGSTDTSKDSSEELRGXL 139
            L+ +   L A LE  ++R  + + +I++L + L+  E +  +   +  ++  EEL+  L
Sbjct: 397 SLNNEIERLEARLERLEDRRERLQQEIEELLKKLEEAELKELQAELEELEEELEELQEEL 456

Query: 140 NSIQQKLFETRNXNTELQNQLKLAQXCLQQ 169
             +++ L E R    E +  L  A+  L Q
Sbjct: 457 ERLEEALEELREELEEAEQALDAAERELAQ 486


 Score = 38.5 bits (90), Expect = 0.004
 Identities = 37/157 (23%), Positives = 70/157 (44%), Gaps = 19/157 (12%)

Query: 16  QKVHLKQKVVLLSEENQNLSQTISAKNAEISDLKRSVQSLNEVLNS---------VPIDE 66
           +    ++++  L E+ + LS+ I +  AEI +L+  ++ L   L +           +  
Sbjct: 832 RIAATERRLEDLEEQIEELSEDIESLAAEIEELEELIEELESELEALLNERASLEEALAL 891

Query: 67  LRCNSSIASSKLLELSKKNRLLRAELETTKNRVCKKELQIQKLERDLKHFEDRL------ 120
           LR      S +L EL  K   LR ELE  + ++ + EL+++ LE  + + ++RL      
Sbjct: 892 LRSELEELSEELRELESKRSELRRELEELREKLAQLELRLEGLEVRIDNLQERLSEEYSL 951

Query: 121 ----HKGSTDTSKDSSEELRGXLNSIQQKLFETRNXN 153
                +   +  +D  EE R  L  ++ K+ E    N
Sbjct: 952 TLEEAEALENKIEDDEEEARRRLKRLENKIKELGPVN 988


 Score = 37.0 bits (86), Expect = 0.010
 Identities = 34/189 (17%), Positives = 72/189 (38%), Gaps = 19/189 (10%)

Query: 24  VVLLSEENQNLSQTISAKNAEISDLKRSVQSLNEVLNSVPIDELRCNSSIASSKLLELSK 83
           V+ L E  + L +          +L+     L E+     ++ELR        ++ EL +
Sbjct: 231 VLRLEELREELEELQEELKEAEEELEELTAELQELEEK--LEELR-------LEVSELEE 281

Query: 84  KNRLLRAELETTKNRVCKKELQIQKLERDLKHFEDRLHKGST--DTSKDSSEELRGXLNS 141
           +   L+ EL    N + + E Q Q L   L + E +L +     +  +   +EL   L  
Sbjct: 282 EIEELQKELYALANEISRLEQQKQILRERLANLERQLEELEAQLEELESKLDELAEELAE 341

Query: 142 IQQKLFETRNXNTELQNQLKLAQXCLQQEIGENFNLAXXASQAXXSNWRGRAQQILHLQQ 201
           +++KL E +     L+ +L+  +  L++             +           ++  L+ 
Sbjct: 342 LEEKLEELKEELESLEAELEELEAELEE--------LESRLEELEEQLETLRSKVAQLEL 393

Query: 202 KVHELKARL 210
           ++  L   +
Sbjct: 394 QIASLNNEI 402


 Score = 34.6 bits (80), Expect = 0.053
 Identities = 21/102 (20%), Positives = 43/102 (42%)

Query: 20  LKQKVVLLSEENQNLSQTISAKNAEISDLKRSVQSLNEVLNSVPIDELRCNSSIASSKLL 79
           L+ ++  L+ E + L   +         L++ ++ L + L    + EL+        +L 
Sbjct: 391 LELQIASLNNEIERLEARLERLEDRRERLQQEIEELLKKLEEAELKELQAELEELEEELE 450

Query: 80  ELSKKNRLLRAELETTKNRVCKKELQIQKLERDLKHFEDRLH 121
           EL ++   L   LE  +  + + E  +   ER+L   + RL 
Sbjct: 451 ELQEELERLEEALEELREELEEAEQALDAAERELAQLQARLD 492


 Score = 33.9 bits (78), Expect = 0.091
 Identities = 30/152 (19%), Positives = 69/152 (45%), Gaps = 7/152 (4%)

Query: 20  LKQKVVLLSEENQNLSQTISAKNAEISDLKRSVQSLNEVLNSVPIDELRCNSSIA--SSK 77
           L++ +  L +E + L + +     E+ +L R + +L + L  +  +  +    IA  S +
Sbjct: 696 LEKALAELRKELEELEEELEQLRKELEELSRQISALRKDLARLEAEVEQLEERIAQLSKE 755

Query: 78  LLELSKKNRLLRAELETTKNRVCKKELQIQKLERDLKHFEDRLHKGSTDTSKDSSEELRG 137
           L EL  +   L   LE  +  + + E +I++LE  ++  ++ L        +++ +ELR 
Sbjct: 756 LTELEAEIEELEERLEEAEEELAEAEAEIEELEAQIEQLKEEL-----KALREALDELRA 810

Query: 138 XLNSIQQKLFETRNXNTELQNQLKLAQXCLQQ 169
            L  + ++    R     L+ ++   +  L+ 
Sbjct: 811 ELTLLNEEAANLRERLESLERRIAATERRLED 842


==> gnl|CDD|149392 pfam08317, Spc7, Spc7 kinetochore protein.  This domain is found in
           cell division proteins which are required for
           kinetochore-spindle association.
          Length = 322

 Score = 31.9 bits (73), Expect = 0.31
 Identities = 30/157 (19%), Positives = 64/157 (40%), Gaps = 11/157 (7%)

Query: 20  LKQKVVLLSEENQNLSQTISAKNAEISDLKRSVQSLNEVLNSVPIDELR-CNSSIASSKL 78
           LK+ +    E  +   + ++     I+ +K  ++   + L    I  LR     +     
Sbjct: 149 LKEGLDENLEGMKRDEELLNKDLNLINSIKPKLRKKLQALK-EEIANLRQLADELNLCDP 207

Query: 79  LELSKKNRLLRAELETTKNRVCKKELQIQKLERDLKHFEDRLHKGSTDTSKDSSEELRGX 138
           LEL K     R EL +   ++ +K  Q+++L+++L+     +     +   +   EL   
Sbjct: 208 LELEK----ARQELRSLSVKISEKRKQLEELQQELQELTIAI-----EAGTEQKSELLEE 258

Query: 139 LNSIQQKLFETRNXNTELQNQLKLAQXCLQQEIGENF 175
           +   ++ L E R  + +  ++LK     LQ+  G   
Sbjct: 259 IAEAEKILEECRGWSAKEISKLKAKVSLLQKLTGWKI 295


==> gnl|CDD|162740 TIGR02169, SMC_prok_A, chromosome segregation protein SMC,
           primarily archaeal type.  SMC (structural maintenance of
           chromosomes) proteins bind DNA and act in organizing and
           segregating chromosomes for partition. SMC proteins are
           found in bacteria, archaea, and eukaryotes. It is found
           in a single copy and is homodimeric in prokaryotes, but
           six paralogs (excluded from this family) are found in
           eukarotes, where SMC proteins are heterodimeric. This
           family represents the SMC protein of archaea and a few
           bacteria (Aquifex, Synechocystis, etc); the SMC of other
           bacteria is described by TIGR02168. The N- and
           C-terminal domains of this protein are well conserved,
           but the central hinge region is skewed in composition
           and highly divergent.
          Length = 1164

 Score = 32.0 bits (73), Expect = 0.33
 Identities = 24/81 (29%), Positives = 40/81 (49%), Gaps = 2/81 (2%)

Query: 42  NAEISDLKRSVQSLNEVLNSVP--IDELRCNSSIASSKLLELSKKNRLLRAELETTKNRV 99
              +  LKR + SL   L  +   +DEL    S AS K+ E+ K+   L  E E  K R+
Sbjct: 680 RERLEGLKRELSSLQSELRRIENRLDELSQELSDASRKIGEIEKEIEQLEQEEEKLKERL 739

Query: 100 CKKELQIQKLERDLKHFEDRL 120
            + E  +  LE+++++ +  L
Sbjct: 740 EELEEDLSSLEQEIENVKSEL 760


 Score = 30.8 bits (70), Expect = 0.79
 Identities = 28/150 (18%), Positives = 60/150 (40%), Gaps = 6/150 (4%)

Query: 16  QKVHLKQKVVLLSEENQNLSQTISAKNAEISDLKRSVQSLNEVLNSVPIDELRCNSSI-- 73
               LK+K  L  ++     Q +++   E+  L   +  L + L  +       N  I  
Sbjct: 225 GYELLKEKEALERQKEAIERQ-LASLEEELEKLTEEISELEKRLEEIEQLLEELNKKIKD 283

Query: 74  -ASSKLLELSKKNRLLRAELETTKNRVCKKELQIQKLERDLKHFEDRLHK--GSTDTSKD 130
               + L + +K   L AE+ + +  + +KE +++  E  L   E  + K     +  + 
Sbjct: 284 LGEEEQLRVKEKIGELEAEIASLERSIAEKERELEDAEERLAKLEAEIDKLLAEIEELER 343

Query: 131 SSEELRGXLNSIQQKLFETRNXNTELQNQL 160
             EE R   + + ++  E +    +L+ +L
Sbjct: 344 EIEEERKRRDKLTEEYAELKEELEDLRAEL 373
