# Supplementary material for: Transcriptional Profiles of Mating-Responsive Genes from Testes and Male Accessory Glands of the Mediterranean Fruit Fly, Ceratitis capitata
Source: PLoS One. 2012 Oct 11;7(10):e46812. doi: 10.1371/journal.pone.0046812 (PMC3469604; doi:10.1371/journal.pone.0046812)
Supplement: Spreadsheet S1 — Hyperlinked Excel spreadsheet containing annotated assembled ESTs. Putative peptides are named using the prefix ‘Cc-male-’ rather than the prefix ‘TAG’ used in the text. (ZIP) [file pone.0046812.s008.zip › Spreadsheet 1/links/CDD/Cc-male-1196-CDD.txt]

>Cc-male-1196

gnl|CDD|28975 cd00091, NUC, DNA/RNA non-specific endonuclease; p...   146   7e-036
gnl|CDD|144715 pfam01223, Endonuclease_NS, DNA/RNA non-specific ...    97   5e-021
gnl|CDD|32049 COG1864, NUC1, DNA/RNA endonuclease G, NUC1 [Nucle...    52   1e-007
gnl|CDD|128753 smart00477, NUC, DNA/RNA non-specific endonucleas...    50   4e-007
gnl|CDD|185531 PTZ00259, PTZ00259, endonuclease G; Provisional.        38   0.004
gnl|CDD|132060 TIGR03015, pepcterm_ATPase, putative secretion AT...    30   0.56 

==> gnl|CDD|28975 cd00091, NUC, DNA/RNA non-specific endonuclease; prokaryotic and
           eukaryotic double- and single-stranded DNA and RNA
           endonucleases also present in phosphodiesterases.  They
           exists as monomers and homodimers..
          Length = 241

 Score =  146 bits (369), Expect = 7e-036
 Identities = 62/197 (31%), Positives = 81/197 (41%), Gaps = 20/197 (10%)

Query: 2   EAINEQLGGDASKYFDSSKNVYLARGHLAAKADFDYGTE-QRATFLFINAAPQWQVFNAG 60
             I        S Y  S     L RGHLA  AD  +  + Q ATF   N APQ Q FN G
Sbjct: 58  PRIPPLFSATNSDYKGSGS---LDRGHLAPAADPVWSQDAQDATFYLTNMAPQVQGFNQG 114

Query: 61  NWARIEDGVRAKVSKAQWYVDCWTGVYGVTTLANANGVQTPLYLAYDSNNNGLIPVPKLY 120
           NWA +ED +R   +     V   TG   +  L    G     YL+    NNG + VP  +
Sbjct: 115 NWAYLEDYLRDLAASEGKDVYVVTGPLFLPDLDGDGGS----YLSTQVINNGKVAVPTHF 170

Query: 121 FRVVIERT----TKKGIVFIGVNNPHLTLAEIKKDYILCTDVADKVDYVNWKPTDITAGY 176
           ++V+I+         G   +  NNPH TL       ILC +   +V   + +      G 
Sbjct: 171 WKVIIDEKAPGNLSVGAFVLPNNNPHDTLEF-----ILCVEKTFQVPVASVEK---ATGL 222

Query: 177 SYACEVDDFKKKVSHLP 193
           S+ C V D    V  L 
Sbjct: 223 SFFCNVPDSVSAVLELK 239


==> gnl|CDD|144715 pfam01223, Endonuclease_NS, DNA/RNA non-specific endonuclease. 
          Length = 199

 Score = 96.8 bits (241), Expect = 5e-021
 Identities = 47/176 (26%), Positives = 65/176 (36%), Gaps = 38/176 (21%)

Query: 17  DSSKNVYLARGHLAA-KADFDYGTEQRATFLFINAAPQWQVFNAGNWARIEDGVRAKVSK 75
              K     RGHLA   ADF   + Q+ATF + N APQW  FN GNWA +E+ VR     
Sbjct: 55  SDYKGSGFDRGHLAPAAADFASTSAQKATFYYTNMAPQWAGFNRGNWAYLENYVR---DL 111

Query: 76  AQWYVD--CWTGVYGVTTLANANGVQTPLYLAYDSNNNGLIPVPKLYFRVVIERTTKK-- 131
           A+   D   +TG  GV TL               +  N  + VP  +++V++   +    
Sbjct: 112 ARKNRDVYVYTGPLGVPTL--------------PTLGNNKVAVPTHFWKVILVEDSDGAG 157

Query: 132 --GIVFIGVNNPHLTLAEIKKDYILCTDVADKVDYVNWKPTDITAGYSYACEVDDF 185
               +    N P                    VD +         G  + C V D 
Sbjct: 158 LAAFLLPNANIPE---------ATNLASFGVGVDDIE-----KATGLDFCCGVPDA 199


==> gnl|CDD|32049 COG1864, NUC1, DNA/RNA endonuclease G, NUC1 [Nucleotide transport
           and metabolism].
          Length = 281

 Score = 52.3 bits (125), Expect = 1e-007
 Identities = 28/96 (29%), Positives = 33/96 (34%), Gaps = 7/96 (7%)

Query: 12  ASKYFDSSKNVYLARGHLAAKADFDYGTE-QRATFLFINAAPQWQVFNAGNWARIEDGVR 70
            S Y  S       RGH+   AD D+  +    TF   N  PQ    N   W  +ED  R
Sbjct: 113 LSDYKGSG----YDRGHMVPPADGDFAIQANNDTFYMTNMTPQAADLNRKIWLELEDYCR 168

Query: 71  AKVSKAQWYVDCWTGVYGV--TTLANANGVQTPLYL 104
               K    V  +TG Y     T    N V  P   
Sbjct: 169 NLARKYGSVVIVFTGPYFRKDDTFIEKNKVAVPSEF 204


==> gnl|CDD|128753 smart00477, NUC, DNA/RNA non-specific endonuclease.  prokaryotic
           and eukaryotic double- and single-stranded DNA and RNA
           endonucleases also present in phosphodiesterases.
          Length = 209

 Score = 50.4 bits (121), Expect = 4e-007
 Identities = 35/129 (27%), Positives = 52/129 (40%), Gaps = 15/129 (11%)

Query: 20  KNVYLARGHLAAKADFDYGTE-QRATFLFINAAPQWQVFNAGNWARIEDGVRAKVSKAQW 78
           K     RGHLA  AD  + +E    TF   N  PQ+  FN G WA +ED +R      + 
Sbjct: 56  KGSGYDRGHLAPAADHKFSSEAMADTFYLSNIVPQYPDFNRGAWAYLEDYLR------KL 109

Query: 79  YVDCWTGVYGVT---TLANAN--GVQTPLYLAYDSNNNGLIPVPKLYFRVVIERTTKKGI 133
               + GVY V+    L + +  G     Y    S N   + +P  +F+V+        +
Sbjct: 110 TASEYNGVYVVSGPLFLPDYDGKGKLEVKYQVIGSKN---VAIPTHFFKVITAEKADSNL 166

Query: 134 VFIGVNNPH 142
                  P+
Sbjct: 167 EVAAFILPN 175


==> gnl|CDD|185531 PTZ00259, PTZ00259, endonuclease G; Provisional.
          Length = 434

 Score = 37.5 bits (87), Expect = 0.004
 Identities = 21/54 (38%), Positives = 24/54 (44%), Gaps = 6/54 (11%)

Query: 15  YFDSSKNVYLARGHLAAKAD-FDYGTEQRATFLFI-NAAPQWQVFNAGNWARIE 66
           Y  S      +RGHLAA        T    TFL   N  PQ    NAG+W R+E
Sbjct: 173 YTGSG----YSRGHLAAAGFHKASQTAMDDTFLLSANIVPQDLTNNAGDWLRLE 222


==> gnl|CDD|132060 TIGR03015, pepcterm_ATPase, putative secretion ATPase, PEP-CTERM
          locus subfamily.  Members of this protein are marked as
          probable ATPases by the nucleotide binding P-loop motif
          GXXGXGKTT, a motif DEAQ similar to the DEAD/H box of
          helicases, and extensive homology to ATPases of
          MSHA-type pilus systems and to GspA proteins associated
          with type II protein secretion systems.
          Length = 269

 Score = 30.4 bits (69), Expect = 0.56
 Identities = 11/26 (42%), Positives = 15/26 (57%)

Query: 23 YLARGHLAAKADFDYGTEQRATFLFI 48
          Y ++GH  A A  +YG  QR  F+ I
Sbjct: 23 YPSKGHKRAMAYLEYGLSQREGFILI 48
