# Supplementary material for: Transcriptional Profiles of Mating-Responsive Genes from Testes and Male Accessory Glands of the Mediterranean Fruit Fly, Ceratitis capitata
Source: PLoS One. 2012 Oct 11;7(10):e46812. doi: 10.1371/journal.pone.0046812 (PMC3469604; doi:10.1371/journal.pone.0046812)
Supplement: Spreadsheet S1 — Hyperlinked Excel spreadsheet containing annotated assembled ESTs. Putative peptides are named using the prefix ‘Cc-male-’ rather than the prefix ‘TAG’ used in the text. (ZIP) [file pone.0046812.s008.zip › Spreadsheet 1/links/CDD/Cc-male-1197-CDD.txt]

>Cc-male-1197

gnl|CDD|184918 PRK14954, PRK14954, DNA polymerase III subunits g...    31   0.52 

==> gnl|CDD|184918 PRK14954, PRK14954, DNA polymerase III subunits gamma and tau;
           Provisional.
          Length = 620

 Score = 30.7 bits (69), Expect = 0.52
 Identities = 31/150 (20%), Positives = 57/150 (38%), Gaps = 17/150 (11%)

Query: 18  LRTEGEMTFETKEEYQY---ILR-PEQVKPTDNLKPGYRPAERPSQKK-----PEDNLRP 68
           ++T+GE+ F+ + ++++   +LR  E V+    + P   PA  P  KK            
Sbjct: 347 MKTQGELKFQFEYQFRFELALLRLIELVRNDGGVAPS--PAGSPDVKKKAPEPDLPQPDR 404

Query: 69  EGEFYTPEKPGFRPAERPTQKKQNDNLRPEGEFYAPEKPEFQPGERPSQVRHADNLRPEG 128
                 PE PG RPAE P+         PE +          P  + S  R+  + +P  
Sbjct: 405 HPGPAKPEAPGARPAELPSPASAP---TPEQQPPVARSAPLPPSPQASAPRNVASGKPGV 461

Query: 129 EFYTPDKPGYRPAERPTQKKPEDNLRPEGE 158
           +  +            ++K+P   ++    
Sbjct: 462 DLGSWQGKFMNFTRNGSRKQP---VQASSS 488
