# Supplementary material for: Transcriptional Profiles of Mating-Responsive Genes from Testes and Male Accessory Glands of the Mediterranean Fruit Fly, Ceratitis capitata
Source: PLoS One. 2012 Oct 11;7(10):e46812. doi: 10.1371/journal.pone.0046812 (PMC3469604; doi:10.1371/journal.pone.0046812)
Supplement: Spreadsheet S1 — Hyperlinked Excel spreadsheet containing annotated assembled ESTs. Putative peptides are named using the prefix ‘Cc-male-’ rather than the prefix ‘TAG’ used in the text. (ZIP) [file pone.0046812.s008.zip › Spreadsheet 1/links/CDD/Cc-male-1199-CDD.txt]

>Cc-male-1199

gnl|CDD|146103 pfam03297, Ribosomal_S25, S25 ribosomal protein.       142   3e-035
gnl|CDD|34510 COG4901, COG4901, Ribosomal protein S25 [Translati...    59   5e-010
gnl|CDD|181784 PRK09334, PRK09334, 30S ribosomal protein S25e; P...    40   3e-004
gnl|CDD|184739 PRK14552, PRK14552, C/D box methylation guide rib...    28   0.97 

==> gnl|CDD|146103 pfam03297, Ribosomal_S25, S25 ribosomal protein. 
          Length = 104

 Score =  142 bits (360), Expect = 3e-035
 Identities = 77/112 (68%), Positives = 88/112 (78%), Gaps = 8/112 (7%)

Query: 1   MPPKKDAKSSAKQPQKTQKKKEGSGGGKAKKKKWSKGKVRDKLNNQILFDKATYEKLYKE 60
           MPPKK          K  K    S GGKAKKKKWSKGKV+DKLNN +LFDKATY+KL KE
Sbjct: 1   MPPKK--------QPKASKAAAASAGGKAKKKKWSKGKVKDKLNNAVLFDKATYDKLLKE 52

Query: 61  VPQYKLITPSVVSERLKIRGSLAKRALVELRDKGLIKQVVQHHSQVIYTRAT 112
           VP+YKLITPSV+S+RLKI GSLA+RAL EL +KGLIK VV+H +Q+IYTRAT
Sbjct: 53  VPKYKLITPSVLSDRLKINGSLARRALRELEEKGLIKPVVKHSAQLIYTRAT 104


==> gnl|CDD|34510 COG4901, COG4901, Ribosomal protein S25 [Translation, ribosomal
           structure and biogenesis].
          Length = 107

 Score = 58.5 bits (141), Expect = 5e-010
 Identities = 35/101 (34%), Positives = 60/101 (59%)

Query: 13  QPQKTQKKKEGSGGGKAKKKKWSKGKVRDKLNNQILFDKATYEKLYKEVPQYKLITPSVV 72
           Q  K +K ++   G    KKKWSK K +++    +  D+   +K+ KEVP+ +++TP V+
Sbjct: 6   QLSKEKKAEKAKAGTAKDKKKWSKKKKKEEARRAVTVDEELLDKIRKEVPRERVVTPYVL 65

Query: 73  SERLKIRGSLAKRALVELRDKGLIKQVVQHHSQVIYTRATK 113
           + R  I GS+A+  L  L ++G+++ V ++  Q IYTRA  
Sbjct: 66  ASRYGINGSVARIVLRHLEEEGVVQLVSKNRRQAIYTRAKA 106


==> gnl|CDD|181784 PRK09334, PRK09334, 30S ribosomal protein S25e; Provisional.
          Length = 86

 Score = 39.6 bits (93), Expect = 3e-004
 Identities = 24/84 (28%), Positives = 45/84 (53%)

Query: 28  KAKKKKWSKGKVRDKLNNQILFDKATYEKLYKEVPQYKLITPSVVSERLKIRGSLAKRAL 87
           K KKKK      ++  +  I  D+   +++ KEV + K++TP  ++ +  I+ S+AK+ L
Sbjct: 3   KKKKKKEGSKTEKEIKSTIITLDEELLKRVAKEVKKEKIVTPYTLASKYGIKISVAKKVL 62

Query: 88  VELRDKGLIKQVVQHHSQVIYTRA 111
            EL  +G++    ++    IY  A
Sbjct: 63  RELEKRGVLVLYSKNRRTPIYVPA 86


==> gnl|CDD|184739 PRK14552, PRK14552, C/D box methylation guide ribonucleoprotein
           complex aNOP56 subunit; Provisional.
          Length = 414

 Score = 28.0 bits (63), Expect = 0.97
 Identities = 16/32 (50%), Positives = 21/32 (65%), Gaps = 2/32 (6%)

Query: 2   PPKKDAKSSAKQPQKTQKKKEGSGGGKAKKKK 33
           PPKK  +   K+PQK +KKK+    GK +KKK
Sbjct: 382 PPKKKRE--EKKPQKRKKKKKRKKKGKKRKKK 411
