# Supplementary material for: Transcriptional Profiles of Mating-Responsive Genes from Testes and Male Accessory Glands of the Mediterranean Fruit Fly, Ceratitis capitata
Source: PLoS One. 2012 Oct 11;7(10):e46812. doi: 10.1371/journal.pone.0046812 (PMC3469604; doi:10.1371/journal.pone.0046812)
Supplement: Spreadsheet S1 — Hyperlinked Excel spreadsheet containing annotated assembled ESTs. Putative peptides are named using the prefix ‘Cc-male-’ rather than the prefix ‘TAG’ used in the text. (ZIP) [file pone.0046812.s008.zip › Spreadsheet 1/links/CDD/Cc-male-1200-CDD.txt]

>Cc-male-1200

gnl|CDD|30505 COG0156, BioF, 7-keto-8-aminopelargonate synthetas...    28   0.93 

==> gnl|CDD|30505 COG0156, BioF, 7-keto-8-aminopelargonate synthetase and related
           enzymes [Coenzyme metabolism].
          Length = 388

 Score = 27.9 bits (62), Expect = 0.93
 Identities = 10/25 (40%), Positives = 12/25 (48%)

Query: 80  RHTLGTMKPHITIEERLAHLKVKEA 104
           R   GT   H+ +EE LA     EA
Sbjct: 77  RLISGTSDLHVELEEELADFLGAEA 101
