# Supplementary material for: Transcriptional Profiles of Mating-Responsive Genes from Testes and Male Accessory Glands of the Mediterranean Fruit Fly, Ceratitis capitata
Source: PLoS One. 2012 Oct 11;7(10):e46812. doi: 10.1371/journal.pone.0046812 (PMC3469604; doi:10.1371/journal.pone.0046812)
Supplement: Spreadsheet S1 — Hyperlinked Excel spreadsheet containing annotated assembled ESTs. Putative peptides are named using the prefix ‘Cc-male-’ rather than the prefix ‘TAG’ used in the text. (ZIP) [file pone.0046812.s008.zip › Spreadsheet 1/links/CDD/Cc-male-1202-CDD.txt]

>Cc-male-1202

gnl|CDD|112027 pfam03194, LUC7, LUC7 N_terminus.  This family co...   267   3e-072
gnl|CDD|34799 COG5200, LUC7, U1 snRNP component, mediates U1 snR...   133   6e-032
gnl|CDD|180240 PRK05759, PRK05759, F0F1 ATP synthase subunit B; ...    32   0.25 
gnl|CDD|162740 TIGR02169, SMC_prok_A, chromosome segregation pro...    30   0.70 

==> gnl|CDD|112027 pfam03194, LUC7, LUC7 N_terminus.  This family contains the N
           terminal region of several LUC7 protein homologues and
           only contains eukaryotic proteins. LUC7 has been shown
           to be a U1 snRNA associated protein with a role in
           splice site recognition. The family also contains human
           and mouse LUC7 like (LUC7L) proteins and human cisplatin
           resistance-associated overexpressed protein (CROP).
          Length = 252

 Score =  267 bits (685), Expect = 3e-072
 Identities = 119/216 (55%), Positives = 151/216 (69%), Gaps = 6/216 (2%)

Query: 10  TDQMRAMLDQLMGTTRNGDDGRG-LKFSDARVCKSFLLDCCPHDILASTRMDLGECPKVH 68
            D  R MLDQLMG+ RNGD+ R  +KF D  VC+S+L+  CPHD+  +T+MDLG CPKVH
Sbjct: 1   ADAQRKMLDQLMGSNRNGDESRQSVKFDDREVCRSYLVGFCPHDLFQNTKMDLGPCPKVH 60

Query: 69  DLAFRADYESASKTHDYY-YDIEAMEHLQAFIADCDRRTESAKQRLKETQEELTAEVAE- 126
           DL  +ADYE ASK+ DY+ Y++EA+E L+ F+ DCDR+ + AKQRL+ TQEE T   A+ 
Sbjct: 61  DLKLKADYERASKSQDYFPYEVEALEILERFVHDCDRKIDKAKQRLELTQEEQTKIAADS 120

Query: 127 KANAVHALAEEIGXKLAKAEALGEAGEVEESMSLMKEIDELRTXK--XXXXXXYRTSMPA 184
           KA  +  L EEIG  LA+AEALGE G+V+E+M LMKE++EL+  K         R + P+
Sbjct: 121 KAEELAELDEEIGKLLAEAEALGEEGKVDEAMKLMKEVEELKAKKKELEDSDEVRNAAPS 180

Query: 185 ST-YQQQKLRVCEVCSAYLGIPRYDIRVADHLGGKL 219
           S   QQQKLRVCEVC AYL     D R+ADH GGKL
Sbjct: 181 SAQAQQQKLRVCEVCGAYLSRLDNDRRLADHFGGKL 216


==> gnl|CDD|34799 COG5200, LUC7, U1 snRNP component, mediates U1 snRNP association
           with cap-binding complex [RNA processing and
           modification].
          Length = 258

 Score =  133 bits (336), Expect = 6e-032
 Identities = 64/212 (30%), Positives = 102/212 (48%), Gaps = 3/212 (1%)

Query: 10  TDQMRAMLDQLMGTTRNGDDGRGL-KFSDARVCKSFLLDCCPHDILASTRMDLGECPKVH 68
             + R +L+QLMG  R+  D      F+D +VC S L+  CP D+  +T+  LG+CP  H
Sbjct: 2   AAEQRKVLEQLMGPERSTFDPCRPTHFTDKKVCISMLVGFCPFDLFRNTKRSLGKCPTSH 61

Query: 69  DLAFRADYESASKTHDYYYDIEAMEHLQAFIADCDRRTESAKQRLKETQEELTAEVAEKA 128
           +  ++A+YE   +     Y+ E +  L   +  C+    +A    + T EE   ++ EK 
Sbjct: 62  EEKYKAEYERNGRERAEEYEWEYLRLLVRIVLSCNDGIRAAGLEDRTTPEEF-GKIKEKE 120

Query: 129 NAVHALAEEIGXKLAKAEALGEAGEVEESMSLMKEIDELRTXKXXXXXXYRTSMP-ASTY 187
              + + E IG    + +AL +   VE + S   E++ LR  +        + +      
Sbjct: 121 ELFNRVDESIGELGMEGDALAKRKLVERACSAFNELERLREERKEIKEAVYSMVENNGQG 180

Query: 188 QQQKLRVCEVCSAYLGIPRYDIRVADHLGGKL 219
             QKL+VC +C AYL     D R+ADH  GKL
Sbjct: 181 THQKLQVCGICGAYLSRLDTDRRLADHFNGKL 212


==> gnl|CDD|180240 PRK05759, PRK05759, F0F1 ATP synthase subunit B; Validated.
          Length = 156

 Score = 32.1 bits (74), Expect = 0.25
 Identities = 23/69 (33%), Positives = 37/69 (53%), Gaps = 6/69 (8%)

Query: 89  IEAMEHLQAFIADCDRRTESAKQRLKETQEELTAEVAE---KANAVHALAEEIGXKL--- 142
           ++A+E  Q  IAD     E AK+ L+  Q +  A++AE   +A  +   A++   ++   
Sbjct: 30  MKALEERQKKIADGLAAAERAKKELELAQAKYEAQLAEARAEAAEIIEQAKKRAAQIIEE 89

Query: 143 AKAEALGEA 151
           AKAEA  EA
Sbjct: 90  AKAEAEAEA 98


==> gnl|CDD|162740 TIGR02169, SMC_prok_A, chromosome segregation protein SMC,
           primarily archaeal type.  SMC (structural maintenance of
           chromosomes) proteins bind DNA and act in organizing and
           segregating chromosomes for partition. SMC proteins are
           found in bacteria, archaea, and eukaryotes. It is found
           in a single copy and is homodimeric in prokaryotes, but
           six paralogs (excluded from this family) are found in
           eukarotes, where SMC proteins are heterodimeric. This
           family represents the SMC protein of archaea and a few
           bacteria (Aquifex, Synechocystis, etc); the SMC of other
           bacteria is described by TIGR02168. The N- and
           C-terminal domains of this protein are well conserved,
           but the central hinge region is skewed in composition
           and highly divergent.
          Length = 1164

 Score = 30.4 bits (69), Expect = 0.70
 Identities = 14/63 (22%), Positives = 27/63 (42%), Gaps = 3/63 (4%)

Query: 80  SKTHDYYYDIEAMEHLQAFIADCDRRTESAKQRLKETQ---EELTAEVAEKANAVHALAE 136
             T +  Y  + ++ LQ    D   + +S ++ ++      EEL  E+ E   A+  L  
Sbjct: 823 RLTLEKEYLEKEIQELQEQRIDLKEQIKSIEKEIENLNGKKEELEEELEELEAALRDLES 882

Query: 137 EIG 139
            +G
Sbjct: 883 RLG 885


 Score = 30.0 bits (68), Expect = 0.85
 Identities = 15/76 (19%), Positives = 25/76 (32%), Gaps = 4/76 (5%)

Query: 93  EHLQAFIADCDRRTESAKQRLKETQEELTAEVAEKANAVHALAEEIGXKLAKAEALGEAG 152
           E L+        R E  ++ L   ++E+    +E       L   I         L EA 
Sbjct: 726 EQLEQEEEKLKERLEELEEDLSSLEQEIENVKSELK----ELEARIEELEEDLHKLEEAL 781

Query: 153 EVEESMSLMKEIDELR 168
              E+      I E++
Sbjct: 782 NDLEARLSHSRIPEIQ 797
