# Supplementary material for: Transcriptional Profiles of Mating-Responsive Genes from Testes and Male Accessory Glands of the Mediterranean Fruit Fly, Ceratitis capitata
Source: PLoS One. 2012 Oct 11;7(10):e46812. doi: 10.1371/journal.pone.0046812 (PMC3469604; doi:10.1371/journal.pone.0046812)
Supplement: Spreadsheet S1 — Hyperlinked Excel spreadsheet containing annotated assembled ESTs. Putative peptides are named using the prefix ‘Cc-male-’ rather than the prefix ‘TAG’ used in the text. (ZIP) [file pone.0046812.s008.zip › Spreadsheet 1/links/CDD/Cc-male-1204-CDD.txt]

>Cc-male-1204

gnl|CDD|162740 TIGR02169, SMC_prok_A, chromosome segregation pro...    34   0.13 
gnl|CDD|116083 pfam07462, MSP1_C, Merozoite surface protein 1 (M...    32   0.39 
gnl|CDD|162739 TIGR02168, SMC_prok_B, chromosome segregation pro...    31   0.71 

==> gnl|CDD|162740 TIGR02169, SMC_prok_A, chromosome segregation protein SMC,
           primarily archaeal type.  SMC (structural maintenance of
           chromosomes) proteins bind DNA and act in organizing and
           segregating chromosomes for partition. SMC proteins are
           found in bacteria, archaea, and eukaryotes. It is found
           in a single copy and is homodimeric in prokaryotes, but
           six paralogs (excluded from this family) are found in
           eukarotes, where SMC proteins are heterodimeric. This
           family represents the SMC protein of archaea and a few
           bacteria (Aquifex, Synechocystis, etc); the SMC of other
           bacteria is described by TIGR02168. The N- and
           C-terminal domains of this protein are well conserved,
           but the central hinge region is skewed in composition
           and highly divergent.
          Length = 1164

 Score = 33.5 bits (77), Expect = 0.13
 Identities = 29/138 (21%), Positives = 56/138 (40%), Gaps = 13/138 (9%)

Query: 72  LENSKRQAASNASRIRKLYKIHAHLRKRFIEVNNFIKDCEDKKRVADKKVTEETALHTEL 131
           +EN   +       + +L      L  R  ++     + E + R  ++K+ E       L
Sbjct: 856 IENLNGKKEELEEELEELEAALRDLESRLGDLKKERDELEAQLRELERKIEE-------L 908

Query: 132 AENIERFKRAIYELAEFREVLKATVDELEPYETVIQEVVEKSDIFDSVKDCMDRCDALML 191
              IE+ ++ + EL    E L+  + E+E  +   +E+ E+    + V+  + R      
Sbjct: 909 EAQIEKKRKRLSELKAKLEALEEELSEIEDPKGEDEEIPEEELSLEDVQAELQRV----- 963

Query: 192 AQVEISRLEQEKFLEIEE 209
            + EI  LE    L I+E
Sbjct: 964 -EEEIRALEPVNMLAIQE 980


 Score = 31.6 bits (72), Expect = 0.45
 Identities = 29/140 (20%), Positives = 59/140 (42%), Gaps = 8/140 (5%)

Query: 107 IKDCEDKKRVADKKVTEETALHTELAENIERFKRAIYELAEFREVLKATVDELEP-YETV 165
           I + E +   A++++ +  A   +L   IE  +R I E  + R+ L     EL+   E +
Sbjct: 310 IAEKERELEDAEERLAKLEAEIDKLLAEIEELEREIEEERKRRDKLTEEYAELKEELEDL 369

Query: 166 IQEVVEKSDIFDSVKDCMDRCDALMLAQVEISRLEQEKFLEIEEMRKRMVKVTNEAALTV 225
             E+ E    F   +      D L   + ++ +L++E   E++    R+ +     +  +
Sbjct: 370 RAELEEVDKEFAETR------DELKDYREKLEKLKREIN-ELKRELDRLQEELQRLSEEL 422

Query: 226 LGLKNDLAELERSYNKARSE 245
             L   +A +E   N+   E
Sbjct: 423 ADLNAAIAGIEAKINELEEE 442


==> gnl|CDD|116083 pfam07462, MSP1_C, Merozoite surface protein 1 (MSP1) C-terminus.
           This family represents the C-terminal region of
           merozoite surface protein 1 (MSP1) which are found in a
           number of Plasmodium species. MSP-1 is a 200-kDa protein
           expressed on the surface of the P. vivax merozoite.
           MSP-1 of Plasmodium species is synthesized as a
           high-molecular-weight precursor and then processed into
           several fragments. At the time of red cell invasion by
           the merozoite, only the 19-kDa C-terminal fragment
           (MSP-119), which contains two epidermal growth
           factor-like domains, remains on the surface. Antibodies
           against MSP-119 inhibit merozoite entry into red cells,
           and immunisation with MSP-119 protects monkeys from
           challenging infections. Hence, MSP-119 is considered a
           promising vaccine candidate.
          Length = 574

 Score = 31.8 bits (72), Expect = 0.39
 Identities = 27/114 (23%), Positives = 49/114 (42%), Gaps = 8/114 (7%)

Query: 26  DYIESKQQEAYFVKPPNWDSAGDSIELLYIRNER--EHAAMLRLQDEMLENSKRQAASNA 83
            +I+SK++    +     ++    I  L    +   +     +L+ E L N K Q   + 
Sbjct: 39  QFIKSKKELITALTETKVNALYLEIAHLKELLQHSYDRYYKYKLKLERLYNKKEQIGQSK 98

Query: 84  SRIRKLYKIHAHLRKRFIEVNNFIKDCE------DKKRVADKKVTEETALHTEL 131
            +I+KL  +   L KR   +NN            +KKR A+K+  E T  +T++
Sbjct: 99  MQIKKLTLLKERLEKRKNSLNNPFYVLSNFSNFFNKKREAEKQEVENTLKNTDI 152


==> gnl|CDD|162739 TIGR02168, SMC_prok_B, chromosome segregation protein SMC, common
           bacterial type.  SMC (structural maintenance of
           chromosomes) proteins bind DNA and act in organizing and
           segregating chromosomes for partition. SMC proteins are
           found in bacteria, archaea, and eukaryotes. This family
           represents the SMC protein of most bacteria. The smc
           gene is often associated with scpB (TIGR00281) and scpA
           genes, where scp stands for segregation and condensation
           protein. SMC was shown (in Caulobacter crescentus) to be
           induced early in S phase but present and bound to DNA
           throughout the cell cycle.
          Length = 1179

 Score = 30.8 bits (70), Expect = 0.71
 Identities = 36/193 (18%), Positives = 74/193 (38%), Gaps = 20/193 (10%)

Query: 130 ELAENIERFKRAIYELAEFREVLKATVDELEPYETVIQEVVEKSDIFDSVKDCMDRCDAL 189
           E+ E  E+ +    ++AE  + L     ELE  E  ++++           + + R  + 
Sbjct: 678 EIEELEEKIEELEEKIAELEKALAELRKELEELEEELEQL-------RKELEELSRQISA 730

Query: 190 MLAQVEISRLEQEKFLEIEEMRKRMVKVTNEAALTVLGLKNDLAELERSYNKARSECLRW 249
           +   +     E E+   +EE   ++ K   E    +  L+  L E E    +A +E    
Sbjct: 731 LRKDLARLEAEVEQ---LEERIAQLSKELTELEAEIEELEERLEEAEEELAEAEAEIEEL 787

Query: 250 ERILANAKDCVATNELNKDRALDGIRDIYRMLRRRQGR------DPVFQRHEVEKELDFI 303
           E  +   K+ +         ALD +R    +L                +    E+ L+ +
Sbjct: 788 EAQIEQLKEELKALR----EALDELRAELTLLNEEAANLRERLESLERRIAATERRLEDL 843

Query: 304 KDEIELLNEVVKE 316
           +++IE L+E ++ 
Sbjct: 844 EEQIEELSEDIES 856
