# Supplementary material for: Transcriptional Profiles of Mating-Responsive Genes from Testes and Male Accessory Glands of the Mediterranean Fruit Fly, Ceratitis capitata
Source: PLoS One. 2012 Oct 11;7(10):e46812. doi: 10.1371/journal.pone.0046812 (PMC3469604; doi:10.1371/journal.pone.0046812)
Supplement: Spreadsheet S1 — Hyperlinked Excel spreadsheet containing annotated assembled ESTs. Putative peptides are named using the prefix ‘Cc-male-’ rather than the prefix ‘TAG’ used in the text. (ZIP) [file pone.0046812.s008.zip › Spreadsheet 1/links/CDD/Cc-male-1205-CDD.txt]

>Cc-male-1205

gnl|CDD|32061 COG1877, OtsB, Trehalose-6-phosphatase [Carbohydra...   135   2e-032
gnl|CDD|161997 TIGR00685, T6PP, trehalose-phosphatase.  At least...   133   8e-032
gnl|CDD|145482 pfam02358, Trehalose_PPase, Trehalose-phosphatase...   129   9e-031
gnl|CDD|184712 PRK14501, PRK14501, putative bifunctional trehalo...   124   5e-029
gnl|CDD|178591 PLN03017, PLN03017, trehalose-phosphatase.             101   4e-022
gnl|CDD|177812 PLN02151, PLN02151, trehalose-phosphatase.             100   5e-022
gnl|CDD|178192 PLN02580, PLN02580, trehalose-phosphatase.              95   3e-020
gnl|CDD|162385 TIGR01484, HAD-SF-IIB, HAD-superfamily hydrolase,...    83   1e-016
gnl|CDD|182291 PRK10187, PRK10187, trehalose-6-phosphate phospha...    80   1e-015
gnl|CDD|177855 PLN02205, PLN02205, alpha,alpha-trehalose-phospha...    45   3e-005

==> gnl|CDD|32061 COG1877, OtsB, Trehalose-6-phosphatase [Carbohydrate transport and
           metabolism].
          Length = 266

 Score =  135 bits (340), Expect = 2e-032
 Identities = 75/261 (28%), Positives = 105/261 (40%), Gaps = 13/261 (4%)

Query: 20  DLESKLSGYLNTDTPLALLLDYDGTLVALADNPGSTILTANMKSLLNRLAAHPQIFLAII 79
                L  YLN    L L LDYDGTL  +  +P + +    + SLL  LA+ P+  +AII
Sbjct: 5   QSNQLLEPYLNARKRL-LFLDYDGTLTEIVPHPEAAVPDDRLLSLLQDLASDPRNVVAII 63

Query: 80  SGRGLRNVQSCLAIQGITYAGNHGLEIESGDGTRHDYELPVEIQKHYTAIVRELTEKLQR 139
           SGR L  ++    + GI     HG E+   +G            +    +   L   ++R
Sbjct: 64  SGRSLAELERLFGVPGIGLIAEHGAEVRDPNGKWWINLAEEADLRWLKEVAAILEYYVER 123

Query: 140 -NGAWVEDKKLSLTYHYRDTPPALVEELKNA-ARHIIESHGFRANQAHMAVEAKPPVNWN 197
             G+++E K  ++  HYR+        L  A A  +I     R     M VE +PP    
Sbjct: 124 TPGSYIERKGFAVALHYRNAEDDEGAALALAEAATLINELKLRVTPGKMVVELRPPGVS- 182

Query: 198 KGEAALLILKNQFGINWTQKIKVIFAGDDTTDEDAMRLLQGSGISFRVSADPDLETYADF 257
           KG A   I+              IFAGDD TDEDA   +     S  V       T A F
Sbjct: 183 KGAAIKYIMDELPFDGRF----PIFAGDDLTDEDAFAAVNKLD-SITVKVGVG-STQAKF 236

Query: 258 RLARQSVVEDLLTWINNVYTN 278
           RL   + V   L  +  +   
Sbjct: 237 RL---AGVYGFLRSLYKLLEA 254


==> gnl|CDD|161997 TIGR00685, T6PP, trehalose-phosphatase.  At least 18 distinct
           sequences from Arabidopsis have been identified, roughly
           half of these are of the fungal type, with a fused
           synthase and half are like the bacterial members having
           only the phosphatase domain. It has been suggested that
           trehalose is being used in Arabidopsis as a regulatory
           molecule in development and possibly other processes.
          Length = 244

 Score =  133 bits (336), Expect = 8e-032
 Identities = 69/245 (28%), Positives = 108/245 (44%), Gaps = 15/245 (6%)

Query: 36  ALLLDYDGTLVALADNPGSTILTANMKSLLNRLAAHPQIFLAIISGRGLRNVQSCLAIQG 95
           A   DYDGTL  +  +P + +++  + ++L +LAA P   + IISGR        + + G
Sbjct: 5   AFFFDYDGTLSEIVPDPDAAVVSDRLLTILQKLAARPHNAIWIISGRKFLEKWLGVKLPG 64

Query: 96  ITYAGNHGLEIESGDGTRHDYELPVEIQKHYTAIVRELTEKL-QRNGAWVEDKKLSLTYH 154
           +  AG HG E++  +G+  D+    E    +     EL E++  R G ++E K ++L +H
Sbjct: 65  LGLAGEHGCEMKD-NGSCQDWVNLTEKIPSWKVRANELREEITTRPGVFIERKGVALAWH 123

Query: 155 YRDTP-PALVEE-LKNAARHIIESHGFRANQAHMAVEAKPPVNWNKGEAALLILKNQFGI 212
           YR  P P L     K     I+             VE KP    NKGE    +L +Q G 
Sbjct: 124 YRQAPVPELARFRAKELKEKILSFTDLEVMDGKAVVELKPR-FVNKGEIVKRLLWHQPGS 182

Query: 213 NWTQKIKVIFAGDDTTDEDAMRLLQGS-----GISFRVSADPDLETYADFRLARQSVVED 267
             +     ++ GDD TDEDA R++             +      +T A F L     V +
Sbjct: 183 GISP----VYLGDDITDEDAFRVVNNQWGNYGFYPVPI-GSGSKKTVAKFHLTGPQQVLE 237

Query: 268 LLTWI 272
            L  +
Sbjct: 238 FLGLL 242


==> gnl|CDD|145482 pfam02358, Trehalose_PPase, Trehalose-phosphatase.  This family
           consist of trehalose-phosphatases EC:3.1.3.12 these
           enzyme catalyse the de-phosphorylation of
           trehalose-6-phosphate to trehalose and orthophosphate.
           The aligned region is present in trehalose-phosphatases
           and comprises the entire length of the protein it is
           also found in the C-terminus of trehalose-6-phosphate
           synthase EC:2.4.1.15 adjacent to the
           trehalose-6-phosphate synthase domain - pfam00982. It
           would appear that the two equivalent genes in the E.
           coli otsBA operon otsA the trehalose-6-phosphate
           synthase and otsB trehalose-phosphatase (this family)
           have undergone gene fusion in most eukaryotes. Trehalose
           is a common disaccharide of bacteria, fungi and
           invertebrates that appears to play a major role in
           desiccation tolerance.
          Length = 235

 Score =  129 bits (327), Expect = 9e-031
 Identities = 70/239 (29%), Positives = 107/239 (44%), Gaps = 17/239 (7%)

Query: 38  LLDYDGTLVALADNPGSTILTANMKSLLNRLAAHPQIFLAIISGRGLRNVQSCLAIQGIT 97
            LDYDGTL  + ++P + + +  + SLLNRLA+ P   +AIISGR          +  + 
Sbjct: 1   FLDYDGTLSPIVEDPDAAVPSDRLLSLLNRLASDPPNTVAIISGRSRAFEDLFFGVPNLG 60

Query: 98  YAGNHGLEIESGDGTRH--DYE-LPVEIQKHYTAIVRELTEKLQRNGAWVEDKKLSLTYH 154
            A  HG  I    G       E   ++ +K   AI+ E TE+    G+++EDKK +L +H
Sbjct: 61  LAAEHGAFIRDPGGEDWTNLAEVEDLDWKKEVAAILEEYTERTP--GSYIEDKKSALAWH 118

Query: 155 YRDTPP----ALVEELKNAARHIIESH-GFRANQAHMAVEAKPPVNWNKGEAALLILKNQ 209
           YR+          +EL      +++ +   R  Q    VE +P     KG+AA  +L+  
Sbjct: 119 YRNADDDFGVFQAKELAEHLESVLKDYPDVRVTQGKKVVEVRPVGVS-KGKAAERLLEEL 177

Query: 210 FGINWTQKIKVIFAGDDTTDEDA---MRLLQGSGISFRVSADPDLE--TYADFRLARQS 263
                      +  GDD TDED    +   + SG+S  V A       + A + L   S
Sbjct: 178 GSAGSPPDF-PLCIGDDRTDEDMFDVVNPTKMSGLSIEVGATSVGSKPSSAKYFLDDPS 235


==> gnl|CDD|184712 PRK14501, PRK14501, putative bifunctional trehalose-6-phosphate
           synthase/HAD hydrolase subfamily IIB; Provisional.
          Length = 726

 Score =  124 bits (313), Expect = 5e-029
 Identities = 80/275 (29%), Positives = 119/275 (43%), Gaps = 20/275 (7%)

Query: 1   LLYIQNARKRVVPVISSLTDLESKLSGYLNTDTPLALLLDYDGTLVALADNPGSTILTAN 60
           L       K       +    E  ++ Y    +   LLLDYDGTLV  A +P   +    
Sbjct: 460 LREAAEKNKAFASKPITPAAAEEIIARYRAA-SRRLLLLDYDGTLVPFAPDPELAVPDKE 518

Query: 61  MKSLLNRLAAHPQIFLAIISGRGLRNVQSCLAIQGITYAGNHGLEIESGDGTRHDYELP- 119
           ++ LL RLAA P   +AIISGR    ++       I     HG    +  G     E   
Sbjct: 519 LRDLLRRLAADPNTDVAIISGRDRDTLERWFGDLPIHLVAEHGAWSRAPGGEWQLLEPVA 578

Query: 120 VEIQKHYTAIVRELTEKLQRNGAWVEDKKLSLTYHYRDTPPALVE----ELKNAARHIIE 175
            E +     I+ E  ++    G+++E+K+ SL +HYR+  P L E    EL  A   ++ 
Sbjct: 579 TEWKDAVRPILEEFVDRTP--GSFIEEKEASLAWHYRNADPELGEARANELILALSSLLS 636

Query: 176 SHGFRANQAHMAVEAKPPVNWNKGEAALLILKNQFGINWTQKIKVIFA-GDDTTDEDAMR 234
           +      + +  VE +P    NKG A   +L+      +      + A GDDTTDED  R
Sbjct: 637 NAPLEVLRGNKVVEVRPA-GVNKGRAVRRLLE---AGPYD----FVLAIGDDTTDEDMFR 688

Query: 235 LLQGSGISFRVSADPDLETYADFRLARQSVVEDLL 269
            L  + I+ +V      E+ A +RL  Q  V +LL
Sbjct: 689 ALPETAITVKVGPG---ESRARYRLPSQREVRELL 720


==> gnl|CDD|178591 PLN03017, PLN03017, trehalose-phosphatase.
          Length = 366

 Score =  101 bits (252), Expect = 4e-022
 Identities = 72/249 (28%), Positives = 124/249 (49%), Gaps = 19/249 (7%)

Query: 35  LALLLDYDGTLVALADNPGSTILTANMKSLLNRLAAHPQIF-LAIISGRGLRNVQSCLAI 93
           + + LDYDGTL  + D+P    +++ M+  + +LA   + F  AI++GR +  V + + +
Sbjct: 112 IVMFLDYDGTLSPIVDDPDKAFMSSKMRRTVKKLA---KCFPTAIVTGRCIDKVYNFVKL 168

Query: 94  QGITYAGNHGLEIE--SGDGTRHD-------YELPVEIQKHYTAIVRELTEKLQRN-GAW 143
             + YAG+HG++I+  +   +RH        Y+   +       + R+L EK +   GA 
Sbjct: 169 AELYYAGSHGMDIKGPAKGFSRHKRVKQSLLYQPANDYLPMIDEVYRQLLEKTKSTPGAK 228

Query: 144 VEDKKLSLTYHYRDTPPALVEELKNAARHIIESH-GFRANQAHMAVEAKPPVNWNKGEAA 202
           VE+ K   + H+R        EL    R ++++    +  Q     E +P + W+KG+A 
Sbjct: 229 VENHKFCASVHFRCVDEKKWSELVLQVRSVLKNFPTLKLTQGRKVFEIRPMIEWDKGKAL 288

Query: 203 LLILKNQFGINWTQKIKVIFAGDDTTDEDAMRLLQGSGISF--RVSADPDLETYADFRLA 260
             +L++  G   T  +  ++ GDD TDEDA ++L+  G  F   VS  P  +T A + L 
Sbjct: 289 EFLLES-LGFGNTNNVFPVYIGDDRTDEDAFKMLRDRGEGFGILVSKFPK-DTDASYSLQ 346

Query: 261 RQSVVEDLL 269
             S V D L
Sbjct: 347 DPSEVMDFL 355


==> gnl|CDD|177812 PLN02151, PLN02151, trehalose-phosphatase.
          Length = 354

 Score =  100 bits (251), Expect = 5e-022
 Identities = 70/248 (28%), Positives = 123/248 (49%), Gaps = 18/248 (7%)

Query: 35  LALLLDYDGTLVALADNPGSTILTANMKSLLNRLA-AHPQIFLAIISGRGLRNVQSCLAI 93
           + + LDYDGTL  + D+P    ++  M++ + +LA   P    AI+SGR    V S + +
Sbjct: 99  IVMFLDYDGTLSPIVDDPDRAFMSKKMRNTVRKLAKCFPT---AIVSGRCREKVSSFVKL 155

Query: 94  QGITYAGNHGLEIESGD-GTRHDYE---LPVEIQKHYTAIVRELTEKLQRN-----GAWV 144
             + YAG+HG++I+  + G+++  E   L  +    +  ++ E+ +KL        GA V
Sbjct: 156 TELYYAGSHGMDIKGPEQGSKYKKENQSLLCQPATEFLPVINEVYKKLVEKTKSIPGAKV 215

Query: 145 EDKKLSLTYHYRDTPPALVEELKNAARHIIESH-GFRANQAHMAVEAKPPVNWNKGEAAL 203
           E+ K   + H+R        +L N  R +++++      Q    +E +P + W+KG+A  
Sbjct: 216 ENNKFCASVHFRCVEENKWSDLANQVRSVLKNYPKLMLTQGRKVLEIRPIIKWDKGKALE 275

Query: 204 LILKNQFGINWTQKIKVIFAGDDTTDEDAMRLLQG--SGISFRVSADPDLETYADFRLAR 261
            +L++  G      +  I+ GDD TDEDA ++L+    G+   VS     ET A + L  
Sbjct: 276 FLLES-LGYANCTDVFPIYIGDDRTDEDAFKILRDKKQGLGILVSKYAK-ETNASYSLQE 333

Query: 262 QSVVEDLL 269
              V + L
Sbjct: 334 PDEVMEFL 341


==> gnl|CDD|178192 PLN02580, PLN02580, trehalose-phosphatase.
          Length = 384

 Score = 94.9 bits (236), Expect = 3e-020
 Identities = 82/277 (29%), Positives = 136/277 (49%), Gaps = 57/277 (20%)

Query: 35  LALLLDYDGTLVALADNPGSTILTANMKSLLNRLAAH-PQIFLAIISGRGLRNVQSCLAI 93
           +AL LDYDGTL  + D+P   +++  M+S +  +A + P    AIISGR    V   + +
Sbjct: 120 IALFLDYDGTLSPIVDDPDRALMSDAMRSAVKNVAKYFPT---AIISGRSRDKVYELVGL 176

Query: 94  QGITYAGNHGLEI--ESGDGTRHDYE----------------------LPVEIQKHYTAI 129
             + YAG+HG++I     +   +D+                       LP+ I + + ++
Sbjct: 177 TELYYAGSHGMDIMGPVRESVSNDHPNCIKSTDQQGKEVNLFQPASEFLPM-IDEVFRSL 235

Query: 130 VRELTEKLQRNGAWVEDKKLSLTYHYRDTPPALVEELKN----AAR---HIIESHGFRAN 182
           V E T+ ++  GA VE+ K  ++ HYR+     V+E KN    A      + +    R  
Sbjct: 236 V-ESTKDIK--GAKVENHKFCVSVHYRN-----VDE-KNWPLVAQCVHDVLKKYPRLRLT 286

Query: 183 QAHMAVEAKPPVNWNKGEAALLILKNQFGINWTQKIKVIFAGDDTTDEDAMRLLQ----G 238
                +E +P ++WNKG+A   +L++  G++    +  I+ GDD TDEDA ++L+    G
Sbjct: 287 HGRKVLEVRPVIDWNKGKAVEFLLES-LGLSNCDDVLPIYIGDDRTDEDAFKVLREGNRG 345

Query: 239 SGISFRVSADPDLETYADFRLARQSVV----EDLLTW 271
            GI   VS+ P  E+ A + L   S V    + L+TW
Sbjct: 346 YGI--LVSSVPK-ESNAFYSLRDPSEVMEFLKSLVTW 379


==> gnl|CDD|162385 TIGR01484, HAD-SF-IIB, HAD-superfamily hydrolase, subfamily IIB.
           The IIB subfamily consists of Trehalose-6-phosphatase
           (TIGR00685), plant and cyanobacterial
           Sucrose-phosphatase and a closely related group of
           bacterial and archaeal sequences, eukaryotic
           phosphomannomutase (pfam03332), a large subfamily
           ("Cof-like hydrolases", TIGR00099) containing many
           closely related bacterial sequences, a hypothetical
           equivalog containing the E. coli YedP protein, as well
           as two small clusters containing sequences whose
           relationship to the other groups is unclear.
          Length = 204

 Score = 82.8 bits (205), Expect = 1e-016
 Identities = 42/216 (19%), Positives = 79/216 (36%), Gaps = 23/216 (10%)

Query: 36  ALLLDYDGTLVALADNPGSTILTANMKSLLNRLAAHPQIFLAIISGRGLRNVQSCLAIQG 95
            L  D DGTL+    +P +  L+      L RL     + + +++GR L  ++  L    
Sbjct: 1   LLFFDLDGTLL----DPNAHELSPETIEALERLREAG-VKVVLVTGRSLAEIKELLKQLP 55

Query: 96  ITYAGNHGLEIESGDGT--RHDYELPVEIQKHYTAIVRELTEKLQR--NGAWVEDKKLSL 151
           +     +G  I            ++  E        +    + L     G ++EDK +++
Sbjct: 56  LPLIAENGALIFYPGEILYIEPSDVF-EEILGIKEEIGAELKSLSEHYVGTFIEDKAIAV 114

Query: 152 TYHYRDTPPALVEELKNAARHIIESHGFRANQAH------MAVEAKPPVNWNKGEAALLI 205
             HY        +EL +  R  +E  G    +          +E  P    +KG A   +
Sbjct: 115 AIHYVGAELG--QELDSKMRERLEKIGRNDLELEAIYVGKTDLEVLPA-GVDKGSALQAL 171

Query: 206 LKNQFGINWTQKIKVIFAGDDTTDEDAMRLLQGSGI 241
           LK   G    ++ +++  GD   DE+   +   +  
Sbjct: 172 LKELNG----KRDEILAFGDSGNDEEMFEVAGLAVA 203


==> gnl|CDD|182291 PRK10187, PRK10187, trehalose-6-phosphate phosphatase; Provisional.
          Length = 266

 Score = 79.8 bits (197), Expect = 1e-015
 Identities = 73/247 (29%), Positives = 104/247 (42%), Gaps = 30/247 (12%)

Query: 35  LALLLDYDGTLVALADNPGSTILTANMKSLLNRLAAHPQIFLAIISGRGLRNVQSCLAIQ 94
            A   D DGTL  +  +P   ++  N+   L  LA      LA+ISGR +  + +     
Sbjct: 15  YAWFFDLDGTLAEIKPHPDQVVVPDNILQGLQLLATANDGALALISGRSMVELDALAKPY 74

Query: 95  GITYAGNHGLEIESGDGTRHDYELPVEIQKHYTAIVRELTEKL-----QRNGAWVEDKKL 149
               AG HG E    +G  H   LP        AI R+++ +L     Q  GA +E K +
Sbjct: 75  RFPLAGVHGAERRDINGKTHIVHLP-------DAIARDISVQLHTALAQLPGAELEAKGM 127

Query: 150 SLTYHYRDTP--PALVEELKNAARHIIESHGFRANQ-AHMAVEAKPPVNWNKGEAALLIL 206
           +   HYR  P     +  L   A+ I +     A Q     VE K P   NKGEA    +
Sbjct: 128 AFALHYRQAPQHEDALLAL---AQRITQIWPQLALQPGKCVVEIK-PRGTNKGEAIAAFM 183

Query: 207 KNQFGINWTQKIKVIFAGDDTTDEDAMRLL-QGSGISFRVSADPDLETYADFRLARQSVV 265
           +       T     +F GDD TDE    ++ +  GIS +V       T A +RLA    V
Sbjct: 184 QEAPFAGRTP----VFVGDDLTDEAGFAVVNRLGGISVKVGTG---ATQASWRLAG---V 233

Query: 266 EDLLTWI 272
            D+ +W+
Sbjct: 234 PDVWSWL 240


==> gnl|CDD|177855 PLN02205, PLN02205, alpha,alpha-trehalose-phosphate synthase
           [UDP-forming].
          Length = 854

 Score = 45.0 bits (106), Expect = 3e-005
 Identities = 64/262 (24%), Positives = 106/262 (40%), Gaps = 31/262 (11%)

Query: 10  RVVPVISSLTDL--ESKLSGYLNTDTPLALLLDYDGTLVALADNPGSTILTANMKSLLNR 67
           RVV +  +   L  E  +S Y  T T  A+LLDYDGTL+  A    S   ++    +LN 
Sbjct: 571 RVVALDPNFRKLSMEHIVSAYKRTTTR-AILLDYDGTLMPQASIDKSP--SSKSIDILNT 627

Query: 68  LAAHPQIFLAIISGRGLRNVQSCLA-IQGITYAGNHGLEIESGDGTRHDYELPV------ 120
           L       + I+S R  + +    +  + +  A  HG  +        +  +PV      
Sbjct: 628 LCRDKNNMVFIVSARSRKTLADWFSPCEKLGIAAEHGYFLRLKRDVEWETCVPVADCSWK 687

Query: 121 EIQKHYTAIVRELTEKLQRNGAWVEDKKLSLTYHYRDTPPAL----VEELKNAARHIIES 176
           +I +    +  E T+     G+ +EDK+ +L + Y D  P       +EL +    ++ +
Sbjct: 688 QIAEPVMQLYTETTD-----GSTIEDKETALVWCYEDADPDFGSCQAKELLDHLESVLAN 742

Query: 177 HGFRANQAHMAVEAKPPVNWNKGEAALLILKNQFGINWTQKIK---VIFAGDDTTDEDAM 233
                      VE KP     +G +  L+ K    I   + +    V+  GDD +DED  
Sbjct: 743 EPVTVKSGQNIVEVKP-----QGVSKGLVAKRLLSIMQERGMLPDFVLCIGDDRSDEDMF 797

Query: 234 RLLQGSGISFRVSADPDLETYA 255
            ++  S      S  P  E +A
Sbjct: 798 EVITSS--MAGPSIAPRAEVFA 817
