# Supplementary material for: Transcriptional Profiles of Mating-Responsive Genes from Testes and Male Accessory Glands of the Mediterranean Fruit Fly, Ceratitis capitata
Source: PLoS One. 2012 Oct 11;7(10):e46812. doi: 10.1371/journal.pone.0046812 (PMC3469604; doi:10.1371/journal.pone.0046812)
Supplement: Spreadsheet S1 — Hyperlinked Excel spreadsheet containing annotated assembled ESTs. Putative peptides are named using the prefix ‘Cc-male-’ rather than the prefix ‘TAG’ used in the text. (ZIP) [file pone.0046812.s008.zip › Spreadsheet 1/links/CDD/Cc-male-1206-CDD.txt]

>Cc-male-1206

gnl|CDD|163072 TIGR02917, PEP_TPR_lipo, putative PEP-CTERM syste...    40   4e-004
gnl|CDD|29151 cd00189, TPR, Tetratricopeptide repeat domain; typ...    39   8e-004
gnl|CDD|34394 COG4783, COG4783, Putative Zn-dependent protease, ...    39   9e-004
gnl|CDD|32776 COG2956, COG2956, Predicted N-acetylglucosaminyl t...    35   0.015
gnl|CDD|31223 COG1020, EntF, Non-ribosomal peptide synthetase mo...    32   0.092
gnl|CDD|34615 COG5010, TadD, Flp pilus assembly protein TadD, co...    32   0.096
gnl|CDD|131842 TIGR02795, tol_pal_ybgF, tol-pal system protein Y...    31   0.27 
gnl|CDD|138914 PRK12370, PRK12370, invasion protein regulator; P...    31   0.27 
gnl|CDD|33428 COG3629, DnrI, DNA-binding transcriptional activat...    30   0.37 
gnl|CDD|183314 PRK11788, PRK11788, tetratricopeptide repeat prot...    30   0.37 

==> gnl|CDD|163072 TIGR02917, PEP_TPR_lipo, putative PEP-CTERM system TPR-repeat
           lipoprotein.  This protein family occurs in strictly
           within a subset of Gram-negative bacterial species with
           the proposed PEP-CTERM/exosortase system, analogous to
           the LPXTG/sortase system common in Gram-positive
           bacteria. This protein occurs in a species if and only
           if a transmembrane histidine kinase (TIGR02916) and a
           DNA-binding response regulator (TIGR02915) also occur.
           The present of tetratricopeptide repeats (TPR) suggests
           protein-protein interaction, possibly for the regulation
           of PEP-CTERM protein expression, since many PEP-CTERM
           proteins in these genomes are preceded by a proposed DNA
           binding site for the response regulator.
          Length = 899

 Score = 40.1 bits (94), Expect = 4e-004
 Identities = 30/95 (31%), Positives = 47/95 (49%), Gaps = 1/95 (1%)

Query: 16  EDRLIVYNNLAMAQIKISAFDAALKSVENVLRCQPNNSKALYRKGRILEGKGDTKGAISL 75
            D  +V NNLA   +++     AL+  E  L+  PN    L   G +L  KG+   A+ L
Sbjct: 801 PDNAVVLNNLAWLYLELKD-PRALEYAEKALKLAPNIPAILDTLGWLLVEKGEADRALPL 859

Query: 76  LQKAATFEPDSKAIQQDLAKLIIKARREEHNEKEM 110
           L+KA    P++ AI+  LA  ++   R+    KE+
Sbjct: 860 LRKAVNIAPEAAAIRYHLALALLATGRKAEARKEL 894


 Score = 38.1 bits (89), Expect = 0.002
 Identities = 26/103 (25%), Positives = 50/103 (48%), Gaps = 1/103 (0%)

Query: 25  LAMAQIKISAFDAALKSVENVLRCQPNNSKALYRKGRILEGKGDTKGAISLLQKAATFEP 84
           L  AQ+     + A+ S + +L  QP+++ AL           +   AI+ L++A   +P
Sbjct: 607 LGRAQLAAGDLNKAVSSFKKLLALQPDSALALLLLADAYAVMKNYAKAITSLKRALELKP 666

Query: 85  DSKAIQQDLAKLIIKARREEHNEKEMYQKMLGQAKKLEQKHKQ 127
           D+   Q  LA+L++ A+R E + K++ + +  Q  K     + 
Sbjct: 667 DNTEAQIGLAQLLLAAKRTE-SAKKIAKSLQKQHPKAALGFEL 708


 Score = 38.1 bits (89), Expect = 0.002
 Identities = 26/96 (27%), Positives = 47/96 (48%), Gaps = 1/96 (1%)

Query: 25  LAMAQIKISAFDAALKSVENVLRCQPNNSKALYRKGRILEGKGDTKGAISLLQKAATFEP 84
           L ++ ++   FD AL + + + + QP+N+      G I  GKGD   A    +KA + EP
Sbjct: 437 LILSYLRSGQFDKALAAAKKLEKKQPDNASLHNLLGAIYLGKGDLAKAREAFEKALSIEP 496

Query: 85  DSKAIQQDLAKLIIKARREEHNEKEMYQKMLGQAKK 120
           D      +LA++ I+    +   +  ++K+L    K
Sbjct: 497 DFFPAAANLARIDIQEGNPDDAIQR-FEKVLTIDPK 531


 Score = 35.1 bits (81), Expect = 0.015
 Identities = 19/70 (27%), Positives = 32/70 (45%)

Query: 25  LAMAQIKISAFDAALKSVENVLRCQPNNSKALYRKGRILEGKGDTKGAISLLQKAATFEP 84
           LA  Q+++   D A+ ++   L   P++  AL   G      GD + A   L KA   +P
Sbjct: 335 LASIQLRLGRVDEAIATLSPALGLDPDDPAALSLLGEAYLALGDFEKAAEYLAKATELDP 394

Query: 85  DSKAIQQDLA 94
           ++ A +  L 
Sbjct: 395 ENAAARTQLG 404


 Score = 32.7 bits (75), Expect = 0.062
 Identities = 28/87 (32%), Positives = 46/87 (52%), Gaps = 2/87 (2%)

Query: 25  LAMAQIKISA--FDAALKSVENVLRCQPNNSKALYRKGRILEGKGDTKGAISLLQKAATF 82
           L +AQ+ ++   FD A   ++ VL   P N  AL  KG +L   G+ + A++  +KA   
Sbjct: 163 LGLAQLALAENRFDEARALIDEVLTADPGNVDALLLKGDLLLSLGNIELALAAYRKAIAL 222

Query: 83  EPDSKAIQQDLAKLIIKARREEHNEKE 109
            P++ A+   LA ++I+A   E  EK 
Sbjct: 223 RPNNPAVLLALATILIEAGEFEEAEKH 249


 Score = 32.0 bits (73), Expect = 0.11
 Identities = 17/65 (26%), Positives = 31/65 (47%)

Query: 37  AALKSVENVLRCQPNNSKALYRKGRILEGKGDTKGAISLLQKAATFEPDSKAIQQDLAKL 96
           AA+  ++N L+  PN+++A +  G+I    GD   A   L+KA +       +   LA+ 
Sbjct: 40  AAIIQLKNALQKDPNDAEARFLLGKIYLALGDYAAAEKELRKALSLGYPKNQVLPLLARA 99

Query: 97  IIKAR 101
            +   
Sbjct: 100 YLLQG 104


 Score = 31.6 bits (72), Expect = 0.14
 Identities = 27/128 (21%), Positives = 45/128 (35%), Gaps = 14/128 (10%)

Query: 21  VYNNLAMAQIKISAFDAALKSVENVLRCQPNNSKALYRKGRILEGKGDTKGAISLLQKAA 80
           ++N L    +       A ++ E  L  +P+   A     RI   +G+   AI   +K  
Sbjct: 467 LHNLLGAIYLGKGDLAKAREAFEKALSIEPDFFPAAANLARIDIQEGNPDDAIQRFEKVL 526

Query: 81  TFEPDSKAIQQDLAKLIIKARREEHNEKEMYQKMLGQAKKLEQKHKQPQKQQSIESSKLK 140
           T +P +      LA L           +E     L +A +L  +  +P          L 
Sbjct: 527 TIDPKNLRAILALAGL-----YLRTGNEEEAVAWLEKAAELNPQEIEP---------ALA 572

Query: 141 LIGYLMGS 148
           L  Y +G 
Sbjct: 573 LAQYYLGK 580


 Score = 31.2 bits (71), Expect = 0.20
 Identities = 19/65 (29%), Positives = 29/65 (44%)

Query: 21  VYNNLAMAQIKISAFDAALKSVENVLRCQPNNSKALYRKGRILEGKGDTKGAISLLQKAA 80
           V   LA   I+   F+ A K  + +L+  PN+  A Y K  +   K + + A   LQ A 
Sbjct: 229 VLLALATILIEAGEFEEAEKHADALLKKAPNSPLAHYLKALVDFQKKNYEDARETLQDAL 288

Query: 81  TFEPD 85
              P+
Sbjct: 289 KSAPE 293


==> gnl|CDD|29151 cd00189, TPR, Tetratricopeptide repeat domain; typically contains
           34 amino acids
           [WLF]-X(2)-[LIM]-[GAS]-X(2)-[YLF]-X(8)-[ASE]-X(3)-[FYL]-
           X(2)-[ASL]-X(4)-[PKE] is the consensus sequence; found
           in a variety of organisms including bacteria,
           cyanobacteria, yeast, fungi, plants, and humans in
           various subcellular locations; involved in a variety of
           functions including protein-protein interactions, but
           common features in the interaction partners have not
           been defined; involved in chaperone, cell-cycle,
           transciption, and protein transport complexes; the
           number of TPR motifs varies among proteins (1,3-11,13
           15,16,19); 5-6 tandem repeats generate a right-handed
           helical structure with an amphipathic channel that is
           thought to accomodate an alpha-helix of a target
           protein; it has been proposed that TPR proteins
           preferably interact with WD-40 repeat proteins, but in
           many instances several TPR-proteins seem to aggregate to
           multi-protein complexes; examples of TPR-proteins
           include, Cdc16p, Cdc23p and Cdc27p components of the
           cyclosome/APC, the Pex5p/Pas10p receptor for peroxisomal
           targeting signals, the Tom70p co-receptor for
           mitochondrial targeting signals, Ser/Thr phosphatase 5C
           and the p110 subunit of O-GlcNAc transferase; three
           copies of the repeat are present here.
          Length = 100

 Score = 39.3 bits (91), Expect = 8e-004
 Identities = 23/72 (31%), Positives = 34/72 (47%)

Query: 14  LLEDRLIVYNNLAMAQIKISAFDAALKSVENVLRCQPNNSKALYRKGRILEGKGDTKGAI 73
           L  D    Y NLA A  K+  ++ AL+  E  L   P+N+KA Y  G      G  + A+
Sbjct: 29  LDPDNADAYYNLAAAYYKLGKYEEALEDYEKALELDPDNAKAYYNLGLAYYKLGKYEEAL 88

Query: 74  SLLQKAATFEPD 85
              +KA   +P+
Sbjct: 89  EAYEKALELDPN 100


 Score = 32.0 bits (72), Expect = 0.11
 Identities = 23/104 (22%), Positives = 39/104 (37%), Gaps = 5/104 (4%)

Query: 21  VYNNLAMAQIKISAFDAALKSVENVLRCQPNNSKALYRKGRILEGKGDTKGAISLLQKAA 80
              NL     K+  +D AL+  E  L   P+N+ A Y         G  + A+   +KA 
Sbjct: 2   ALLNLGNLYYKLGDYDEALEYYEKALELDPDNADAYYNLAAAYYKLGKYEEALEDYEKAL 61

Query: 81  TFEPDSKAIQQDLAKLIIKARREEHNEKEMYQKMLGQAKKLEQK 124
             +PD+     +L     K       + E   +   +A +L+  
Sbjct: 62  ELDPDNAKAYYNLGLAYYKL-----GKYEEALEAYEKALELDPN 100


==> gnl|CDD|34394 COG4783, COG4783, Putative Zn-dependent protease, contains TPR
           repeats [General function prediction only].
          Length = 484

 Score = 39.2 bits (91), Expect = 9e-004
 Identities = 24/85 (28%), Positives = 43/85 (50%)

Query: 26  AMAQIKISAFDAALKSVENVLRCQPNNSKALYRKGRILEGKGDTKGAISLLQKAATFEPD 85
           A+       +D ALK ++ ++  QP+N   L   G IL      K AI  L+KA   +P+
Sbjct: 313 ALQTYLAGQYDEALKLLQPLIAAQPDNPYYLELAGDILLEANKAKEAIERLKKALALDPN 372

Query: 86  SKAIQQDLAKLIIKARREEHNEKEM 110
           S  +Q +LA+ ++K  + +   + +
Sbjct: 373 SPLLQLNLAQALLKGGKPQEAIRIL 397


==> gnl|CDD|32776 COG2956, COG2956, Predicted N-acetylglucosaminyl transferase
           [Carbohydrate transport and metabolism].
          Length = 389

 Score = 34.9 bits (80), Expect = 0.015
 Identities = 16/64 (25%), Positives = 28/64 (43%)

Query: 22  YNNLAMAQIKISAFDAALKSVENVLRCQPNNSKALYRKGRILEGKGDTKGAISLLQKAAT 81
           Y  LA   +  S  D A + ++  L+      +A    GR+   KGD + A+  L++   
Sbjct: 183 YCELAQQALASSDVDRARELLKKALQADKKCVRASIILGRVELAKGDYQKAVEALERVLE 242

Query: 82  FEPD 85
             P+
Sbjct: 243 QNPE 246


==> gnl|CDD|31223 COG1020, EntF, Non-ribosomal peptide synthetase modules and related
           proteins [Secondary metabolites biosynthesis, transport,
           and catabolism].
          Length = 642

 Score = 32.2 bits (72), Expect = 0.092
 Identities = 14/41 (34%), Positives = 18/41 (43%)

Query: 10  DLQTLLEDRLIVYNNLAMAQIKISAFDAALKSVENVLRCQP 50
           DL   L D  + Y     +Q+KI  F   L  +E  L  QP
Sbjct: 602 DLARPLADGALEYLGRKDSQVKIRGFRIELGEIEAALAEQP 642


==> gnl|CDD|34615 COG5010, TadD, Flp pilus assembly protein TadD, contains TPR
           repeats [Intracellular trafficking and secretion].
          Length = 257

 Score = 32.3 bits (73), Expect = 0.096
 Identities = 21/88 (23%), Positives = 34/88 (38%)

Query: 21  VYNNLAMAQIKISAFDAALKSVENVLRCQPNNSKALYRKGRILEGKGDTKGAISLLQKAA 80
            +N L  A  ++  FD A ++    L   PN        G  L  +GD + A +LL  A 
Sbjct: 136 AWNLLGAALDQLGRFDEARRAYRQALELAPNEPSIANNLGMSLLLRGDLEDAETLLLPAY 195

Query: 81  TFEPDSKAIQQDLAKLIIKARREEHNEK 108
                   ++Q+LA ++         E 
Sbjct: 196 LSPAADSRVRQNLALVVGLQGDFREAED 223


==> gnl|CDD|131842 TIGR02795, tol_pal_ybgF, tol-pal system protein YbgF.  Members of
           this protein family are the product of one of seven
           genes regularly clustered in operons to encode the
           proteins of the tol-pal system, which is critical for
           maintaining the integrity of the bacterial outer
           membrane. The gene for this periplasmic protein has been
           designated orf2 and ybgF. All members of the seed
           alignment were from unique tol-pal gene regions from
           completed bacterial genomes. The architecture of this
           protein is a signal sequence, a low-complexity region
           usually rich in Asn and Gln, a well-conserved region
           with tandem repeats that resemble the tetratricopeptide
           (TPR) repeat, involved in protein-protein interaction.
          Length = 119

 Score = 30.7 bits (70), Expect = 0.27
 Identities = 18/65 (27%), Positives = 30/65 (46%), Gaps = 3/65 (4%)

Query: 35  FDAALKSVENVLRCQPNNSK---ALYRKGRILEGKGDTKGAISLLQKAATFEPDSKAIQQ 91
           +  A K+   V++  P + K   AL + G  L+  GD + A + LQ+     P S A + 
Sbjct: 55  YADAAKAFLAVVKKYPKSPKAPDALLKLGMSLQELGDKEKAKATLQQVIKRYPGSSAAKL 114

Query: 92  DLAKL 96
              +L
Sbjct: 115 AQKRL 119


==> gnl|CDD|138914 PRK12370, PRK12370, invasion protein regulator; Provisional.
          Length = 553

 Score = 30.6 bits (69), Expect = 0.27
 Identities = 18/69 (26%), Positives = 25/69 (36%), Gaps = 4/69 (5%)

Query: 25  LAMAQIKIS----AFDAALKSVENVLRCQPNNSKALYRKGRILEGKGDTKGAISLLQKAA 80
           L+MAQ+ I     A   A +          NN +AL   G I     +      L ++A 
Sbjct: 306 LSMAQMGIFDKQNAMIKAKEHAIKATELDHNNPQALGLLGLINTIHSEYIVGSLLFKQAN 365

Query: 81  TFEPDSKAI 89
              P S  I
Sbjct: 366 LLSPISADI 374


==> gnl|CDD|33428 COG3629, DnrI, DNA-binding transcriptional activator of the SARP
           family [Signal transduction mechanisms].
          Length = 280

 Score = 30.3 bits (68), Expect = 0.37
 Identities = 19/100 (19%), Positives = 36/100 (36%), Gaps = 2/100 (2%)

Query: 12  QTLLEDRLIVYNNLAMAQIKISAFDAALKSVENVLRCQPNNSKALYRKGRILEGKGDTKG 71
           + L E  +     LA A I     DA ++ +E ++   P +  A  R        G    
Sbjct: 146 RALEELFIKALTKLAEALIACGRADAVIEHLERLIELDPYDEPAYLRLMEAYLVNGRQSA 205

Query: 72  AISLLQKAATFEPDSKAIQ--QDLAKLIIKARREEHNEKE 109
           AI   ++      +   I    +L  L  +  R++  + +
Sbjct: 206 AIRAYRQLKKTLAEELGIDPAPELRALYEEILRQDPLDNK 245


==> gnl|CDD|183314 PRK11788, PRK11788, tetratricopeptide repeat protein; Provisional.
          Length = 389

 Score = 30.2 bits (69), Expect = 0.37
 Identities = 15/61 (24%), Positives = 25/61 (40%)

Query: 25  LAMAQIKISAFDAALKSVENVLRCQPNNSKALYRKGRILEGKGDTKGAISLLQKAATFEP 84
           LA   +     DAA   ++  L   P   +A    G +   +GD   AI  L++    +P
Sbjct: 186 LAQQALARGDLDAARALLKKALAADPQCVRASILLGDLALAQGDYAAAIEALERVEEQDP 245

Query: 85  D 85
           +
Sbjct: 246 E 246
