# Supplementary material for: Transcriptional Profiles of Mating-Responsive Genes from Testes and Male Accessory Glands of the Mediterranean Fruit Fly, Ceratitis capitata
Source: PLoS One. 2012 Oct 11;7(10):e46812. doi: 10.1371/journal.pone.0046812 (PMC3469604; doi:10.1371/journal.pone.0046812)
Supplement: Spreadsheet S1 — Hyperlinked Excel spreadsheet containing annotated assembled ESTs. Putative peptides are named using the prefix ‘Cc-male-’ rather than the prefix ‘TAG’ used in the text. (ZIP) [file pone.0046812.s008.zip › Spreadsheet 1/links/CDD/Cc-male-1208-CDD.txt]

>Cc-male-1208

gnl|CDD|183621 PRK12607, PRK12607, phosphoribosylaminoimidazole-...    30   0.37 
gnl|CDD|183920 PRK13254, PRK13254, cytochrome c-type biogenesis ...    29   0.58 
gnl|CDD|148161 pfam06388, DUF1075, Protein of unknown function (...    29   0.80 

==> gnl|CDD|183621 PRK12607, PRK12607, phosphoribosylaminoimidazole-succinocarboxamide
           synthase; Provisional.
          Length = 313

 Score = 29.9 bits (68), Expect = 0.37
 Identities = 10/23 (43%), Positives = 17/23 (73%)

Query: 87  KVKENYDPFAEQRLLVLADRLAA 109
           KV++NYD    +R++V  DR++A
Sbjct: 22  KVRDNYDLPDGRRVMVATDRISA 44


==> gnl|CDD|183920 PRK13254, PRK13254, cytochrome c-type biogenesis protein CcmE;
           Reviewed.
          Length = 148

 Score = 29.1 bits (66), Expect = 0.58
 Identities = 11/15 (73%), Positives = 11/15 (73%)

Query: 80  VADNVLAKVKENYDP 94
           VAD VLAK  ENY P
Sbjct: 115 VADEVLAKHDENYMP 129


==> gnl|CDD|148161 pfam06388, DUF1075, Protein of unknown function (DUF1075).  This
          family consists of several eukaryotic proteins of
          unknown function.
          Length = 146

 Score = 28.6 bits (64), Expect = 0.80
 Identities = 21/75 (28%), Positives = 29/75 (38%), Gaps = 10/75 (13%)

Query: 15 SSIHRSRLRRKHKRLNATFTKTPEPPPDNATTFHKIKNTTCEEDLSCTLLVM---YDSEE 71
          SS  R R     KR+N   TK  E P       H++  T    D    +L+    + SEE
Sbjct: 14 SSSLRLRRPSDLKRINGFCTKPQESPGAPTQHIHRVPGTHRPSDFEKKILLWSGRFKSEE 73

Query: 72 D-------DMEDECR 79
          +       +M D  R
Sbjct: 74 EIPEFVSQEMIDAAR 88
