# Supplementary material for: Transcriptional Profiles of Mating-Responsive Genes from Testes and Male Accessory Glands of the Mediterranean Fruit Fly, Ceratitis capitata
Source: PLoS One. 2012 Oct 11;7(10):e46812. doi: 10.1371/journal.pone.0046812 (PMC3469604; doi:10.1371/journal.pone.0046812)
Supplement: Spreadsheet S1 — Hyperlinked Excel spreadsheet containing annotated assembled ESTs. Putative peptides are named using the prefix ‘Cc-male-’ rather than the prefix ‘TAG’ used in the text. (ZIP) [file pone.0046812.s008.zip › Spreadsheet 1/links/CDD/Cc-male-1209-CDD.txt]

>Cc-male-1209

gnl|CDD|143862 pfam00080, Sod_Cu, Copper/zinc superoxide dismuta...   178   6e-046
gnl|CDD|166027 PLN02386, PLN02386, superoxide dismutase [Cu-Zn].      175   5e-045
gnl|CDD|48338 cd00305, Cu-Zn_Superoxide_Dismutase, Copper/zinc s...   166   3e-042
gnl|CDD|178248 PLN02642, PLN02642, copper, zinc superoxide dismu...   158   9e-040
gnl|CDD|32215 COG2032, SodC, Cu/Zn superoxide dismutase [Inorgan...   115   1e-026
gnl|CDD|178543 PLN02957, PLN02957, copper, zinc superoxide dismu...    55   1e-008
gnl|CDD|182357 PRK10290, PRK10290, superoxide dismutase; Provisi...    48   2e-006
gnl|CDD|185286 PRK15388, PRK15388, Cu/Zn superoxide dismutase; P...    47   4e-006

==> gnl|CDD|143862 pfam00080, Sod_Cu, Copper/zinc superoxide dismutase (SODC).
           superoxide dismutases (SODs) catalyse the conversion of
           superoxide radicals to hydrogen peroxide and molecular
           oxygen. Three evolutionarily distinct families of SODs
           are known, of which the copper/zinc-binding family is
           one. Defects in the human SOD1 gene cause familial
           amyotrophic lateral sclerosis (Lou Gehrig's disease).
           Structure is an eight-stranded beta sandwich, similar to
           the immunoglobulin fold.
          Length = 140

 Score =  178 bits (454), Expect = 6e-046
 Identities = 83/147 (56%), Positives = 97/147 (65%), Gaps = 10/147 (6%)

Query: 5   AVCVI---NGDVKGTVHFEQQDAKSPVLVTGEVNGLAKGLHGFHVHEFGDNTNGCTSAGP 61
           AV V+   +G V GTV F Q      VLVT +++GL  G HGFH+HEFGD + GCTSAG 
Sbjct: 1   AVAVLKGADGKVVGTVTFTQVGGG-GVLVTVDLSGLPPGKHGFHIHEFGDCSPGCTSAGG 59

Query: 62  HFNPYGNSHGAPSDLNRHLGDLGNIEASGDGATKVEISDKLITLFGENSIVGRTIVVHAD 121
           HFNP G  HG P+D  RH GDLGNI    DG  KVEI D  +TL G NSI+GR++V+HA 
Sbjct: 60  HFNPTGKKHGGPNDEGRHAGDLGNIVVDADGVAKVEIVDDRVTLSGGNSIIGRSLVIHAG 119

Query: 122 PDDLGKGGHELSKTTGNAGARLGCGVI 148
            DDL       S+ TGNAGARL CGVI
Sbjct: 120 EDDL------KSQPTGNAGARLACGVI 140


==> gnl|CDD|166027 PLN02386, PLN02386, superoxide dismutase [Cu-Zn].
          Length = 152

 Score =  175 bits (446), Expect = 5e-045
 Identities = 95/151 (62%), Positives = 107/151 (70%), Gaps = 3/151 (1%)

Query: 2   VVKAVCVINGD--VKGTVHFEQQDAKSPVLVTGEVNGLAKGLHGFHVHEFGDNTNGCTSA 59
           +VKAV V+N    VKGT+ F Q+    P  VTG ++GL  GLHGFHVH  GD TNGC S 
Sbjct: 1   MVKAVAVLNSSEGVKGTIFFTQE-GDGPTTVTGSLSGLKPGLHGFHVHALGDTTNGCMST 59

Query: 60  GPHFNPYGNSHGAPSDLNRHLGDLGNIEASGDGATKVEISDKLITLFGENSIVGRTIVVH 119
           GPHFNP G  HGAP D NRH GDLGN+    DG     I DK I L G NSIVGR +VVH
Sbjct: 60  GPHFNPAGKEHGAPEDENRHAGDLGNVTVGDDGTATFTIVDKQIPLTGPNSIVGRAVVVH 119

Query: 120 ADPDDLGKGGHELSKTTGNAGARLGCGVIGI 150
           ADPDDLGKGGHELSK+TGNAG R+ CG+IG+
Sbjct: 120 ADPDDLGKGGHELSKSTGNAGGRVACGIIGL 150


==> gnl|CDD|48338 cd00305, Cu-Zn_Superoxide_Dismutase, Copper/zinc superoxide
           dismutase (SOD). superoxide dismutases catalyse the
           conversion of superoxide radicals to molecular oxygen.
           Three evolutionarily distinct families of SODs are
           known, of which the copper/zinc-binding family is one.
           Defects in the human SOD1 gene causes familial
           amyotrophic lateral sclerosis (Lou Gehrig's disease).
           Cytoplasmic and periplasmic SODs exist as dimers,
           whereas chloroplastic and extracellular enzymes exist as
           tetramers. Structure supports independent functional
           evolution in prokaryotes (P-class) and eukaryotes
           (E-class) [PMID:.8176730]..
          Length = 144

 Score =  166 bits (423), Expect = 3e-042
 Identities = 88/146 (60%), Positives = 101/146 (69%), Gaps = 5/146 (3%)

Query: 3   VKAVCVING---DVKGTVHFEQQDAKSPVLVTGEVNGLAKGLHGFHVHEFGDNTNGCTSA 59
           V AV V+ G    V GTV F QQ     V +TGE++GL  GLHGFH+HEFGD TNGCTSA
Sbjct: 1   VSAVAVLKGPDGKVVGTVTFTQQS--GGVTITGELSGLTPGLHGFHIHEFGDCTNGCTSA 58

Query: 60  GPHFNPYGNSHGAPSDLNRHLGDLGNIEASGDGATKVEISDKLITLFGENSIVGRTIVVH 119
           G HFNP+G  HG P+D  RH GDLGNI A  DG   V + D LI+L G NSI+GR++VVH
Sbjct: 59  GGHFNPFGKKHGGPNDEGRHAGDLGNIVADKDGVATVSVLDPLISLKGGNSIIGRSLVVH 118

Query: 120 ADPDDLGKGGHELSKTTGNAGARLGC 145
           A  DDLGKG  ELS  TGNAG R+ C
Sbjct: 119 AGQDDLGKGPDELSGGTGNAGVRVAC 144


==> gnl|CDD|178248 PLN02642, PLN02642, copper, zinc superoxide dismutase.
          Length = 164

 Score =  158 bits (400), Expect = 9e-040
 Identities = 87/150 (58%), Positives = 110/150 (73%), Gaps = 3/150 (2%)

Query: 3   VKAVCVINGD--VKGTVHFEQQDAKSPVLVTGEVNGLAKGLHGFHVHEFGDNTNGCTSAG 60
           ++AV +I GD  V+G + F  QD      VTG+++GL+ G HGFH+H FGD TNGC S G
Sbjct: 8   LRAVALIAGDNNVRGCLQF-VQDIFGTTHVTGKISGLSPGFHGFHIHSFGDTTNGCISTG 66

Query: 61  PHFNPYGNSHGAPSDLNRHLGDLGNIEASGDGATKVEISDKLITLFGENSIVGRTIVVHA 120
           PHFNP    HG P++  RH GDLGNI A  DG  ++ I DK I L G+ SI+GR +VVHA
Sbjct: 67  PHFNPLNRVHGPPNEEERHAGDLGNILAGSDGVAEILIKDKHIPLSGQYSILGRAVVVHA 126

Query: 121 DPDDLGKGGHELSKTTGNAGARLGCGVIGI 150
           DPDDLGKGGH+LSK+TGNAG+R+GCG+IG+
Sbjct: 127 DPDDLGKGGHKLSKSTGNAGSRVGCGIIGL 156


==> gnl|CDD|32215 COG2032, SodC, Cu/Zn superoxide dismutase [Inorganic ion transport
           and metabolism].
          Length = 179

 Score =  115 bits (288), Expect = 1e-026
 Identities = 49/149 (32%), Positives = 68/149 (45%), Gaps = 11/149 (7%)

Query: 8   VINGDVKGTVHFEQQDAKSPVLVTGEVNGLAKGLHGFHVHEFGDNTNG------CTSAGP 61
           +++G  K        +    +L T  + GL  G HGFH+HE G  T          SAG 
Sbjct: 35  LVDGTGKDVGTVTITETGYGLLFTPALGGLPPGEHGFHIHEKGSCTPKDGKPVDFLSAGG 94

Query: 62  HFNPYGN-SHGAPSDLNRHLGDLGNIEASGDGATKVEISDKLITLFGENSIVGRTIVVHA 120
           HF+P     HG P+    H GDL N+  + DG   + +    + L G   + GR +V+HA
Sbjct: 95  HFDPQNTKKHGGPNADGGHAGDLPNLFVNADGKATLPVLAPRLKLKGLLEVKGRALVIHA 154

Query: 121 DPDDLGKGGHELSKTTGNAGARLGCGVIG 149
             DD         +  G AGAR+ CGVI 
Sbjct: 155 GGDDYSTQ----PEPLGGAGARVACGVIK 179


==> gnl|CDD|178543 PLN02957, PLN02957, copper, zinc superoxide dismutase.
          Length = 238

 Score = 55.1 bits (133), Expect = 1e-008
 Identities = 38/119 (31%), Positives = 57/119 (47%), Gaps = 11/119 (9%)

Query: 12  DVKGTVHFEQQDAKSPVLVTGEVNGLAKGLHGFHVHEFGDNTNGCTSAGPHFNPYGNSHG 71
           D+ G V F Q   +    +    +GL+ G HG+ ++E+GD T G  S G  +NP  +   
Sbjct: 91  DIFGVVRFAQVSMEL-ARIEAAFSGLSPGTHGWSINEYGDLTRGAASTGKVYNPSDDDTD 149

Query: 72  APSDLNRHLGDLGNIEASGDG-ATKVEISDKLITLFGENSIVGRTIVVHADPDDLGKGG 129
                   LGDLG +EA  +G AT     +KL        ++GR++ V+A  D  G G 
Sbjct: 150 E-----EPLGDLGTLEADENGEATFSGTKEKLKVW----DLIGRSLAVYATADKSGPGI 199


==> gnl|CDD|182357 PRK10290, PRK10290, superoxide dismutase; Provisional.
          Length = 173

 Score = 47.5 bits (113), Expect = 2e-006
 Identities = 35/127 (27%), Positives = 56/127 (44%), Gaps = 16/127 (12%)

Query: 31  TGEVNGLAKGLHGFHVHEFGD--------NTNGCTSAGPHFNPYGNSHGAPSDLNRHLGD 82
           + ++  L  G HGFH+H  G           +   +AG H +P         +   HLGD
Sbjct: 53  SPDLKALPPGEHGFHIHAKGSCQPATKDGKASAAEAAGGHLDPQNTGKHEGPEGAGHLGD 112

Query: 83  LGNIEASGDG-ATKVEISDKLITLFGENSIVGRTIVVHADPDDLGKGGHELSKTTGNAGA 141
           L  +  + DG AT   I+ +L +L   + +  + ++VH   D++     +  K  G  G 
Sbjct: 113 LPALVVNNDGKATDPVIAPRLKSL---DEVKDKALMVHVGGDNMS----DQPKPLGGGGE 165

Query: 142 RLGCGVI 148
           R  CGVI
Sbjct: 166 RYACGVI 172


==> gnl|CDD|185286 PRK15388, PRK15388, Cu/Zn superoxide dismutase; Provisional.
          Length = 177

 Score = 46.6 bits (110), Expect = 4e-006
 Identities = 39/130 (30%), Positives = 55/130 (42%), Gaps = 15/130 (11%)

Query: 28  VLVTGEVNGLAKGLHGFHVHE----FGDNTNG----CTSAGPHFNP-YGNSHGAPSDLNR 78
           +L T  +NGL  G+HGFHVH          +G       AG H +P     H  P +   
Sbjct: 52  LLFTPHLNGLTPGIHGFHVHTNPSCMPGMKDGKEVPALMAGGHLDPEKTGKHLGPYNDKG 111

Query: 79  HLGDLGNIEASGDGATKVEISDKLITLFGENSIVGRTIVVHADPDDLGKGGHELSKTTGN 138
           HLGDL  +  + DG     +    +    E  + G ++++H   D+       L    G 
Sbjct: 112 HLGDLPGLVVNADGTATYPLLAPRLKSLSE--LKGHSLMIHKGGDNYSDKPAPL----GG 165

Query: 139 AGARLGCGVI 148
            GAR  CGVI
Sbjct: 166 GGARFACGVI 175
