# Supplementary material for: Transcriptional Profiles of Mating-Responsive Genes from Testes and Male Accessory Glands of the Mediterranean Fruit Fly, Ceratitis capitata
Source: PLoS One. 2012 Oct 11;7(10):e46812. doi: 10.1371/journal.pone.0046812 (PMC3469604; doi:10.1371/journal.pone.0046812)
Supplement: Spreadsheet S1 — Hyperlinked Excel spreadsheet containing annotated assembled ESTs. Putative peptides are named using the prefix ‘Cc-male-’ rather than the prefix ‘TAG’ used in the text. (ZIP) [file pone.0046812.s008.zip › Spreadsheet 1/links/CDD/Cc-male-121-CDD.txt]

>Cc-male-121

gnl|CDD|145880 pfam02956, TT_ORF1, TT viral orf 1.  TT virus (TT...    36   0.019
gnl|CDD|145535 pfam02443, Circo_capsid, Circovirus capsid protei...    34   0.096
gnl|CDD|185606 PTZ00420, PTZ00420, coronin; Provisional.               33   0.20 

==> gnl|CDD|145880 pfam02956, TT_ORF1, TT viral orf 1.  TT virus (TTV), isolated
           initially from a Japanese patient with hepatitis of
           unknown aetiology, has since been found to infect both
           healthy and diseased individuals and numerous prevalence
           studies have raised questions about its role in
           unexplained hepatitis. ORF1 is a large 750 residue
           protein. The N-terminal half of this protein corresponds
           to the capsid protein.
          Length = 525

 Score = 36.1 bits (84), Expect = 0.019
 Identities = 15/37 (40%), Positives = 17/37 (45%), Gaps = 2/37 (5%)

Query: 236 RRGRNRPLRHGWSRRRHRGRNRRHPYRRNQIGRTLRK 272
           RR R R       RRR R R RR   RR +  R  +K
Sbjct: 26  RRRRRRRRV--RRRRRGRRRRRRRRRRRRRRRRKRKK 60


 Score = 34.9 bits (81), Expect = 0.039
 Identities = 17/37 (45%), Positives = 19/37 (51%)

Query: 236 RRGRNRPLRHGWSRRRHRGRNRRHPYRRNQIGRTLRK 272
           RR R R  R    RRR R R RR   RR + GR  R+
Sbjct: 9   RRRRWRGRRRRRRRRRARRRRRRRRVRRRRRGRRRRR 45


 Score = 32.2 bits (74), Expect = 0.27
 Identities = 12/31 (38%), Positives = 15/31 (48%), Gaps = 1/31 (3%)

Query: 236 RRGRNRPLRHGWSRRRHRGRNRRHPYRRNQI 266
           RR R R       RRR R R RR   +R ++
Sbjct: 32  RRVRRRRRGRRR-RRRRRRRRRRRRRKRKKL 61


 Score = 31.9 bits (73), Expect = 0.36
 Identities = 10/27 (37%), Positives = 14/27 (51%)

Query: 236 RRGRNRPLRHGWSRRRHRGRNRRHPYR 262
           RRGR R  R    RRR R + ++   +
Sbjct: 38  RRGRRRRRRRRRRRRRRRRKRKKLILK 64


 Score = 31.5 bits (72), Expect = 0.37
 Identities = 16/44 (36%), Positives = 18/44 (40%), Gaps = 1/44 (2%)

Query: 236 RRGRNRPLRHGWSRRRHRGRNRRHPYRRNQIGRTLRKMNTILRK 279
            R R R  R    RRR R R RR    R +  R  R+     RK
Sbjct: 15  GRRRRRR-RRRARRRRRRRRVRRRRRGRRRRRRRRRRRRRRRRK 57


==> gnl|CDD|145535 pfam02443, Circo_capsid, Circovirus capsid protein.  Circoviruses
           are small circular single stranded viruses. This family
           is the capsid protein from viruses such as porcine
           circovirus and beak and feather disease virus. These
           proteins are about 220 amino acids long.
          Length = 237

 Score = 33.6 bits (77), Expect = 0.096
 Identities = 16/43 (37%), Positives = 18/43 (41%)

Query: 236 RRGRNRPLRHGWSRRRHRGRNRRHPYRRNQIGRTLRKMNTILR 278
            R R R  R    RRR R   RR+  RR  I R   + N I  
Sbjct: 2   FRIRRRYRRPRRRRRRRRHWRRRYRRRRLHINRRRHRTNRIYT 44


==> gnl|CDD|185606 PTZ00420, PTZ00420, coronin; Provisional.
          Length = 568

 Score = 32.6 bits (74), Expect = 0.20
 Identities = 23/103 (22%), Positives = 38/103 (36%), Gaps = 6/103 (5%)

Query: 127 LIRNKNNNNLRSCNRFDREQLDTYQPNEGQSSNSGNFDTSISTNNADNLPMRDDEPPVEL 186
           L+  K      S N  +R   + Y       +N    +  I TN  +N P+ ++E P + 
Sbjct: 466 LLTEKGGAQFSSANSLERGADEDYL--IVNGTNEPYEEEVIKTNENENFPL-ENESPCDG 522

Query: 187 ESEADDEVAESVADERINDNGSELSTIDLTTQNNIGGLVDAEL 229
            S    E+  +  D    + G   +T+     N    L  A L
Sbjct: 523 ISRGTSELPVNDDDNNNLNRG---NTLRSEGNNCFDNLRCARL 562
