# Supplementary material for: Transcriptional Profiles of Mating-Responsive Genes from Testes and Male Accessory Glands of the Mediterranean Fruit Fly, Ceratitis capitata
Source: PLoS One. 2012 Oct 11;7(10):e46812. doi: 10.1371/journal.pone.0046812 (PMC3469604; doi:10.1371/journal.pone.0046812)
Supplement: Spreadsheet S1 — Hyperlinked Excel spreadsheet containing annotated assembled ESTs. Putative peptides are named using the prefix ‘Cc-male-’ rather than the prefix ‘TAG’ used in the text. (ZIP) [file pone.0046812.s008.zip › Spreadsheet 1/links/CDD/Cc-male-1210-CDD.txt]

>Cc-male-1210

gnl|CDD|110533 pfam01536, SAM_decarbox, Adenosylmethionine decar...   169   3e-043
gnl|CDD|178139 PLN02524, PLN02524, S-adenosylmethionine decarbox...   133   3e-032
gnl|CDD|161917 TIGR00535, SAM_DCase, S-adenosylmethionine decarb...   112   8e-026
gnl|CDD|146083 pfam03272, Enhancin, Viral enhancin protein.            29   0.78 
gnl|CDD|72942 cd04657, Piwi_ago-like, Piwi_ago-like: PIWI domain...    29   0.95 

==> gnl|CDD|110533 pfam01536, SAM_decarbox, Adenosylmethionine decarboxylase.  This is
           a family of S-adenosylmethionine decarboxylase (SAMDC)
           proenzymes. In the biosynthesis of polyamines SAMDC
           produces decarboxylated S-adenosylmethionine, which
           serves as the aminopropyl moiety necessary for
           spermidine and spermine biosynthesis from putrescine.
           The Pfam alignment contains both the alpha and beta
           chains that are cleaved to form the active enzyme.
          Length = 328

 Score =  169 bits (431), Expect = 3e-043
 Identities = 59/151 (39%), Positives = 90/151 (59%), Gaps = 3/151 (1%)

Query: 9   LMQNLDNDVMGMFSKEKFNTGAEVTKATGIDKLLPQMEID-DFLFEPCGYSMNGIAPKGE 67
           LM  LD +   +F K++ ++ A++T+A+GI K+LP   I  DF FEPCGYSMN I     
Sbjct: 176 LMTGLDKEKASVFFKDESSSAADMTEASGIRKILPNSAICHDFDFEPCGYSMNAIE-GDA 234

Query: 68  YMTIHITPESSFSYVSFESNVSMNNYAELINRVVKTFKPGKFVINIFANKASPAYATIKE 127
           Y TIH+TPE  FSY SFE+N+   N ++LI RV+  F+P +F + +FA+  +      K 
Sbjct: 235 YSTIHVTPEDGFSYASFETNLKALNLSDLIRRVLNCFQPSEFSVTVFASSVAGKTLEQKG 294

Query: 128 LEVEYAEKTSWKRSNMQYCSFPLYNLLFAQY 158
           L VE  E    + ++ Q    P  +L++ ++
Sbjct: 295 LSVEV-EGYPCRETDHQVLGLPGGSLVYQKF 324


==> gnl|CDD|178139 PLN02524, PLN02524, S-adenosylmethionine decarboxylase.
          Length = 355

 Score =  133 bits (337), Expect = 3e-032
 Identities = 51/126 (40%), Positives = 74/126 (58%), Gaps = 5/126 (3%)

Query: 10  MQNLDNDVMGMFSK-EKFNTGAEVTKATGIDKLLPQMEIDDFLFEPCGYSMNGIAPKGEY 68
           M  LD +   +F K    ++  E+TKA+GI K+LP+ EI DF F+PCGYSMNGI      
Sbjct: 185 MTGLDREKASVFFKDSSLSSAEEMTKASGIRKILPESEICDFAFDPCGYSMNGIEGDA-I 243

Query: 69  MTIHITPESSFSYVSFES---NVSMNNYAELINRVVKTFKPGKFVINIFANKASPAYATI 125
            TIH+TPE  FSY SFE+   +    + ++L+ RV+  FKP +F + + AN    A +  
Sbjct: 244 STIHVTPEDGFSYASFEAMGYDPGDLDLSQLVERVLACFKPKEFSVAVHANVGGEAGSWG 303

Query: 126 KELEVE 131
             L+ +
Sbjct: 304 CSLDPD 309


==> gnl|CDD|161917 TIGR00535, SAM_DCase, S-adenosylmethionine decarboxylase proenzyme,
           eukaryotic form.  This protein is a pyruvoyl-dependent
           enzyme. The proenzyme is cleaved at a Ser residue that
           becomes a pyruvoyl group active site.
          Length = 334

 Score =  112 bits (281), Expect = 8e-026
 Identities = 57/160 (35%), Positives = 84/160 (52%), Gaps = 10/160 (6%)

Query: 9   LMQNLDNDVMGMFSK----EKFNTGAEVTKATGIDKLLPQ-MEIDDFLFEPCGYSMNGIA 63
           LM  LD +    F K       N G ++TK +GIDK++P   +I DF FEPCGYSMN I 
Sbjct: 175 LMTGLDKEKASKFFKGPAASTHNLGYQMTKNSGIDKIIPNSAQICDFDFEPCGYSMNAIL 234

Query: 64  PKGEYMTIHITPESSFSYVSFESNV---SMNNYAELINRVVKTFKPGKFVINIFANKASP 120
            +  Y TIH+TPE  FSY SFESN       +Y +L+ RV+  F+P +F + +FA     
Sbjct: 235 GEKAYSTIHVTPEKGFSYASFESNGIDQGKQDYLDLVLRVLNCFQPSEFSMTVFAKNYQ- 293

Query: 121 AYATIKELEVEYAEKTSWKRSNMQYCSFPLYNLLFAQYCQ 160
             +  K L +       + + + Q      Y+L + ++ +
Sbjct: 294 NQSFQKLLSIN-ESLPDYIKLDKQELDLGDYHLFYQKFQK 332


==> gnl|CDD|146083 pfam03272, Enhancin, Viral enhancin protein. 
          Length = 775

 Score = 29.3 bits (66), Expect = 0.78
 Identities = 14/53 (26%), Positives = 26/53 (49%)

Query: 44  QMEIDDFLFEPCGYSMNGIAPKGEYMTIHITPESSFSYVSFESNVSMNNYAEL 96
             E +  LF+   Y +N +    ++++I    ES+FS V+ +  V  N  A +
Sbjct: 395 LYERNLALFKKIVYPINNLVSVFDFLSIKPYLESNFSLVTPDDLVQTNIKANV 447


==> gnl|CDD|72942 cd04657, Piwi_ago-like, Piwi_ago-like: PIWI domain, Argonaute-like
           subfamily. Argonaute is the central component of the
           RNA-induced silencing complex (RISC) and related
           complexes. The PIWI domain is the C-terminal portion of
           Argonaute and consists of two subdomains, one of which
           provides the 5' anchoring of the guide RNA and the
           other, the catalytic site for slicing..
          Length = 426

 Score = 29.1 bits (65), Expect = 0.95
 Identities = 14/47 (29%), Positives = 18/47 (38%), Gaps = 8/47 (17%)

Query: 109 FVINIFANKASPAYATIKEL-EVEY-------AEKTSWKRSNMQYCS 147
            V+ I   K S  Y  IK L + E          K   K+ N QY +
Sbjct: 123 LVLVILPKKDSDIYGRIKRLADTELGIHTQCVLAKKVTKKGNPQYFA 169
