# Supplementary material for: Transcriptional Profiles of Mating-Responsive Genes from Testes and Male Accessory Glands of the Mediterranean Fruit Fly, Ceratitis capitata
Source: PLoS One. 2012 Oct 11;7(10):e46812. doi: 10.1371/journal.pone.0046812 (PMC3469604; doi:10.1371/journal.pone.0046812)
Supplement: Spreadsheet S1 — Hyperlinked Excel spreadsheet containing annotated assembled ESTs. Putative peptides are named using the prefix ‘Cc-male-’ rather than the prefix ‘TAG’ used in the text. (ZIP) [file pone.0046812.s008.zip › Spreadsheet 1/links/CDD/Cc-male-1211-CDD.txt]

>Cc-male-1211

gnl|CDD|129307 TIGR00203, cydB, cytochrome d oxidase, subunit II...    29   0.52 

==> gnl|CDD|129307 TIGR00203, cydB, cytochrome d oxidase, subunit II (cydB).  part of
           a two component cytochrome D terminal complex. Terminal
           reaction in the aerobic respiratory chain.
          Length = 378

 Score = 28.7 bits (64), Expect = 0.52
 Identities = 15/61 (24%), Positives = 24/61 (39%), Gaps = 1/61 (1%)

Query: 37  LLTNNPLLAHGIASVNPVQHGAVRRCMSKLTTIYTNRKRFTDQEKAVLFMVCFLFFTFLF 96
           LL    LL    +    + HGA+   + +       R R   Q+ A++ +V FL      
Sbjct: 164 LLNPFSLLCGVTSLGMCITHGAMWLQL-RTVGDLHLRARKMAQKAALVVLVAFLLAGVWS 222

Query: 97  A 97
           A
Sbjct: 223 A 223
