# Supplementary material for: Transcriptional Profiles of Mating-Responsive Genes from Testes and Male Accessory Glands of the Mediterranean Fruit Fly, Ceratitis capitata
Source: PLoS One. 2012 Oct 11;7(10):e46812. doi: 10.1371/journal.pone.0046812 (PMC3469604; doi:10.1371/journal.pone.0046812)
Supplement: Spreadsheet S1 — Hyperlinked Excel spreadsheet containing annotated assembled ESTs. Putative peptides are named using the prefix ‘Cc-male-’ rather than the prefix ‘TAG’ used in the text. (ZIP) [file pone.0046812.s008.zip › Spreadsheet 1/links/CDD/Cc-male-1216-CDD.txt]

>Cc-male-1216

gnl|CDD|128901 smart00653, eIF2B_5, domain present in translatio...   164   5e-041
gnl|CDD|145177 pfam01873, eIF-5_eIF-2B, Domain found in IF2B/IF5...   161   4e-040
gnl|CDD|179697 PRK03988, PRK03988, translation initiation factor...    74   8e-014
gnl|CDD|183451 PRK12336, PRK12336, translation initiation factor...    68   3e-012
gnl|CDD|129411 TIGR00311, aIF-2beta, translation initiation fact...    66   1e-011
gnl|CDD|31789 COG1601, GCD7, Translation initiation factor 2, be...    61   7e-010
gnl|CDD|178245 PLN02639, PLN02639, oxidoreductase, 2OG-Fe(II) ox...    33   0.17 
gnl|CDD|35203 COG5644, COG5644, Uncharacterized conserved protei...    32   0.33 
gnl|CDD|177950 PLN02316, PLN02316, synthase/transferase.               31   0.63 
gnl|CDD|115196 pfam06524, NOA36, NOA36 protein.  This family con...    31   0.79 

==> gnl|CDD|128901 smart00653, eIF2B_5, domain present in translation initiation
           factor eIF2B and eIF5. 
          Length = 110

 Score =  164 bits (417), Expect = 5e-041
 Identities = 56/116 (48%), Positives = 71/116 (61%), Gaps = 6/116 (5%)

Query: 14  FYRYKMPRIQAKVEGKGNGIKTVIVNMAEVARAIGRPATYPTKYFGCELGAQTQFDYKNE 73
           FYR+KMP  Q   EGKG   KTVIVN A++A+A+ RP  +  K+   ELG Q   D K  
Sbjct: 1   FYRFKMPPPQVLREGKG---KTVIVNFADIAKALNRPPDHVLKFLLAELGTQGSIDGKG- 56

Query: 74  RFIVNGSHDASKLQDLLDGFIRKYVLCPECDNPETDLTVSARNQTISQACKACGFH 129
           R IVNG     KLQDLL  +I++YVLCPEC +P+T+L     N+     C+ACG  
Sbjct: 57  RLIVNGRFTPKKLQDLLRRYIKEYVLCPECGSPDTELIKE--NRLFFLKCEACGAR 110


==> gnl|CDD|145177 pfam01873, eIF-5_eIF-2B, Domain found in IF2B/IF5.  This family
           includes the N terminus of eIF-5, and the C terminus of
           eIF-2 beta. This region corresponds to the whole of the
           archaebacterial eIF-2 beta homologue. The region
           contains a putative zinc binding C4 finger.
          Length = 125

 Score =  161 bits (409), Expect = 4e-040
 Identities = 58/126 (46%), Positives = 78/126 (61%), Gaps = 7/126 (5%)

Query: 3   SVNVNRNVTDIFYRYKMPRIQAKVEGKGNGIKTVIVNMAEVARAIGRPATYPTKYFGCEL 62
           + N +R   D F R++MP  Q K+EGK   IKT+IVN +++A+A+ RP  +  KY   EL
Sbjct: 4   NQNPDRVAGDKF-RFEMPPPQVKIEGK---IKTIIVNFSDIAKALNRPPEHLLKYLLAEL 59

Query: 63  GAQTQFDYKNERFIVNGSHDASKLQDLLDGFIRKYVLCPECDNPETDLTVSARNQTISQA 122
           G Q   D K  R IVNG     KLQD+LD +I++YVLC EC +P+T+L     N+ I   
Sbjct: 60  GTQGSIDGKG-RLIVNGRFTPKKLQDVLDDYIKEYVLCHECKSPDTELIK--ENRLIFLK 116

Query: 123 CKACGF 128
           CKACG 
Sbjct: 117 CKACGA 122


==> gnl|CDD|179697 PRK03988, PRK03988, translation initiation factor IF-2 subunit
           beta; Validated.
          Length = 138

 Score = 73.8 bits (182), Expect = 8e-014
 Identities = 32/112 (28%), Positives = 59/112 (52%), Gaps = 8/112 (7%)

Query: 16  RYKMPRIQAKVEGKGNGIKTVIVNMAEVARAIGRPATYPTKYFGCELGAQTQFDYKNERF 75
           R+++P+   ++EG     +T+I N  E+A  + R   +  K+   ELG     + +  R 
Sbjct: 27  RFEVPKPDVRIEGN----RTIIRNFKEIADRLNRDPKHVAKFLLKELGTAG--NIEGGRL 80

Query: 76  IVNGSHDASKLQDLLDGFIRKYVLCPECDNPETDLTVSARNQTISQACKACG 127
           I+ G      + + +D ++++YV+CPEC +P+T L    R   +   C+ACG
Sbjct: 81  ILQGKFSPRVINEKIDRYVKEYVICPECGSPDTKLIKEGRIWVLK--CEACG 130


==> gnl|CDD|183451 PRK12336, PRK12336, translation initiation factor IF-2 subunit
           beta; Provisional.
          Length = 201

 Score = 68.4 bits (168), Expect = 3e-012
 Identities = 34/114 (29%), Positives = 55/114 (48%), Gaps = 8/114 (7%)

Query: 16  RYKMPRIQAKVEGKGNGIKTVIVNMAEVARAIGRPATYPTKYFGCELGAQTQFDYKNERF 75
           R+ +P  +  +EGK     T++ N  E+A A+ R   +  K+   ELG   + +    R 
Sbjct: 23  RFSIPEPKIFIEGK----TTILTNFGEIADALNRDPDHLMKFLQRELGTAGKIE--GGRA 76

Query: 76  IVNGSHDASKLQDLLDGFIRKYVLCPECDNPETDLTVSARNQTISQACKACGFH 129
           + NG      +Q  +D ++ +YV+C EC  P+T L    R   +   C ACG H
Sbjct: 77  VFNGKFTEEDIQAAIDAYVDEYVICSECGLPDTRLVKEDR--VLMLRCDACGAH 128


==> gnl|CDD|129411 TIGR00311, aIF-2beta, translation initiation factor aIF-2, beta
           subunit, putative. 
          Length = 133

 Score = 66.4 bits (162), Expect = 1e-011
 Identities = 35/112 (31%), Positives = 58/112 (51%), Gaps = 8/112 (7%)

Query: 16  RYKMPRIQAKVEGKGNGIKTVIVNMAEVARAIGRPATYPTKYFGCELGAQTQFDYKNERF 75
           R+++P+    +EG     +T+I N  EVA+A+ R   +  KY   ELG     +    R 
Sbjct: 22  RFEVPKAYIVIEGN----RTIIQNFREVAKALNRDEQHLLKYLLKELGTAGNLE--GGRL 75

Query: 76  IVNGSHDASKLQDLLDGFIRKYVLCPECDNPETDLTVSARNQTISQACKACG 127
           I+ G      L + ++ ++RKYV+C EC+ P+T +    R   +   C+ACG
Sbjct: 76  ILQGKFTHFLLNERIEDYVRKYVICRECNRPDTRIIKEGRVSLLK--CEACG 125


==> gnl|CDD|31789 COG1601, GCD7, Translation initiation factor 2, beta subunit
           (eIF-2beta)/eIF-5 N-terminal domain [Translation,
           ribosomal structure and biogenesis].
          Length = 151

 Score = 60.7 bits (147), Expect = 7e-010
 Identities = 32/112 (28%), Positives = 57/112 (50%), Gaps = 7/112 (6%)

Query: 16  RYKMPRIQAKVEGKGNGIKTVIVNMAEVARAIGRPATYPTKYFGCELGAQTQFDYKNERF 75
           R+++P  +   EG     +T+I N  ++A A+ R   +  K+   ELG     D    R 
Sbjct: 29  RFRIPEPEINREGN----RTIIRNFGDIAEALNRDPEHLVKFLKKELGTAGSID-GKGRL 83

Query: 76  IVNGSHDASKLQDLLDGFIRKYVLCPECDNPETDLTVSARNQTISQACKACG 127
           ++ G    S++ + ++ +I +YV C EC +P+T+L    R   +   C+ACG
Sbjct: 84  VLQGKFSDSEIVNEIERYIAEYVKCKECGSPDTELIKEER--LLFLKCEACG 133


==> gnl|CDD|178245 PLN02639, PLN02639, oxidoreductase, 2OG-Fe(II) oxygenase family
           protein.
          Length = 337

 Score = 32.8 bits (75), Expect = 0.17
 Identities = 15/40 (37%), Positives = 20/40 (50%), Gaps = 2/40 (5%)

Query: 102 ECDN-PETDLTVSARNQTISQACKACGFHGLLKV-NHKVN 139
            C+N P  DL    R Q + Q   AC  +G  +V NH V+
Sbjct: 34  TCENVPVIDLGSPDRAQVVQQIGDACRRYGFFQVINHGVS 73


==> gnl|CDD|35203 COG5644, COG5644, Uncharacterized conserved protein [Function
           unknown].
          Length = 869

 Score = 32.1 bits (72), Expect = 0.33
 Identities = 20/84 (23%), Positives = 38/84 (45%), Gaps = 1/84 (1%)

Query: 168 QKKNGENGVDGDKGASNSGGESDGGSGNQASQTEAEISAAIPEKNGDDDDDDANWSVDVX 227
           Q +  E+G +       +  ESD  S N +   E++  + I   + D DD++++  +D  
Sbjct: 135 QPEKNESGNNDHATDKENLLESDASSSNDSESEESDSESEIESSDSDHDDENSDSKLDNL 194

Query: 228 XXXXRARLQDLTDGAKGMTISDDY 251
                +  +D  D A+ +  SDD 
Sbjct: 195 RNYIVSLKKDEAD-AESVLSSDDN 217


==> gnl|CDD|177950 PLN02316, PLN02316, synthase/transferase.
          Length = 1036

 Score = 31.0 bits (70), Expect = 0.63
 Identities = 13/75 (17%), Positives = 22/75 (29%), Gaps = 5/75 (6%)

Query: 145 NPPTVNPAAQGSSLTEGKRSKRGQKKNGENGVDGDKGASNSGGESDGGSGNQASQTEAEI 204
            P    P       T     KR Q+ NG+        +S S       +  + S  + EI
Sbjct: 5   KPKGSAPRGFAPRTTVESSQKRIQQNNGDKEDSSTSTSSLS-----VSAVEKTSNAKEEI 59

Query: 205 SAAIPEKNGDDDDDD 219
                  +    ++ 
Sbjct: 60  QVDFQHNSESAVEEV 74


==> gnl|CDD|115196 pfam06524, NOA36, NOA36 protein.  This family consists of several
           NOA36 proteins which contain 29 highly conserved
           cysteine residues. The function of this protein is
           unknown.
          Length = 314

 Score = 30.7 bits (69), Expect = 0.79
 Identities = 15/60 (25%), Positives = 23/60 (38%), Gaps = 2/60 (3%)

Query: 163 RSKRGQKKNGENGVDGDKGASNSGGESDGGSGNQA--SQTEAEISAAIPEKNGDDDDDDA 220
           R  RG + + + G    K   +S    D    N    S  +   S+   ++  D DDDD 
Sbjct: 236 RQTRGFRSDDDQGYGRYKQNLSSNKYGDFKGVNYGYESDDDEGSSSNDYDEEEDGDDDDN 295
