# Supplementary material for: Transcriptional Profiles of Mating-Responsive Genes from Testes and Male Accessory Glands of the Mediterranean Fruit Fly, Ceratitis capitata
Source: PLoS One. 2012 Oct 11;7(10):e46812. doi: 10.1371/journal.pone.0046812 (PMC3469604; doi:10.1371/journal.pone.0046812)
Supplement: Spreadsheet S1 — Hyperlinked Excel spreadsheet containing annotated assembled ESTs. Putative peptides are named using the prefix ‘Cc-male-’ rather than the prefix ‘TAG’ used in the text. (ZIP) [file pone.0046812.s008.zip › Spreadsheet 1/links/CDD/Cc-male-1219-CDD.txt]

>Cc-male-1219

gnl|CDD|183523 PRK12427, PRK12427, flagellar biosynthesis sigma ...    30   0.24 
gnl|CDD|151022 pfam10446, DUF2457, Protein of unknown function (...    29   0.41 

==> gnl|CDD|183523 PRK12427, PRK12427, flagellar biosynthesis sigma factor;
           Provisional.
          Length = 231

 Score = 29.8 bits (67), Expect = 0.24
 Identities = 12/45 (26%), Positives = 23/45 (51%), Gaps = 10/45 (22%)

Query: 34  KKLRWRSKNLRRKQREMGNF-----RKLGKEPFFQK-----GITP 68
           ++L WR + LR+K  +  +      ++LG EP F++      +T 
Sbjct: 87  RELDWRPRRLRQKTHKTNDAIREIAKRLGHEPNFEEISAELNLTA 131


==> gnl|CDD|151022 pfam10446, DUF2457, Protein of unknown function (DUF2457).  This is
           a family of uncharacterized proteins.
          Length = 447

 Score = 29.2 bits (65), Expect = 0.41
 Identities = 16/42 (38%), Positives = 21/42 (50%), Gaps = 1/42 (2%)

Query: 5   FRHVGGLPVWPGKTTGPQTNPKGFVGPNPKKLRWRS-KNLRR 45
           F  + G      +   P+T+PK F  P P+K R RS K L R
Sbjct: 253 FLDLDGERGRRRRRRSPRTSPKRFRSPPPRKARGRSPKRLIR 294
