# Supplementary material for: Transcriptional Profiles of Mating-Responsive Genes from Testes and Male Accessory Glands of the Mediterranean Fruit Fly, Ceratitis capitata
Source: PLoS One. 2012 Oct 11;7(10):e46812. doi: 10.1371/journal.pone.0046812 (PMC3469604; doi:10.1371/journal.pone.0046812)
Supplement: Spreadsheet S1 — Hyperlinked Excel spreadsheet containing annotated assembled ESTs. Putative peptides are named using the prefix ‘Cc-male-’ rather than the prefix ‘TAG’ used in the text. (ZIP) [file pone.0046812.s008.zip › Spreadsheet 1/links/CDD/Cc-male-122-CDD.txt]

>Cc-male-122

gnl|CDD|144617 pfam01090, Ribosomal_S19e, Ribosomal protein S19e.     233   3e-062
gnl|CDD|32419 COG2238, RPS19A, Ribosomal protein S19E (S16A) [Tr...   147   2e-036
gnl|CDD|181783 PRK09333, PRK09333, 30S ribosomal protein S19e; P...   144   2e-035
gnl|CDD|140127 PTZ00095, PTZ00095, 40S ribosomal protein S19; Pr...   132   7e-032
gnl|CDD|128802 smart00529, HTH_DTXR, Helix-turn-helix diphteria ...    31   0.30 
gnl|CDD|31987 COG1802, GntR, Transcriptional regulators [Transcr...    30   0.38 
gnl|CDD|31879 COG1693, COG1693, Uncharacterized protein conserve...    29   0.95 

==> gnl|CDD|144617 pfam01090, Ribosomal_S19e, Ribosomal protein S19e. 
          Length = 140

 Score =  233 bits (596), Expect = 3e-062
 Identities = 82/140 (58%), Positives = 101/140 (72%)

Query: 4   VTVKDIDQHAVVKAVAVFLKKTGKLKVPDQMDIIKTAKFKELAPSDPDWFYIRCASILRH 63
           VTVKD+    ++KA+A FLKK+GK+KVP+  D +KT   KEL P DPDW+Y+R ASILR 
Sbjct: 1   VTVKDVPADELIKALAEFLKKSGKIKVPEWADFVKTGVHKELPPEDPDWWYVRAASILRK 60

Query: 64  LYHRSPAGVGSITKIYGGRKRNGVHPSHFCRAADGAARKALQSLEHARLIEKHPDGGRRL 123
           LY R P GVG + KIYGGRKR GV PSHF + +    RKALQ LE A L+EK P GGRRL
Sbjct: 61  LYIRGPVGVGRLRKIYGGRKRRGVRPSHFVKGSGSIIRKALQQLEKAGLVEKDPKGGRRL 120

Query: 124 TPIGQRDLDRIANQIVSKQR 143
           TP G+ DLDRIA +++ +  
Sbjct: 121 TPQGRSDLDRIAAEVLKELA 140


==> gnl|CDD|32419 COG2238, RPS19A, Ribosomal protein S19E (S16A) [Translation,
           ribosomal structure and biogenesis].
          Length = 147

 Score =  147 bits (372), Expect = 2e-036
 Identities = 63/136 (46%), Positives = 83/136 (61%), Gaps = 1/136 (0%)

Query: 3   GVTVKDIDQHAVVKAVAVFLKKTGKLKVPDQMDIIKTAKFKELAPSDPDWFYIRCASILR 62
            VTV D+    +++A+A +LK+TGK+K P+  DI+KT   KE  P   DW+Y+R ASILR
Sbjct: 1   MVTVYDVPADLLIEALASYLKETGKVKPPEWADIVKTGVHKERPPEQEDWWYVRAASILR 60

Query: 63  HLYHRSPAGVGSITKIYGGRKRNGVHPSHFCRAADGAARKALQSLEHARLIEKHPDGGRR 122
            +Y   P G+  +   YGGRK  G  P  F + +    RK LQ LE A L+EK P  GR 
Sbjct: 61  KIYIDGPVGIERLRTAYGGRKNRGSRPEKFRKGSGSIIRKVLQQLEKAGLVEKTP-KGRV 119

Query: 123 LTPIGQRDLDRIANQI 138
           LTP G+  LDRIA +I
Sbjct: 120 LTPKGRSLLDRIATEI 135


==> gnl|CDD|181783 PRK09333, PRK09333, 30S ribosomal protein S19e; Provisional.
          Length = 150

 Score =  144 bits (365), Expect = 2e-035
 Identities = 55/135 (40%), Positives = 77/135 (57%), Gaps = 1/135 (0%)

Query: 4   VTVKDIDQHAVVKAVAVFLKKTGKLKVPDQMDIIKTAKFKELAPSDPDWFYIRCASILRH 63
           VTV D+    +++ +A +LK   ++K P+    +KT   KE  P   DW+Y+R ASILR 
Sbjct: 2   VTVYDVPADLLIERLAEYLKNVDEIKPPEWAAFVKTGVHKERPPEQEDWWYVRAASILRK 61

Query: 64  LYHRSPAGVGSITKIYGGRKRNGVHPSHFCRAADGAARKALQSLEHARLIEKHPDGGRRL 123
           +Y   P GV  +   YGGRK  GV P HF + +    RK LQ LE A L+EK    GR +
Sbjct: 62  VYIDGPVGVERLRTAYGGRKNRGVRPEHFVKGSGSIIRKILQQLEKAGLVEKTKK-GRVI 120

Query: 124 TPIGQRDLDRIANQI 138
           TP G+  LD +A ++
Sbjct: 121 TPKGRSLLDNLAAEV 135


==> gnl|CDD|140127 PTZ00095, PTZ00095, 40S ribosomal protein S19; Provisional.
          Length = 169

 Score =  132 bits (333), Expect = 7e-032
 Identities = 56/137 (40%), Positives = 77/137 (56%), Gaps = 1/137 (0%)

Query: 3   GVTVKDIDQHAVVKAVAVFLKKTGKLKVPDQMDIIKTAKFKELAPSDPDWFYIRCASILR 62
             T+KD+     +KA A   K  GK+ VP   +I+KT+  +ELAP +PDW+YIRCA++LR
Sbjct: 25  NATLKDVSPWRFIKAFAQHFKLEGKIFVPKCTEIVKTSHGRELAPQNPDWYYIRCAAVLR 84

Query: 63  HLYHRSPAGVGSITKIYGGRKRNGVHPSHFCRAADGAARKALQSLEHARLIEKHPDG-GR 121
            LY R   G G + K +  +KR G  P+H  RA+    R   Q LE   L+E+ P   GR
Sbjct: 85  ALYLRPDVGYGGLRKRFSSKKRRGSAPNHTVRASGKILRWICQQLEKLGLVEQGPKKKGR 144

Query: 122 RLTPIGQRDLDRIANQI 138
           RLT  G    +  A Q+
Sbjct: 145 RLTRKGCNFANAFARQV 161


==> gnl|CDD|128802 smart00529, HTH_DTXR, Helix-turn-helix diphteria tox regulatory
           element.  iron dependent repressor.
          Length = 96

 Score = 30.7 bits (70), Expect = 0.30
 Identities = 17/61 (27%), Positives = 26/61 (42%), Gaps = 12/61 (19%)

Query: 83  KRNGVHPSHFCRAADGAARKALQSLEHARLIEKHPDGGRRLTPIGQRDLDRIANQIVSKQ 142
           +R  V P            + L+ LE   L+E  P  G  LT  G+    R+A +++ K 
Sbjct: 7   ERLNVSPP--------TVTQMLKKLEKDGLVEYEPYRGITLTEKGR----RLARRLLRKH 54

Query: 143 R 143
           R
Sbjct: 55  R 55


==> gnl|CDD|31987 COG1802, GntR, Transcriptional regulators [Transcription].
          Length = 230

 Score = 30.1 bits (67), Expect = 0.38
 Identities = 11/34 (32%), Positives = 18/34 (52%)

Query: 101 RKALQSLEHARLIEKHPDGGRRLTPIGQRDLDRI 134
           R+AL+ LE   L+E  P+ G  + P+   +   I
Sbjct: 57  REALRRLEAEGLVEIEPNRGAFVAPLSLAEAREI 90


==> gnl|CDD|31879 COG1693, COG1693, Uncharacterized protein conserved in archaea
           [Function unknown].
          Length = 325

 Score = 28.7 bits (64), Expect = 0.95
 Identities = 12/35 (34%), Positives = 17/35 (48%)

Query: 99  AARKALQSLEHARLIEKHPDGGRRLTPIGQRDLDR 133
           A R  L+ L+   L  K    GR +T  G ++L R
Sbjct: 42  AVRYHLKKLDERGLTRKVGYAGREITEKGLKELKR 76
