# Supplementary material for: Transcriptional Profiles of Mating-Responsive Genes from Testes and Male Accessory Glands of the Mediterranean Fruit Fly, Ceratitis capitata
Source: PLoS One. 2012 Oct 11;7(10):e46812. doi: 10.1371/journal.pone.0046812 (PMC3469604; doi:10.1371/journal.pone.0046812)
Supplement: Spreadsheet S1 — Hyperlinked Excel spreadsheet containing annotated assembled ESTs. Putative peptides are named using the prefix ‘Cc-male-’ rather than the prefix ‘TAG’ used in the text. (ZIP) [file pone.0046812.s008.zip › Spreadsheet 1/links/CDD/Cc-male-1220-CDD.txt]

>Cc-male-1220

gnl|CDD|110834 pfam01869, BcrAD_BadFG, BadF/BadG/BcrA/BcrD ATPas...   129   1e-030
gnl|CDD|32790 COG2971, COG2971, Predicted N-acetylglucosamine ki...   106   1e-023
gnl|CDD|185543 PTZ00294, PTZ00294, glycerol kinase-like protein;...    35   0.035
gnl|CDD|30813 COG0465, HflB, ATP-dependent Zn proteases [Posttra...    32   0.22 
gnl|CDD|140296 PTZ00270, PTZ00270, variable surface protein Vir3...    31   0.53 
gnl|CDD|163624 cd07381, MPP_CapA, CapA and related proteins, met...    31   0.70 
gnl|CDD|33415 COG3616, COG3616, Predicted amino acid aldolase or...    30   0.79 
gnl|CDD|153282 cd07598, BAR_FAM92, The Bin/Amphiphysin/Rvs (BAR)...    30   0.82 

==> gnl|CDD|110834 pfam01869, BcrAD_BadFG, BadF/BadG/BcrA/BcrD ATPase family.  This
           family includes the BadF and BadG proteins, which are
           two subunits of Benzoyl-CoA reductase, that may be
           involved in ATP hydrolysis. The family also includes an
           activase subunit from the enzyme 2-hydroxyglutaryl-CoA
           dehydratase. A member from Aquifex aeolicus contains two
           copies of this region suggesting that the family may
           structurally dimerize. This family appears to be related
           to pfam00370.
          Length = 288

 Score =  129 bits (326), Expect = 1e-030
 Identities = 69/267 (25%), Positives = 109/267 (40%), Gaps = 25/267 (9%)

Query: 6   GIEGGATHSRLVICDEEGKSLALVSGLGTNHWMVGIPEVARRIADMVERAKQEACIEPE- 64
           GI+GG+T ++ V+ D++G+ L        N   VG+    R + D +  A +EA ++PE 
Sbjct: 2   GIDGGSTSTKAVLMDDDGEVLGRAKSGSANIESVGVEAAVRNLKDAISEALKEAGLDPED 61

Query: 65  MPLKSL-GLSLSGCEQEATNLDLKNEMLTSFPNVAESYVVCSDTMGSVFTASPIGGMVVI 123
           +    + G  L+G + E                + E   V +D   ++  A+   G++ I
Sbjct: 62  IDYIGVTGYGLAGVDGE--------FADKIVREIFEEITVHTDGAVALAPAARGDGVIDI 113

Query: 124 SGTGSNALLRNPDGSTFTCGGWGHFMGDEGSAFYISHRALKIVFDDMDNLRKSPYPIERV 183
            GTGS  +  + DG     GG G   GDEGS   I+ RAL IV  ++D L          
Sbjct: 114 GGTGSKVIGID-DGKVVRFGGNGFCAGDEGSFLEIAARALGIVLRELDGLAA-------- 164

Query: 184 WQTIKQHFNIETRFDLLTHCYAK-FDKPFFASLCKKLAHAADQGDELSKSLFTESGACTA 242
             T+          DL+   Y         A   +++  +A  G   ++ +        A
Sbjct: 165 KTTLTDVVMKALVDDLIRVAYRPAAINSDCAVFAEQVVISALSGGIKAEDILAG----AA 220

Query: 243 RSIASLVPKVQDALGENGDLNVVCVGS 269
            SIA  V  +   LG   D  VV  G 
Sbjct: 221 ESIALRVAALIKRLGPVPDQ-VVLTGG 246


==> gnl|CDD|32790 COG2971, COG2971, Predicted N-acetylglucosamine kinase
           [Carbohydrate transport and metabolism].
          Length = 301

 Score =  106 bits (265), Expect = 1e-023
 Identities = 79/270 (29%), Positives = 122/270 (45%), Gaps = 22/270 (8%)

Query: 1   MKYFGGIEGGATHSRLVICDEEGKSLALVSGLGTNHWMVGIPEVARRIADMVERAKQEAC 60
           M YF G++GG T +R V+ DE+G  L        N  +VG  E  R I D +  A  EA 
Sbjct: 4   MPYFLGVDGGGTKTRAVLADEDGNVLGRGKSGPANIQLVGKEEAVRNIKDAIREALDEAG 63

Query: 61  IEPE-MPLKSLGLSLSGCEQEATNLDLKNEMLTSFPNVAESYVVCSDTMGSVFTA-SPIG 118
           ++P+ +     GL+L+G   E    +L  E L  F   A    V +D + ++  A     
Sbjct: 64  LKPDEIAAIVAGLALAGANVEEAREEL--ERLLPF---AGKVDVENDGLIALRGALGDDD 118

Query: 119 GMVVISGTGSNALLRNPDGSTFTCGGWGHFMGDEGSAFYISHRALKIVFDDMDNLRKSPY 178
           G++VI+GTGS    R   G     GGWG  +GDEGS  +I   AL+      D  R++  
Sbjct: 119 GIIVIAGTGSIGYGRK-GGRRERVGGWGFPIGDEGSGAWIGREALQEALRAFDGRREATP 177

Query: 179 PIERVWQTIKQHFNIETRFDLLTHCY-AKFDKPFFASLCKKLAHAADQGDELSKSLFTES 237
             +     +   FN++   DL+   Y A       A+L   +  AA +GD ++  +  E+
Sbjct: 178 LTD----AVMAEFNLDPE-DLVAFIYKAGPGDKKIAALAPAVFEAARKGDPVAIRILKEA 232

Query: 238 GACTARSIASLVPKVQDALGENGDLNVVCV 267
               A  IA+L+    +AL        + +
Sbjct: 233 ----AAYIATLL----EALSIFNGSEKLSL 254


==> gnl|CDD|185543 PTZ00294, PTZ00294, glycerol kinase-like protein; Provisional.
          Length = 504

 Score = 35.0 bits (81), Expect = 0.035
 Identities = 12/27 (44%), Positives = 18/27 (66%)

Query: 1  MKYFGGIEGGATHSRLVICDEEGKSLA 27
          MKY G I+ G T +R +I DE+G  ++
Sbjct: 1  MKYIGSIDQGTTSTRFIIFDEKGNVVS 27


==> gnl|CDD|30813 COG0465, HflB, ATP-dependent Zn proteases [Posttranslational
           modification, protein turnover, chaperones].
          Length = 596

 Score = 32.2 bits (73), Expect = 0.22
 Identities = 22/71 (30%), Positives = 33/71 (46%), Gaps = 13/71 (18%)

Query: 29  VSGLGTNHWMVGIPEVARRIADMVERAKQEA-CI----EPEMPLKSLGLSLSGC--EQEA 81
           +SG       VG+   A R+ D+ E+AK+ A CI    E +   +  G  L G   E+E 
Sbjct: 214 ISGSDFVEMFVGVG--ASRVRDLFEQAKKNAPCIIFIDEIDAVGRQRGAGLGGGNDEREQ 271

Query: 82  TNLDLKNEMLT 92
           T     N++L 
Sbjct: 272 T----LNQLLV 278


==> gnl|CDD|140296 PTZ00270, PTZ00270, variable surface protein Vir32; Provisional.
          Length = 333

 Score = 31.0 bits (70), Expect = 0.53
 Identities = 25/83 (30%), Positives = 41/83 (49%), Gaps = 4/83 (4%)

Query: 55  AKQEACIEPEMPLKSLGLSLSGCEQEATNLDLKNEMLTSFPNVAESYVVCSDTMGSVFTA 114
            +Q+A +EP+  L + G S     Q A +       +T   NV    V  S T G+++  
Sbjct: 235 LEQQASVEPDPGLTADGASSPDNSQLAGD---GTNPVTKSGNVLLGVVATSMTSGALYKF 291

Query: 115 SPIGGMVVISGTGSNALLRNPDG 137
           +P+G M+  +G G N  +RN +G
Sbjct: 292 TPLGRMLR-NGFGWNRNMRNING 313


==> gnl|CDD|163624 cd07381, MPP_CapA, CapA and related proteins, metallophosphatase
           domain.  CapA is one of three membrane-associated
           enzymes in Bacillus anthracis that is required for
           synthesis of gamma-polyglutamic acid (PGA), a major
           component of the bacterial capsule.  The YwtB and PgsA
           proteins of Bacillus subtilis are closely related to
           CapA and are also included in this alignment model.
           CapA belongs to the metallophosphatase (MPP)
           superfamily.  MPPs are functionally diverse, but all
           share a conserved domain with an active site consisting
           of two metal ions (usually manganese, iron, or zinc)
           coordinated with octahedral geometry by a cage of
           histidine, aspartate, and asparagine residues. The MPP
           superfamily includes: Mre11/SbcD-like exonucleases,
           Dbr1-like RNA lariat debranching enzymes, YfcE-like
           phosphodiesterases, purple acid phosphatases (PAPs),
           YbbF-like UDP-2,3-diacylglucosamine hydrolases, and acid
           sphingomyelinases (ASMases).  The conserved domain is a
           double beta-sheet sandwich with a di-metal active site
           made up of residues located at the C-terminal side of
           the sheets. This domain is thought to allow for
           productive metal coordination.
          Length = 239

 Score = 30.7 bits (70), Expect = 0.70
 Identities = 15/70 (21%), Positives = 25/70 (35%), Gaps = 9/70 (12%)

Query: 1   MKYFGGIEGGATHSRLVICDEEGKSLALVSG-LGTNHWMVGIPEV--------ARRIADM 51
           + + G         R  I +  G  +A ++   GTN   +               RIA  
Sbjct: 108 IAHAGAGRNLEEARRPAILEVNGIKVAFLAYTYGTNGIPLAAGARPGGVNPLDLERIAAD 167

Query: 52  VERAKQEACI 61
           +  AK++A I
Sbjct: 168 IAEAKKKADI 177


==> gnl|CDD|33415 COG3616, COG3616, Predicted amino acid aldolase or racemase [Amino
           acid transport and metabolism].
          Length = 368

 Score = 30.3 bits (68), Expect = 0.79
 Identities = 26/138 (18%), Positives = 38/138 (27%), Gaps = 16/138 (11%)

Query: 37  WMVGIPEVARRIADMVERAKQE--ACIEPEMPLKSLGLSLSGCEQEATNLDLKNEMLTSF 94
            ++   E    +A +   A +     IE +  L       SG         L  E     
Sbjct: 116 VLIDSVEQLDALAALARDAGKPLRVLIEIDSGLHR-----SGVRTPEVAEALAAE----- 165

Query: 95  PNVAESYVVCSDTMGSVFTASPIGGMVVISGTGSNALLRNPDGS---TFTCGGWGHFMGD 151
              A   +  +  M     +   G  V  +     A L    G      T GG       
Sbjct: 166 -IAAAPGLRLAGVMTYPGHSYGPGSEVAAAERVHAAALLGAVGRAAPVLTSGGTPTAELV 224

Query: 152 EGSAFYISHRALKIVFDD 169
            G +     RA   VF+D
Sbjct: 225 AGLSSTTELRAGNYVFND 242


==> gnl|CDD|153282 cd07598, BAR_FAM92, The Bin/Amphiphysin/Rvs (BAR) domain of Family
           with sequence similarity 92 (FAM92).  BAR domains are
           dimerization, lipid binding and curvature sensing
           modules found in many different proteins with diverse
           functions including organelle biogenesis, membrane
           trafficking or remodeling, and cell division and
           migration. This group is composed of proteins from the
           family with sequence similarity 92 (FAM92), which were
           originally identified by the presence of the unknown
           domain DUF1208. This domain shows similarity to the BAR
           domains of sorting nexins. Mammals contain at least two
           member types, FAM92A and FAM92B, which may exist in many
           variants. The Xenopus homolog of FAM92A1, xVAP019, is
           essential for embryo survival and cell differentiation.
           FAM92A1 may be involved in regulating cell proliferation
           and apoptosis. BAR domains form dimers that bind to
           membranes, induce membrane bending and curvature, and
           may also be involved in protein-protein interactions.
          Length = 211

 Score = 30.4 bits (69), Expect = 0.82
 Identities = 16/49 (32%), Positives = 27/49 (55%), Gaps = 6/49 (12%)

Query: 212 FASLCKKLAHAADQGDELSKSLF----TESGACTA--RSIASLVPKVQD 254
           FA+  +K A   D+GDEL+KS+     TE+ +     ++ A  +  +QD
Sbjct: 27  FAAYTRKTARLRDKGDELAKSINAYADTENPSLKQGLKNFAECLAALQD 75
