# Supplementary material for: Transcriptional Profiles of Mating-Responsive Genes from Testes and Male Accessory Glands of the Mediterranean Fruit Fly, Ceratitis capitata
Source: PLoS One. 2012 Oct 11;7(10):e46812. doi: 10.1371/journal.pone.0046812 (PMC3469604; doi:10.1371/journal.pone.0046812)
Supplement: Spreadsheet S1 — Hyperlinked Excel spreadsheet containing annotated assembled ESTs. Putative peptides are named using the prefix ‘Cc-male-’ rather than the prefix ‘TAG’ used in the text. (ZIP) [file pone.0046812.s008.zip › Spreadsheet 1/links/CDD/Cc-male-1222-CDD.txt]

>Cc-male-1222

gnl|CDD|144078 pfam00348, polyprenyl_synt, Polyprenyl synthetase.      93   1e-019
gnl|CDD|173833 cd00685, Trans_IPPS_HT, Trans-Isoprenyl Diphospha...    75   3e-014
gnl|CDD|30491 COG0142, IspA, Geranylgeranyl pyrophosphate syntha...    74   6e-014
gnl|CDD|173836 cd00867, Trans_IPPS, Trans-Isoprenyl Diphosphate ...    56   1e-008
gnl|CDD|173830 cd00385, Isoprenoid_Biosyn_C1, Isoprenoid Biosynt...    44   9e-005

==> gnl|CDD|144078 pfam00348, polyprenyl_synt, Polyprenyl synthetase. 
          Length = 260

 Score = 93.1 bits (232), Expect = 1e-019
 Identities = 43/188 (22%), Positives = 77/188 (40%), Gaps = 10/188 (5%)

Query: 11  INNILMLESGIFELLRKHFSHLDNYVDLLELFQSAIFKATVGQSMNLL--HTKQSVDTFN 68
             + L+  +     L  H      Y+ + EL  +   +  VGQ M+L       +++   
Sbjct: 80  AGDALLSRAFQLLALLGHVRPEPKYILISELANAVGAQGEVGQLMDLETEGKDITLEE-- 137

Query: 69  ATLYNTIVSDKINSHLLYLPVASALHLAGVKNPKTFDQSKNLLLKISTLCQAHNDYLNCF 128
              Y  IVS K  + L Y  V     +AG  + +      +    +    Q  +D L+  
Sbjct: 138 ---YLRIVSYK-TAALFYASVQLGAIVAGA-DEEDEKDLYDFGRDLGLAFQIQDDILDLT 192

Query: 129 GDPDETGEI-GSDIKNNLCTWFAVKCLELANPEQRAIMLECYGKEDPEKVARVRQLYDDM 187
           GD +E G+  G+D++    T   +  LE A  EQR ++ E Y ++  E  A+   L   +
Sbjct: 193 GDTEELGKPVGTDLQEGKSTLPVLLALEGAREEQRKLLREAYEQKLSEAAAQGVALTKAL 252

Query: 188 DLLKKFAM 195
           + L ++  
Sbjct: 253 EALAEYIE 260


==> gnl|CDD|173833 cd00685, Trans_IPPS_HT, Trans-Isoprenyl Diphosphate Synthases,
           head-to-tail.  These trans-Isoprenyl Diphosphate
           Synthases (Trans_IPPS) catalyze head-to-tail (HT) (1'-4)
           condensation reactions. This CD includes all-trans
           (E)-isoprenyl diphosphate synthases which synthesize
           various chain length (C10, C15, C20, C25, C30, C35, C40,
           C45, and C50) linear isoprenyl diphosphates from
           precursors,  isopentenyl diphosphate (IPP) and
           dimethylallyl diphosphate (DMAPP). They catalyze the
           successive 1'-4 condensation of the 5-carbon IPP to
           allylic substrates geranyl-, farnesyl-, or
           geranylgeranyl-diphosphate. Isoprenoid chain elongation
           reactions proceed via electrophilic alkylations in which
           a new carbon-carbon single bond is generated through
           interaction between a highly reactive electron-deficient
           allylic carbocation and an electron-rich carbon-carbon
           double bond. The catalytic site consists of a large
           central cavity formed by mostly antiparallel alpha
           helices with two aspartate-rich regions (DDXX(XX)D)
           located on opposite walls. These residues mediate
           binding of prenyl phosphates via bridging Mg2+ ions,
           inducing proposed conformational changes that close the
           active site to solvent, protecting and stabilizing
           reactive carbocation intermediates. Farnesyl diphosphate
           synthases produce the precursors of steroids,
           cholesterol, sesquiterpenes, farnsylated proteins, heme,
           and vitamin K12; and geranylgeranyl diphosphate and
           longer chain synthases produce the precursors of
           carotenoids, retinoids, diterpenes, geranylgeranylated
           chlorophylls, ubiquinone, and archaeal ether linked
           lipids. Isoprenyl diphosphate synthases are widely
           distributed among archaea, bacteria, and eukareya.
          Length = 259

 Score = 74.9 bits (185), Expect = 3e-014
 Identities = 38/141 (26%), Positives = 59/141 (41%), Gaps = 7/141 (4%)

Query: 16  MLESGIFELLRKHFSHLDNYVDLLELFQSAIFKATVGQSMNLLHTKQSVDTFNATLYNTI 75
            L +  FELL +  +    Y   LELF  AI +   GQ ++LL    +  T     Y  I
Sbjct: 89  YLLARAFELLARLGNPY--YPRALELFSEAILELVEGQLLDLLSEYDTDVTEEE--YLRI 144

Query: 76  VSDKINSHLLYLPVASALHLAGVKNPKTFDQSKNLLLKISTLCQAHNDYLNCFGDPDETG 135
           +  K  +     P+  AL      + +  +  K     +    Q  +D L+ FGDP+  G
Sbjct: 145 IRLKTAALFAAAPLLGALLAGA--DEEEAEALKRFGRNLGLAFQIQDDILDLFGDPETLG 202

Query: 136 -EIGSDIKNNLCTWFAVKCLE 155
             +GSD++   CT   +  L 
Sbjct: 203 KPVGSDLREGKCTLPVLLALR 223


==> gnl|CDD|30491 COG0142, IspA, Geranylgeranyl pyrophosphate synthase [Coenzyme
           metabolism].
          Length = 322

 Score = 73.9 bits (181), Expect = 6e-014
 Identities = 38/216 (17%), Positives = 80/216 (37%), Gaps = 12/216 (5%)

Query: 16  MLESGIFELLRKHFSHLDNYVDLLELFQSAIFKATVGQSMNLLHTKQSVDTFNATLYNTI 75
            L +  FELL K  S     ++ ++    AI     GQ+++L    + V       Y  +
Sbjct: 116 ALLAAAFELLSKLGS---EALEAIKALAEAINGLCGGQALDLAFENKPVTLEE---YLRV 169

Query: 76  VSDKINSHLLYLPVASALHLAGVKNPKTFDQSKNLLLKISTLCQAHNDYLNCFGDPDETG 135
           +  K  +      V  A+      + +  +  ++    +    Q  +D L+  GD +E G
Sbjct: 170 IELKTAALFAAAAVLGAILAGA--DEELLEALEDYGRNLGLAFQIQDDILDITGDEEELG 227

Query: 136 E-IGSDIKNNLCTWFAVKCLELANPEQRAIMLECYGKEDPEKVARVRQLYDDMDLLKKFA 194
           + +GSD+K    T   +  LE AN +Q+ + +     E   +V    +L      ++   
Sbjct: 228 KPVGSDLKEGKPTLPVLLALEKANEDQKLLRIL---LEGGGEVEEALELLRKSGAIEYAK 284

Query: 195 MYENQAYNEVIALIGQTSNEIPHDVFYTILEHCYKK 230
                   +    + +  +    +    + +   K+
Sbjct: 285 NLAKTYVEKAKEALEKLPDSEAKEALLELADFIIKR 320


==> gnl|CDD|173836 cd00867, Trans_IPPS, Trans-Isoprenyl Diphosphate Synthases.
           Trans-Isoprenyl Diphosphate Synthases (Trans_IPPS) of
           class 1 isoprenoid biosynthesis enzymes which either
           synthesis geranyl/farnesyl diphosphates (GPP/FPP) or
           longer chained products from isoprene precursors,
           isopentenyl diphosphate (IPP) and dimethylallyl
           diphosphate (DMAPP), or use geranyl (C10)-, farnesyl
           (C15)-, or geranylgeranyl (C20)-diphosphate as
           substrate. These enzymes produce a myriad of precursors
           for such end products as steroids, cholesterol,
           sesquiterpenes, heme, carotenoids, retinoids,
           diterpenes, ubiquinone, and archaeal ether linked
           lipids; and are widely distributed among archaea,
           bacteria, and eukareya. The enzymes in this family share
           the same 'isoprenoid synthase fold' and include the
           head-to-tail (HT) IPPS which catalyze the successive
           1'-4 condensation of the 5-carbon IPP to the growing
           isoprene chain to form linear, all-trans, C10-, C15-,
           C20- C25-, C30-, C35-, C40-, C45-, or C50-isoprenoid
           diphosphates. The head-to-head (HH) IPPS catalyze the
           successive 1'-1 condensation of 2 farnesyl or 2
           geranylgeranyl isoprenoid diphosphates. Isoprenoid chain
           elongation reactions proceed via electrophilic
           alkylations in which a new carbon-carbon single bond is
           generated through interaction between a highly reactive
           electron-deficient allylic carbocation and an
           electron-rich carbon-carbon double bond. The catalytic
           site consists of a large central cavity formed by mostly
           antiparallel alpha helices with two aspartate-rich
           regions located on opposite walls. These residues
           mediate binding of prenyl phosphates via bridging Mg2+
           ions, inducing proposed conformational changes that
           close the active site to solvent, stabilizing reactive
           carbocation intermediates. Mechanistically and
           structurally distinct, cis-IPPS are not included in this
           CD.
          Length = 236

 Score = 56.2 bits (136), Expect = 1e-008
 Identities = 38/169 (22%), Positives = 70/169 (41%), Gaps = 13/169 (7%)

Query: 16  MLESGIFELLRKHFSHLDNYVDLLELFQSAIFKATVGQSMNLLHTKQSVDTFNATLYNTI 75
            L +  F+LL +       Y   LELF  A+ +   GQ+++L   + + +T +   Y   
Sbjct: 69  YLLARAFQLLARLG-----YPRALELFAEALRELLEGQALDLEFERDTYETLDE--YLEY 121

Query: 76  VSDKINSHLL-YLPVASALHLAGVKNPKTFDQSKNLLLKISTLCQAHNDYLNCFGDPDET 134
              K  + L+  L +  A       + +  +  K+    +    Q  +D L+ FGD +E 
Sbjct: 122 CRYKT-AGLVGLLCLLGAGLSGA--DDEQAEALKDYGRALGLAFQLTDDLLDVFGDAEEL 178

Query: 135 GEIGSDIKNNLCTWFAVKCLELANPEQRAIMLECYGKEDPEKVARVRQL 183
           G++GSD++    T   +   E A   + A       +  P  + R R+ 
Sbjct: 179 GKVGSDLREGRITLPVILARERA--AEYAEEAYAALEALPPSLPRARRA 225


==> gnl|CDD|173830 cd00385, Isoprenoid_Biosyn_C1, Isoprenoid Biosynthesis enzymes,
           Class 1.  Superfamily of trans-isoprenyl diphosphate
           synthases (IPPS) and class I terpene cyclases which
           either synthesis geranyl/farnesyl diphosphates (GPP/FPP)
           or longer chained products from isoprene precursors,
           isopentenyl diphosphate (IPP) and dimethylallyl
           diphosphate (DMAPP), or use geranyl (C10)-, farnesyl
           (C15)-, or geranylgeranyl (C20)-diphosphate as
           substrate. These enzymes produce a myriad of precursors
           for such end products as steroids, cholesterol,
           sesquiterpenes, heme, carotenoids, retinoids, and
           diterpenes; and are widely distributed among archaea,
           bacteria, and eukaryota.The enzymes in this superfamily
           share the same 'isoprenoid synthase fold' and include
           several subgroups. The head-to-tail (HT) IPPS catalyze
           the successive 1'-4 condensation of the 5-carbon IPP to
           the growing isoprene chain to form linear, all-trans,
           C10-, C15-, C20- C25-, C30-, C35-, C40-, C45-, or
           C50-isoprenoid diphosphates. Cyclic monoterpenes,
           diterpenes, and sesquiterpenes, are formed from their
           respective linear isoprenoid diphosphates by class I
           terpene cyclases. The head-to-head (HH) IPPS catalyze
           the successive 1'-1 condensation of 2 farnesyl or 2
           geranylgeranyl isoprenoid diphosphates. Cyclization of
           these 30- and 40-carbon linear forms are catalyzed by
           class II cyclases. Both the isoprenoid chain elongation
           reactions and the class I terpene cyclization reactions
           proceed via electrophilic alkylations in which a new
           carbon-carbon single bond is generated through
           interaction between a highly reactive electron-deficient
           allylic carbocation and an electron-rich carbon-carbon
           double bond. The catalytic site consists of a large
           central cavity formed by mostly antiparallel alpha
           helices with two aspartate-rich regions located on
           opposite walls. These residues mediate binding of prenyl
           phosphates via bridging Mg2+ ions, inducing proposed
           conformational changes that close the active site to
           solvent, stabilizing reactive carbocation intermediates.
           Generally, the enzymes in this family exhibit an
           all-trans reaction pathway, an exception, is the
           cis-trans terpene cyclase, trichodiene synthase.
           Mechanistically and structurally distinct, class II
           terpene cyclases and cis-IPPS are not included in this
           CD.
          Length = 243

 Score = 43.6 bits (103), Expect = 9e-005
 Identities = 38/205 (18%), Positives = 63/205 (30%), Gaps = 37/205 (18%)

Query: 11  INNILMLESGIFELLRKHFSHLDNYVDLLELFQSAIFKATVGQSMNLLHTKQSVDTFNAT 70
           I    +L +  FE L +  S      + LE+   A+     GQ ++L   ++ V T    
Sbjct: 58  ILAGDLLLADAFEELAREGS-----PEALEILAEALLDLLEGQLLDLKWRREYVPTLEE- 111

Query: 71  LYNTIVSDKINSHLLYLPVASALHLAGVKNPKTFDQSKNLLLKISTLCQAHNDYLNCFGD 130
            Y      K    +  L +  A    G    +  +  + L   +    Q  ND L+  GD
Sbjct: 112 -YLEYCRYKTAGLVGALCLLGAGLSGG--EAELLEALRKLGRALGLAFQLTNDLLDYEGD 168

Query: 131 PDETGEIGSDIKNNLCTWFAVKCLELANPEQRAIMLECYGKE---DPEKVARVRQLYDDM 187
            +             CT                     Y  E     E +  V +     
Sbjct: 169 AERG--------EGKCTL-----------------PVLYALEYGVPAEDLLLVEKSGSLE 203

Query: 188 DLLKKFAMYENQAYNEVIALIGQTS 212
           + L++ A    +A  E+  LI    
Sbjct: 204 EALEELAKLAEEALKELNELILSLP 228
