# Supplementary material for: Transcriptional Profiles of Mating-Responsive Genes from Testes and Male Accessory Glands of the Mediterranean Fruit Fly, Ceratitis capitata
Source: PLoS One. 2012 Oct 11;7(10):e46812. doi: 10.1371/journal.pone.0046812 (PMC3469604; doi:10.1371/journal.pone.0046812)
Supplement: Spreadsheet S1 — Hyperlinked Excel spreadsheet containing annotated assembled ESTs. Putative peptides are named using the prefix ‘Cc-male-’ rather than the prefix ‘TAG’ used in the text. (ZIP) [file pone.0046812.s008.zip › Spreadsheet 1/links/CDD/Cc-male-1225-CDD.txt]

>Cc-male-1225

gnl|CDD|144007 pfam00261, Tropomyosin, Tropomyosin.                    54   1e-008
gnl|CDD|180129 PRK05561, PRK05561, DNA topoisomerase IV subunit ...    31   0.12 
gnl|CDD|130134 TIGR01062, parC_Gneg, DNA topoisomerase IV, A sub...    29   0.29 
gnl|CDD|180967 PRK07411, PRK07411, hypothetical protein; Validated.    29   0.41 
gnl|CDD|185669 PTZ00491, PTZ00491, major vault protein; Provisio...    29   0.48 

==> gnl|CDD|144007 pfam00261, Tropomyosin, Tropomyosin. 
          Length = 237

 Score = 54.2 bits (131), Expect = 1e-008
 Identities = 33/56 (58%), Positives = 43/56 (76%)

Query: 4   NTRLKEAEARAEFAERSVQKLQKEVDRLEDDLVNERNKNKLLQEEMEATLHDIQNM 59
             +LKEAE RAEFAERSVQKL+KEVDRLED+L+ E+ K K + EE++ TL ++   
Sbjct: 182 TEKLKEAETRAEFAERSVQKLEKEVDRLEDELLAEKEKYKAISEELDQTLAELTGY 237


==> gnl|CDD|180129 PRK05561, PRK05561, DNA topoisomerase IV subunit A; Validated.
          Length = 742

 Score = 30.8 bits (71), Expect = 0.12
 Identities = 18/47 (38%), Positives = 28/47 (59%), Gaps = 5/47 (10%)

Query: 5   TRLKEAEARAEFAERSVQKLQKEVDRLEDDLVNERNKNKLLQEEMEA 51
            +L+E E R E  E     L+KE+  LE  L +ER   KL+++E++A
Sbjct: 435 AKLEEIEIRKEQDE-----LRKEIAELEAILASERKLRKLIKKELKA 476


==> gnl|CDD|130134 TIGR01062, parC_Gneg, DNA topoisomerase IV, A subunit,
           proteobacterial.  Operationally, topoisomerase IV is a
           type II topoisomerase required for the decatenation of
           chromosome segregation. Not every bacterium has both a
           topo II and a topo IV. The topo IV families of the
           Gram-positive bacteria and the Gram-negative bacteria
           appear not to represent a single clade among the type II
           topoisomerases, and are represented by separate models
           for this reason.
          Length = 735

 Score = 29.5 bits (66), Expect = 0.29
 Identities = 18/50 (36%), Positives = 29/50 (58%), Gaps = 1/50 (2%)

Query: 3   VNTRLKEAEARAEFAERSVQ-KLQKEVDRLEDDLVNERNKNKLLQEEMEA 51
           +N RL+      E A    Q +L+KE   LE  L +ER  N+L+++E++A
Sbjct: 414 LNLRLRHLAKLEEHAIIDEQSELEKERAILEKILKSERELNQLVKKEIQA 463


==> gnl|CDD|180967 PRK07411, PRK07411, hypothetical protein; Validated.
          Length = 390

 Score = 29.3 bits (66), Expect = 0.41
 Identities = 14/37 (37%), Positives = 22/37 (59%), Gaps = 2/37 (5%)

Query: 9   EAEARAEFAERSVQKLQKEVDRLEDD--LVNERNKNK 43
           EA  +AE  E +V +L+  +D   DD  L++ RN N+
Sbjct: 274 EAAQKAEIPEMTVTELKALLDSGADDFVLIDVRNPNE 310


==> gnl|CDD|185669 PTZ00491, PTZ00491, major vault protein; Provisional.
          Length = 850

 Score = 28.8 bits (65), Expect = 0.48
 Identities = 16/53 (30%), Positives = 29/53 (54%), Gaps = 3/53 (5%)

Query: 2   EVNTRLKEAEARAEFAERSVQKLQKEVDR--LEDDLVNERNKNKLLQEEMEAT 52
           E+ T+ +EA AR + AE   Q+ +  ++R  + D    E  + KLL+ + E+ 
Sbjct: 658 EITTKSQEAAARHQ-AELLEQEARGRLERQKMHDKAKAEEQRTKLLELQAESA 709
