# Supplementary material for: Transcriptional Profiles of Mating-Responsive Genes from Testes and Male Accessory Glands of the Mediterranean Fruit Fly, Ceratitis capitata
Source: PLoS One. 2012 Oct 11;7(10):e46812. doi: 10.1371/journal.pone.0046812 (PMC3469604; doi:10.1371/journal.pone.0046812)
Supplement: Spreadsheet S1 — Hyperlinked Excel spreadsheet containing annotated assembled ESTs. Putative peptides are named using the prefix ‘Cc-male-’ rather than the prefix ‘TAG’ used in the text. (ZIP) [file pone.0046812.s008.zip › Spreadsheet 1/links/CDD/Cc-male-1227-CDD.txt]

>Cc-male-1227

gnl|CDD|33946 COG4221, COG4221, Short-chain alcohol dehydrogenas...   161   3e-040
gnl|CDD|30648 COG0300, DltE, Short-chain dehydrogenases of vario...   133   5e-032
gnl|CDD|180984 PRK07454, PRK07454, short chain dehydrogenase; Pr...   124   3e-029
gnl|CDD|180183 PRK05653, fabG, 3-ketoacyl-(acyl-carrier-protein)...   122   1e-028
gnl|CDD|181298 PRK08219, PRK08219, short chain dehydrogenase; Pr...   121   2e-028
gnl|CDD|162551 TIGR01830, 3oxo_ACP_reduc, 3-oxoacyl-(acyl-carrie...   121   2e-028
gnl|CDD|180446 PRK06180, PRK06180, short chain dehydrogenase; Pr...   121   2e-028
gnl|CDD|180126 PRK05557, fabG, 3-ketoacyl-(acyl-carrier-protein)...   120   6e-028
gnl|CDD|180897 PRK07231, fabG, 3-ketoacyl-(acyl-carrier-protein)...   115   2e-026
gnl|CDD|180448 PRK06182, PRK06182, short chain dehydrogenase; Va...   114   4e-026

==> gnl|CDD|33946 COG4221, COG4221, Short-chain alcohol dehydrogenase of unknown
           specificity [General function prediction only].
          Length = 246

 Score =  161 bits (408), Expect = 3e-040
 Identities = 83/254 (32%), Positives = 122/254 (48%), Gaps = 23/254 (9%)

Query: 1   MEQLKMKLAVVTGASSGIGAAIVRDLIAAGLIVIGLARRFERVQALREDLPTDEQRGRLH 60
           M  LK K+A++TGASSGIG A  R L  AG  V+  ARR ER++AL +++      G   
Sbjct: 1   MTTLKGKVALITGASSGIGEATARALAEAGAKVVLAARREERLEALADEIG----AGAAL 56

Query: 61  AIKCNIADAQDVAETFARIMRDHGPVHVLVNNAGCLRNGQLASMPENEVQEVLQTNVMGV 120
           A+  ++ D   V      +  + G + +LVNNAG      L     ++   ++ TNV G+
Sbjct: 57  ALALDVTDRAAVEAAIEALPEEFGRIDILVNNAGLALGDPLDEADLDDWDRMIDTNVKGL 116

Query: 121 VNCTRHAFAAMRAHSIDGHVILINSICGHKVPVIPGHMPTLNIYPATKFALTAINEIYRQ 180
           +N TR     M      GH+I + SI G          P   +Y ATK A+ A +   RQ
Sbjct: 117 LNGTRAVLPGMVERK-SGHIINLGSIAGRYP------YPGGAVYGATKAAVRAFSLGLRQ 169

Query: 181 EFKELGTRVKVTSISPGLXDTELISER----------QKKLSXXXLTPENVSGAVMYVLS 230
           E    GT ++VT ISPGL +T   S            +       LTPE+++ AV++  +
Sbjct: 170 ELA--GTGIRVTVISPGLVETTEFSTVRFEGDDERADKVYKGGTALTPEDIAEAVLFAAT 227

Query: 231 XXTDVQIYELNMKP 244
               V I E+ + P
Sbjct: 228 QPQHVNINEIEIMP 241


==> gnl|CDD|30648 COG0300, DltE, Short-chain dehydrogenases of various substrate
           specificities [General function prediction only].
          Length = 265

 Score =  133 bits (337), Expect = 5e-032
 Identities = 73/234 (31%), Positives = 119/234 (50%), Gaps = 15/234 (6%)

Query: 1   MEQLKMKLAVVTGASSGIGAAIVRDLIAAGLIVIGLARRFERVQALREDLPTDEQRGRLH 60
              +K K A++TGASSGIGA + + L   G  +I +ARR ++++AL ++L  D+    + 
Sbjct: 1   PGPMKGKTALITGASSGIGAELAKQLARRGYNLILVARREDKLEALAKEL-EDKTGVEVE 59

Query: 61  AIKCNIADAQDVAETFARIMRDHGPVHVLVNNAGCLRNGQLASMPENEVQEVLQTNVMGV 120
            I  +++D + +      +    GP+ VLVNNAG    G    +  +E +E++Q N++ +
Sbjct: 60  VIPADLSDPEALERLEDELKERGGPIDVLVNNAGFGTFGPFLELSLDEEEEMIQLNILAL 119

Query: 121 VNCTRHAFAAMRAHSIDGHVILINSICGHKVPVIPGHMPTLNIYPATKFALTAINEIYRQ 180
              T+     M      GH+I I S  G     IP   P + +Y ATK  + + +E  R+
Sbjct: 120 TRLTKAVLPGMVERG-AGHIINIGSAAGL----IPT--PYMAVYSATKAFVLSFSEALRE 172

Query: 181 EFKELGTRVKVTSISPGLXDTELISERQKKLS-----XXXLTPENVSGAVMYVL 229
           E K  GT VKVT++ PG   TE    +   +         L+PE+V+ A +  L
Sbjct: 173 ELK--GTGVKVTAVCPGPTRTEFFDAKGSDVYLLSPGELVLSPEDVAEAALKAL 224


==> gnl|CDD|180984 PRK07454, PRK07454, short chain dehydrogenase; Provisional.
          Length = 241

 Score =  124 bits (314), Expect = 3e-029
 Identities = 70/252 (27%), Positives = 111/252 (44%), Gaps = 24/252 (9%)

Query: 1   MEQLKMKLAVVTGASSGIGAAIVRDLIAAGLIVIGLARRFERVQALREDLPTDEQRGRLH 60
           M    M  A++TGASSGIG A       AG  +  +AR  + ++AL  +L       +  
Sbjct: 1   MSLNSMPRALITGASSGIGKATALAFAKAGWDLALVARSQDALEALAAEL--RSTGVKAA 58

Query: 61  AIKCNIADAQDVAETFARIMRDHGPVHVLVNNAGCLRNGQLASMPENEVQEVLQTNVMGV 120
           A   ++++ + +A   A ++   G   VL+NNAG    G L  MP ++ Q V+Q N+  V
Sbjct: 59  AYSIDLSNPEAIAPGIAELLEQFGCPDVLINNAGMAYTGPLLEMPLSDWQWVIQLNLTSV 118

Query: 121 VNCTRHAFAAMRAHSIDGHVILINSICGHKVPVIPGHMPTLNIYPATKFALTAINEIYRQ 180
             C       MRA    G +I ++SI            P    Y  +K AL A  +   +
Sbjct: 119 FQCCSAVLPGMRARG-GGLIINVSSIAARNA------FPQWGAYCVSKAALAAFTKCLAE 171

Query: 181 EFKELGTRVKVTSISPG-----LXDTELIS---ERQKKLSXXXLTPENVSGAVMYVLSXX 232
           E +  G R  V +I+ G     L DTE +    +R        L+PE V+  ++++    
Sbjct: 172 EERSHGIR--VCTITLGAVNTPLWDTETVQADFDRSA-----MLSPEQVAQTILHLAQLP 224

Query: 233 TDVQIYELNMKP 244
               I +L + P
Sbjct: 225 PSAVIEDLTLMP 236


==> gnl|CDD|180183 PRK05653, fabG, 3-ketoacyl-(acyl-carrier-protein) reductase;
           Validated.
          Length = 246

 Score =  122 bits (308), Expect = 1e-028
 Identities = 67/241 (27%), Positives = 101/241 (41%), Gaps = 30/241 (12%)

Query: 4   LKMKLAVVTGASSGIGAAIVRDLIAAGLIVIGLARRFERVQALREDLPTDEQRGRLHAIK 63
           L+ K A+VTGAS GIG AI   L A G  V+      E  +AL  +L      G    + 
Sbjct: 3   LQGKTALVTGASRGIGRAIALRLAADGAKVVIYDSNEEAAEALAAELR--AAGGEARVLV 60

Query: 64  CNIADAQDVAETFARIMRDHGPVHVLVNNAGCLRNGQLASMPENEVQEVLQTNVMGVVNC 123
            +++D   V       +   G + +LVNNAG  R+  L  M E +   V+  N+ G  N 
Sbjct: 61  FDVSDEAAVRALIEAAVEAFGALDILVNNAGITRDALLPRMSEEDWDRVIDVNLTGTFNV 120

Query: 124 TRHAFAAMRAHSIDGHVILINSICGHKVPVIPGHMPTLNI----YPATKFALTAINEIYR 179
            R A   M      G ++ I+S+ G           T N     Y A K  +       +
Sbjct: 121 VRAALPPMIKAR-YGRIVNISSVSG----------VTGNPGQTNYSAAKAGVIGFT---K 166

Query: 180 QEFKELGTR-VKVTSISPGLXDTELISE-----RQKKLSXXXL----TPENVSGAVMYVL 229
               EL +R + V +++PG  DT++        + + L    L     PE V+ AV ++ 
Sbjct: 167 ALALELASRGITVNAVAPGFIDTDMTEGLPEEVKAEILKEIPLGRLGQPEEVANAVAFLA 226

Query: 230 S 230
           S
Sbjct: 227 S 227


==> gnl|CDD|181298 PRK08219, PRK08219, short chain dehydrogenase; Provisional.
          Length = 227

 Score =  121 bits (307), Expect = 2e-028
 Identities = 79/249 (31%), Positives = 118/249 (47%), Gaps = 35/249 (14%)

Query: 5   KMKLAVVTGASSGIGAAIVRDLIAAGLIVIGLARRFERVQALREDLPTDEQRGRLHAIKC 64
           +   A++TGAS GIGAAI R+L A    ++   R  ER+  L  +LP             
Sbjct: 2   ERPTALITGASRGIGAAIAREL-APTHTLLLGGRPAERLDELAAELP------GATPFPV 54

Query: 65  NIADAQDVAETFARIMRDHGPVHVLVNNAGCLRNGQLASMPENEVQEVLQTNVMGVVNCT 124
           ++ D + +A    ++    G + VLV+NAG    G +A    +E +  L+ NV+     T
Sbjct: 55  DLTDPEAIAAAVEQL----GRLDVLVHNAGVADLGPVAESTVDEWRATLEVNVVAPAELT 110

Query: 125 RHAFAAMRAHSIDGHVILINSICGHKVPVIPGHMPTLNIYPATKFALTAINEIYRQEFKE 184
           R    A+RA    GHV+ INS  G +        P    Y A+KFAL A+ +  R+E  E
Sbjct: 111 RLLLPALRAAH--GHVVFINSGAGLRAN------PGWGSYAASKFALRALADALREE--E 160

Query: 185 LGTRVKVTSISPGLXDTELISERQKKL---------SXXXLTPENVSGAVMYVLSXXTDV 235
            G  V+VTS+ PG  DT++    Q+ L             L PE V+ AV + +    D 
Sbjct: 161 PG-NVRVTSVHPGRTDTDM----QRGLVAQEGGEYDPERYLRPETVAKAVRFAVDAPPDA 215

Query: 236 QIYELNMKP 244
            I E+ ++P
Sbjct: 216 HITEVVVRP 224


==> gnl|CDD|162551 TIGR01830, 3oxo_ACP_reduc, 3-oxoacyl-(acyl-carrier-protein)
           reductase.  This model represents 3-oxoacyl-[ACP]
           reductase, also called 3-ketoacyl-acyl carrier protein
           reductase, an enzyme of fatty acid biosynthesis.
          Length = 239

 Score =  121 bits (307), Expect = 2e-028
 Identities = 76/234 (32%), Positives = 117/234 (50%), Gaps = 25/234 (10%)

Query: 9   AVVTGASSGIGAAIVRDLIAAGL-IVIGLARRFERVQALREDLPTDEQRGRLHAIKCNIA 67
           A+VTGAS GIG AI   L   G  ++I      E  + + E+L       +   + C+++
Sbjct: 1   ALVTGASRGIGRAIALKLAKEGAKVIITYRSSEEGAEEVVEEL--KAYGVKALGVVCDVS 58

Query: 68  DAQDVAETFARIMRDHGPVHVLVNNAGCLRNGQLASMPENEVQEVLQTNVMGVVNCTRHA 127
           D +DV      I  + GP+ +LVNNAG  R+  L  M E +   V+ TN+ GV N T+  
Sbjct: 59  DREDVKAVVEEIEEELGPIDILVNNAGITRDNLLMRMKEEDWDAVIDTNLTGVFNLTQAV 118

Query: 128 FAAM-RAHSIDGHVILINSICGHKVPVIPGHMPTLNIYPATKFALTAINEIYRQEFKELG 186
              M +  S  G +I I+S+ G     + G+    N Y A+K  +       +   KEL 
Sbjct: 119 LRIMIKQRS--GRIINISSVVG-----LMGNAGQAN-YAASKAGVIGFT---KSLAKELA 167

Query: 187 TR-VKVTSISPGLXDTEL---ISERQKK--LSXXXL----TPENVSGAVMYVLS 230
           +R + V +++PG  DT++   +SE+ KK  LS   L    TPE V+ AV ++ S
Sbjct: 168 SRNITVNAVAPGFIDTDMTDKLSEKVKKKILSQIPLGRFGTPEEVANAVAFLAS 221


==> gnl|CDD|180446 PRK06180, PRK06180, short chain dehydrogenase; Provisional.
          Length = 277

 Score =  121 bits (306), Expect = 2e-028
 Identities = 60/195 (30%), Positives = 86/195 (44%), Gaps = 20/195 (10%)

Query: 6   MKLAVVTGASSGIGAAIVRDLIAAGLIVIGLARRFERVQALREDLPTDEQRGRLHAIKCN 65
           MK  ++TG SSG G A+ +  +AAG  V+G  R            P      R  A   +
Sbjct: 4   MKTWLITGVSSGFGRALAQAALAAGHRVVGTVRSEAARADFEALHP-----DRALARLLD 58

Query: 66  IADAQDVAETFARIMRDHGPVHVLVNNAGCLRNGQLASM---PENEVQEVLQTNVMGVVN 122
           + D   +    A      GP+ VLVNNAG    G   ++   P  E++   + NV G V 
Sbjct: 59  VTDFDAIDAVVADAEATFGPIDVLVNNAG---YGHEGAIEESPLAEMRRQFEVNVFGAVA 115

Query: 123 CTRHAFAAMRAHSIDGHVILINSICGHKVPVIPGHMPTLNIYPATKFALTAINEIYRQEF 182
            T+     MRA    GH++ I S+ G         MP +  Y  +KFAL  I+E   +E 
Sbjct: 116 MTKAVLPGMRARR-RGHIVNITSMGGLIT------MPGIGYYCGSKFALEGISESLAKEV 168

Query: 183 KELGTRVKVTSISPG 197
              G  + VT++ PG
Sbjct: 169 APFG--IHVTAVEPG 181


==> gnl|CDD|180126 PRK05557, fabG, 3-ketoacyl-(acyl-carrier-protein) reductase;
           Validated.
          Length = 248

 Score =  120 bits (303), Expect = 6e-028
 Identities = 72/238 (30%), Positives = 115/238 (48%), Gaps = 23/238 (9%)

Query: 4   LKMKLAVVTGASSGIGAAIVRDLIAAGL-IVIGLARRFERVQALREDLPTDEQRGRLHAI 62
           L+ K+A+VTGAS GIG AI   L A G  +VI  A      +AL  ++      G+  A+
Sbjct: 3   LEGKVALVTGASRGIGRAIAERLAAQGANVVINYASSEAGAEALVAEI--GALGGKALAV 60

Query: 63  KCNIADAQDVAETFARIMRDHGPVHVLVNNAGCLRNGQLASMPENEVQEVLQTNVMGVVN 122
           + +++DA+ V         + G V +LVNNAG  R+  L  M E +   V+ TN+ GV N
Sbjct: 61  QGDVSDAESVERAVDEAKAEFGGVDILVNNAGITRDNLLMRMKEEDWDRVIDTNLTGVFN 120

Query: 123 CTRHAFAAMRAHSIDGHVILINSICGHKVPVIPGHMPTLNIYPATKFALTAINEIYRQEF 182
            T+     M      G +I I+S+ G       G  P    Y A+K  +    +      
Sbjct: 121 LTKAVARPMMK-QRSGRIINISSVVGLM-----G-NPGQANYAASKAGVIGFTKSLA--- 170

Query: 183 KELGTR-VKVTSISPGLXDTEL---ISERQKK--LSXXXL----TPENVSGAVMYVLS 230
           +EL +R + V +++PG  +T++   + E  K+  L+   L     PE ++ AV ++ S
Sbjct: 171 RELASRGITVNAVAPGFIETDMTDALPEDVKEAILAQIPLGRLGQPEEIASAVAFLAS 228


==> gnl|CDD|180897 PRK07231, fabG, 3-ketoacyl-(acyl-carrier-protein) reductase;
           Provisional.
          Length = 251

 Score =  115 bits (291), Expect = 2e-026
 Identities = 72/239 (30%), Positives = 112/239 (46%), Gaps = 28/239 (11%)

Query: 7   KLAVVTGASSGIGAAIVRDLIAAGLIVIGLARRFERVQALREDLPTDEQRGRLHAIKCNI 66
           K+A+VTGASSGIG  I R   A G  V+   R  E  + +  ++      GR  A+  ++
Sbjct: 6   KVAIVTGASSGIGEGIARRFAAEGARVVVTDRNEEAAERVAAEILAG---GRAIAVAADV 62

Query: 67  ADAQDVAETFARIMRDHGPVHVLVNNAGC-LRNGQLASMPENEVQEVLQTNVMGVVNCTR 125
           +D  DV    A  +   G V +LVNNAG   RNG L  + E E   +   NV      T+
Sbjct: 63  SDEADVEAAVAAALERFGSVDILVNNAGTTHRNGPLLDVDEAEFDRIFAVNVKSPYLWTQ 122

Query: 126 HAFAAMRAHSIDGHVILINSICGHKVPVIPGHMPTLNIYPATKFALTAINEIYRQEFKEL 185
            A  AMR     G ++ + S  G +    P   P L  Y A+K A+     + +    EL
Sbjct: 123 AAVPAMRGEG-GGAIVNVASTAGLR----PR--PGLGWYNASKGAV---ITLTKALAAEL 172

Query: 186 G-TRVKVTSISPGLXDTELISE---------RQKKLSXXXL----TPENVSGAVMYVLS 230
           G  +++V +++P + +T L+           R K L+   L    TPE+++ A +++ S
Sbjct: 173 GPDKIRVNAVAPVVVETGLLEAFMGEPTPENRAKFLATIPLGRLGTPEDIANAALFLAS 231


==> gnl|CDD|180448 PRK06182, PRK06182, short chain dehydrogenase; Validated.
          Length = 273

 Score =  114 bits (287), Expect = 4e-026
 Identities = 67/199 (33%), Positives = 97/199 (48%), Gaps = 19/199 (9%)

Query: 5   KMKLAVVTGASSGIGAAIVRDLIAAGLIVIGLARRFERVQALREDLPTDEQRGRLHAIKC 64
           + K+A+VTGASSGIG A  R L A G  V G ARR ++++ L          G +H +  
Sbjct: 2   QKKVALVTGASSGIGKATARRLAAQGYTVYGAARRVDKMEDL-------ASLG-VHPLSL 53

Query: 65  NIADAQDVAETFARIMRDHGPVHVLVNNAGCLRNGQLASMPENEVQEVLQTNVMGVVNCT 124
           ++ D   +      I+ + G + VLVNNAG    G +  +P +E +   + N+ G    T
Sbjct: 54  DVTDEASIKAAVDTIIAEEGRIDVLVNNAGYGSYGAIEDVPIDEARRQFEVNLFGAARLT 113

Query: 125 RHAFAAMRA-HSIDGHVILINSICGHKVPVIPGHMPTLNIYPATKFALTAINEIYRQEFK 183
           +     MRA  S  G +I I+S+ G K+     + P    Y ATKFAL   ++  R E  
Sbjct: 114 QLVLPHMRAQRS--GRIINISSMGG-KI-----YTPLGAWYHATKFALEGFSDALRLEVA 165

Query: 184 ELGTRVKVTSISPGLXDTE 202
             G  + V  I PG   TE
Sbjct: 166 PFG--IDVVVIEPGGIKTE 182
