# Supplementary material for: Transcriptional Profiles of Mating-Responsive Genes from Testes and Male Accessory Glands of the Mediterranean Fruit Fly, Ceratitis capitata
Source: PLoS One. 2012 Oct 11;7(10):e46812. doi: 10.1371/journal.pone.0046812 (PMC3469604; doi:10.1371/journal.pone.0046812)
Supplement: Spreadsheet S1 — Hyperlinked Excel spreadsheet containing annotated assembled ESTs. Putative peptides are named using the prefix ‘Cc-male-’ rather than the prefix ‘TAG’ used in the text. (ZIP) [file pone.0046812.s008.zip › Spreadsheet 1/links/CDD/Cc-male-1229-CDD.txt]

>Cc-male-1229

gnl|CDD|128621 smart00326, SH3, Src homology 3 domains.  Src hom...    72   3e-013
gnl|CDD|29136 cd00174, SH3, Src homology 3 domains; SH3 domains ...    66   2e-011
gnl|CDD|143808 pfam00018, SH3_1, SH3 domain.  SH3 (Src homology ...    60   1e-009
gnl|CDD|148967 pfam07653, SH3_2, Variant SH3 domain.  SH3 (Src h...    55   3e-008
gnl|CDD|182344 PRK10263, PRK10263, DNA translocase FtsK; Provisi...    39   0.003
gnl|CDD|150441 pfam09770, PAT1, Topoisomerase II-associated prot...    37   0.005
gnl|CDD|178599 PLN03029, PLN03029, type-a response regulator pro...    37   0.005
gnl|CDD|179577 PRK03427, PRK03427, cell division protein ZipA; P...    35   0.019
gnl|CDD|181236 PRK08119, PRK08119, flagellar motor switch protei...    36   0.020
gnl|CDD|181917 PRK09506, mrcB, bifunctional glycosyl transferase...    35   0.029

==> gnl|CDD|128621 smart00326, SH3, Src homology 3 domains.  Src homology 3 (SH3)
           domains bind to target proteins through sequences
           containing proline and hydrophobic amino acids.
           Pro-containing polypeptides may bind to SH3 domains in 2
           different binding orientations.
          Length = 58

 Score = 71.8 bits (177), Expect = 3e-013
 Identities = 28/58 (48%), Positives = 38/58 (65%), Gaps = 4/58 (6%)

Query: 119 YAKAIYDNFADSPDELAFKKGDVLTVIEQDTDGLEGWWLCSL-RGREGLCPGNRLRIL 175
             +A+YD  A  PDEL+FKKGD++TV+E+  D   GWW   L RG+EGL P N +  +
Sbjct: 4   QVRALYDYTAQDPDELSFKKGDIITVLEKSDD---GWWKGRLGRGKEGLFPSNYVEEI 58


==> gnl|CDD|29136 cd00174, SH3, Src homology 3 domains; SH3 domains bind to
           proline-rich ligands with moderate affinity and
           selectivity, preferentially to PxxP motifs; they play a
           role in the regulation of enzymes by intramolecular
           interactions, changing the subcellular localization of
           signal pathway components and mediate multiprotein
           complex assemblies..
          Length = 54

 Score = 65.9 bits (161), Expect = 2e-011
 Identities = 26/57 (45%), Positives = 35/57 (61%), Gaps = 4/57 (7%)

Query: 119 YAKAIYDNFADSPDELAFKKGDVLTVIEQDTDGLEGWWLCSL-RGREGLCPGNRLRI 174
           Y +A+YD  A  PDEL+FKKGD++ V+E+  D   GWW   L  G+ GL P N +  
Sbjct: 1   YVRALYDYDARDPDELSFKKGDIIEVLEKSDD---GWWEGRLLGGKRGLFPSNYVEE 54


==> gnl|CDD|143808 pfam00018, SH3_1, SH3 domain.  SH3 (Src homology 3) domains are
           often indicative of a protein involved in signal
           transduction related to cytoskeletal organisation. First
           described in the Src cytoplasmic tyrosine kinase. The
           structure is a partly opened beta barrel.
          Length = 47

 Score = 59.5 bits (145), Expect = 1e-009
 Identities = 24/49 (48%), Positives = 30/49 (61%), Gaps = 4/49 (8%)

Query: 121 KAIYDNFADSPDELAFKKGDVLTVIEQDTDGLEGWWLC-SLRGREGLCP 168
            A+YD  A  PDEL+FKKGD++ V+E+  D   GWW      G EGL P
Sbjct: 1   VALYDYTAREPDELSFKKGDIIIVLEKSDD---GWWKGRLKGGGEGLIP 46


==> gnl|CDD|148967 pfam07653, SH3_2, Variant SH3 domain.  SH3 (Src homology 3) domains
           are often indicative of a protein involved in signal
           transduction related to cytoskeletal organisation. First
           described in the Src cytoplasmic tyrosine kinase. The
           structure is a partly opened beta barrel.
          Length = 53

 Score = 54.8 bits (133), Expect = 3e-008
 Identities = 21/56 (37%), Positives = 30/56 (53%), Gaps = 3/56 (5%)

Query: 119 YAKAIYDNFADSPDELAFKKGDVLTVIEQDTDGLEGWWLCSLRGREGLCPGNRLRI 174
           Y + I+D  A   +EL  KKGDV+ V+++D     GWW     GR GL P + +  
Sbjct: 1   YGRVIFDYVATDKNELTLKKGDVVKVLDKD---DGGWWEGERGGRRGLVPSSYVEE 53


==> gnl|CDD|182344 PRK10263, PRK10263, DNA translocase FtsK; Provisional.
          Length = 1355

 Score = 38.5 bits (89), Expect = 0.003
 Identities = 22/62 (35%), Positives = 26/62 (41%), Gaps = 4/62 (6%)

Query: 16  PAATAMTTPKIQEEQQPKQQPQQQPQQQQQKQQPHQFHFQYHQPLPQLQQIQSEALPKHL 75
           P       P+ Q+ QQP   PQ Q QQ QQ   P     QY QP   +     + L   L
Sbjct: 794 PQQPVAPQPQYQQPQQP-VAPQPQYQQPQQPVAPQP---QYQQPQQPVAPQPQDTLLHPL 849

Query: 76  LM 77
           LM
Sbjct: 850 LM 851


 Score = 38.5 bits (89), Expect = 0.003
 Identities = 22/62 (35%), Positives = 26/62 (41%), Gaps = 2/62 (3%)

Query: 14  ATPAATAMTTPKIQEEQQP--KQQPQQQPQQQQQKQQPHQFHFQYHQPLPQLQQIQSEAL 71
             P       P+ Q+ QQP   Q   QQPQQ    Q  +Q   Q   P PQ QQ Q    
Sbjct: 779 QQPQQPVAPQPQYQQPQQPVAPQPQYQQPQQPVAPQPQYQQPQQPVAPQPQYQQPQQPVA 838

Query: 72  PK 73
           P+
Sbjct: 839 PQ 840


 Score = 37.0 bits (85), Expect = 0.008
 Identities = 22/64 (34%), Positives = 25/64 (39%), Gaps = 6/64 (9%)

Query: 16  PAATAMTTPKIQEEQQPKQQPQQQPQQQQQKQQPHQFHFQYHQPL------PQLQQIQSE 69
           P          Q++ Q  QQP     Q QQ QQP     QY QP       PQ QQ Q  
Sbjct: 751 PVQQPQQPVAPQQQYQQPQQPVAPQPQYQQPQQPVAPQPQYQQPQQPVAPQPQYQQPQQP 810

Query: 70  ALPK 73
             P+
Sbjct: 811 VAPQ 814


 Score = 32.3 bits (73), Expect = 0.17
 Identities = 21/53 (39%), Positives = 23/53 (43%), Gaps = 6/53 (11%)

Query: 27  QEEQQPKQQPQQQPQQQQQKQQPHQFHFQYHQ------PLPQLQQIQSEALPK 73
           Q + Q  QQP     Q QQ QQP     QY Q      P PQ QQ Q    P+
Sbjct: 775 QPQYQQPQQPVAPQPQYQQPQQPVAPQPQYQQPQQPVAPQPQYQQPQQPVAPQ 827


 Score = 31.2 bits (70), Expect = 0.37
 Identities = 20/57 (35%), Positives = 21/57 (36%)

Query: 16  PAATAMTTPKIQEEQQPKQQPQQQPQQQQQKQQPHQFHFQYHQPLPQLQQIQSEALP 72
           P           EEQQ    PQ   Q +Q  QQP      Y QP P  QQ   E  P
Sbjct: 438 PEQPVAGNAWQAEEQQSTFAPQSTYQTEQTYQQPAAQEPLYQQPQPVEQQPVVEPEP 494


==> gnl|CDD|150441 pfam09770, PAT1, Topoisomerase II-associated protein PAT1.  Members
           of this family are necessary for accurate chromosome
           transmission during cell division.
          Length = 792

 Score = 37.4 bits (87), Expect = 0.005
 Identities = 17/60 (28%), Positives = 20/60 (33%)

Query: 14  ATPAATAMTTPKIQEEQQPKQQPQQQPQQQQQKQQPHQFHFQYHQPLPQLQQIQSEALPK 73
             P       P +Q+ Q P    Q  P   Q  QQ  Q      QP PQ        LP+
Sbjct: 220 PLPPQLPQQPPPLQQPQFPGLSQQMPPPPPQPPQQQQQPPQPQAQPPPQNPPTPHPQLPQ 279


 Score = 35.5 bits (82), Expect = 0.022
 Identities = 14/58 (24%), Positives = 18/58 (31%), Gaps = 1/58 (1%)

Query: 24  PKIQEEQQPKQQPQQQPQQQQQKQQPHQFHFQYHQPLPQLQQIQSEALPKHLLMHSMP 81
           P   ++   +  P Q PQQ    QQ  QF     Q  P   Q   +           P
Sbjct: 210 PHPPQQPAQRPLPPQLPQQPPPLQQ-PQFPGLSQQMPPPPPQPPQQQQQPPQPQAQPP 266


 Score = 35.1 bits (81), Expect = 0.024
 Identities = 19/93 (20%), Positives = 26/93 (27%)

Query: 24  PKIQEEQQPKQQPQQQPQQQQQKQQPHQFHFQYHQPLPQLQQIQSEALPKHLLMHSMPLG 83
           P +        QP Q P+ Q Q   P +      +   QLQQ Q            +P G
Sbjct: 123 PSLWGTAPKPPQPPQAPESQPQPAAPAKKMLSLEEVEAQLQQRQQAPQLPQPPQQVLPQG 182

Query: 84  AKVQNAVAVGGSGGGGSISYPGVGVLQQAQSAQ 116
              + A             +P     Q     Q
Sbjct: 183 MPPRQAAFPQQVPPEQPPGFPQPQQFQPHPPQQ 215


 Score = 35.1 bits (81), Expect = 0.024
 Identities = 14/57 (24%), Positives = 16/57 (28%)

Query: 16  PAATAMTTPKIQEEQQPKQQPQQQPQQQQQKQQPHQFHFQYHQPLPQLQQIQSEALP 72
             A  +  P  Q   Q     Q    QQ   +QP  F           QQ     LP
Sbjct: 166 QQAPQLPQPPQQVLPQGMPPRQAAFPQQVPPEQPPGFPQPQQFQPHPPQQPAQRPLP 222


 Score = 32.4 bits (74), Expect = 0.18
 Identities = 17/82 (20%), Positives = 22/82 (26%), Gaps = 5/82 (6%)

Query: 1   MQENPITVSGGKTATPAATAMTTPKIQEEQQP----KQQPQQQP-QQQQQKQQPHQFHFQ 55
           M   P      +   P   A   P+      P     Q     P QQ Q      Q   Q
Sbjct: 244 MPPPPPQPPQQQQQPPQPQAQPPPQNPPTPHPQLPQGQNASLPPPQQPQLLPLVQQPQPQ 303

Query: 56  YHQPLPQLQQIQSEALPKHLLM 77
              P  + Q +Q     +  L 
Sbjct: 304 QRGPQFREQLVQLSQQHREALS 325


 Score = 30.1 bits (68), Expect = 0.85
 Identities = 13/57 (22%), Positives = 19/57 (33%)

Query: 12  KTATPAATAMTTPKIQEEQQPKQQPQQQPQQQQQKQQPHQFHFQYHQPLPQLQQIQS 68
              +    A    K+   ++ + Q QQ+ Q  Q  Q P Q   Q   P       Q 
Sbjct: 138 APESQPQPAAPAKKMLSLEEVEAQLQQRQQAPQLPQPPQQVLPQGMPPRQAAFPQQV 194


==> gnl|CDD|178599 PLN03029, PLN03029, type-a response regulator protein; Provisional.
          Length = 222

 Score = 37.3 bits (86), Expect = 0.005
 Identities = 15/24 (62%), Positives = 20/24 (83%)

Query: 27  QEEQQPKQQPQQQPQQQQQKQQPH 50
           ++++QP QQPQ QPQ QQQ QQP+
Sbjct: 172 EKQEQPSQQPQSQPQPQQQPQQPN 195


 Score = 31.2 bits (70), Expect = 0.47
 Identities = 14/42 (33%), Positives = 22/42 (52%), Gaps = 1/42 (2%)

Query: 27  QEEQQPKQQPQQQPQQQQQKQQPHQFHFQYHQPLPQLQQIQS 68
           ++E Q KQ+  ++ + Q +KQ+      Q  QP PQ Q  Q 
Sbjct: 154 KQENQEKQEKLEESEIQSEKQEQPSQQPQ-SQPQPQQQPQQP 194


==> gnl|CDD|179577 PRK03427, PRK03427, cell division protein ZipA; Provisional.
          Length = 333

 Score = 35.4 bits (82), Expect = 0.019
 Identities = 15/59 (25%), Positives = 19/59 (32%)

Query: 16  PAATAMTTPKIQEEQQPKQQPQQQPQQQQQKQQPHQFHFQYHQPLPQLQQIQSEALPKH 74
           PA  A    +    Q   +QP QQP   Q    P   H          Q  +  A P+ 
Sbjct: 121 PAQPAPQPVQQPAYQPQPEQPLQQPVSPQVAPAPQPVHSAPQPAQQAFQPAEPVAAPQP 179


 Score = 31.9 bits (73), Expect = 0.22
 Identities = 13/54 (24%), Positives = 18/54 (33%), Gaps = 2/54 (3%)

Query: 14  ATPAATAMTTPKIQEEQQPKQQPQQQPQ--QQQQKQQPHQFHFQYHQPLPQLQQ 65
             P       P+ ++  Q    PQ  P         QP Q  FQ  +P+   Q 
Sbjct: 126 PQPVQQPAYQPQPEQPLQQPVSPQVAPAPQPVHSAPQPAQQAFQPAEPVAAPQP 179


 Score = 31.9 bits (73), Expect = 0.25
 Identities = 16/60 (26%), Positives = 20/60 (33%), Gaps = 1/60 (1%)

Query: 16  PAATAMTTPKIQEEQQPKQQPQQQPQQQQQKQQPHQFHFQYH-QPLPQLQQIQSEALPKH 74
           P    +         QP  QP QQP  Q Q +QP Q        P PQ      +   + 
Sbjct: 108 PPEAQVPPQHAPRPAQPAPQPVQQPAYQPQPEQPLQQPVSPQVAPAPQPVHSAPQPAQQA 167


 Score = 31.5 bits (72), Expect = 0.30
 Identities = 11/55 (20%), Positives = 17/55 (30%)

Query: 16  PAATAMTTPKIQEEQQPKQQPQQQPQQQQQKQQPHQFHFQYHQPLPQLQQIQSEA 70
           PA        +Q+   P+  P  QP     +     F        PQ + +   A
Sbjct: 132 PAYQPQPEQPLQQPVSPQVAPAPQPVHSAPQPAQQAFQPAEPVAAPQPEPVAEPA 186


==> gnl|CDD|181236 PRK08119, PRK08119, flagellar motor switch protein; Validated.
          Length = 382

 Score = 35.6 bits (83), Expect = 0.020
 Identities = 12/38 (31%), Positives = 19/38 (50%)

Query: 12  KTATPAATAMTTPKIQEEQQPKQQPQQQPQQQQQKQQP 49
             A+PAA   T       +Q +QQ   Q Q+ +++ QP
Sbjct: 239 AQASPAAEPATAQAAPAPKQEQQQAPPQRQEPEKEAQP 276


==> gnl|CDD|181917 PRK09506, mrcB, bifunctional glycosyl transferase/transpeptidase;
           Reviewed.
          Length = 830

 Score = 35.1 bits (81), Expect = 0.029
 Identities = 13/35 (37%), Positives = 19/35 (54%)

Query: 13  TATPAATAMTTPKIQEEQQPKQQPQQQPQQQQQKQ 47
           T  P +    +   Q+  QP+QQPQQQP +Q+   
Sbjct: 784 TDDPQSLCQQSEMQQQPSQPQQQPQQQPAEQKDSD 818


 Score = 30.1 bits (68), Expect = 0.80
 Identities = 13/22 (59%), Positives = 15/22 (68%)

Query: 27  QEEQQPKQQPQQQPQQQQQKQQ 48
            E QQ   QPQQQPQQQ  +Q+
Sbjct: 794 SEMQQQPSQPQQQPQQQPAEQK 815
