# Supplementary material for: Transcriptional Profiles of Mating-Responsive Genes from Testes and Male Accessory Glands of the Mediterranean Fruit Fly, Ceratitis capitata
Source: PLoS One. 2012 Oct 11;7(10):e46812. doi: 10.1371/journal.pone.0046812 (PMC3469604; doi:10.1371/journal.pone.0046812)
Supplement: Spreadsheet S1 — Hyperlinked Excel spreadsheet containing annotated assembled ESTs. Putative peptides are named using the prefix ‘Cc-male-’ rather than the prefix ‘TAG’ used in the text. (ZIP) [file pone.0046812.s008.zip › Spreadsheet 1/links/CDD/Cc-male-123-CDD.txt]

>Cc-male-123

gnl|CDD|146893 pfam04484, DUF566, Family of unknown function (DU...    39   0.003
gnl|CDD|177580 PHA03307, PHA03307, transcriptional regulator ICP...    38   0.006
gnl|CDD|185628 PTZ00449, PTZ00449, 104 kDa microneme/rhoptry ant...    36   0.017
gnl|CDD|162459 TIGR01642, U2AF_lg, U2 snRNP auxilliary factor, l...    34   0.069
gnl|CDD|149628 pfam08639, SLD3, DNA replication regulator SLD3. ...    34   0.080
gnl|CDD|162451 TIGR01622, SF-CC1, splicing factor, CC1-like fami...    34   0.091
gnl|CDD|143993 pfam00242, DNA_pol_viral_N, DNA polymerase (viral...    34   0.11 
gnl|CDD|165506 PHA03247, PHA03247, large tegument protein UL36; ...    33   0.20 
gnl|CDD|114270 pfam05539, Pneumo_att_G, Pneumovirinae attachment...    32   0.35 
gnl|CDD|149387 pfam08312, cwf21, cwf21.  The cwf21 family is inv...    31   0.46 

==> gnl|CDD|146893 pfam04484, DUF566, Family of unknown function (DUF566).  Family of
           related proteins that is plant specific.
          Length = 312

 Score = 38.7 bits (90), Expect = 0.003
 Identities = 31/121 (25%), Positives = 46/121 (38%), Gaps = 8/121 (6%)

Query: 176 GSESPDSSSKRARRQKRSPSPAQYQSSTSR-------SSPTPRSSRKRSHSPYTTRREVS 228
           GS S D+SS R+  ++R PS     S++SR        SP   S  + ++S         
Sbjct: 8   GSTSGDASSPRSVSRRRLPSAFLLTSASSRLRRLPAPGSPPSSSPARSTNSSSPFNGLSK 67

Query: 229 PTPSSTRSNKSSRRNRSRSPSDSPKRYTTERVTYLSKSTRYENSPRPRRXTIPGYSSSRS 288
            + SS    + S R  S S +      +       + ST   +SP   R      SS   
Sbjct: 68  QSSSSLPGGRLSSRALSPSRTSPSAAASGNGSLATA-STSPPSSPSRSRRVTSSSSSLGP 126

Query: 289 S 289
           S
Sbjct: 127 S 127


==> gnl|CDD|177580 PHA03307, PHA03307, transcriptional regulator ICP4; Provisional.
          Length = 1352

 Score = 37.8 bits (88), Expect = 0.006
 Identities = 14/82 (17%), Positives = 25/82 (30%), Gaps = 10/82 (12%)

Query: 172 EQRRGSESPDSSSKRARRQKRSPSPAQYQSSTSRSSPTPRSSRKRSHSPYTTRREVSPTP 231
             R  S S           ++ P P++  SS + S+  P   R R+          +   
Sbjct: 347 PSRSPSPSRPPPPADPSSPRKRPRPSRAPSSPAASAGRPTRRRARA----------AVAG 396

Query: 232 SSTRSNKSSRRNRSRSPSDSPK 253
            + R + + R    R       
Sbjct: 397 RARRRDATGRFPAGRPRPSPLD 418


 Score = 34.4 bits (79), Expect = 0.057
 Identities = 32/116 (27%), Positives = 46/116 (39%), Gaps = 1/116 (0%)

Query: 175 RGSESPDSSSKRARRQKRSPSPAQYQSSTSRSSPTPRSSRKRSHSPYTTR-REVSPTPSS 233
             S    S S         P+P+  ++S+S SS    SS   S S  ++R   VSP PS 
Sbjct: 288 SSSPRERSPSPSPSSPGSGPAPSSPRASSSSSSSRESSSSSTSSSSESSRGAAVSPGPSP 347

Query: 234 TRSNKSSRRNRSRSPSDSPKRYTTERVTYLSKSTRYENSPRPRRXTIPGYSSSRSS 289
           +RS   SR      PS   KR    R      ++    + R  R  + G +  R +
Sbjct: 348 SRSPSPSRPPPPADPSSPRKRPRPSRAPSSPAASAGRPTRRRARAAVAGRARRRDA 403


 Score = 34.4 bits (79), Expect = 0.064
 Identities = 34/139 (24%), Positives = 40/139 (28%), Gaps = 17/139 (12%)

Query: 174 RRGSESPDSSSKRAR------RQKRSPSPAQYQSSTSRSSPTPRS-----SRKRSHSPYT 222
           R  S SP S                S S     SSTS SS + R          S SP  
Sbjct: 294 RSPSPSPSSPGSGPAPSSPRASSSSSSSRESSSSSTSSSSESSRGAAVSPGPSPSRSPSP 353

Query: 223 TRREVSPTPSSTRSNKSSRRNRSRSPSDSPKRYTTERVTYL-----SKSTRYENSPRPRR 277
           +R      PSS R      R    SP+ S  R T  R          +       P  R 
Sbjct: 354 SRPPPPADPSSPRKRPRPSR-APSSPAASAGRPTRRRARAAVAGRARRRDATGRFPAGRP 412

Query: 278 XTIPGYSSSRSSKRDDRER 296
              P  + + S     R  
Sbjct: 413 RPSPLDAGAASGAFYARYP 431


==> gnl|CDD|185628 PTZ00449, PTZ00449, 104 kDa microneme/rhoptry antigen; Provisional.
          Length = 943

 Score = 36.2 bits (83), Expect = 0.017
 Identities = 23/98 (23%), Positives = 35/98 (35%), Gaps = 5/98 (5%)

Query: 172 EQRRGSESPDSSSKRARRQKRSPSPAQYQSSTSRSSPTPRSSRKRSHSPYTTRREVSPT- 230
           E+ +  + P S+ +  R      SP   +      SP    S K    P   +R  SP  
Sbjct: 592 EEPKKPKRPRSAQRPTRP----KSPKLPELLDIPKSPKRPESPKSPKRPPPPQRPSSPER 647

Query: 231 PSSTRSNKSSRRNRSRSPSDSPKRYTTERVTYLSKSTR 268
           P   +  KS +  +S  P   PK        YL  + +
Sbjct: 648 PEGPKIIKSPKPPKSPKPPFDPKFKEKFYDDYLDAAAK 685


 Score = 35.1 bits (80), Expect = 0.035
 Identities = 28/118 (23%), Positives = 41/118 (34%), Gaps = 5/118 (4%)

Query: 174 RRGSESPDSSSKRARRQKRSPSPAQYQSSTSRSSPTPRSSRKRSHSPYTTRREVSP---- 229
           + G E     SK +   K    P + +       P P    K S  P  +++   P    
Sbjct: 527 KEGEEGEHEDSKESDEPKEGGKPGETKEGEVGKKPGPAKEHKPSKIPTLSKKPEFPKDPK 586

Query: 230 TPSSTRSNKSSRRNRSRSPSDSPKRYTTERVTYLSKSTRYENSPR-PRRXTIPGYSSS 286
            P      K  +R RS      PK      +  + KS +   SP+ P+R   P   SS
Sbjct: 587 HPKDPEEPKKPKRPRSAQRPTRPKSPKLPELLDIPKSPKRPESPKSPKRPPPPQRPSS 644


==> gnl|CDD|162459 TIGR01642, U2AF_lg, U2 snRNP auxilliary factor, large subunit,
           splicing factor.  Members of this subfamily are found in
           plants, metazoa and fungi.
          Length = 509

 Score = 34.1 bits (78), Expect = 0.069
 Identities = 28/111 (25%), Positives = 42/111 (37%), Gaps = 11/111 (9%)

Query: 171 KEQRRGSESPDSSSKRAR-------RQKRSPSPAQYQSSTSRSSPTPRSSRKRSHSPYTT 223
              R    S +   +R+R       R +RS   +  + S  R      S   RS    + 
Sbjct: 12  SRGRDRDRSSERPRRRSRDRSRFRDRHRRSRERSYREDSRPRDRRRYDSRSPRSLRYSSV 71

Query: 224 RREVSPTPSSTRSNKSS----RRNRSRSPSDSPKRYTTERVTYLSKSTRYE 270
           RR        +RS +S     RR R RSPS+  ++   +R  +  K   YE
Sbjct: 72  RRSRDRPRRRSRSVRSIEQHRRRLRDRSPSNQWRKDDKKRSLWDIKPPGYE 122


 Score = 33.3 bits (76), Expect = 0.12
 Identities = 22/76 (28%), Positives = 28/76 (36%), Gaps = 3/76 (3%)

Query: 236 SNKSSRRNRSRSPSDSPKRYTTERVTYLSKSTRYENSPRPRRXTIPGYSSSRSSKRDDRE 295
           S +  RR+R RS      R + ER        R       R      YSS R S+   R 
Sbjct: 21  SERPRRRSRDRSRFRDRHRRSRERSYREDSRPRDRRRYDSRSPRSLRYSSVRRSRDRPRR 80

Query: 296 REY---RSEKHKSRDR 308
           R       E+H+ R R
Sbjct: 81  RSRSVRSIEQHRRRLR 96


==> gnl|CDD|149628 pfam08639, SLD3, DNA replication regulator SLD3.  The SLD3 DNA
           replication regulator is required for loading and
           maintenance of Cdc45 on chromatin during DNA
           replication.
          Length = 468

 Score = 34.0 bits (78), Expect = 0.080
 Identities = 19/82 (23%), Positives = 33/82 (40%), Gaps = 2/82 (2%)

Query: 182 SSSKRARRQKRSPSPAQYQSSTSRSSPTPRSSRKRSHSPYTTRREVSP--TPSSTRSNKS 239
           S  K+ +   +S S  +  +   R++ + +SSR+      T  R+ S   TPS  RS  +
Sbjct: 275 SPLKKKKTSSKSSSKPEPGAPLKRNTSSNKSSRRSLQRVLTDERKSSSRRTPSLLRSRTN 334

Query: 240 SRRNRSRSPSDSPKRYTTERVT 261
           S     +  S      +    T
Sbjct: 335 SNVEFLKRESSENLLPSLSSRT 356


==> gnl|CDD|162451 TIGR01622, SF-CC1, splicing factor, CC1-like family.  A homologous
           gene from Plasmodium falciparum was identified in the
           course of the analysis of that genome at TIGR and was
           included in the model.
          Length = 457

 Score = 33.7 bits (77), Expect = 0.091
 Identities = 22/83 (26%), Positives = 28/83 (33%), Gaps = 1/83 (1%)

Query: 179 SPDSSSKRARRQKRSPSPAQYQSSTSRSSPTPRSSRKRSHSPYTTRREVSPTPSSTRSNK 238
             D    R R   R     + + S  RS    RS R+R    Y  RR  S + S  R  +
Sbjct: 2   YRDRERGRLRNDTRRSDKGR-ERSRRRSRSRDRSRRRRDRDYYRGRRGRSRSRSPNRYYR 60

Query: 239 SSRRNRSRSPSDSPKRYTTERVT 261
                  R       R T E +T
Sbjct: 61  PRGDRSYRRDDRRSGRNTKEPLT 83


==> gnl|CDD|143993 pfam00242, DNA_pol_viral_N, DNA polymerase (viral) N-terminal
           domain. 
          Length = 379

 Score = 33.6 bits (77), Expect = 0.11
 Identities = 34/134 (25%), Positives = 49/134 (36%), Gaps = 18/134 (13%)

Query: 172 EQRRGSESPDSSSKRARRQKRSPSPAQYQSSTSRSSPTPR-------------SSRKRSH 218
           E RR     +++S+++   +      Q Q   SR                   S R R H
Sbjct: 216 ENRRTRNLANNTSRKSDTSRSVGPVRQSQIQRSRLGLQANQGKLAHGQQGRSGSIRGRKH 275

Query: 219 SPYTTRREVSPTPSSTRSNKSSRRNRSRSPSDSPKRYTTERVTYLSKSTRYENSPR-PRR 277
           S  TTRR     PSS+    +   + S     S  R T    + LS S R+ +S      
Sbjct: 276 S--TTRRPFGVEPSSSGVTTNRASSSSSCFHQSAVRETAY--SSLSTSERHSSSGHAVEL 331

Query: 278 XTIPGYSSSRSSKR 291
            +IPG S S  +  
Sbjct: 332 RSIPGGSVSSQNAG 345


==> gnl|CDD|165506 PHA03247, PHA03247, large tegument protein UL36; Provisional.
          Length = 3151

 Score = 32.6 bits (74), Expect = 0.20
 Identities = 24/115 (20%), Positives = 33/115 (28%), Gaps = 17/115 (14%)

Query: 173  QRRGSESPDSSSKRARRQKRSPSPAQYQSS-----TSRSSPTPRSSRKRSHSPYTTRREV 227
             RR    P S+  RA    R         S     T    P P S    ++ P       
Sbjct: 2586 ARRPDAPPQSARPRAPVDDRGDPRGPAPPSPLPPDTHAPDPPPPSPSPAANEPDPHPPPT 2645

Query: 228  SPTPSSTRSNKSSRRNRSRSPSDSPKRYTTERVTYLSKSTRYENSP-RPRRXTIP 281
             P P   R + +  R                R   L ++ +  + P RPRR    
Sbjct: 2646 VPPPERPRDDPAPGRVSRP-----------RRARRLGRAAQASSPPQRPRRRAAR 2689


==> gnl|CDD|114270 pfam05539, Pneumo_att_G, Pneumovirinae attachment membrane
           glycoprotein G. 
          Length = 408

 Score = 31.9 bits (72), Expect = 0.35
 Identities = 24/108 (22%), Positives = 42/108 (38%), Gaps = 10/108 (9%)

Query: 179 SPDSSSKRARRQKRSPSPAQYQSSTSR----SSPTPRSSRKRSHSPYTTRREVSPTPSST 234
           +  +++      +  P P+Q   S S     S+ +   S       +T RR+  P  S+ 
Sbjct: 221 TQGTTTSSNPEPQTEPPPSQRGPSGSPQHPPSTTSQDQSTTGDGQEHTQRRKTPPATSNR 280

Query: 235 RSNKSSRRNRSRSPSDSPKRYTTERVTYLSKSTRYENSPRPRRXTIPG 282
           RS  S     + +P  + KR  T R T    +   ++   P   + PG
Sbjct: 281 RSPHS-----TATPPPTTKRQETGRPTP-RPTATTQSGSSPPHSSPPG 322


==> gnl|CDD|149387 pfam08312, cwf21, cwf21.  The cwf21 family is involved in mRNA
           splicing. It has been isolated as a subcomplex of the
           splicosome in Schizosaccharomyces pombe.
          Length = 45

 Score = 31.4 bits (72), Expect = 0.46
 Identities = 13/40 (32%), Positives = 23/40 (57%), Gaps = 3/40 (7%)

Query: 111 KRTKLREIEMKTMQYQDELEAGMRQLKSGWTMSDQVEHFR 150
           +  + REIE+K ++ +DELE    Q  S   + ++V+  R
Sbjct: 9   EHERKREIEVKCLELRDELEE---QGLSEEEIEEKVDELR 45
