# Supplementary material for: Transcriptional Profiles of Mating-Responsive Genes from Testes and Male Accessory Glands of the Mediterranean Fruit Fly, Ceratitis capitata
Source: PLoS One. 2012 Oct 11;7(10):e46812. doi: 10.1371/journal.pone.0046812 (PMC3469604; doi:10.1371/journal.pone.0046812)
Supplement: Spreadsheet S1 — Hyperlinked Excel spreadsheet containing annotated assembled ESTs. Putative peptides are named using the prefix ‘Cc-male-’ rather than the prefix ‘TAG’ used in the text. (ZIP) [file pone.0046812.s008.zip › Spreadsheet 1/links/CDD/Cc-male-1231-CDD.txt]

>Cc-male-1231

gnl|CDD|144816 pfam01363, FYVE, FYVE zinc finger.  The FYVE zinc...    91   9e-020
gnl|CDD|128378 smart00064, FYVE, Protein present in Fab1, YOTB, ...    86   4e-018
gnl|CDD|28947 cd00065, FYVE, FYVE domain; Zinc-binding domain; t...    68   1e-012
gnl|CDD|140324 PTZ00303, PTZ00303, phosphatidylinositol kinase; ...    38   9e-004
gnl|CDD|181003 PRK07500, rpoH2, RNA polymerase factor sigma-32; ...    33   0.020
gnl|CDD|31391 COG1198, PriA, Primosomal protein N' (replication ...    28   0.98 

==> gnl|CDD|144816 pfam01363, FYVE, FYVE zinc finger.  The FYVE zinc finger is named
           after four proteins that it has been found in: Fab1,
           YOTB/ZK632.12, Vac1, and EEA1. The FYVE finger has been
           shown to bind two Zn++ ions. The FYVE finger has eight
           potential zinc coordinating cysteine positions. Many
           members of this family also include two histidines in a
           motif R+HHC+XCG, where + represents a charged residue
           and X any residue. We have included members which do not
           conserve these histidine residues but are clearly
           related.
          Length = 68

 Score = 90.9 bits (226), Expect = 9e-020
 Identities = 37/64 (57%), Positives = 42/64 (65%), Gaps = 1/64 (1%)

Query: 55  WAPDSIATHCTGCSKEFSLTRRKHHCRSCGDIFCSSCSEHTLALLNDQGQLGKPARVCDR 114
           W PDS  T+C GC K FS  RR+HHCR+CG IFCSSCS   + LL   G   KP RVCD 
Sbjct: 3   WQPDSDVTNCMGCGKPFSFFRRRHHCRNCGRIFCSSCSSKKIPLLPSSGS-NKPVRVCDD 61

Query: 115 CYET 118
           CY+ 
Sbjct: 62  CYDK 65


==> gnl|CDD|128378 smart00064, FYVE, Protein present in Fab1, YOTB, Vac1, and EEA1.
           The FYVE zinc finger is named after four proteins where
           it was first found: Fab1, YOTB/ZK632.12, Vac1, and EEA1.
           The FYVE finger has been shown to bind two Zn2+ ions.
           The FYVE finger has eight potential zinc coordinating
           cysteine positions. The FYVE finger is structurally
           related to the <a
           href="/smart/do_annotation.pl?BLAST=DUMMY&DOMAIN=249"==> PH
           D finger</a==>  and the <a
           href="/smart/do_annotation.pl?BLAST=DUMMY&DOMAIN=184"==> RI
           NG finger</a==> . Many members of this family also include
           two histidines in a motif R+HHC+XCG, where + represents
           a charged residue and X any residue.  The FYVE finger
           functions in the membrane recruitment of cytosolic
           proteins by binding to phosphatidylinositol 3-phosphate
           (PI3P), which is prominent on endosomes. The R+HHC+XCG
           motif is critical for PI3P binding.
          Length = 68

 Score = 85.9 bits (213), Expect = 4e-018
 Identities = 33/66 (50%), Positives = 42/66 (63%), Gaps = 2/66 (3%)

Query: 55  WAPDSIATHCTGCSKEFSLTRRKHHCRSCGDIFCSSCSEHTLALLNDQGQLGKPARVCDR 114
           W PD   ++C GC KEF+LT+R+HHCR+CG IFCS CS     L   +  + +P RVCD 
Sbjct: 4   WIPDEEVSNCMGCGKEFNLTKRRHHCRNCGRIFCSKCSSKKAPL--PKLGIERPVRVCDD 61

Query: 115 CYETKK 120
           CYE   
Sbjct: 62  CYENLS 67


==> gnl|CDD|28947 cd00065, FYVE, FYVE domain; Zinc-binding domain; targets proteins
           to membrane lipids via interaction with
           phosphatidylinositol-3-phosphate, PI3P; present in Fab1,
           YOTB, Vac1, and EEA1;.
          Length = 57

 Score = 67.8 bits (165), Expect = 1e-012
 Identities = 34/57 (59%), Positives = 41/57 (71%), Gaps = 2/57 (3%)

Query: 61  ATHCTGCSKEFSLTRRKHHCRSCGDIFCSSCSEHTLALLNDQGQLGKPARVCDRCYE 117
           A+ C GC K F+LTRR+HHCR+CG IFCS CS + + L +  G  GKP RVCD CYE
Sbjct: 2   ASSCMGCGKPFTLTRRRHHCRNCGRIFCSKCSSNRIPLPSMGG--GKPVRVCDSCYE 56


==> gnl|CDD|140324 PTZ00303, PTZ00303, phosphatidylinositol kinase; Provisional.
          Length = 1374

 Score = 38.1 bits (88), Expect = 9e-004
 Identities = 25/71 (35%), Positives = 33/71 (46%), Gaps = 11/71 (15%)

Query: 58  DSIATHCTGCSKEF-SLTR----RKHHCRSCGDIFCSSC----SEHTLALLNDQGQLGKP 108
           D  +  C  C + F SL+R    R HHCRSCG   C  C    + ++ A L   G   + 
Sbjct: 457 DESSDSCPSCGRAFISLSRPLGTRAHHCRSCGIRLCVFCITKRAHYSFAKLAKPGSSDEA 516

Query: 109 AR--VCDRCYE 117
               VCD CY+
Sbjct: 517 EERLVCDTCYK 527


==> gnl|CDD|181003 PRK07500, rpoH2, RNA polymerase factor sigma-32; Reviewed.
          Length = 289

 Score = 33.5 bits (77), Expect = 0.020
 Identities = 20/50 (40%), Positives = 28/50 (56%), Gaps = 3/50 (6%)

Query: 3   REAQTTLEELGIQLSVSKLKVSELEDRERRQQQLRSSDLSLQSPTEVASA 52
           RE   TLE LG +L +SK +V ++E R    ++LR + L  QSP     A
Sbjct: 242 REDGATLEALGEELGISKERVRQIEARA--LEKLRRA-LLSQSPEVAYFA 288


==> gnl|CDD|31391 COG1198, PriA, Primosomal protein N' (replication factor Y) -
           superfamily II helicase [DNA replication, recombination,
           and repair].
          Length = 730

 Score = 28.0 bits (62), Expect = 0.98
 Identities = 17/56 (30%), Positives = 20/56 (35%), Gaps = 14/56 (25%)

Query: 73  LTRRKHH----CRSCGDIF-CSSCSEHTLALLNDQGQL--------GKPARVCDRC 115
           L RR +     CR CG I  C +C    L L    GQL            + C  C
Sbjct: 427 LNRRGYAPLLLCRDCGYIAECPNCD-SPLTLHKATGQLRCHYCGYQEPIPQSCPEC 481
