# Supplementary material for: Transcriptional Profiles of Mating-Responsive Genes from Testes and Male Accessory Glands of the Mediterranean Fruit Fly, Ceratitis capitata
Source: PLoS One. 2012 Oct 11;7(10):e46812. doi: 10.1371/journal.pone.0046812 (PMC3469604; doi:10.1371/journal.pone.0046812)
Supplement: Spreadsheet S1 — Hyperlinked Excel spreadsheet containing annotated assembled ESTs. Putative peptides are named using the prefix ‘Cc-male-’ rather than the prefix ‘TAG’ used in the text. (ZIP) [file pone.0046812.s008.zip › Spreadsheet 1/links/CDD/Cc-male-1233-CDD.txt]

>Cc-male-1233

gnl|CDD|145098 pfam01763, Herpes_UL6, Herpesvirus UL6 like.  Thi...    32   0.22 

==> gnl|CDD|145098 pfam01763, Herpes_UL6, Herpesvirus UL6 like.  This family consists
           of various proteins from the herpesviridae that are
           similar to herpes simplex virus type I UL6 virion
           protein. UL6 is essential for cleavage and packaging of
           the viral genome.
          Length = 551

 Score = 31.8 bits (73), Expect = 0.22
 Identities = 16/54 (29%), Positives = 25/54 (46%), Gaps = 2/54 (3%)

Query: 86  TKPTEAVTTVVEAMPTRNIEEKCQESEADTDGKDRVAD--INVKEMTEVGAISD 137
           T P + +         + I EK ++    +D K R+    IN+ EM  VG I+D
Sbjct: 258 TAPVKVLVGSRHEDGYKRIVEKLEKESKASDAKKRLVKLLINLSEMKHVGGITD 311
