# Supplementary material for: Transcriptional Profiles of Mating-Responsive Genes from Testes and Male Accessory Glands of the Mediterranean Fruit Fly, Ceratitis capitata
Source: PLoS One. 2012 Oct 11;7(10):e46812. doi: 10.1371/journal.pone.0046812 (PMC3469604; doi:10.1371/journal.pone.0046812)
Supplement: Spreadsheet S1 — Hyperlinked Excel spreadsheet containing annotated assembled ESTs. Putative peptides are named using the prefix ‘Cc-male-’ rather than the prefix ‘TAG’ used in the text. (ZIP) [file pone.0046812.s008.zip › Spreadsheet 1/links/CDD/Cc-male-1234-CDD.txt]

>Cc-male-1234

gnl|CDD|118711 pfam10183, ESSS, ESSS subunit of NADH:ubiquinone ...   149   3e-037
gnl|CDD|147655 pfam05602, CLPTM1, Cleft lip and palate transmemb...    30   0.26 

==> gnl|CDD|118711 pfam10183, ESSS, ESSS subunit of NADH:ubiquinone oxidoreductase
           (complex I).  This subunit is part of the mitochondrial
           NADH:ubiquinone oxidoreductase (complex I). It carries
           mitochondrial import sequences.
          Length = 151

 Score =  149 bits (378), Expect = 3e-037
 Identities = 61/153 (39%), Positives = 82/153 (53%), Gaps = 20/153 (13%)

Query: 2   SALFRMASRNVLQRS--ISLNMSRSIKTSQKKDDTAAVITP--------NTKEDFANPNP 51
           S L  +++RN+   +    L   R   +S       AV+ P         T     +P P
Sbjct: 2   SRLSALSARNLHAAAAIRLLPARRLRWSSSASR---AVVAPKAVAAKEEPTTPWQEDPEP 58

Query: 52  -------KNWVSWGFDYKDETNDRNTTKMSFFTGVTLCLVWGTFFWSYSPDPQLRDWAQR 104
                  KNW S G+DYKD   DR     +FF   TLCLVWGT F +Y PD  +R+WA+R
Sbjct: 59  EEVNVYTKNWDSHGYDYKDPKEDRWNMHAAFFFLFTLCLVWGTTFIAYLPDYGMREWARR 118

Query: 105 EAYLELRRREQAGVDLVNPNYVDPASFNLPSDE 137
           EA LEL+RRE AG+ L++ +Y+DP+   LPSDE
Sbjct: 119 EAELELKRREAAGLPLISKDYIDPSQIVLPSDE 151


==> gnl|CDD|147655 pfam05602, CLPTM1, Cleft lip and palate transmembrane protein 1
           (CLPTM1).  This family consists of several eukaryotic
           cleft lip and palate transmembrane protein 1 sequences.
           Cleft lip with or without cleft palate is a common birth
           defect that is genetically complex. The nonsyndromic
           forms have been studied genetically using linkage and
           candidate-gene association studies with only partial
           success in defining the loci responsible for orofacial
           clefting. CLPTM1 encodes a transmembrane protein and has
           strong homology to two Caenorhabditis elegans genes,
           suggesting that CLPTM1 may belong to a new gene family.
           This family also contains the human cisplatin resistance
           related protein CRR9p which is associated with
           CDDP-induced apoptosis.
          Length = 437

 Score = 30.3 bits (69), Expect = 0.26
 Identities = 12/80 (15%), Positives = 24/80 (30%), Gaps = 15/80 (18%)

Query: 38  ITPNTKEDFANPNPKNWVSWGFDYKDETNDRNTTKMSFFTGVTL-------CLVWGTFFW 90
            +P+      +          FDY +  + R  T       +T+         ++   + 
Sbjct: 64  TSPSDNPPSLSSLDLVLSEENFDYGNWFDRREIT-----LTITIPKEVQNNGTLYAHVYL 118

Query: 91  S---YSPDPQLRDWAQREAY 107
               YS DP    +   +A 
Sbjct: 119 GLSGYSLDPTDPGYDSGKAV 138
