# Supplementary material for: Transcriptional Profiles of Mating-Responsive Genes from Testes and Male Accessory Glands of the Mediterranean Fruit Fly, Ceratitis capitata
Source: PLoS One. 2012 Oct 11;7(10):e46812. doi: 10.1371/journal.pone.0046812 (PMC3469604; doi:10.1371/journal.pone.0046812)
Supplement: Spreadsheet S1 — Hyperlinked Excel spreadsheet containing annotated assembled ESTs. Putative peptides are named using the prefix ‘Cc-male-’ rather than the prefix ‘TAG’ used in the text. (ZIP) [file pone.0046812.s008.zip › Spreadsheet 1/links/CDD/Cc-male-1236-CDD.txt]

>Cc-male-1236

gnl|CDD|119332 cd06562, GH20_HexA_HexB-like, Beta-N-acetylhexosa...   170   3e-043
gnl|CDD|144359 pfam00728, Glyco_hydro_20, Glycosyl hydrolase fam...   100   2e-022
gnl|CDD|119333 cd06563, GH20_chitobiase-like, The chitobiase of ...    81   2e-016
gnl|CDD|119338 cd06570, GH20_chitobiase-like_1, A functionally u...    65   1e-011
gnl|CDD|119331 cd02742, GH20_hexosaminidase, Beta-N-acetylhexosa...    62   1e-010
gnl|CDD|119336 cd06568, GH20_SpHex_like, A subgroup of  the Glyc...    60   3e-010
gnl|CDD|119337 cd06569, GH20_Sm-chitobiase-like, The chitobiase ...    54   3e-008
gnl|CDD|119334 cd06564, GH20_DspB_LnbB-like, Glycosyl hydrolase ...    41   2e-004
gnl|CDD|33328 COG3525, Chb, N-acetyl-beta-hexosaminidase [Carboh...    40   6e-004
gnl|CDD|178084 PLN02465, PLN02465, L-galactono-1,4-lactone dehyd...    29   0.93 

==> gnl|CDD|119332 cd06562, GH20_HexA_HexB-like, Beta-N-acetylhexosaminidases catalyze
           the removal of beta-1,4-linked N-acetyl-D-hexosamine
           residues from the non-reducing ends of
           N-acetyl-beta-D-hexosaminides including
           N-acetylglucosides and N-acetylgalactosides. The hexA
           and hexB genes encode the alpha- and beta-subunits of
           the two major beta-N-acetylhexosaminidase isoenzymes,
           N-acetyl-beta-D-hexosaminidase A (HexA) and
           beta-N-acetylhexosaminidase B  (HexB). Both the alpha
           and the beta catalytic subunits have a TIM-barrel fold
           and belong to the glycosyl hydrolase family 20 (GH20).
           The HexA enzyme is a heterodimer containing one alpha
           and one beta subunit while the HexB enzyme is a
           homodimer containing two beta-subunits.  Hexosaminidase
           mutations cause an inability to properly hydrolyze
           certain sphingolipids which accumulate in lysosomes
           within the brain, resulting in the lipid storage
           disorders Tay-Sachs and Sandhoff.  Mutations in the
           alpha subunit cause in a deficiency in the HexA enzyme
           and result in Tay-Sachs, mutations in the beta-subunit
           cause in a deficiency in both HexA and HexB enzymes and
           result in Sandhoff disease.  In both disorders GM(2)
           gangliosides accumulate in lysosomes. The GH20
           hexosaminidases are thought to act via a catalytic
           mechanism in which the catalytic nucleophile is not
           provided by solvent or the enzyme, but by the substrate
           itself..
          Length = 348

 Score =  170 bits (432), Expect = 3e-043
 Identities = 66/132 (50%), Positives = 84/132 (63%), Gaps = 8/132 (6%)

Query: 4   IIQIWTRGTSVEIKPILQRGYRVIISNNDALYFDCGGPSWVGTGNNWCSPYIGWQKVYEN 63
           I+Q+W  G S E+K +L  GY+VI+S+ D  Y DCG   WVG GN+WC PY  W ++Y  
Sbjct: 224 IVQVW--GGSDELKNVLAAGYKVILSSYDFWYLDCGFGGWVGPGNDWCDPYKNWPRIYSG 281

Query: 64  NLDNIAGEYKSQVLGGEAAIWSEQIDELTLDYRLWPRSSALAERLWSNPAGGW-RDAESR 122
             +      K  VLGGEA +W EQ+D+  LD RLWPR+SALAERLWS P+     DAE R
Sbjct: 282 TPEQ-----KKLVLGGEACMWGEQVDDTNLDQRLWPRASALAERLWSGPSDTNLTDAEPR 336

Query: 123 ILNHRERLVANG 134
           ++  R RLV  G
Sbjct: 337 LVEFRCRLVRRG 348


==> gnl|CDD|144359 pfam00728, Glyco_hydro_20, Glycosyl hydrolase family 20, catalytic
           domain.  This domain has a TIM barrel fold.
          Length = 335

 Score =  100 bits (251), Expect = 2e-022
 Identities = 40/113 (35%), Positives = 56/113 (49%), Gaps = 5/113 (4%)

Query: 4   IIQIWTRGTSVEIKPILQRGYRVIISNNDALYFDCGGPSWVGTGNNWCSPYIGWQKVYEN 63
            +Q W  G +   +    +GY+VI+S  D LY D G   W      + + ++  +K Y  
Sbjct: 224 TVQSWRNGGAQARQ-AANQGYKVILSPGDFLYLDHGYGKWPTERGYYWAGFMPLKKFYAW 282

Query: 64  NLDNI---AGEYKSQVLGGEAAIWSEQI-DELTLDYRLWPRSSALAERLWSNP 112
                   A      VLGGEAA+W E I D   L+Y ++PR +ALAER WS P
Sbjct: 283 EPPYDTWGAPLEAGNVLGGEAALWGEYIRDPENLEYMVFPRLAALAERAWSPP 335


==> gnl|CDD|119333 cd06563, GH20_chitobiase-like, The chitobiase of Serratia
           marcescens is a beta-N-1,4-acetylhexosaminidase with a
           glycosyl hydrolase family 20 (GH20) domain that
           hydrolyzes the beta-1,4-glycosidic linkages in oligomers
           derived from chitin.  Chitin is degraded by a two step
           process: i) a chitinase hydrolyzes the chitin to
           oligosaccharides and disaccharides such as
           di-N-acetyl-D-glucosamine and chitobiose, ii) chitobiase
           then further degrades these oligomers into monomers.
           This GH20 domain family includes an
           N-acetylglucosamidase (GlcNAcase A) from
           Pseudoalteromonas piscicida and an
           N-acetylhexosaminidase (SpHex) from Streptomyces
           plicatus. SpHex lacks the C-terminal PKD (polycystic
           kidney disease I)-like domain found in the chitobiases.
           The GH20 hexosaminidases are thought to act via a
           catalytic mechanism in which the catalytic nucleophile
           is not provided by solvent or the enzyme, but by the
           substrate itself..
          Length = 357

 Score = 80.7 bits (200), Expect = 2e-016
 Identities = 32/114 (28%), Positives = 49/114 (42%), Gaps = 8/114 (7%)

Query: 4   IIQIWTRGTSVEIKPILQRGYRVIISNNDALYFDCG-GPSWVGTGNNWCSPYIGWQKVYE 62
            +  W RG    IK   ++GY VI+S    LY D               + +   +KVY 
Sbjct: 237 TVMSW-RGEDGGIK-AAKQGYDVIMSPGQYLYLDYAQSKGP--DEPASWAGFNTLEKVYS 292

Query: 63  NNL--DNIAGEYKSQVLGGEAAIWSEQI-DELTLDYRLWPRSSALAERLWSNPA 113
                  +  E   ++LG +A +W+E I     ++Y  +PR  ALAE  W+ P 
Sbjct: 293 FEPVPGGLTPEQAKRILGVQANLWTEYIPTPERVEYMAFPRLLALAEVAWTPPE 346


==> gnl|CDD|119338 cd06570, GH20_chitobiase-like_1, A functionally uncharacterized
           subgroup of  the Glycosyl hydrolase family 20 (GH20)
           catalytic domain found in proteins similar to the
           chitobiase of Serratia marcescens, a
           beta-N-1,4-acetylhexosaminidase that hydrolyzes the
           beta-1,4-glycosidic linkages in oligomers derived from
           chitin.  Chitin is degraded by a two step process: i) a
           chitinase hydrolyzes the chitin to oligosaccharides and
           disaccharides such as di-N-acetyl-D-glucosamine and
           chitobiose, ii) chitobiase then further degrades these
           oligomers into monomers. This subgroup lacks the
           C-terminal PKD (polycystic kidney disease I)-like domain
           found in the chitobiases. The GH20 hexosaminidases are
           thought to act via a catalytic mechanism in which the
           catalytic nucleophile is not provided by solvent or the
           enzyme, but by the substrate itself..
          Length = 311

 Score = 64.7 bits (158), Expect = 1e-011
 Identities = 22/38 (57%), Positives = 30/38 (78%)

Query: 76  VLGGEAAIWSEQIDELTLDYRLWPRSSALAERLWSNPA 113
           +LGGEA +W+E + E T+D RLWPR++A+AERLWS   
Sbjct: 263 ILGGEATMWAELVSEETIDSRLWPRTAAIAERLWSAQD 300


==> gnl|CDD|119331 cd02742, GH20_hexosaminidase, Beta-N-acetylhexosaminidases of
           glycosyl hydrolase family 20 (GH20) catalyze the removal
           of beta-1,4-linked N-acetyl-D-hexosamine residues from
           the non-reducing ends of N-acetyl-beta-D-hexosaminides
           including N-acetylglucosides and N-acetylgalactosides.
           These enzymes are broadly distributed in microorganisms,
           plants and animals, and play roles in various key
           physiological and pathological processes. These
           processes include cell structural integrity, energy
           storage, cellular signaling, fertilization, pathogen
           defense, viral penetration, the development of
           carcinomas, inflammatory events and lysosomal storage
           disorders. The GH20 enzymes include the eukaryotic
           beta-N-acetylhexosaminidases A and B, the bacterial
           chitobiases, dispersin B, and lacto-N-biosidase.  The
           GH20 hexosaminidases are thought to act via a catalytic
           mechanism in which the catalytic nucleophile is not
           provided by the solvent or the enzyme, but by the
           substrate itself..
          Length = 303

 Score = 61.7 bits (150), Expect = 1e-010
 Identities = 37/112 (33%), Positives = 51/112 (45%), Gaps = 18/112 (16%)

Query: 4   IIQIW---TRGTSVEIKPILQRGYRVIISNNDALYFDCGGPSWVGTGNNWCSPYIGWQKV 60
           I+Q W       +VE+     +G+ VI+SN   L               +    +  +KV
Sbjct: 205 IVQYWDYDGDKYNVELPEAAAKGFPVILSNGYYLDI-------------FIDGALDARKV 251

Query: 61  YEN-NLDNIAGEYKSQVLGGEAAIWSE-QIDELTLDYRLWPRSSALAERLWS 110
           Y+N  L     + K  VLG  A +W E   D  TL YR WPR+ A+AER WS
Sbjct: 252 YKNDPLAVPTPQQKDLVLGVIACLWGETVKDTKTLQYRFWPRALAVAERSWS 303


==> gnl|CDD|119336 cd06568, GH20_SpHex_like, A subgroup of  the Glycosyl hydrolase
           family 20 (GH20) catalytic domain found in proteins
           similar to the N-acetylhexosaminidase from Streptomyces
           plicatus (SpHex).  SpHex catalyzes the hydrolysis of
           N-acetyl-beta-hexosaminides. An Asp residue within the
           active site plays a critical role in substrate-assisted
           catalysis by orienting the 2-acetamido group and
           stabilizing the transition state. The GH20
           hexosaminidases are thought to act via a catalytic
           mechanism in which the catalytic nucleophile is not
           provided by solvent or the enzyme, but by the substrate
           itself. Proteins belonging to this subgroup lack the
           C-terminal PKD (polycystic kidney disease I)-like domain
           found in the chitobiases..
          Length = 329

 Score = 60.4 bits (147), Expect = 3e-010
 Identities = 36/137 (26%), Positives = 58/137 (42%), Gaps = 24/137 (17%)

Query: 4   IIQIW-TRGTSVEIKPILQRGYRVIISNNDALYFDCG-------GPSWVGTGNNWCSPYI 55
           + Q W  R    +    L +G +VI+S  D  Y D         G +W G         +
Sbjct: 207 VAQYWSDRAPDADAAAALDKGAKVILSPADKAYLDMKYDADSPLGLTWAG--------PV 258

Query: 56  GWQKVYENNLDNIA-GEYKSQVLGGEAAIWSEQIDELT-LDYRLWPRSSALAERLWSNPA 113
             ++ Y+ +      G     +LG EA +W+E I  L  L+Y  +PR + +AE  WS   
Sbjct: 259 EVREAYDWDPAAYGPGVPDEAILGVEAPLWTETIRNLDDLEYMAFPRLAGVAEIGWSPQE 318

Query: 114 GGWRDAESRILNHRERL 130
              RD +    +++ RL
Sbjct: 319 A--RDWD----DYKVRL 329


==> gnl|CDD|119337 cd06569, GH20_Sm-chitobiase-like, The chitobiase of Serratia
           marcescens is a beta-N-1,4-acetylhexosaminidase with a
           glycosyl hydrolase family 20 (GH20) domain that
           hydrolyzes the beta-1,4-glycosidic linkages in oligomers
           derived from chitin. Chitin is degraded by a two step
           process: i) a chitinase hydrolyzes the chitin to
           oligosaccharides and disaccharides such as
           di-N-acetyl-D-glucosamine and chitobiose, ii) chitobiase
           then further degrades these oligomers into monomers. The
           GH20 hexosaminidases are thought to act via a catalytic
           mechanism in which the catalytic nucleophile is not
           provided by solvent or the enzyme, but by the substrate
           itself..
          Length = 445

 Score = 53.8 bits (130), Expect = 3e-008
 Identities = 34/135 (25%), Positives = 51/135 (37%), Gaps = 31/135 (22%)

Query: 23  GYRVIISNNDALYFD---CGGPSWVGTGNNWCSPYIGWQKVYE----------------- 62
           GY V++SN   LYFD      P     G  W   ++  +KV+                  
Sbjct: 303 GYDVVLSNATNLYFDFPYEKHPE--ERGYYWAGRFVDTKKVFSFMPDNLYANAEVTRDGD 360

Query: 63  -------NNLDNIAGEYKSQVLGGEAAIWSEQI-DELTLDYRLWPRSSALAERLWSNPAG 114
                  N    +  E    +LG +  +WSE I  +  L+Y ++PR  ALAER W + A 
Sbjct: 361 PIDDTALNGKVRLTLEGPKNILGLQGQLWSETIRTDEQLEYMVFPRLLALAERAW-HKAP 419

Query: 115 GWRDAESRILNHRER 129
              D +   +     
Sbjct: 420 WEADYQDTAVRKAAL 434


==> gnl|CDD|119334 cd06564, GH20_DspB_LnbB-like, Glycosyl hydrolase family 20 (GH20)
           catalytic domain of dispersin B (DspB),
           lacto-N-biosidase (LnbB) and related proteins. Dispersin
           B is a soluble beta-N-acetylglucosamidase found in
           bacteria that hydrolyzes the beta-1,6-linkages of PGA
           (poly-beta-(1,6)-N-acetylglucosamine), a major component
           of the extracellular polysaccharide matrix.
           Lacto-N-biosidase hydrolyzes lacto-N-biose (LNB) type I
           oligosaccharides at the nonreducing terminus to produce
           lacto-N-biose as part of the GNB/LNB
           (galacto-N-biose/lacto-N-biose I) degradation pathway.
           The lacto-N-biosidase from Bifidobacterium bifidum has
           this GH20 domain, a carbohydrate binding module 32, and
           a bacterial immunoglobulin-like domain 2, as well as a
           YSIRK signal peptide and a G5 membrane anchor at the N
           and C termini, respectively. The GH20 hexosaminidases
           are thought to act via a catalytic mechanism in which
           the catalytic nucleophile is not provided by solvent or
           the enzyme, but by the substrate itself..
          Length = 326

 Score = 41.1 bits (97), Expect = 2e-004
 Identities = 30/112 (26%), Positives = 46/112 (41%), Gaps = 10/112 (8%)

Query: 4   IIQIWTRGTSVEIKP--ILQRGYRVIISNNDALYFDCGGPSWVGTGNNWCSPYIGWQKVY 61
           II  W+ G      P  +L +GY++I +N+  LY   G   +    N     Y  W    
Sbjct: 217 IINYWSYG---WADPKELLNKGYKIINTNDGYLYIVPGAGYYGDYLNT-EDIYNNWTPNK 272

Query: 62  ENNLDNIAGEYKSQVLGGEAAIWSEQIDELTLDYRLWPRSS----ALAERLW 109
               +    E   Q+LGG  AIW++  D    +  ++ R      A AE+ W
Sbjct: 273 FGGTNATLPEGDPQILGGMFAIWNDDSDAGISEVDIYDRIFPALPAFAEKTW 324


==> gnl|CDD|33328 COG3525, Chb, N-acetyl-beta-hexosaminidase [Carbohydrate transport
           and metabolism].
          Length = 732

 Score = 39.6 bits (92), Expect = 6e-004
 Identities = 35/136 (25%), Positives = 54/136 (39%), Gaps = 21/136 (15%)

Query: 21  QRGYRVIISNNDALYFDC--------GGPSWVGTGNNWCSPYIGWQKVYENNLDNIAG-E 71
           ++GY V+++    +Y D          G SW  T     +P    +  Y+         E
Sbjct: 520 KQGYDVVLTPAQFVYLDMLQIAAPEEPGYSWATT-----TPLERNKYAYDFAGKQPINDE 574

Query: 72  YKSQVLGGEAAIWSEQI-DELTLDYRLWPRSSALAERLWSNPAGG--WRDAESRILNHRE 128
              ++LG +AA+WSE I      +Y ++PR +A AER W+ P     W     R+     
Sbjct: 575 LAKRILGVQAALWSEHIQTRGRFEYMVFPRLAAAAERAWT-PMAFNDWLYYLDRLSAQLP 633

Query: 129 RLVANGIHAEALQPEW 144
            LV   I        W
Sbjct: 634 LLVLISI---PYNAWW 646


==> gnl|CDD|178084 PLN02465, PLN02465, L-galactono-1,4-lactone dehydrogenase.
          Length = 573

 Score = 28.7 bits (64), Expect = 0.93
 Identities = 13/22 (59%), Positives = 15/22 (68%), Gaps = 1/22 (4%)

Query: 23  GYRVIISNNDALYFDCGGPSWV 44
           GYRV  S+ + L FDCGG  WV
Sbjct: 392 GYRVGWSD-EILGFDCGGQQWV 412
