# Supplementary material for: Transcriptional Profiles of Mating-Responsive Genes from Testes and Male Accessory Glands of the Mediterranean Fruit Fly, Ceratitis capitata
Source: PLoS One. 2012 Oct 11;7(10):e46812. doi: 10.1371/journal.pone.0046812 (PMC3469604; doi:10.1371/journal.pone.0046812)
Supplement: Spreadsheet S1 — Hyperlinked Excel spreadsheet containing annotated assembled ESTs. Putative peptides are named using the prefix ‘Cc-male-’ rather than the prefix ‘TAG’ used in the text. (ZIP) [file pone.0046812.s008.zip › Spreadsheet 1/links/CDD/Cc-male-1237-CDD.txt]

>Cc-male-1237

gnl|CDD|185594 PTZ00395, PTZ00395, Sec24-related protein; Provis...    37   0.006
gnl|CDD|184359 PRK13875, PRK13875, conjugal transfer protein Trb...    33   0.16 
gnl|CDD|180790 PRK07003, PRK07003, DNA polymerase III subunits g...    31   0.47 

==> gnl|CDD|185594 PTZ00395, PTZ00395, Sec24-related protein; Provisional.
          Length = 1560

 Score = 37.4 bits (86), Expect = 0.006
 Identities = 51/209 (24%), Positives = 79/209 (37%), Gaps = 20/209 (9%)

Query: 40  GLSLGGQAPAASGGSIF---GNASSGGFGASTGGIFAAAAANSPIGGNTSAGSIFGNAAA 96
           G    G   AAS G+ F   GN + GG           A A  P    +   + + NAA 
Sbjct: 340 GGFHDGSPNAASAGAPFNGLGNQADGGHINQVHPDARGAWAGGPHSNASYNCAAYSNAAQ 399

Query: 97  KSPDTTAASIFGNAAAKPAENTSSIFGNAAAKSAENTG---SSIFGGGAATAKPAESVSV 153
            +   + A  F NA      N++  + NA   +        S+        + P  S   
Sbjct: 400 SNAAQSNAG-FSNAGYSNPGNSNPGYNNAPNSNTPYNNPPNSNTPYSNPPNSNPPYSNLP 458

Query: 154 FGSPTSTNPAVSSGSIFGQPSSVSVGGNIFAAA---AAASKPDASATASGFSFVGSAFGG 210
           + +   +N  +S+      PSS     + + AA    AA++P A+   +      +  G 
Sbjct: 459 YSNTPYSNAPLSNAP----PSSAKDHHSAYHAAYQHRAANQPAANLPTANQPAANNFHGA 514

Query: 211 TANTVA------PAGGSIFGGAAATAADP 233
             N+V       P G + +GG AAT ADP
Sbjct: 515 AGNSVGNPFASRPFGSAPYGGNAATTADP 543


==> gnl|CDD|184359 PRK13875, PRK13875, conjugal transfer protein TrbL; Provisional.
          Length = 440

 Score = 32.6 bits (75), Expect = 0.16
 Identities = 38/124 (30%), Positives = 55/124 (44%), Gaps = 4/124 (3%)

Query: 40  GLSLGGQAPAASGGSIFGNASSGGFGASTGGIFAAAAANSPIGGNTSAGSIFGNAAAKSP 99
           GL+ GG A AA+ G+  G A+ GG  A+ G   AA    +  GG +SA S    AA  S 
Sbjct: 278 GLAAGGAAVAAAAGA--GLAAGGGAAAAGGAAAAARGGAAAAGGASSAYSA--GAAGGSG 333

Query: 100 DTTAASIFGNAAAKPAENTSSIFGNAAAKSAENTGSSIFGGGAATAKPAESVSVFGSPTS 159
               A+  G  A   A   +S    AA+++AE+  SS   G  +T   A   +   +  +
Sbjct: 334 AAGVAAGLGGVARAGASAAASPLRRAASRAAESMKSSFRAGARSTGGGAGGAAAAAAAGA 393

Query: 160 TNPA 163
               
Sbjct: 394 AAAG 397


 Score = 30.6 bits (70), Expect = 0.65
 Identities = 31/121 (25%), Positives = 43/121 (35%), Gaps = 2/121 (1%)

Query: 37  AFGGLSLGGQAPAASGGSIFGNASSGGFGASTGGIFAAAAANSPIGGNTSAGSIFGNAAA 96
           A GG ++   A A         A+ G   A+ GG  AA  A+S      + GS  G A  
Sbjct: 280 AAGGAAVAAAAGAGLAAGGGAAAAGGAAAAARGGAAAAGGASSAYSAGAAGGS--GAAGV 337

Query: 97  KSPDTTAASIFGNAAAKPAENTSSIFGNAAAKSAENTGSSIFGGGAATAKPAESVSVFGS 156
            +     A    +AAA P    +S    +   S      S  GG    A  A + +    
Sbjct: 338 AAGLGGVARAGASAAASPLRRAASRAAESMKSSFRAGARSTGGGAGGAAAAAAAGAAAAG 397

Query: 157 P 157
           P
Sbjct: 398 P 398


==> gnl|CDD|180790 PRK07003, PRK07003, DNA polymerase III subunits gamma and tau;
           Validated.
          Length = 830

 Score = 31.0 bits (70), Expect = 0.47
 Identities = 34/157 (21%), Positives = 49/157 (31%), Gaps = 16/157 (10%)

Query: 47  APAASGGSIFGNASSGGFGASTGGIFAAAAANSPIGGNTSAGSIFGNAAAKSPDTTAASI 106
           AP A   +  G ++     A TG   AA AA +P     +A +      A       A  
Sbjct: 382 APGARAAAAVGASAVPAVTAVTG---AAGAALAPKAAAAAAATRAEAPPAAPAPPATADR 438

Query: 107 FGNAAAKPAENTSSIFGNAAAKSAENTGSSIFGGGAATAKPAESVSVFGSPTSTNPAV-- 164
             +AA   A              A    S+        A+P        +P S  P    
Sbjct: 439 GDDAADGDA---------PVPAKANARASADSRCDERDAQPPADSGSASAPASDAPPDAA 489

Query: 165 --SSGSIFGQPSSVSVGGNIFAAAAAASKPDASATAS 199
              +       ++         A AAAS+ DA A A+
Sbjct: 490 FEPAPRAAAPSAATPAAVPDARAPAAASREDAPAAAA 526
