# Supplementary material for: Transcriptional Profiles of Mating-Responsive Genes from Testes and Male Accessory Glands of the Mediterranean Fruit Fly, Ceratitis capitata
Source: PLoS One. 2012 Oct 11;7(10):e46812. doi: 10.1371/journal.pone.0046812 (PMC3469604; doi:10.1371/journal.pone.0046812)
Supplement: Spreadsheet S1 — Hyperlinked Excel spreadsheet containing annotated assembled ESTs. Putative peptides are named using the prefix ‘Cc-male-’ rather than the prefix ‘TAG’ used in the text. (ZIP) [file pone.0046812.s008.zip › Spreadsheet 1/links/CDD/Cc-male-1238-CDD.txt]

>Cc-male-1238

gnl|CDD|146451 pfam03826, OAR, OAR domain.                             41   2e-004

==> gnl|CDD|146451 pfam03826, OAR, OAR domain. 
          Length = 21

 Score = 40.8 bits (97), Expect = 2e-004
 Identities = 13/19 (68%), Positives = 16/19 (84%)

Query: 82  TSSMSSSIATLRLKAKQHT 100
           T   SSSIA+LRLKAK+H+
Sbjct: 1   TDPRSSSIASLRLKAKEHS 19
