# Supplementary material for: Transcriptional Profiles of Mating-Responsive Genes from Testes and Male Accessory Glands of the Mediterranean Fruit Fly, Ceratitis capitata
Source: PLoS One. 2012 Oct 11;7(10):e46812. doi: 10.1371/journal.pone.0046812 (PMC3469604; doi:10.1371/journal.pone.0046812)
Supplement: Spreadsheet S1 — Hyperlinked Excel spreadsheet containing annotated assembled ESTs. Putative peptides are named using the prefix ‘Cc-male-’ rather than the prefix ‘TAG’ used in the text. (ZIP) [file pone.0046812.s008.zip › Spreadsheet 1/links/CDD/Cc-male-1239-CDD.txt]

>Cc-male-1239

gnl|CDD|31390 COG1197, Mfd, Transcription-repair coupling factor...    32   0.097
gnl|CDD|182649 PRK10689, PRK10689, transcription-repair coupling...    30   0.47 
gnl|CDD|185513 PTZ00203, PTZ00203, cathepsin L protease; Provisi...    29   0.99 

==> gnl|CDD|31390 COG1197, Mfd, Transcription-repair coupling factor (superfamily II
           helicase) [DNA replication, recombination, and repair /
           Transcription].
          Length = 1139

 Score = 32.2 bits (73), Expect = 0.097
 Identities = 19/54 (35%), Positives = 29/54 (53%), Gaps = 3/54 (5%)

Query: 59  VNYIDGRDDKYGELIERLRRLPFQNR---GHEQERETDLEKTVSEFGNQKFDNL 109
           V Y+  R +   +  ERLR L  + R    H Q RE +LE+ + +F N ++D L
Sbjct: 806 VFYVHNRVESIEKKAERLRELVPEARIAVAHGQMRERELEEVMLDFYNGEYDVL 859


==> gnl|CDD|182649 PRK10689, PRK10689, transcription-repair coupling factor;
           Provisional.
          Length = 1147

 Score = 29.7 bits (67), Expect = 0.47
 Identities = 11/25 (44%), Positives = 19/25 (76%)

Query: 85  GHEQERETDLEKTVSEFGNQKFDNL 109
           GH Q RE +LE+ +++F +Q+F+ L
Sbjct: 841 GHGQMRERELERVMNDFHHQRFNVL 865


==> gnl|CDD|185513 PTZ00203, PTZ00203, cathepsin L protease; Provisional.
          Length = 348

 Score = 28.9 bits (64), Expect = 0.99
 Identities = 19/53 (35%), Positives = 26/53 (49%)

Query: 69  YGELIERLRRLPFQNRGHEQERETDLEKTVSEFGNQKFDNLKQSDQYARNLDG 121
           YG L E  +RL    R  E  RE       + FG  KF +L +++  AR L+G
Sbjct: 49  YGTLTEEQQRLANFERNLELMREHQARNPHARFGITKFFDLSEAEFAARYLNG 101
