# Supplementary material for: Transcriptional Profiles of Mating-Responsive Genes from Testes and Male Accessory Glands of the Mediterranean Fruit Fly, Ceratitis capitata
Source: PLoS One. 2012 Oct 11;7(10):e46812. doi: 10.1371/journal.pone.0046812 (PMC3469604; doi:10.1371/journal.pone.0046812)
Supplement: Spreadsheet S1 — Hyperlinked Excel spreadsheet containing annotated assembled ESTs. Putative peptides are named using the prefix ‘Cc-male-’ rather than the prefix ‘TAG’ used in the text. (ZIP) [file pone.0046812.s008.zip › Spreadsheet 1/links/CDD/Cc-male-1241-CDD.txt]

>Cc-male-1241

gnl|CDD|180557 PRK06411, PRK06411, NADH dehydrogenase subunit B;...   258   1e-069
gnl|CDD|162625 TIGR01957, nuoB_fam, NADH-quinone oxidoreductase,...   236   5e-063
gnl|CDD|30726 COG0377, NuoB, NADH:ubiquinone oxidoreductase 20 k...   230   4e-061
gnl|CDD|183955 PRK13292, PRK13292, trifunctional NADH dehydrogen...   181   2e-046
gnl|CDD|173277 PRK14816, PRK14816, NADH dehydrogenase subunit B;...   174   3e-044
gnl|CDD|173280 PRK14819, PRK14819, NADH dehydrogenase subunit B;...   173   6e-044
gnl|CDD|173279 PRK14818, PRK14818, NADH dehydrogenase subunit B;...   169   7e-043
gnl|CDD|184832 PRK14815, PRK14815, NADH dehydrogenase subunit B;...   163   6e-041
gnl|CDD|173274 PRK14813, PRK14813, NADH dehydrogenase subunit B;...   162   1e-040
gnl|CDD|176965 CHL00023, ndhK, NADH dehydrogenase subunit K.          156   6e-039

==> gnl|CDD|180557 PRK06411, PRK06411, NADH dehydrogenase subunit B; Validated.
          Length = 183

 Score =  258 bits (661), Expect = 1e-069
 Identities = 92/139 (66%), Positives = 109/139 (78%)

Query: 78  ARLDDLLNWGRKGSIWPLTFGLACCAVEMMHIAXXXXXXXXXXXXXXXXXXQADVIIVAG 137
             LDDL+NW RK S+WPLTFGLACCA+EMM                     QAD++IVAG
Sbjct: 23  TTLDDLVNWARKNSLWPLTFGLACCAIEMMAAGTSRYDLDRFGMVFRASPRQADLMIVAG 82

Query: 138 TLTNKMAPALRKVYDQMPEPRWVISMGSCANGGGYYHYSYSVVRGCDRIIPVDIYVPGCP 197
           TLTNKMAPALR++YDQMPEP+WVISMGSCAN GG YHYSYSVV+G DRI+PVD+YVPGCP
Sbjct: 83  TLTNKMAPALRRLYDQMPEPKWVISMGSCANSGGMYHYSYSVVQGVDRIVPVDVYVPGCP 142

Query: 198 PTAEALMYGVLQLQKKVKR 216
           P  EAL+YG+L+LQKK+++
Sbjct: 143 PRPEALLYGILKLQKKIRQ 161


==> gnl|CDD|162625 TIGR01957, nuoB_fam, NADH-quinone oxidoreductase, B subunit.  This
           model describes the B chain of complexes that resemble
           NADH-quinone oxidoreductases. The electron acceptor is a
           quinone, ubiquinone, in mitochondria and most bacteria,
           including Escherichia coli, where the recommended gene
           symbol is nuoB. The quinone is plastoquinone in
           Synechocystis (where the chain is designated K) and in
           chloroplast, where NADH may be replaced by NADPH. In the
           methanogenic archaeal genus Methanosarcina, NADH is
           replaced by F420H2.
          Length = 145

 Score =  236 bits (604), Expect = 5e-063
 Identities = 88/138 (63%), Positives = 107/138 (77%), Gaps = 1/138 (0%)

Query: 80  LDDLLNWGRKGSIWPLTFGLACCAVEMMH-IAXXXXXXXXXXXXXXXXXXQADVIIVAGT 138
           +D LLNWGR  S+WPLTFGLACCA+EMM   A                  QADV+IVAGT
Sbjct: 7   VDKLLNWGRSNSLWPLTFGLACCAIEMMATGASRYDLDRFGSEVFRASPRQADVMIVAGT 66

Query: 139 LTNKMAPALRKVYDQMPEPRWVISMGSCANGGGYYHYSYSVVRGCDRIIPVDIYVPGCPP 198
           +T KMAPALR++YDQMPEP+WVISMG+CAN GG +H SYSVV+G DRI+PVD+Y+PGCPP
Sbjct: 67  VTKKMAPALRRLYDQMPEPKWVISMGACANSGGMFHTSYSVVQGVDRIVPVDVYIPGCPP 126

Query: 199 TAEALMYGVLQLQKKVKR 216
             EAL+YG+++LQKK+KR
Sbjct: 127 RPEALIYGLIKLQKKIKR 144


==> gnl|CDD|30726 COG0377, NuoB, NADH:ubiquinone oxidoreductase 20 kD subunit and
           related Fe-S oxidoreductases [Energy production and
           conversion].
          Length = 194

 Score =  230 bits (587), Expect = 4e-061
 Identities = 91/171 (53%), Positives = 113/171 (66%)

Query: 56  PLPKKSPSAFGRNQPNMVEWSIARLDDLLNWGRKGSIWPLTFGLACCAVEMMHIAXXXXX 115
           PL ++ P              + ++D L+NWGRK S+WP+TFGLACCAVEMM        
Sbjct: 2   PLEEQDPMGDPVEALLSKGVLLTKVDKLINWGRKNSLWPVTFGLACCAVEMMATFASRYD 61

Query: 116 XXXXXXXXXXXXXQADVIIVAGTLTNKMAPALRKVYDQMPEPRWVISMGSCANGGGYYHY 175
                        QAD++IVAGTLTNKMAPALR+VYDQMPEP+WVISMGSCAN GG Y  
Sbjct: 62  LERFGEVPRASPRQADLMIVAGTLTNKMAPALRRVYDQMPEPKWVISMGSCANSGGMYWN 121

Query: 176 SYSVVRGCDRIIPVDIYVPGCPPTAEALMYGVLQLQKKVKRMKTLQMWYRK 226
           SYSVV+G DR++PVD+Y+PGCPP  EAL+YG+L LQ+K++R          
Sbjct: 122 SYSVVQGVDRVVPVDVYIPGCPPRPEALLYGILLLQEKIRREGRPLRDKPG 172


==> gnl|CDD|183955 PRK13292, PRK13292, trifunctional NADH dehydrogenase I subunit
           B/C/D; Provisional.
          Length = 788

 Score =  181 bits (461), Expect = 2e-046
 Identities = 70/141 (49%), Positives = 99/141 (70%), Gaps = 2/141 (1%)

Query: 77  IARLDDLLNWGRKGSIWPLTFGLACCAVEMM-HIAXXXXXXXXXXXXXXXXXXQADVIIV 135
           +A LDDL+NWGR  S+WP+ FGL+CC VEMM                      +AD++++
Sbjct: 9   LASLDDLINWGRANSLWPMFFGLSCCFVEMMTSFTSRYDISRFGAEVLRGTPREADLMVI 68

Query: 136 AGTLTNKMAPALRKVYDQMPEPRWVISMGSCANGGGYYHYSYSVVRGCDRIIPVDIYVPG 195
           AGT+  KMAP++ ++Y+QM EP+WVISMGSCAN GG Y   YSVV+G ++I+PVD+Y+PG
Sbjct: 69  AGTVFKKMAPSILRLYEQMAEPKWVISMGSCANSGGMYDV-YSVVQGVNQILPVDVYIPG 127

Query: 196 CPPTAEALMYGVLQLQKKVKR 216
           CPP  EA + G++ LQ+K++R
Sbjct: 128 CPPRPEAFLQGLMLLQEKIRR 148


==> gnl|CDD|173277 PRK14816, PRK14816, NADH dehydrogenase subunit B; Provisional.
          Length = 182

 Score =  174 bits (442), Expect = 3e-044
 Identities = 70/140 (50%), Positives = 96/140 (68%), Gaps = 1/140 (0%)

Query: 77  IARLDDLLNWGRKGSIWPLTFGLACCAVEMMHI-AXXXXXXXXXXXXXXXXXXQADVIIV 135
           +  LDDL+NWGR  S+WPLTF  +CC +E M + A                  QAD+I+V
Sbjct: 28  VGVLDDLINWGRSNSLWPLTFATSCCGIEFMALGAARYDMARFGFEVARASPRQADMIMV 87

Query: 136 AGTLTNKMAPALRKVYDQMPEPRWVISMGSCANGGGYYHYSYSVVRGCDRIIPVDIYVPG 195
            GT+TNKMAP L+++YDQM +P++VI++G CA  GG +  SY V+ G D+I+PVD+Y+PG
Sbjct: 88  CGTITNKMAPVLKRLYDQMADPKYVIAVGGCAVSGGPFKKSYHVLNGVDKILPVDVYIPG 147

Query: 196 CPPTAEALMYGVLQLQKKVK 215
           CPP  EA  YG++QLQ+KVK
Sbjct: 148 CPPRPEAFYYGMMQLQRKVK 167


==> gnl|CDD|173280 PRK14819, PRK14819, NADH dehydrogenase subunit B; Provisional.
          Length = 264

 Score =  173 bits (439), Expect = 6e-044
 Identities = 69/148 (46%), Positives = 98/148 (66%), Gaps = 2/148 (1%)

Query: 80  LDDLLNWGRKGSIWPLTFGLACCAVEMMHIAXXXXXXXXXXXXXXXXXX-QADVIIVAGT 138
           ++   NWGR+ S+WP+ FGLACCA+EMM                      QAD++IVAGT
Sbjct: 21  VNRFYNWGRRSSVWPMAFGLACCAIEMMATGLSRYDLARFGAELFRASPRQADLMIVAGT 80

Query: 139 LTNKMAPALRKVYDQMPEPRWVISMGSCANGGGYYHYSYSVVRGCDRIIPVDIYVPGCPP 198
           +T KMAP + ++Y+QMPEPR+VISMG+CA  GG +   Y+V+RG D +IPVD+Y+PGCPP
Sbjct: 81  VTKKMAPQVVRLYNQMPEPRYVISMGACATSGGPFRDGYNVLRGIDLLIPVDVYIPGCPP 140

Query: 199 TAEALMYGVLQLQKKVKRMKTLQM-WYR 225
             EAL++ ++ LQK++      ++ WY 
Sbjct: 141 RPEALLHALMTLQKQIDAQSLGRVRWYG 168


==> gnl|CDD|173279 PRK14818, PRK14818, NADH dehydrogenase subunit B; Provisional.
          Length = 173

 Score =  169 bits (430), Expect = 7e-043
 Identities = 71/138 (51%), Positives = 93/138 (67%)

Query: 78  ARLDDLLNWGRKGSIWPLTFGLACCAVEMMHIAXXXXXXXXXXXXXXXXXXQADVIIVAG 137
           ++LD+L+N  R  S++ LTFGLACC +E+M                     QAD +IVAG
Sbjct: 19  SQLDNLINLARASSLYYLTFGLACCGIELMQTGGPRADVMRFGAIPRASPRQADFMIVAG 78

Query: 138 TLTNKMAPALRKVYDQMPEPRWVISMGSCANGGGYYHYSYSVVRGCDRIIPVDIYVPGCP 197
           TLT KMA   R +YDQMPEP++VISMGSC+N GG +   YSV +G D++IPVD+YVPGCP
Sbjct: 79  TLTYKMAERARLLYDQMPEPKYVISMGSCSNCGGLFQLGYSVCKGVDKVIPVDVYVPGCP 138

Query: 198 PTAEALMYGVLQLQKKVK 215
           P  EAL  G+L+LQ+ V+
Sbjct: 139 PRPEALTEGLLRLQEIVR 156


==> gnl|CDD|184832 PRK14815, PRK14815, NADH dehydrogenase subunit B; Provisional.
          Length = 183

 Score =  163 bits (413), Expect = 6e-041
 Identities = 73/151 (48%), Positives = 104/151 (68%), Gaps = 2/151 (1%)

Query: 77  IARLDDLLNWGRKGSIWPLTFGLACCAVEMMHIAXXXXXXXXXXXXXXXXXX-QADVIIV 135
           +  LD  +NW RK S+WP+  GLACCA+E+M +A                   QADV+IV
Sbjct: 20  VTTLDAAINWIRKNSLWPMPMGLACCAIELMAVACSRFDISRFGAEVMRFSPRQADVMIV 79

Query: 136 AGTLTNKMAPALRKVYDQMPEPRWVISMGSCANGGGYYHYSYSVVRGCDRIIPVDIYVPG 195
           AGT+T KMA A+R++YDQMPEP+WVI+MG+CA+ GG Y  SYSV++G DRI+PVD+Y+ G
Sbjct: 80  AGTVTYKMALAVRRIYDQMPEPKWVIAMGACASSGGMYR-SYSVLQGVDRILPVDVYISG 138

Query: 196 CPPTAEALMYGVLQLQKKVKRMKTLQMWYRK 226
           CPP  EA++  +++LQKK+   +  +  ++K
Sbjct: 139 CPPRPEAILDALIKLQKKIDTERAARTLFKK 169


==> gnl|CDD|173274 PRK14813, PRK14813, NADH dehydrogenase subunit B; Provisional.
          Length = 189

 Score =  162 bits (411), Expect = 1e-040
 Identities = 70/147 (47%), Positives = 103/147 (70%), Gaps = 2/147 (1%)

Query: 77  IARLDDLLNWGRKGSIWPLTFGLACCAVEMMHIAXXXXXXXXXXXXXXXXXXQADVIIVA 136
           +  +D++LNW R  S+WP+ FGLACCA+EMM                     Q+D++IVA
Sbjct: 15  VTSVDNVLNWARLSSLWPMGFGLACCAIEMMATNASNYDLERFGIFPRSSPRQSDLMIVA 74

Query: 137 GTLTNKMAPALRKVYDQMPEPRWVISMGSCANGGG-YYHYSYSVVRGCDRIIPVDIYVPG 195
           GT+T KMA  + ++Y+QMPEPR+V+SMGSC+N GG Y+ + Y V++G DRIIPVD+YVPG
Sbjct: 75  GTVTMKMAERVVRLYEQMPEPRYVLSMGSCSNCGGPYWEHGYHVLKGVDRIIPVDVYVPG 134

Query: 196 CPPTAEALMYGVLQLQKKVKRMKTLQM 222
           CPP  EAL+ G++++Q+ + RM+ + +
Sbjct: 135 CPPRPEALIGGLMKVQELI-RMEQIGI 160


==> gnl|CDD|176965 CHL00023, ndhK, NADH dehydrogenase subunit K.
          Length = 225

 Score =  156 bits (396), Expect = 6e-039
 Identities = 63/138 (45%), Positives = 91/138 (65%), Gaps = 1/138 (0%)

Query: 80  LDDLLNWGRKGSIWPLTFGLACCAVEMMHIAXXXXXXXXXXXXXXXXXXQADVIIVAGTL 139
           L+DL NW R  S+WPL +G +CC +E   +                   QAD+I+ AGT+
Sbjct: 22  LNDLSNWSRLSSLWPLLYGTSCCFIEFASLIGSRFDFDRYGLVPRSSPRQADLILTAGTV 81

Query: 140 TNKMAPALRKVYDQMPEPRWVISMGSCANGGGYYHY-SYSVVRGCDRIIPVDIYVPGCPP 198
           T KMAP+L ++Y+QMPEP++VI+MG+C   GG +   SYS VRG D++IPVD+Y+PGCPP
Sbjct: 82  TMKMAPSLVRLYEQMPEPKYVIAMGACTITGGMFSTDSYSTVRGVDKLIPVDVYLPGCPP 141

Query: 199 TAEALMYGVLQLQKKVKR 216
             EA++  + +L+KK+ R
Sbjct: 142 KPEAVIDAITKLRKKISR 159
