# Supplementary material for: Transcriptional Profiles of Mating-Responsive Genes from Testes and Male Accessory Glands of the Mediterranean Fruit Fly, Ceratitis capitata
Source: PLoS One. 2012 Oct 11;7(10):e46812. doi: 10.1371/journal.pone.0046812 (PMC3469604; doi:10.1371/journal.pone.0046812)
Supplement: Spreadsheet S1 — Hyperlinked Excel spreadsheet containing annotated assembled ESTs. Putative peptides are named using the prefix ‘Cc-male-’ rather than the prefix ‘TAG’ used in the text. (ZIP) [file pone.0046812.s008.zip › Spreadsheet 1/links/CDD/Cc-male-1242-CDD.txt]

>Cc-male-1242

gnl|CDD|148211 pfam06468, Spond_N, Spondin_N.  This conserved re...   315   2e-086
gnl|CDD|128505 smart00209, TSP1, Thrombospondin type 1 repeats. ...    49   2e-006
gnl|CDD|143871 pfam00090, TSP_1, Thrombospondin type 1 domain.         48   5e-006
gnl|CDD|185620 PTZ00441, PTZ00441, sporozoite surface protein 2 ...    43   2e-004
gnl|CDD|184804 PRK14720, PRK14720, transcript cleavage factor/un...    31   0.50 

==> gnl|CDD|148211 pfam06468, Spond_N, Spondin_N.  This conserved region is found at
           the in the N-terminal half of several Spondin proteins.
           Spondins are involved in patterning axonal growth
           trajectory through either inhibiting or promoting
           adhesion of embryonic nerve cells.
          Length = 197

 Score =  315 bits (808), Expect = 2e-086
 Identities = 105/197 (53%), Positives = 133/197 (67%), Gaps = 1/197 (0%)

Query: 25  EAKYSFVFEGIWSNETHPKDYPFAIWLTHFSDVIGASHESNFSFWGENHIATDGFRFLAE 84
           EAKY   FEG WS ETHPKDYP     TH+S VIGA+H S++  W     A++G +  AE
Sbjct: 1   EAKYELTFEGKWSRETHPKDYPLYRPPTHWSKVIGATHSSDYRLWEYGEYASNGVKEFAE 60

Query: 85  FGSPSALETELRARGPRLRTLIKAAG-LWYPNVNTNTSSKFRVDRTHPKVSLVSMFGPSP 143
            GS   LE+E+ A+G ++RT+IKA G   YPN    TS++F VD  H  VSLV+M  PSP
Sbjct: 61  HGSTDTLESEIEAQGEKIRTVIKAFGAPAYPNGTGATSAEFEVDSRHHLVSLVAMIVPSP 120

Query: 144 DWVVGISGVDLCTEDCSWKESLDFDLYPWDAGTDSGISYMSPNAETQPRERMYRITTMYP 203
           DW VG+ G+DLC  DC+WKE++  DLYPWDAGTDSG +Y SPN  T P+E + RIT+ YP
Sbjct: 121 DWFVGVDGLDLCEGDCTWKETVTLDLYPWDAGTDSGFTYSSPNFPTIPQEVITRITSSYP 180

Query: 204 EDPRSPFYNPSSSDMTP 220
             P SPFY+P   ++ P
Sbjct: 181 SHPASPFYDPRGKELPP 197


==> gnl|CDD|128505 smart00209, TSP1, Thrombospondin type 1 repeats.  Type 1 repeats in
           thrombospondin-1 bind and activate TGF-beta.
          Length = 53

 Score = 49.1 bits (117), Expect = 2e-006
 Identities = 16/27 (59%), Positives = 21/27 (77%)

Query: 264 TPYSEWSPCSVTCGKGIRKRTREYVNP 290
           + +SEWSPCSVTCG G++ RTR   +P
Sbjct: 2   SEWSEWSPCSVTCGGGVQTRTRSCCSP 28


==> gnl|CDD|143871 pfam00090, TSP_1, Thrombospondin type 1 domain. 
          Length = 48

 Score = 47.8 bits (114), Expect = 5e-006
 Identities = 19/27 (70%), Positives = 22/27 (81%)

Query: 264 TPYSEWSPCSVTCGKGIRKRTREYVNP 290
           +P+SEWSPCSVTCGKGIR R R   +P
Sbjct: 1   SPWSEWSPCSVTCGKGIRTRQRTCNSP 27


==> gnl|CDD|185620 PTZ00441, PTZ00441, sporozoite surface protein 2 (SSP2);
           Provisional.
          Length = 576

 Score = 42.6 bits (100), Expect = 2e-004
 Identities = 14/22 (63%), Positives = 17/22 (77%)

Query: 265 PYSEWSPCSVTCGKGIRKRTRE 286
           P+ EW+PCSVTCGKG   R+R 
Sbjct: 242 PWDEWTPCSVTCGKGTHSRSRP 263


==> gnl|CDD|184804 PRK14720, PRK14720, transcript cleavage factor/unknown domain
           fusion protein; Provisional.
          Length = 906

 Score = 31.3 bits (71), Expect = 0.50
 Identities = 17/45 (37%), Positives = 23/45 (51%), Gaps = 3/45 (6%)

Query: 146 VVGI-SGVDLCTEDCSWKESLDFDLYPWDAGTDSG-ISYMSPNAE 188
            VG  + V L  ED   +ES    L PW++  + G ISY SP  +
Sbjct: 830 KVGFGTKVKLKNEDTGEEESYSI-LGPWESDPEEGIISYQSPLGK 873
