# Supplementary material for: Transcriptional Profiles of Mating-Responsive Genes from Testes and Male Accessory Glands of the Mediterranean Fruit Fly, Ceratitis capitata
Source: PLoS One. 2012 Oct 11;7(10):e46812. doi: 10.1371/journal.pone.0046812 (PMC3469604; doi:10.1371/journal.pone.0046812)
Supplement: Spreadsheet S1 — Hyperlinked Excel spreadsheet containing annotated assembled ESTs. Putative peptides are named using the prefix ‘Cc-male-’ rather than the prefix ‘TAG’ used in the text. (ZIP) [file pone.0046812.s008.zip › Spreadsheet 1/links/CDD/Cc-male-1243-CDD.txt]

>Cc-male-1243

gnl|CDD|171865 PRK13108, PRK13108, prolipoprotein diacylglyceryl...    41   2e-004
gnl|CDD|182751 PRK10811, rne, ribonuclease E; Reviewed.                40   4e-004
gnl|CDD|169554 PRK08691, PRK08691, DNA polymerase III subunits g...    34   0.028
gnl|CDD|180006 PRK05306, infB, translation initiation factor IF-...    33   0.034
gnl|CDD|180790 PRK07003, PRK07003, DNA polymerase III subunits g...    33   0.049
gnl|CDD|173412 PTZ00121, PTZ00121, MAEBL; Provisional.                 32   0.061
gnl|CDD|183479 PRK12373, PRK12373, NADH dehydrogenase subunit E;...    29   0.79 

==> gnl|CDD|171865 PRK13108, PRK13108, prolipoprotein diacylglyceryl transferase;
           Reviewed.
          Length = 460

 Score = 40.7 bits (95), Expect = 2e-004
 Identities = 29/138 (21%), Positives = 48/138 (34%), Gaps = 1/138 (0%)

Query: 2   ADVVEKNETPVVEKVAAEEVEAKKEKEVAEEAAPAAENGSADSASAKENGDAAEEVAAES 61
               E N+   V +    EV    ++  AE     A+     + + +E  +A  E     
Sbjct: 318 VGPGEPNQPDDVAEAVKAEVAEVTDEVAAESVVQVADRDGESTPAVEETSEADIEREQPG 377

Query: 62  TTETPKEASAEAEAAAPAEENGKEAEAESEATD-SAPAEAVKRKVADDETKSEEPTAATP 120
                  A+ + +A A +    + A   SEA D + P    K     D  K +E   A P
Sbjct: 378 DLAGQAPAAHQVDAEAASAAPEEPAALASEAHDETEPEVPEKAAPIPDPAKPDELAVAGP 437

Query: 121 EKKPKLDDSVKEDNQNGS 138
              P   D ++  +   S
Sbjct: 438 GDDPAEPDGIRRQDDFSS 455


 Score = 36.9 bits (85), Expect = 0.003
 Identities = 23/100 (23%), Positives = 36/100 (36%)

Query: 14  EKVAAEEVEAKKEKEVAEEAAPAAENGSADSASAKENGDAAEEVAAESTTETPKEASAEA 73
           E   A E  ++ + E  +    A +  +A    A+    A EE AA ++    +      
Sbjct: 358 ESTPAVEETSEADIEREQPGDLAGQAPAAHQVDAEAASAAPEEPAALASEAHDETEPEVP 417

Query: 74  EAAAPAEENGKEAEAESEATDSAPAEAVKRKVADDETKSE 113
           E AAP  +  K  E         PAE    +  DD +   
Sbjct: 418 EKAAPIPDPAKPDELAVAGPGDDPAEPDGIRRQDDFSSRR 457


 Score = 33.0 bits (75), Expect = 0.039
 Identities = 17/85 (20%), Positives = 28/85 (32%)

Query: 9   ETPVVEKVAAEEVEAKKEKEVAEEAAPAAENGSADSASAKENGDAAEEVAAESTTETPKE 68
           E      +A +   A +    A  AAP      A  A  +   +  E+ A       P E
Sbjct: 372 EREQPGDLAGQAPAAHQVDAEAASAAPEEPAALASEAHDETEPEVPEKAAPIPDPAKPDE 431

Query: 69  ASAEAEAAAPAEENGKEAEAESEAT 93
            +       PAE +G   + +  + 
Sbjct: 432 LAVAGPGDDPAEPDGIRRQDDFSSR 456


 Score = 31.1 bits (70), Expect = 0.17
 Identities = 29/136 (21%), Positives = 44/136 (32%), Gaps = 12/136 (8%)

Query: 9   ETPVVEKVAAEEVEAKKEKEVAEEAAPAAENGSADSASAKENGDAAEEVAAESTTETPKE 68
           E P   + +   V+   E+E AE AA A  + ++             +  AE+      E
Sbjct: 280 EAPGALRGSEYVVDEALEREPAELAAAAVASAASAVGPVGPGEPNQPDDVAEAVKAEVAE 339

Query: 69  ASAEAEA------------AAPAEENGKEAEAESEATDSAPAEAVKRKVADDETKSEEPT 116
            + E  A            + PA E   EA+ E E       +A      D E  S  P 
Sbjct: 340 VTDEVAAESVVQVADRDGESTPAVEETSEADIEREQPGDLAGQAPAAHQVDAEAASAAPE 399

Query: 117 AATPEKKPKLDDSVKE 132
                     D++  E
Sbjct: 400 EPAALASEAHDETEPE 415


==> gnl|CDD|182751 PRK10811, rne, ribonuclease E; Reviewed.
          Length = 1068

 Score = 40.0 bits (94), Expect = 4e-004
 Identities = 22/134 (16%), Positives = 33/134 (24%), Gaps = 4/134 (2%)

Query: 4    VVEKNETPVVEKVAAEEVEAKKEKEVAEEAAPAAENGSADSASAKENGDAAEEVAAESTT 63
            V E      VE V +  V     + V E    A             + +       E   
Sbjct: 870  VAEVPVAAAVEPVVSAPVVEAVAEVVEEPVVVAEPQPEEVVVVETTHPEVIAAPVTEQPQ 929

Query: 64   ETPKEASAEA----EAAAPAEENGKEAEAESEATDSAPAEAVKRKVADDETKSEEPTAAT 119
               +   A A    E A P  E   E     EA ++A     + +V            A 
Sbjct: 930  VITESDVAVAQEVAEHAEPVVEPQDETADIEEAAETAEVVVAEPEVVAQPAAPVVAEVAA 989

Query: 120  PEKKPKLDDSVKED 133
              +     +     
Sbjct: 990  EVETVTAVEPEVAP 1003


 Score = 39.3 bits (92), Expect = 7e-004
 Identities = 16/76 (21%), Positives = 28/76 (36%)

Query: 4    VVEKNETPVVEKVAAEEVEAKKEKEVAEEAAPAAENGSADSASAKENGDAAEEVAAESTT 63
            V+ +++  V ++VA       + ++   +   AAE      A  +     A  V AE   
Sbjct: 930  VITESDVAVAQEVAEHAEPVVEPQDETADIEEAAETAEVVVAEPEVVAQPAAPVVAEVAA 989

Query: 64   ETPKEASAEAEAAAPA 79
            E     + E E A   
Sbjct: 990  EVETVTAVEPEVAPAQ 1005


 Score = 38.1 bits (89), Expect = 0.001
 Identities = 27/124 (21%), Positives = 37/124 (29%), Gaps = 2/124 (1%)

Query: 1    MADVVEKNETPVVEKVAAEEVEAKKEKEVAEEAAPAAENGSADSASAKENGDAAEEVAAE 60
            +  V E  E PVV  VA  + E     E       AA          + +   A+EVA  
Sbjct: 888  VEAVAEVVEEPVV--VAEPQPEEVVVVETTHPEVIAAPVTEQPQVITESDVAVAQEVAEH 945

Query: 61   STTETPKEASAEAEAAAPAEENGKEAEAESEATDSAPAEAVKRKVADDETKSEEPTAATP 120
            +      +        A        AE E  A  +AP  A      +  T  E   A   
Sbjct: 946  AEPVVEPQDETADIEEAAETAEVVVAEPEVVAQPAAPVVAEVAAEVETVTAVEPEVAPAQ 1005

Query: 121  EKKP 124
              + 
Sbjct: 1006 VPEA 1009


 Score = 34.6 bits (80), Expect = 0.014
 Identities = 30/144 (20%), Positives = 42/144 (29%), Gaps = 2/144 (1%)

Query: 4   VVEKNETPVVEKVAAEEVEAKKEKEVAEEAAPAAENGSADSASAKENGDAAEEVAAE--S 61
           VV   +  V E+  AEEV+ +        AA      SA    A         V AE   
Sbjct: 847 VVRPQDVQVEEQREAEEVQVQPVVAEVPVAAAVEPVVSAPVVEAVAEVVEEPVVVAEPQP 906

Query: 62  TTETPKEASAEAEAAAPAEENGKEAEAESEATDSAPAEAVKRKVADDETKSEEPTAATPE 121
                 E +     AAP  E  +       A     AE  +  V   +  ++   AA   
Sbjct: 907 EEVVVVETTHPEVIAAPVTEQPQVITESDVAVAQEVAEHAEPVVEPQDETADIEEAAETA 966

Query: 122 KKPKLDDSVKEDNQNGSEASEVAA 145
           +    +  V         A   A 
Sbjct: 967 EVVVAEPEVVAQPAAPVVAEVAAE 990


==> gnl|CDD|169554 PRK08691, PRK08691, DNA polymerase III subunits gamma and tau;
           Validated.
          Length = 709

 Score = 33.5 bits (76), Expect = 0.028
 Identities = 33/132 (25%), Positives = 51/132 (38%), Gaps = 5/132 (3%)

Query: 17  AAEEVEAKKEKEVAEEAAPAAENGSADSASAKENGDAAEEVAAESTTETPKEASA---EA 73
           A +E  AKK +   E         +A +A+    G  A  V+ +   + P    A     
Sbjct: 385 AEKETAAKKPQPRPEAETAQTPVQTASAAAMPSEGKTAGPVSNQENNDVPPWEDAPDEAQ 444

Query: 74  EAAAPAEENGKEAEAESEATDSAPAEAVKRKVADDETKSEEPTAATPEKKPKLDDSVKED 133
            AA  A+ + K  +  SEA      +  K K AD+ET  + P +  P + P       E 
Sbjct: 445 TAAGTAQTSAKSIQTASEAETPPENQVSKNKAADNET--DAPLSEVPSENPIQATPNDEA 502

Query: 134 NQNGSEASEVAA 145
            +  + A E  A
Sbjct: 503 VETETFAHEAPA 514


==> gnl|CDD|180006 PRK05306, infB, translation initiation factor IF-2; Validated.
          Length = 787

 Score = 33.3 bits (77), Expect = 0.034
 Identities = 22/143 (15%), Positives = 47/143 (32%)

Query: 3   DVVEKNETPVVEKVAAEEVEAKKEKEVAEEAAPAAENGSADSASAKENGDAAEEVAAEST 62
           +++EK +   +E  +      ++E     +    +   +A +  A      AE  AA + 
Sbjct: 19  ELLEKLKELGIEVKSHSSTVEEEEARKLLDHLKKSHGAAAAAKKAAVKAAPAEAEAAAAE 78

Query: 63  TETPKEASAEAEAAAPAEENGKEAEAESEATDSAPAEAVKRKVADDETKSEEPTAATPEK 122
                EA  EA+  A  E   +  EA +   +             +E       A    +
Sbjct: 79  AAAAAEAEEEAKREAEEEAKAEAEEAAAAEAEEEAKAEAAAAAPAEEAAEAAAAAEAAAR 138

Query: 123 KPKLDDSVKEDNQNGSEASEVAA 145
             + + +   +       ++ AA
Sbjct: 139 PAEDEAARPAEAAARRPKAKKAA 161


==> gnl|CDD|180790 PRK07003, PRK07003, DNA polymerase III subunits gamma and tau;
           Validated.
          Length = 830

 Score = 32.9 bits (75), Expect = 0.049
 Identities = 21/113 (18%), Positives = 32/113 (28%), Gaps = 1/113 (0%)

Query: 9   ETPVVEKVAAEEVEAKKEKEVAEEAAPAAENGSADSASAKENGDAAEEVAAESTTETPKE 68
             P       ++         A+  A A+ +   D   A+   D+    A  S       
Sbjct: 430 PAPPATADRGDDAADGDAPVPAKANARASADSRCDERDAQPPADSGSASAPASDAPPDAA 489

Query: 69  ASAEAEAAAPAEENGKEA-EAESEATDSAPAEAVKRKVADDETKSEEPTAATP 120
                 AAAP+        +A + A  S             E +   P AA P
Sbjct: 490 FEPAPRAAAPSAATPAAVPDARAPAAASREDAPAAAAPPAPEARPPTPAAAAP 542


 Score = 31.7 bits (72), Expect = 0.11
 Identities = 19/112 (16%), Positives = 32/112 (28%)

Query: 10  TPVVEKVAAEEVEAKKEKEVAEEAAPAAENGSADSASAKENGDAAEEVAAESTTETPKEA 69
                  AA   EA          A   ++ +   A      +A     +       +  
Sbjct: 412 PKAAAAAAATRAEAPPAAPAPPATADRGDDAADGDAPVPAKANARASADSRCDERDAQPP 471

Query: 70  SAEAEAAAPAEENGKEAEAESEATDSAPAEAVKRKVADDETKSEEPTAATPE 121
           +    A+APA +   +A  E     +AP+ A    V D    +       P 
Sbjct: 472 ADSGSASAPASDAPPDAAFEPAPRAAAPSAATPAAVPDARAPAAASREDAPA 523


==> gnl|CDD|173412 PTZ00121, PTZ00121, MAEBL; Provisional.
          Length = 2084

 Score = 32.4 bits (73), Expect = 0.061
 Identities = 37/127 (29%), Positives = 54/127 (42%)

Query: 7    KNETPVVEKVAAEEVEAKKEKEVAEEAAPAAENGSADSASAKENGDAAEEVAAESTTETP 66
            K +    +K A    +  +E + A EAA A    +AD A A E    A E   E   +  
Sbjct: 1321 KKKAEEAKKKADAAKKKAEEAKKAAEAAKAEAEAAADEAEAAEEKAEAAEKKKEEAKKKA 1380

Query: 67   KEASAEAEAAAPAEENGKEAEAESEATDSAPAEAVKRKVADDETKSEEPTAATPEKKPKL 126
              A  +AE    A+E  K+AE + +  D     A  +K AD+  K  E      E K K 
Sbjct: 1381 DAAKKKAEEKKKADEAKKKAEEDKKKADELKKAAAAKKKADEAKKKAEEKKKADEAKKKA 1440

Query: 127  DDSVKED 133
            +++ K D
Sbjct: 1441 EEAKKAD 1447


 Score = 32.0 bits (72), Expect = 0.092
 Identities = 33/110 (30%), Positives = 52/110 (47%)

Query: 14   EKVAAEEVEAKKEKEVAEEAAPAAENGSADSASAKENGDAAEEVAAESTTETPKEASAEA 73
            E   A+E++  +EK+ A+EA  A E   AD A  K       + A +   E  K+A A  
Sbjct: 1276 EARKADELKKAEEKKKADEAKKAEEKKKADEAKKKAEEAKKADEAKKKAEEAKKKADAAK 1335

Query: 74   EAAAPAEENGKEAEAESEATDSAPAEAVKRKVADDETKSEEPTAATPEKK 123
            + A  A++  + A+AE+EA       A ++  A ++ K E    A   KK
Sbjct: 1336 KKAEEAKKAAEAAKAEAEAAADEAEAAEEKAEAAEKKKEEAKKKADAAKK 1385


 Score = 29.7 bits (66), Expect = 0.38
 Identities = 36/132 (27%), Positives = 66/132 (50%), Gaps = 2/132 (1%)

Query: 14   EKVAAEEVEAKKEKEVAEEAAPAAENGSADSASAKENGDAAEEVAAESTTETPKEASAEA 73
             K+ AEE++  +E++   E     E      A   +  +   ++ A    +  +E   +A
Sbjct: 1618 AKIKAEELKKAEEEKKKVEQLKKKEAEEKKKAEELKKAEEENKIKAAEEAKKAEEDKKKA 1677

Query: 74   EAAAPAEENGKEAE--AESEATDSAPAEAVKRKVADDETKSEEPTAATPEKKPKLDDSVK 131
            E A  AEE+ K+A    + EA ++  AE +K+K A+++ K+EE   A  E K K +++ K
Sbjct: 1678 EEAKKAEEDEKKAAEALKKEAEEAKKAEELKKKEAEEKKKAEELKKAEEENKIKAEEAKK 1737

Query: 132  EDNQNGSEASEV 143
            E  ++  +A E 
Sbjct: 1738 EAEEDKKKAEEA 1749


 Score = 29.0 bits (64), Expect = 0.65
 Identities = 36/127 (28%), Positives = 58/127 (45%), Gaps = 3/127 (2%)

Query: 14   EKVAAEEVEAKKEKEVAEEAAPAAENGSADSASAKENGDAAEEVAAESTTETPKEASAEA 73
            +K A E  +A   K+ A+EA   AE       + K+   A E   A+   +  +EA    
Sbjct: 1404 KKKADELKKAAAAKKKADEAKKKAEEKKKADEAKKK---AEEAKKADEAKKKAEEAKKAE 1460

Query: 74   EAAAPAEENGKEAEAESEATDSAPAEAVKRKVADDETKSEEPTAATPEKKPKLDDSVKED 133
            EA   AEE  K  EA+ +A ++  A+  K+K  + + K++E   A   KK   +    E+
Sbjct: 1461 EAKKKAEEAKKADEAKKKAEEAKKADEAKKKAEEAKKKADEAKKAAEAKKKADEAKKAEE 1520

Query: 134  NQNGSEA 140
             +   EA
Sbjct: 1521 AKKADEA 1527


 Score = 29.0 bits (64), Expect = 0.67
 Identities = 37/133 (27%), Positives = 58/133 (43%), Gaps = 2/133 (1%)

Query: 2    ADVVEKNETPVVEKVAAEEVEAKKEKEVAEEAAPAAENGSADSASAKENGDAAEEVAAES 61
            AD  +K      +   A + EA+   + AE A   AE        AK+  DAA++ A E 
Sbjct: 1331 ADAAKKKAEEAKKAAEAAKAEAEAAADEAEAAEEKAEAAEKKKEEAKKKADAAKKKAEE- 1389

Query: 62   TTETPKEASAEAEAAAPAEENGKEAEAESEATDSAPAEAVKRKVADDETKSEEPTAATPE 121
              +   EA  +AE      +  K+A A  +  D A  +A ++K AD+  K  E      E
Sbjct: 1390 -KKKADEAKKKAEEDKKKADELKKAAAAKKKADEAKKKAEEKKKADEAKKKAEEAKKADE 1448

Query: 122  KKPKLDDSVKEDN 134
             K K +++ K + 
Sbjct: 1449 AKKKAEEAKKAEE 1461


 Score = 29.0 bits (64), Expect = 0.74
 Identities = 28/128 (21%), Positives = 50/128 (39%)

Query: 13   VEKVAAEEVEAKKEKEVAEEAAPAAENGSADSASAKENGDAAEEVAAESTTETPKEASAE 72
             E+   +  EAKK +E            +  +  A+       E A ++      E   +
Sbjct: 1232 AEEAKKDAEEAKKAEEERNNEEIRKFEEARMAHFARRQAAIKAEEARKADELKKAEEKKK 1291

Query: 73   AEAAAPAEENGKEAEAESEATDSAPAEAVKRKVADDETKSEEPTAATPEKKPKLDDSVKE 132
            A+ A  AEE  K  EA+ +A ++  A+  K+K  + + K++       E K   + +  E
Sbjct: 1292 ADEAKKAEEKKKADEAKKKAEEAKKADEAKKKAEEAKKKADAAKKKAEEAKKAAEAAKAE 1351

Query: 133  DNQNGSEA 140
                  EA
Sbjct: 1352 AEAAADEA 1359


==> gnl|CDD|183479 PRK12373, PRK12373, NADH dehydrogenase subunit E; Provisional.
          Length = 400

 Score = 29.0 bits (65), Expect = 0.79
 Identities = 27/119 (22%), Positives = 43/119 (36%), Gaps = 4/119 (3%)

Query: 10  TPVVEKVAAEEVEAKKEKEVAEEAAPAAENGSADSASAKENGDAAEEVAAESTTETPKEA 69
           T + E+       A K             +G+     A   GDAA    +E+     +  
Sbjct: 195 TSLTEEAGKARYNASKALAEDIGDTVKRIDGTEVPLLAPWQGDAAPVPPSEAA----RPK 250

Query: 70  SAEAEAAAPAEENGKEAEAESEATDSAPAEAVKRKVADDETKSEEPTAATPEKKPKLDD 128
           SA+AE  A  +      +A ++   +  A+ V    A +    E   AA    KP L+D
Sbjct: 251 SADAETNAALKTPATAPKAAAKNAKAPEAQPVSGTAAAEPAPKEAAKAAAAAAKPALED 309
