# Supplementary material for: Transcriptional Profiles of Mating-Responsive Genes from Testes and Male Accessory Glands of the Mediterranean Fruit Fly, Ceratitis capitata
Source: PLoS One. 2012 Oct 11;7(10):e46812. doi: 10.1371/journal.pone.0046812 (PMC3469604; doi:10.1371/journal.pone.0046812)
Supplement: Spreadsheet S1 — Hyperlinked Excel spreadsheet containing annotated assembled ESTs. Putative peptides are named using the prefix ‘Cc-male-’ rather than the prefix ‘TAG’ used in the text. (ZIP) [file pone.0046812.s008.zip › Spreadsheet 1/links/CDD/Cc-male-1245-CDD.txt]

>Cc-male-1245

gnl|CDD|146387 pfam03723, Hemocyanin_C, Hemocyanin, ig-like doma...    69   5e-013
gnl|CDD|180177 PRK05636, PRK05636, replicative DNA helicase; Pro...    28   0.94 

==> gnl|CDD|146387 pfam03723, Hemocyanin_C, Hemocyanin, ig-like domain.  This family
           includes arthropod hemocyanins and insect larval storage
           proteins.
          Length = 250

 Score = 68.7 bits (169), Expect = 5e-013
 Identities = 30/91 (32%), Positives = 48/91 (52%), Gaps = 5/91 (5%)

Query: 18  LPQNLLLPRGTQTNGGLPVQVMVVVTPLTQQDYYLRAENVLAQQISGLGIV-SVGVDQLP 76
            PQ LLLP+GT   GG+P Q+ V+VT     D   +  +     +S  G+      D+ P
Sbjct: 163 WPQRLLLPKGTP--GGMPFQLFVMVTDYEA-DKVEQDLDDCNDAVSYCGVRDRKYPDKRP 219

Query: 77  LGYPLDRQIVDE-QRLNVPNIQVVETVIRYE 106
           +G+P DR I DE +   +PN++  +  I ++
Sbjct: 220 MGFPFDRPIPDELEFFTLPNMKFTDVKIYHK 250


==> gnl|CDD|180177 PRK05636, PRK05636, replicative DNA helicase; Provisional.
          Length = 505

 Score = 27.9 bits (62), Expect = 0.94
 Identities = 20/86 (23%), Positives = 38/86 (44%), Gaps = 5/86 (5%)

Query: 1   GTRGQQQQQQGNGVIRQLPQNLLLPRGTQTNGGL---PVQVMVVVTPLTQQDYYLRAENV 57
               ++++ +     RQ P +    +G    G +   P  V+ +V  LT +D+Y  A  +
Sbjct: 53  RGFKRREESREYRDFRQPPYDNEAEQGVL--GAMLLSPDTVIDIVEVLTPEDFYRPAHQL 110

Query: 58  LAQQISGLGIVSVGVDQLPLGYPLDR 83
           + Q I  L   +  +D + +   LDR
Sbjct: 111 IFQAIIDLFSDNKEIDPVIVAGRLDR 136
