# Supplementary material for: Transcriptional Profiles of Mating-Responsive Genes from Testes and Male Accessory Glands of the Mediterranean Fruit Fly, Ceratitis capitata
Source: PLoS One. 2012 Oct 11;7(10):e46812. doi: 10.1371/journal.pone.0046812 (PMC3469604; doi:10.1371/journal.pone.0046812)
Supplement: Spreadsheet S1 — Hyperlinked Excel spreadsheet containing annotated assembled ESTs. Putative peptides are named using the prefix ‘Cc-male-’ rather than the prefix ‘TAG’ used in the text. (ZIP) [file pone.0046812.s008.zip › Spreadsheet 1/links/CDD/Cc-male-1247-CDD.txt]

>Cc-male-1247

gnl|CDD|144045 pfam00307, CH, Calponin homology (CH) domain.  Th...    58   2e-009
gnl|CDD|28898 cd00014, CH, Calponin homology domain; actin-bindi...    48   2e-006
gnl|CDD|128348 smart00033, CH, Calponin homology domain.  Actin ...    37   0.006
gnl|CDD|163044 TIGR02860, spore_IV_B, stage IV sporulation prote...    30   0.65 
gnl|CDD|173334 PTZ00037, PTZ00037, DnaJ_C chaperone protein; Pro...    30   0.67 

==> gnl|CDD|144045 pfam00307, CH, Calponin homology (CH) domain.  The CH domain is
           found in both cytoskeletal proteins and signal
           transduction proteins. The CH domain is involved in
           actin binding in some members of the family. However in
           calponins there is evidence that the CH domain is not
           involved in its actin binding activity. Most member
           proteins have from two to four copies of the CH domain,
           however some proteins such as calponin have only a
           single copy.
          Length = 106

 Score = 57.7 bits (140), Expect = 2e-009
 Identities = 30/108 (27%), Positives = 52/108 (48%), Gaps = 7/108 (6%)

Query: 69  KKSLITFVNKHLTKL-NFEITDLNSDFRDGVYLCLLMGLLGGFFVPLYEFHLTPQDIDQM 127
           +K+L+ ++N+ L K     +T+   D RDGV LC L+  L    + L    +     D++
Sbjct: 3   EKALLRWINEVLAKYGGLPVTNFFEDLRDGVALCALLNKLRPGLIDLK--KVNKNRFDKL 60

Query: 128 VSNVAFSFDLMQDA-GLPKPKARPEDIVNM-DLKSTLRVLYNLFTTYR 173
             N+  + +  +   G+PK    PED+V   + K  L +L  LF  + 
Sbjct: 61  -ENLNLALEFAEKKLGVPKVLE-PEDLVEDGNEKLVLTLLAQLFRRFE 106


==> gnl|CDD|28898 cd00014, CH, Calponin homology domain; actin-binding domain which
           may be present as a single copy or in tandem repeats
           (which increases binding affinity). The CH domain is
           found in cytoskeletal and signal transduction proteins,
           including actin-binding proteins like spectrin,
           alpha-actinin, dystrophin, utrophin, and fimbrin,
           proteins essential for regulation of cell shape
           (cortexillins), and signaling proteins (Vav)..
          Length = 107

 Score = 48.4 bits (115), Expect = 2e-006
 Identities = 26/108 (24%), Positives = 48/108 (44%), Gaps = 6/108 (5%)

Query: 69  KKSLITFVNKHLTK-LNFEITDLNSDFRDGVYLC-LLMGLLGGFFVPLYEFHLTPQDIDQ 126
           K+ L+ ++NK L +     I + ++D +DG+ LC LL  L            L+     +
Sbjct: 3   KEELLRWINKVLGEYGPVTINNFSTDLKDGIALCKLLNSLSPDLIDKKKINPLSRFKRLE 62

Query: 127 MVSNVAFSFDLMQDAGLPKPKARPEDIVNM-DLKSTLRVLYNLFTTYR 173
              N+  + +  +  G+P      ED+V   D K  L +L++L   + 
Sbjct: 63  ---NINLALNFAEKLGVPVVNFDAEDLVEDGDEKLVLGLLWSLIRKFL 107


==> gnl|CDD|128348 smart00033, CH, Calponin homology domain.  Actin binding domains
           present in duplicate at the N-termini of spectrin-like
           proteins (including dystrophin, alpha-actinin). These
           domains cross-link actin filaments into bundles and
           networks. A calponin homology domain is predicted in
           yeasst Cdc24p.
          Length = 103

 Score = 36.5 bits (85), Expect = 0.006
 Identities = 27/103 (26%), Positives = 45/103 (43%), Gaps = 5/103 (4%)

Query: 69  KKSLITFVNKHLTK-LNFEITDLNSDFRDGVYLCLLMGLLGGFFVPLYEFHLTPQDIDQM 127
           +K+L+ +VN  L +     +T+ +SD  DGV LC L+  L    V   +         + 
Sbjct: 2   EKTLLRWVNSLLAEYGKPPVTNFSSDLSDGVALCKLLNSLSPGSVD-KKKVNASLSRFKK 60

Query: 128 VSNVAFSFDLMQDAGLPKPK-ARPEDIVNMDLKSTLRVLYNLF 169
           + N+  +    +  G  K     PED+V    K  L V++ L 
Sbjct: 61  IENINLALSFAEKLG-GKLVLFEPEDLV-EGNKLILGVIWTLI 101


==> gnl|CDD|163044 TIGR02860, spore_IV_B, stage IV sporulation protein B.  SpoIVB, the
           stage IV sporulation protein B of endospore-forming
           bacteria such as Bacillus subtilis, is a serine
           proteinase, expressed in the spore (rather than mother
           cell) compartment, that participates in a proteolytic
           activation cascade for Sigma-K. It appears to be
           universal among endospore-forming bacteria and occurs
           nowhere else.
          Length = 402

 Score = 29.6 bits (67), Expect = 0.65
 Identities = 9/36 (25%), Positives = 15/36 (41%), Gaps = 1/36 (2%)

Query: 91  NSDFRDGVYLCLLMGLLG-GFFVPLYEFHLTPQDID 125
               R  + + L + L+  G   PL +F  TP  + 
Sbjct: 1   KEKIRIVIGVLLFVLLVSVGSSPPLRQFVSTPDQVF 36


==> gnl|CDD|173334 PTZ00037, PTZ00037, DnaJ_C chaperone protein; Provisional.
          Length = 421

 Score = 29.8 bits (67), Expect = 0.67
 Identities = 17/34 (50%), Positives = 20/34 (58%), Gaps = 2/34 (5%)

Query: 135 FDLMQDAG-LPKPKARPEDIVNMDLKSTLRVLYN 167
           FDL+   G  P  K R EDIV+  LK TL  +YN
Sbjct: 107 FDLIFGGGRKPGGKKRGEDIVS-HLKVTLEQIYN 139
