# Supplementary material for: Transcriptional Profiles of Mating-Responsive Genes from Testes and Male Accessory Glands of the Mediterranean Fruit Fly, Ceratitis capitata
Source: PLoS One. 2012 Oct 11;7(10):e46812. doi: 10.1371/journal.pone.0046812 (PMC3469604; doi:10.1371/journal.pone.0046812)
Supplement: Spreadsheet S1 — Hyperlinked Excel spreadsheet containing annotated assembled ESTs. Putative peptides are named using the prefix ‘Cc-male-’ rather than the prefix ‘TAG’ used in the text. (ZIP) [file pone.0046812.s008.zip › Spreadsheet 1/links/CDD/Cc-male-1248-CDD.txt]

>Cc-male-1248

gnl|CDD|161889 TIGR00462, genX, lysyl-tRNA synthetase-like prote...    33   0.089
gnl|CDD|178117 PLN02501, PLN02501, digalactosyldiacylglycerol sy...    33   0.14 

==> gnl|CDD|161889 TIGR00462, genX, lysyl-tRNA synthetase-like protein GenX.  Many
           Gram-negative bacteria have a protein closely homologous
           to the C-terminal region of lysyl-tRNA synthetase
           (LysS). Multiple sequence alignment of these proteins
           with the homologous regions of collected LysS proteins
           shows that these proteins form a distinct set rather
           than just similar truncations of LysS. The protein is
           termed GenX after its designation in E. coli.
           Interestingly, genX often is located near a homolog of
           lysine-2,3-aminomutase. Its function is unknown.
          Length = 304

 Score = 33.3 bits (77), Expect = 0.089
 Identities = 19/83 (22%), Positives = 32/83 (38%), Gaps = 9/83 (10%)

Query: 127 DMDDLKDEI--LLNEILEPPVSKPQRLNTLSELNLDLLNQNAFASMENVDLTVLTRCLKL 184
           D  DL DE+  LL E+L  P +  +RL +  E  L     +   +     L  L      
Sbjct: 107 DYHDLMDEVEALLQELLGDPFAPWERL-SYQEAFLRYAGIDPLTA----SLDELAAAAAA 161

Query: 185 PETLDEPDEVWE--WDKLFTDVI 205
                  ++  +   D LF++ +
Sbjct: 162 HGVRASEEDDRDDLLDLLFSEKV 184


==> gnl|CDD|178117 PLN02501, PLN02501, digalactosyldiacylglycerol synthase.
          Length = 794

 Score = 32.6 bits (74), Expect = 0.14
 Identities = 35/137 (25%), Positives = 64/137 (46%), Gaps = 23/137 (16%)

Query: 78  ISGGW--------ADVGLLKS---SKTKKGASFDDER---FQSVSLAKSPIGSPSGDEIP 123
           +S GW        AD+ L+++   S     +SFD E    F S S +  P+GSPS    P
Sbjct: 16  LSKGWREVRDSADADLQLMRARANSFKNLASSFDREIENFFNSASRSSFPVGSPSASSFP 75

Query: 124 TIPDMDDLKDEILLNEILEPPVSKPQRLNTLSELNLDLLNQNAFASMENVDLTVLTRCLK 183
           T         EI   + L+P +S+ +R+ +  E++  +L +    +   +DL+ +   + 
Sbjct: 76  T---------EIDFVKKLQPKISEFRRVYSAPEISRKVLEKWGPRAKLGIDLSAIKNAIV 126

Query: 184 LPETLDEPDEVWEWDKL 200
               LD+   + E+D++
Sbjct: 127 AEMELDDRGGIVEFDRV 143
