# Supplementary material for: Transcriptional Profiles of Mating-Responsive Genes from Testes and Male Accessory Glands of the Mediterranean Fruit Fly, Ceratitis capitata
Source: PLoS One. 2012 Oct 11;7(10):e46812. doi: 10.1371/journal.pone.0046812 (PMC3469604; doi:10.1371/journal.pone.0046812)
Supplement: Spreadsheet S1 — Hyperlinked Excel spreadsheet containing annotated assembled ESTs. Putative peptides are named using the prefix ‘Cc-male-’ rather than the prefix ‘TAG’ used in the text. (ZIP) [file pone.0046812.s008.zip › Spreadsheet 1/links/CDD/Cc-male-1249-CDD.txt]

>Cc-male-1249

gnl|CDD|182895 PRK11006, phoR, phosphate regulon sensor protein;...    29   0.57 

==> gnl|CDD|182895 PRK11006, phoR, phosphate regulon sensor protein; Provisional.
          Length = 430

 Score = 28.8 bits (65), Expect = 0.57
 Identities = 11/21 (52%), Positives = 11/21 (52%), Gaps = 5/21 (23%)

Query: 45 MLPPKGFWSWEPTNLLELFSG 65
          M PP G  SWEP     LF G
Sbjct: 63 MTPPPGRGSWEP-----LFYG 78
