# Supplementary material for: Transcriptional Profiles of Mating-Responsive Genes from Testes and Male Accessory Glands of the Mediterranean Fruit Fly, Ceratitis capitata
Source: PLoS One. 2012 Oct 11;7(10):e46812. doi: 10.1371/journal.pone.0046812 (PMC3469604; doi:10.1371/journal.pone.0046812)
Supplement: Spreadsheet S1 — Hyperlinked Excel spreadsheet containing annotated assembled ESTs. Putative peptides are named using the prefix ‘Cc-male-’ rather than the prefix ‘TAG’ used in the text. (ZIP) [file pone.0046812.s008.zip › Spreadsheet 1/links/CDD/Cc-male-1250-CDD.txt]

>Cc-male-1250

gnl|CDD|109556 pfam00505, HMG_box, HMG (high mobility group) box.      74   3e-014
gnl|CDD|128679 smart00398, HMG, high mobility group.                   72   2e-013
gnl|CDD|28968 cd01390, HMGB-UBF_HMG-box, HMGB-UBF_HMG-box, class...    70   4e-013
gnl|CDD|28965 cd00084, HMG-box, High Mobility Group (HMG)-box is...    70   5e-013
gnl|CDD|185511 PTZ00199, PTZ00199, high mobility group protein; ...    65   1e-011
gnl|CDD|35207 COG5648, NHP6B, Chromatin-associated proteins cont...    65   2e-011
gnl|CDD|28966 cd01388, SOX-TCF_HMG-box, SOX-TCF_HMG-box, class I...    53   6e-008
gnl|CDD|28967 cd01389, MATA_HMG-box, MATA_HMG-box, class I membe...    47   5e-006
gnl|CDD|153106 cd01047, ACSF, Aerobic Cyclase System Fe-containi...    32   0.12 

==> gnl|CDD|109556 pfam00505, HMG_box, HMG (high mobility group) box. 
          Length = 69

 Score = 74.2 bits (183), Expect = 3e-014
 Identities = 36/69 (52%), Positives = 44/69 (63%)

Query: 68  PKRSLSAFFWFCNDERNKVKAANPEYGVGDIAKELGRKWSDVDPEVKQKYELMAEKDKAR 127
           PKR LSAFF F  ++R K+KA NP     +I+K LG KW  +  E K  YE  AEK+KAR
Sbjct: 1   PKRPLSAFFLFRQEQRAKLKAENPGLSNAEISKILGEKWKALSEEEKAPYEEKAEKEKAR 60

Query: 128 YEREMTEYK 136
           YE+E   YK
Sbjct: 61  YEKEYPAYK 69


==> gnl|CDD|128679 smart00398, HMG, high mobility group. 
          Length = 70

 Score = 71.6 bits (176), Expect = 2e-013
 Identities = 34/70 (48%), Positives = 44/70 (62%)

Query: 67  APKRSLSAFFWFCNDERNKVKAANPEYGVGDIAKELGRKWSDVDPEVKQKYELMAEKDKA 126
            PKR +SAF  F  + R K+KA NP+    +I+K+LG +W  +  E K  YE  A+KDK 
Sbjct: 1   KPKRPMSAFMLFSQENRAKIKAENPDLSNAEISKKLGERWKLLSEEEKAPYEEKAKKDKE 60

Query: 127 RYEREMTEYK 136
           RYE EM EYK
Sbjct: 61  RYEEEMPEYK 70


==> gnl|CDD|28968 cd01390, HMGB-UBF_HMG-box, HMGB-UBF_HMG-box, class II and III
           members of the HMG-box superfamily of DNA-binding
           proteins. These proteins bind the minor groove of DNA in
           a non-sequence specific fashion and contain two or more
           tandem HMG boxes. Class II members include non-histone
           chromosomal proteins, HMG1 and HMG2, which bind to bent
           or distorted DNA such as four-way DNA junctions,
           synthetic DNA cruciforms, kinked cisplatin-modified DNA,
           DNA bulges, cross-overs in supercoiled DNA, and can
           cause looping of linear DNA. Class III members include
           nucleolar and mitochondrial transcription factors, UBF
           and mtTF1, which bind four-way DNA junctions..
          Length = 66

 Score = 70.3 bits (172), Expect = 4e-013
 Identities = 34/65 (52%), Positives = 45/65 (69%)

Query: 68  PKRSLSAFFWFCNDERNKVKAANPEYGVGDIAKELGRKWSDVDPEVKQKYELMAEKDKAR 127
           PKR LSA+F F  ++R K+K  NP+  V ++ K LG KW ++  E K+KYE  AEKDK R
Sbjct: 1   PKRPLSAYFLFSQEQRPKLKKENPDASVTEVTKILGEKWKELSEEEKKKYEEKAEKDKER 60

Query: 128 YEREM 132
           YE+EM
Sbjct: 61  YEKEM 65


==> gnl|CDD|28965 cd00084, HMG-box, High Mobility Group (HMG)-box is found in a
           variety of eukaryotic chromosomal proteins and
           transcription factors. HMGs bind to the minor groove of
           DNA and have been classified by DNA binding preferences.
           Two phylogenically distinct groups of Class I proteins
           bind DNA in a sequence specific fashion and contain a
           single HMG box. One group (SOX-TCF) includes
           transcription factors, TCF-1, -3, -4; and also SRY and
           LEF-1, which bind four-way DNA junctions and duplex DNA
           targets. The second group (MATA) includes fungal mating
           type gene products MC, MATA1 and Ste11. Class II and III
           proteins (HMGB-UBF) bind DNA in a non-sequence specific
           fashion and contain two or more tandem HMG boxes. Class
           II members include non-histone chromosomal proteins,
           HMG1 and HMG2, which bind to bent or distorted DNA such
           as four-way DNA junctions, synthetic DNA cruciforms,
           kinked cisplatin-modified DNA, DNA bulges, cross-overs
           in supercoiled DNA, and can cause looping of linear DNA.
           Class III members include nucleolar and mitochondrial
           transcription factors, UBF and mtTF1, which bind
           four-way DNA junctions..
          Length = 66

 Score = 70.3 bits (172), Expect = 5e-013
 Identities = 36/65 (55%), Positives = 44/65 (67%)

Query: 68  PKRSLSAFFWFCNDERNKVKAANPEYGVGDIAKELGRKWSDVDPEVKQKYELMAEKDKAR 127
           PKR LSA+F F  + R +VKA NP   VG+I+K LG  W  +  E K+KYE  AEKDK R
Sbjct: 1   PKRPLSAYFLFSQEHRAEVKAENPGLSVGEISKILGEMWKSLSEEEKKKYEEKAEKDKER 60

Query: 128 YEREM 132
           YE+EM
Sbjct: 61  YEKEM 65


==> gnl|CDD|185511 PTZ00199, PTZ00199, high mobility group protein; Provisional.
          Length = 94

 Score = 65.3 bits (159), Expect = 1e-011
 Identities = 36/85 (42%), Positives = 52/85 (61%), Gaps = 2/85 (2%)

Query: 53  VGRGKKRKMIKDPNAPKRSLSAFFWFCNDERNKVKAANPEYG--VGDIAKELGRKWSDVD 110
           V   K ++  KDPNAPKR+LSA+ +F  ++R ++ A NPE    V  + K +G  W+ + 
Sbjct: 8   VLVRKNKRKKKDPNAPKRALSAYMFFAKEKRAEIIAENPELAKDVAAVGKMVGEAWNKLS 67

Query: 111 PEVKQKYELMAEKDKARYEREMTEY 135
            E K  YE  A++DK RYE+E  EY
Sbjct: 68  EEEKAPYEKKAQEDKVRYEKEKAEY 92


==> gnl|CDD|35207 COG5648, NHP6B, Chromatin-associated proteins containing the HMG
           domain [Chromatin structure and dynamics].
          Length = 211

 Score = 65.1 bits (158), Expect = 2e-011
 Identities = 41/140 (29%), Positives = 65/140 (46%), Gaps = 6/140 (4%)

Query: 47  PPKGTVVGRGKKRKMIKDPNAPKRSLSAFFWFCNDERNKVKAANPEYGVGDIAKELGRKW 106
           P K T   R  ++K  KDPN PKR LSA+F +  + R++++  NP+   G++ K L  KW
Sbjct: 52  PRKKTKSKRLVRKK--KDPNGPKRPLSAYFLYSAENRDEIRKENPKLTFGEVGKLLSEKW 109

Query: 107 SDVDPEVKQKYELMAEKDKARYEREMTEYKTSGKIPMSAPSMQAQQAAAQKAALLAASSQ 166
            ++  E K+ Y   A  D+ RY+RE  EY    K+P  AP     +   +    +   S 
Sbjct: 110 KELTDEEKEPYYKEANSDRERYQREKEEYNK--KLPNKAPIGPFIENEPKIRPKVEGPSP 167

Query: 167 QH--EEHGDDDGDGDDDENQ 184
                E          + ++
Sbjct: 168 DKALVEETKIISKAWSELDE 187


 Score = 29.6 bits (66), Expect = 0.80
 Identities = 17/78 (21%), Positives = 34/78 (43%)

Query: 57  KKRKMIKDPNAPKRSLSAFFWFCNDERNKVKAANPEYGVGDIAKELGRKWSDVDPEVKQK 116
           ++++        K  +  F       R KV+  +P+  + +  K + + WS++D   K+K
Sbjct: 133 REKEEYNKKLPNKAPIGPFIENEPKIRPKVEGPSPDKALVEETKIISKAWSELDESKKKK 192

Query: 117 YELMAEKDKARYEREMTE 134
           Y    +K K  Y+    E
Sbjct: 193 YIDKYKKLKEEYDSFYPE 210


==> gnl|CDD|28966 cd01388, SOX-TCF_HMG-box, SOX-TCF_HMG-box, class I member of the
           HMG-box superfamily of DNA-binding proteins. These
           proteins contain a single HMG box, and bind the minor
           groove of DNA in a highly sequence-specific manner.
           Members include SRY and its homologs in insects and
           vertebrates, and transcription factor-like proteins,
           TCF-1, -3, -4, and LEF-1. They appear to bind the minor
           groove of the A/T C A A A G/C-motif..
          Length = 72

 Score = 53.0 bits (127), Expect = 6e-008
 Identities = 23/68 (33%), Positives = 32/68 (47%)

Query: 69  KRSLSAFFWFCNDERNKVKAANPEYGVGDIAKELGRKWSDVDPEVKQKYELMAEKDKARY 128
           KR ++AF  F    R KV    P      I+K LG +W  +  E KQ Y   A+K K  +
Sbjct: 3   KRPMNAFMLFSKRHRRKVLQEYPLKENRAISKILGDRWKALSNEEKQPYYEEAKKLKELH 62

Query: 129 EREMTEYK 136
            +   +YK
Sbjct: 63  MKLYPDYK 70


==> gnl|CDD|28967 cd01389, MATA_HMG-box, MATA_HMG-box, class I member of the HMG-box
           superfamily of DNA-binding proteins. These proteins
           contain a single HMG box, and bind the minor groove of
           DNA in a highly sequence-specific manner. Members
           include the fungal mating type gene products MC, MATA1
           and Ste11..
          Length = 77

 Score = 46.8 bits (111), Expect = 5e-006
 Identities = 24/69 (34%), Positives = 39/69 (56%)

Query: 68  PKRSLSAFFWFCNDERNKVKAANPEYGVGDIAKELGRKWSDVDPEVKQKYELMAEKDKAR 127
             R  +AF  +  D+  ++K  NP     +I++ +GR W    PEVK  Y+ +AE++K R
Sbjct: 2   IPRPRNAFILYRQDKHAQLKTENPGLTNNEISRIIGRMWRSESPEVKAYYKELAEEEKER 61

Query: 128 YEREMTEYK 136
           + RE  +YK
Sbjct: 62  HAREYPDYK 70


==> gnl|CDD|153106 cd01047, ACSF, Aerobic Cyclase System Fe-containing subunit (ACSF),
           ferritin-like diiron-binding domain.  Aerobic Cyclase
           System, Fe-containing subunit (ACSF) is a member of a
           broad superfamily of ferritin-like diiron-carboxylate
           proteins. Rubrivivax gelatinosus acsF codes for a
           conserved, putative binuclear iron-cluster-containing
           protein involved in aerobic oxidative cyclization of
           Mg-protoporphyrin IX monomethyl ester. AcsF and homologs
           have a leucine zipper and two copies of the conserved
           glutamate and histidine residues predicted to act as
           ligands for iron in the Ex(29-35)DExRH motifs. Several
           homologs of AcsF are found in a wide range of
           photosynthetic organisms, including Chlamydomonas
           reinhardtii Crd1 and Pharbitis nil PNZIP, suggesting
           that this aerobic oxidative cyclization mechanism is
           conserved from bacteria to plants.
          Length = 323

 Score = 32.3 bits (74), Expect = 0.12
 Identities = 13/29 (44%), Positives = 21/29 (72%), Gaps = 1/29 (3%)

Query: 100 KELGRKWSDVDPEVKQKYELMAEKDKARY 128
           KELGR+  + +P V + + LMA +D+AR+
Sbjct: 83  KELGRRLKNTNPVVAELFRLMA-RDEARH 110
