# Supplementary material for: Transcriptional Profiles of Mating-Responsive Genes from Testes and Male Accessory Glands of the Mediterranean Fruit Fly, Ceratitis capitata
Source: PLoS One. 2012 Oct 11;7(10):e46812. doi: 10.1371/journal.pone.0046812 (PMC3469604; doi:10.1371/journal.pone.0046812)
Supplement: Spreadsheet S1 — Hyperlinked Excel spreadsheet containing annotated assembled ESTs. Putative peptides are named using the prefix ‘Cc-male-’ rather than the prefix ‘TAG’ used in the text. (ZIP) [file pone.0046812.s008.zip › Spreadsheet 1/links/CDD/Cc-male-1251-CDD.txt]

>Cc-male-1251

gnl|CDD|33946 COG4221, COG4221, Short-chain alcohol dehydrogenas...   124   1e-029
gnl|CDD|181298 PRK08219, PRK08219, short chain dehydrogenase; Pr...    98   3e-021
gnl|CDD|181136 PRK07825, PRK07825, short chain dehydrogenase; Pr...    97   4e-021
gnl|CDD|30648 COG0300, DltE, Short-chain dehydrogenases of vario...    88   2e-018
gnl|CDD|180183 PRK05653, fabG, 3-ketoacyl-(acyl-carrier-protein)...    85   2e-017
gnl|CDD|31231 COG1028, FabG, Dehydrogenases with different speci...    84   4e-017
gnl|CDD|181335 PRK08264, PRK08264, short chain dehydrogenase; Va...    81   3e-016
gnl|CDD|180446 PRK06180, PRK06180, short chain dehydrogenase; Pr...    80   5e-016
gnl|CDD|183775 PRK12826, PRK12826, 3-ketoacyl-(acyl-carrier-prot...    78   2e-015
gnl|CDD|180126 PRK05557, fabG, 3-ketoacyl-(acyl-carrier-protein)...    77   4e-015

==> gnl|CDD|33946 COG4221, COG4221, Short-chain alcohol dehydrogenase of unknown
           specificity [General function prediction only].
          Length = 246

 Score =  124 bits (314), Expect = 1e-029
 Identities = 61/189 (32%), Positives = 90/189 (47%), Gaps = 18/189 (9%)

Query: 4   EVIDAFKQVESKYGPVAVLVNNAGIVHNSGLLAEGSSQDVRDIIETNILGLVNATREAFR 63
            V  A + +  ++G + +LVNNAG +     L E    D   +I+TN+ GL+N TR    
Sbjct: 67  AVEAAIEALPEEFGRIDILVNNAG-LALGDPLDEADLDDWDRMIDTNVKGLLNGTRAVLP 125

Query: 64  SMKAAGGEGHVFLINSVAGHQV-PNVLKVPMSIYSPSKFAVTALTEVFRQEFNTEQTKVK 122
            M      GH+  + S+AG    P       ++Y  +K AV A +   RQE     T ++
Sbjct: 126 GMVERKS-GHIINLGSIAGRYPYPG-----GAVYGATKAAVRAFSLGLRQE--LAGTGIR 177

Query: 123 VTSISPGFVETEIIS--------EQMRAQLGHFPRLKADDIADALVYCLQTPPHVQIHEL 174
           VT ISPG VET   S        E+          L  +DIA+A+++    P HV I+E+
Sbjct: 178 VTVISPGLVETTEFSTVRFEGDDERADKVYKGGTALTPEDIAEAVLFAATQPQHVNINEI 237

Query: 175 TIKPVGEAF 183
            I P  +AF
Sbjct: 238 EIMPTNQAF 246


==> gnl|CDD|181298 PRK08219, PRK08219, short chain dehydrogenase; Provisional.
          Length = 227

 Score = 97.7 bits (244), Expect = 3e-021
 Identities = 54/181 (29%), Positives = 89/181 (49%), Gaps = 19/181 (10%)

Query: 7   DAFKQVESKYGPVAVLVNNAGIVHNSGLLAEGSSQDVRDIIETNILGLVNATREAFRSMK 66
           +A      + G + VLV+NAG+    G +AE +  + R  +E N++     TR    +++
Sbjct: 60  EAIAAAVEQLGRLDVLVHNAGVADL-GPVAESTVDEWRATLEVNVVAPAELTRLLLPALR 118

Query: 67  AAGGEGHVFLINSVAGHQVPNVLKVPMSIYSPSKFAVTALTEVFRQEFNTEQTKVKVTSI 126
           AA G  HV  INS AG +           Y+ SKFA+ AL +  R+E   E   V+VTS+
Sbjct: 119 AAHG--HVVFINSGAGLRA----NPGWGSYAASKFALRALADALREE---EPGNVRVTSV 169

Query: 127 SPGFVETEIISEQMRAQLG------HFPRLKADDIADALVYCLQTPPHVQIHELTIKPVG 180
            PG  +T++    + AQ G       +  L+ + +A A+ + +  PP   I E+ ++P  
Sbjct: 170 HPGRTDTDM-QRGLVAQEGGEYDPERY--LRPETVAKAVRFAVDAPPDAHITEVVVRPRP 226

Query: 181 E 181
            
Sbjct: 227 R 227


==> gnl|CDD|181136 PRK07825, PRK07825, short chain dehydrogenase; Provisional.
          Length = 273

 Score = 96.9 bits (242), Expect = 4e-021
 Identities = 54/163 (33%), Positives = 82/163 (50%), Gaps = 13/163 (7%)

Query: 11  QVESKYGPVAVLVNNAGIVHNSGLLAEGSSQDVRDIIETNILGLVNATREAFRSMKAAGG 70
            VE+  GP+ VLVNNAG++     L E      R I++ N+ G++  ++ A   M    G
Sbjct: 71  AVEADLGPIDVLVNNAGVMPVGPFLDE-PDAVTRRILDVNVYGVILGSKLAAPRM-VPRG 128

Query: 71  EGHVFLINSVAGHQVPNVLKVP-MSIYSPSKFAVTALTEVFRQEFNTEQTKVKVTSISPG 129
            GHV  + S+AG      + VP M+ Y  SK AV   T+  R E     T V V+ + P 
Sbjct: 129 RGHVVNVASLAG-----KIPVPGMATYCASKHAVVGFTDAARLEL--RGTGVHVSVVLPS 181

Query: 130 FVETEIISEQMRAQLGHFPRLKADDIADALVYCLQTP-PHVQI 171
           FV TE+I+         F  ++ +D+A A+V  +  P P V++
Sbjct: 182 FVNTELIAGT--GGAKGFKNVEPEDVAAAIVGTVAKPRPEVRV 222


==> gnl|CDD|30648 COG0300, DltE, Short-chain dehydrogenases of various substrate
           specificities [General function prediction only].
          Length = 265

 Score = 87.6 bits (217), Expect = 2e-018
 Identities = 49/161 (30%), Positives = 75/161 (46%), Gaps = 13/161 (8%)

Query: 9   FKQVESKYGPVAVLVNNAGIVHNSGLLAEGSSQDVRDIIETNILGLVNATREAFRSMKAA 68
             +++ + GP+ VLVNNAG     G   E S  +  ++I+ NIL L   T+     M   
Sbjct: 75  EDELKERGGPIDVLVNNAGFGT-FGPFLELSLDEEEEMIQLNILALTRLTKAVLPGMVER 133

Query: 69  GGEGHVFLINSVAGHQ-VPNVLKVPMSIYSPSKFAVTALTEVFRQEFNTEQTKVKVTSIS 127
           G  GH+  I S AG    P      M++YS +K  V + +E  R+E   + T VKVT++ 
Sbjct: 134 GA-GHIINIGSAAGLIPTPY-----MAVYSATKAFVLSFSEALREEL--KGTGVKVTAVC 185

Query: 128 PGFVETEIISE---QMRAQLGHFPRLKADDIADALVYCLQT 165
           PG   TE        +         L  +D+A+A +  L+ 
Sbjct: 186 PGPTRTEFFDAKGSDVYLLSPGELVLSPEDVAEAALKALEK 226


==> gnl|CDD|180183 PRK05653, fabG, 3-ketoacyl-(acyl-carrier-protein) reductase;
           Validated.
          Length = 246

 Score = 84.8 bits (211), Expect = 2e-017
 Identities = 40/162 (24%), Positives = 68/162 (41%), Gaps = 15/162 (9%)

Query: 4   EVIDAFKQVESKYGPVAVLVNNAGIVHNSGLLAEGSSQDVRDIIETNILGLVNATREAFR 63
            V    +     +G + +LVNNAGI     LL   S +D   +I+ N+ G  N  R A  
Sbjct: 68  AVRALIEAAVEAFGALDILVNNAGI-TRDALLPRMSEEDWDRVIDVNLTGTFNVVRAALP 126

Query: 64  SMKAAGGEGHVFLINSVAGHQVPNVLKVPMSIYSPSKFAVTALTEVFRQEFNTEQTKVKV 123
            M  A   G +  I+SV+G    N  +     YS +K  V   T+    E       + V
Sbjct: 127 PMIKARY-GRIVNISSVSG-VTGNPGQTN---YSAAKAGVIGFTKALALE--LASRGITV 179

Query: 124 TSISPGFVETEIISEQMRAQLGHFPRL-------KADDIADA 158
            +++PGF++T++             +        + +++A+A
Sbjct: 180 NAVAPGFIDTDMTEGLPEEVKAEILKEIPLGRLGQPEEVANA 221


==> gnl|CDD|31231 COG1028, FabG, Dehydrogenases with different specificities (related
           to short-chain alcohol dehydrogenases) [Secondary
           metabolites biosynthesis, transport, and catabolism /
           General function prediction only].
          Length = 251

 Score = 83.7 bits (206), Expect = 4e-017
 Identities = 46/168 (27%), Positives = 78/168 (46%), Gaps = 20/168 (11%)

Query: 4   EVIDAFKQVESKYGPVAVLVNNAGIVHNSGLLAEGSSQDVRDIIETNILGLVNATREAFR 63
            V       E ++G + +LVNNAGI      L E + +D   +I+ N+LG    TR A  
Sbjct: 72  SVEALVAAAEEEFGRIDILVNNAGIAGPDAPLEELTEEDWDRVIDVNLLGAFLLTRAALP 131

Query: 64  SMKAAGGEGHVFLINSVAGHQVPNVLKVPMSIYSPSKFAVTALTEVFRQEFNTEQTKVKV 123
            MK    +  +  I+SVAG   P       + Y+ SK A+  LT+    E       ++V
Sbjct: 132 LMK----KQRIVNISSVAGLGGP----PGQAAYAASKAALIGLTKALALEL--APRGIRV 181

Query: 124 TSISPGFVETEIISEQMRAQLGHFPRLKA----------DDIADALVY 161
            +++PG+++T + +    A+L    RL A          +++A A+ +
Sbjct: 182 NAVAPGYIDTPMTAALESAELEALKRLAARIPLGRLGTPEEVAAAVAF 229


==> gnl|CDD|181335 PRK08264, PRK08264, short chain dehydrogenase; Validated.
          Length = 238

 Score = 80.7 bits (200), Expect = 3e-016
 Identities = 45/150 (30%), Positives = 68/150 (45%), Gaps = 15/150 (10%)

Query: 17  GPVAVLVNNAGIVHNSGLLAEGSSQDVRDIIETNILGLVNATREAFRSMKAAGGEGHVFL 76
             V +LVNNAGI     LL EG    +R  +ETN  G +   R AF  + AA G G +  
Sbjct: 72  SDVTILVNNAGIFRTGSLLLEGDEDALRAEMETNYFGPLAMAR-AFAPVLAANGGGAIVN 130

Query: 77  INSVAGHQVPNVLKVP-MSIYSPSKFAVTALTEVFRQEFNTEQTKVKVTSISPGFVETEI 135
           + SV        +  P +  YS SK A  +LT+  R E    Q   +V  + PG ++T++
Sbjct: 131 VLSVLS-----WVNFPNLGTYSASKAAAWSLTQALRAEL-APQ-GTRVLGVHPGPIDTDM 183

Query: 136 ISEQMRAQLGHFPRLKADDIADALVYCLQT 165
            +          P+    D+A  ++  L+ 
Sbjct: 184 AAGLD------APKASPADVARQILDALEA 207


==> gnl|CDD|180446 PRK06180, PRK06180, short chain dehydrogenase; Provisional.
          Length = 277

 Score = 80.0 bits (198), Expect = 5e-016
 Identities = 38/128 (29%), Positives = 59/128 (46%), Gaps = 10/128 (7%)

Query: 3   REVIDAFKQVESKYGPVAVLVNNAGIVHNSGLLAEGSSQDVRDIIETNILGLVNATREAF 62
             +       E+ +GP+ VLVNNAG  H  G + E    ++R   E N+ G V  T+   
Sbjct: 63  DAIDAVVADAEATFGPIDVLVNNAGYGH-EGAIEESPLAEMRRQFEVNVFGAVAMTKAVL 121

Query: 63  RSMKAAGGEGHVFLINSVAGH-QVPNVLKVPMSIYSPSKFAVTALTEVFRQEFNTEQTKV 121
             M+A    GH+  I S+ G   +P      +  Y  SKFA+  ++E   +E       +
Sbjct: 122 PGMRARRR-GHIVNITSMGGLITMP-----GIGYYCGSKFALEGISESLAKE--VAPFGI 173

Query: 122 KVTSISPG 129
            VT++ PG
Sbjct: 174 HVTAVEPG 181


==> gnl|CDD|183775 PRK12826, PRK12826, 3-ketoacyl-(acyl-carrier-protein) reductase;
           Reviewed.
          Length = 251

 Score = 78.4 bits (194), Expect = 2e-015
 Identities = 43/167 (25%), Positives = 68/167 (40%), Gaps = 17/167 (10%)

Query: 4   EVIDAFKQVESKYGPVAVLVNNAGIVHNSGLLAEGSSQDVRDIIETNILGLVNATREAFR 63
            +  A       +G + +LV NAGI       AE   +    +I+ N+ G    T+ A  
Sbjct: 69  ALKAAVAAGVEDFGRLDILVANAGI-FPLTPFAEMDDEQWERVIDVNLTGTFLLTQAALP 127

Query: 64  SMKAAGGEGHVFLINSVAGHQVPNVLKVPMSI-YSPSKFAVTALTEVFRQEFNTEQTKVK 122
           ++  AGG G + L +SVAG +V      P    Y+ SK  +   T     E       + 
Sbjct: 128 ALIRAGG-GRIVLTSSVAGPRVGY----PGLAHYAASKAGLVGFTRALALELAAR--NIT 180

Query: 123 VTSISPGFVETEII----SEQMRAQLGHFPRLK----ADDIADALVY 161
           V S+ PG V+T +       Q    +     L      +DIA A+++
Sbjct: 181 VNSVHPGGVDTPMAGNLGDAQWAEAIAAAIPLGRLGEPEDIAAAVLF 227


==> gnl|CDD|180126 PRK05557, fabG, 3-ketoacyl-(acyl-carrier-protein) reductase;
           Validated.
          Length = 248

 Score = 76.8 bits (190), Expect = 4e-015
 Identities = 48/165 (29%), Positives = 82/165 (49%), Gaps = 15/165 (9%)

Query: 4   EVIDAFKQVESKYGPVAVLVNNAGIVHNSGLLAEGSSQDVRDIIETNILGLVNATREAFR 63
            V  A  + ++++G V +LVNNAGI     LL     +D   +I+TN+ G+ N T+   R
Sbjct: 69  SVERAVDEAKAEFGGVDILVNNAGIT-RDNLLMRMKEEDWDRVIDTNLTGVFNLTKAVAR 127

Query: 64  SMKAAGGEGHVFLINSVAGHQVPNVLKVPMSIYSPSKFAVTALTEVFRQEFNTEQTKVKV 123
            M      G +  I+SV G  + N  +     Y+ SK  V   T+   +E  +    + V
Sbjct: 128 PMMKQRS-GRIINISSVVG-LMGNPGQAN---YAASKAGVIGFTKSLARELASRG--ITV 180

Query: 124 TSISPGFVETE---IISEQMRAQ-LGHFP--RL-KADDIADALVY 161
            +++PGF+ET+    + E ++   L   P  RL + ++IA A+ +
Sbjct: 181 NAVAPGFIETDMTDALPEDVKEAILAQIPLGRLGQPEEIASAVAF 225
