# Supplementary material for: Transcriptional Profiles of Mating-Responsive Genes from Testes and Male Accessory Glands of the Mediterranean Fruit Fly, Ceratitis capitata
Source: PLoS One. 2012 Oct 11;7(10):e46812. doi: 10.1371/journal.pone.0046812 (PMC3469604; doi:10.1371/journal.pone.0046812)
Supplement: Spreadsheet S1 — Hyperlinked Excel spreadsheet containing annotated assembled ESTs. Putative peptides are named using the prefix ‘Cc-male-’ rather than the prefix ‘TAG’ used in the text. (ZIP) [file pone.0046812.s008.zip › Spreadsheet 1/links/CDD/Cc-male-1252-CDD.txt]

>Cc-male-1252

gnl|CDD|148703 pfam07248, DUF1431, Protein of unknown function (...   136   8e-033
gnl|CDD|128931 smart00689, DM6, Cysteine-rich domain currently s...   120   5e-028

==> gnl|CDD|148703 pfam07248, DUF1431, Protein of unknown function (DUF1431).  This
           family contains a number of Drosophila melanogaster
           proteins of unknown function. These contain several
           conserved cysteine residues.
          Length = 159

 Score =  136 bits (344), Expect = 8e-033
 Identities = 69/158 (43%), Positives = 93/158 (58%), Gaps = 1/158 (0%)

Query: 68  CCLDPCPDLQPRFDELYYKPSDKMKRKYTQTWVECPKIMYARKKICCYDNIIPPAFERRM 127
           CC DPC +  PRFD LYY+PSDK KRKY +TWVECP IM   KK+CCYD  +PP  +RR 
Sbjct: 1   CCEDPCAEPLPRFDLLYYRPSDKAKRKYQRTWVECPPIMRKPKKVCCYDKAVPPPIKRRK 60

Query: 128 HKRRKASEECKPRPTDLMPCKTMSRSI-CPKFVLPGCTAVRDPAKCGRPRPKRSCVKICT 186
            K++  +   K    + M C   + +  CP+  +P C   R P  C R R    C K  T
Sbjct: 61  RKKKPRTAPPKEPELNPMECLQKTATGPCPRIKMPCCKPARIPPSCRRGRRPSCCRKRRT 120

Query: 187 PYPSFSECTKKKPRPPRSVECRCLDIPSMCDVFRLLKR 224
           PYPSFSEC +++       EC CL++P +C+++   +R
Sbjct: 121 PYPSFSECKREELPEAPPTECECLEVPPLCEMWAEYRR 158


==> gnl|CDD|128931 smart00689, DM6, Cysteine-rich domain currently specific to
           Drosophila. 
          Length = 157

 Score =  120 bits (302), Expect = 5e-028
 Identities = 76/156 (48%), Positives = 88/156 (56%), Gaps = 4/156 (2%)

Query: 67  ECCLDPCPDLQPRFDELYYKPSDKMKRKYTQTWVECPKIMYARKKICCYDNIIPPAFERR 126
           ECC DPC    PRFD LYYKPSDK  RKY +TWVECP IM   K+ICC D    P   R 
Sbjct: 1   ECCEDPCALPLPRFDLLYYKPSDKANRKYQRTWVECPPIMIKPKRICCPDK--EPRIPRP 58

Query: 127 MHKRRKASEECKPRPT-DLMPCKTMSRSI-CPKFVLPGCTAVRDPAKCGRPRPKRSCVKI 184
             +RRK        PT + MPCK  +    CP+  +P C   R P  C   R    CVK 
Sbjct: 59  RRRRRKPRCPSAACPTGNPMPCKPEAGKSPCPRIRMPCCKPARRPPSCRAVRRPSDCVKR 118

Query: 185 CTPYPSFSECTKKKPRPPRSVECRCLDIPSMCDVFR 220
            TPYPSFSEC ++K   P   EC CL  PS+C+V+R
Sbjct: 119 RTPYPSFSECKREKLPKPPPRECECLKKPSLCEVWR 154
