# Supplementary material for: Transcriptional Profiles of Mating-Responsive Genes from Testes and Male Accessory Glands of the Mediterranean Fruit Fly, Ceratitis capitata
Source: PLoS One. 2012 Oct 11;7(10):e46812. doi: 10.1371/journal.pone.0046812 (PMC3469604; doi:10.1371/journal.pone.0046812)
Supplement: Spreadsheet S1 — Hyperlinked Excel spreadsheet containing annotated assembled ESTs. Putative peptides are named using the prefix ‘Cc-male-’ rather than the prefix ‘TAG’ used in the text. (ZIP) [file pone.0046812.s008.zip › Spreadsheet 1/links/CDD/Cc-male-1253-CDD.txt]

>Cc-male-1253

gnl|CDD|183739 PRK12778, PRK12778, putative bifunctional 2-polyp...    33   0.23 
gnl|CDD|184830 PRK14809, PRK14809, histidinol-phosphate aminotra...    32   0.41 

==> gnl|CDD|183739 PRK12778, PRK12778, putative bifunctional 2-polyprenylphenol
           hydroxylase/glutamate synthase subunit beta;
           Provisional.
          Length = 752

 Score = 32.8 bits (75), Expect = 0.23
 Identities = 14/60 (23%), Positives = 27/60 (45%), Gaps = 10/60 (16%)

Query: 159 HKWDDAEWKKHIKYLKRLAKPKKEPKQPKLPVNKM--KLESMSRFKELALPKTYEESMKE 216
             W     K          KPK+     ++P+ ++  +  + +RF+E+ L  T E++M E
Sbjct: 276 AAWRAELRKSM--------KPKERTAIERVPMPELDPEYRAHNRFEEVNLGLTKEQAMTE 327


==> gnl|CDD|184830 PRK14809, PRK14809, histidinol-phosphate aminotransferase;
           Provisional.
          Length = 357

 Score = 31.7 bits (72), Expect = 0.41
 Identities = 21/53 (39%), Positives = 29/53 (54%), Gaps = 12/53 (22%)

Query: 262 YKATKRIKEIATPREKGVGESDL-----KENPFSISPNALKARTTARIKELAE 309
           Y+A + I+E+A  RE G+   DL      ENP   SP A++A     I+E AE
Sbjct: 12  YRAGRGIEEVA--RELGLDPDDLVKLSSNENPHGPSPAAVEA-----IREAAE 57
