# Supplementary material for: Transcriptional Profiles of Mating-Responsive Genes from Testes and Male Accessory Glands of the Mediterranean Fruit Fly, Ceratitis capitata
Source: PLoS One. 2012 Oct 11;7(10):e46812. doi: 10.1371/journal.pone.0046812 (PMC3469604; doi:10.1371/journal.pone.0046812)
Supplement: Spreadsheet S1 — Hyperlinked Excel spreadsheet containing annotated assembled ESTs. Putative peptides are named using the prefix ‘Cc-male-’ rather than the prefix ‘TAG’ used in the text. (ZIP) [file pone.0046812.s008.zip › Spreadsheet 1/links/CDD/Cc-male-1254-CDD.txt]

>Cc-male-1254

gnl|CDD|144301 pfam00650, CRAL_TRIO, CRAL/TRIO domain.  The orig...    63   1e-010
gnl|CDD|29115 cd00170, SEC14, Sec14p-like lipid-binding domain. ...    48   3e-006

==> gnl|CDD|144301 pfam00650, CRAL_TRIO, CRAL/TRIO domain.  The original profile has
           been extended to include the carboxyl domain from the
           known structure of Sec14.
          Length = 134

 Score = 62.7 bits (153), Expect = 1e-010
 Identities = 29/117 (24%), Positives = 52/117 (44%), Gaps = 3/117 (2%)

Query: 50  IHFTRMGQIDTSLYTAKDIFRFLMFRSEIEANTDDNWIISGVLEIMDFSKIPYALLRQFE 109
           ++    G  D    +++++ RFL++  E      +   I G+  I+D   +    L  F+
Sbjct: 1   LYLRPGGHFDPKK-SSEELIRFLVYLLERALLLLEPQGIEGLTVIIDMKGLSLKSLWNFD 59

Query: 110 ANLFKKMAAFLEYGVPTNLVGTHIVNASMDAQIILNLVRLVM--KQKELLHIHSSLE 164
            +L KK+   L+   P  L    IVNA      I  L++  +  K +E +H H + E
Sbjct: 60  ISLLKKILKILQDNYPERLGRILIVNAPWIFNAIWKLIKPFLDPKTREKIHFHKNNE 116


==> gnl|CDD|29115 cd00170, SEC14, Sec14p-like lipid-binding domain. Found in
           secretory proteins, such as S. cerevisiae
           phosphatidylinositol transfer protein (Sec14p), and in
           lipid regulated proteins such as RhoGAPs, RhoGEFs and
           neurofibromin (NF1). SEC14 domain of Dbl is known to
           associate with G protein beta/gamma subunits..
          Length = 157

 Score = 48.1 bits (114), Expect = 3e-006
 Identities = 24/115 (20%), Positives = 50/115 (43%), Gaps = 3/115 (2%)

Query: 47  GPRIHFTRMGQID-TSLYTAKDIFRFLMFRSEIEANTDDNWIISGVLEIMDFSKIPYALL 105
           G  +   R G  D +    ++++ R+L++  E     DD   + G + I+D   +  + L
Sbjct: 20  GRPVLIIRAGNKDLSKSLDSEELLRYLVYTLEKLLQEDDE-QVEGFVVIIDLKGLSLSHL 78

Query: 106 RQFEANLFKKMAAFLEYGVPTNLVGTHIVNASMDAQIILNLVRLVMKQKELLHIH 160
                +L KK+   L+   P  L   +I+N     +++  +V+  + +K    I 
Sbjct: 79  LPD-PSLLKKILKILQDNYPERLKAVYIINPPWFFKVLWKIVKPFLSEKTRKKIV 132
