# Supplementary material for: Transcriptional Profiles of Mating-Responsive Genes from Testes and Male Accessory Glands of the Mediterranean Fruit Fly, Ceratitis capitata
Source: PLoS One. 2012 Oct 11;7(10):e46812. doi: 10.1371/journal.pone.0046812 (PMC3469604; doi:10.1371/journal.pone.0046812)
Supplement: Spreadsheet S1 — Hyperlinked Excel spreadsheet containing annotated assembled ESTs. Putative peptides are named using the prefix ‘Cc-male-’ rather than the prefix ‘TAG’ used in the text. (ZIP) [file pone.0046812.s008.zip › Spreadsheet 1/links/CDD/Cc-male-1255-CDD.txt]

>Cc-male-1255

gnl|CDD|178137 PLN02522, PLN02522, ATP citrate (pro-S)-lyase.         388   e-108
gnl|CDD|99854 cd06100, CCL_ACL-C, Citryl-CoA lyase (CCL), the C-...   283   5e-077
gnl|CDD|30721 COG0372, GltA, Citrate synthase [Energy production...   125   1e-029
gnl|CDD|180478 PRK06224, PRK06224, citrate synthase; Provisional.      89   1e-018
gnl|CDD|99853 cd06099, CS_ACL-C_CCL, Citrate synthase (CS), citr...    80   7e-016
gnl|CDD|144026 pfam00285, Citrate_synt, Citrate synthase.              80   9e-016
gnl|CDD|99855 cd06101, citrate_synt, Citrate synthase (CS) catal...    80   9e-016
gnl|CDD|99871 cd06118, citrate_synt_like_1, Citrate synthase (CS...    70   8e-013
gnl|CDD|178075 PLN02456, PLN02456, citrate synthase.                   61   4e-010
gnl|CDD|130859 TIGR01800, cit_synth_II, 2-methylcitrate synthase...    59   3e-009

==> gnl|CDD|178137 PLN02522, PLN02522, ATP citrate (pro-S)-lyase.
          Length = 608

 Score =  388 bits (997), Expect = e-108
 Identities = 143/245 (58%), Positives = 183/245 (74%)

Query: 4   QELLYAGMPISEVLSKDVGIGGVVSLLWFQRSLPPFVCKFFEMCLMVTADHGPAVSGAHN 63
           +E  YAG+P+S ++ KD G+G V+SLLWF+RSLP +  KF EMC+M+ ADHGP VSGAHN
Sbjct: 363 EEPCYAGVPMSSIIEKDYGVGDVISLLWFKRSLPRYCTKFIEMCIMLCADHGPCVSGAHN 422

Query: 64  TIVCARAGKDLVSSVVSGLLTIGDRFGGALDGSARQFSEAYDSNLHPMDFVNQMRKEGRL 123
           TIV ARAGKDLVSS+VSGLLTIG RFGGA+D +AR F +AYD  L P +FV  M+K+G  
Sbjct: 423 TIVTARAGKDLVSSLVSGLLTIGPRFGGAIDDAARYFKDAYDRGLTPYEFVEGMKKKGIR 482

Query: 124 IMGIGHRVKSINNPDVRVKIIKEFVLENFPSAPLLRYALEVEKITTSKKPNLILNVDGVI 183
           + GIGHR+KS +N D RV++++++   +FPS   + YA++VE  T SK  NL+LNVDG I
Sbjct: 483 VPGIGHRIKSRDNRDKRVELLQKYARTHFPSVKYMEYAVQVETYTLSKANNLVLNVDGAI 542

Query: 184 ATSFVDMLRNCGSFTSEEAQEYINIGAINSLFVLGRSIGFIGHYMDQKRLKQGLYRHPWD 243
            + F+D+L   G FT +E  E + IG +N LFVL RSIG IGH  DQKRLKQ LYRHPW+
Sbjct: 543 GSLFLDLLAGSGMFTKQEIDEIVEIGYLNGLFVLARSIGLIGHTFDQKRLKQPLYRHPWE 602

Query: 244 DISYV 248
           D+ Y 
Sbjct: 603 DVLYT 607


==> gnl|CDD|99854 cd06100, CCL_ACL-C, Citryl-CoA lyase (CCL), the C-terminal portion
           of the single-subunit type ATP-citrate lyase (ACL) and
           the C-terminal portion of the large subunit of the
           two-subunit type ACL. CCL cleaves citryl-CoA (CiCoA) to
           acetyl-CoA (AcCoA) and oxaloacetate (OAA). ACL catalyzes
           an ATP- and a CoA- dependant cleavage of citrate to form
           AcCoA and OAA in a multistep reaction, the final step of
           which is likely to involve the cleavage of CiCoA to
           generate AcCoA and OAA. In fungi, yeast, plants, and
           animals ACL is cytosolic and generates AcCoA for
           lipogenesis. ACL may be required for fruiting body
           maturation in the filamentous fungus Sordaria
           macrospore. In several groups of autotrophic prokaryotes
           and archaea, ACL carries out the citrate-cleavage
           reaction of the reductive tricarboxylic acid (rTCA)
           cycle. In the family Aquificaceae this latter reaction
           in the rTCA cycle is carried out via a two enzyme system
           the second enzyme of which is CCL; the first enzyme is
           citryl-CoA synthetase (CCS) which is not included in
           this group. Chlorobium limicola ACL is an example of a
           two-subunit type ACL. It is comprised of a large and a
           small subunit; it has been speculated that the large
           subunit arose from a fusion of the small subunit of the
           two subunit CCS with CCL. The small ACL subunit is a
           homolog of the larger CCS subunit. Mammalian ACL is of
           the single-subunit type and may have arisen from the
           two-subunit ACL by another gene fusion. Mammalian ACLs
           are homotetramers; the ACLs of C. limicola and
           Arabidopsis are a heterooctomers (alpha4beta4). In
           cancer cells there is a shift in energy metabolism to
           aerobic glycolysis, the glycolytic end product pyruvate
           enters a truncated TCA cycle generating citrate which is
           cleaved in the cytosol by ACL. Inhibiting ACL limits the
           in-vitro proliferation and survival of these cancer
           cells, reduces in vivo tumor growth, and induces
           differentiation..
          Length = 227

 Score =  283 bits (726), Expect = 5e-077
 Identities = 106/244 (43%), Positives = 133/244 (54%), Gaps = 23/244 (9%)

Query: 10  GMPISEVLSKDVGIGGVVSLLWFQRSLPPFVCKFFEMCLMVTADHGPAVSGAHNTIVCAR 69
           G  +S+++   +  G V+ LL   R   P+  +  E  L+  ADHGPA   AH   + A 
Sbjct: 1   GYDLSDLI-GKISFGDVLYLLLKGRLPTPYEARLLEALLVALADHGPATPSAHAARLTAS 59

Query: 70  AG-KDLVSSVVSGLLTIGDRFGGALDGSARQFSEAYDSN----LHPMDFVNQMRKEGRLI 124
           AG +DL S+V +GLL IGDRFGGA +G+AR F EA DS         +FV + R   + I
Sbjct: 60  AGPEDLQSAVAAGLLGIGDRFGGAGEGAARLFKEAVDSGDALDAAAAEFVAEYRAAKKRI 119

Query: 125 MGIGHRVKSINNPDVRVKIIKEFVLENFPSAPLLRYALEVEKITTSKKP-NLILNVDGVI 183
            G GH V    NPD RV  + E   E  P+ P L YAL VEK  T+ K   L LNVDG I
Sbjct: 120 PGFGHPVHK--NPDPRVPRLLELARELGPAGPHLDYALAVEKALTAAKGKPLPLNVDGAI 177

Query: 184 ATSFVDMLRNCGSFTSEEAQEYINIGAINSLFVLGRSIGFIGHYMDQKRLKQGLYRHPWD 243
           A   +D+    G             GA+  LFVLGRS G I H +++KRL Q LYRHPWD
Sbjct: 178 AAILLDL----GFPP----------GALRGLFVLGRSPGLIAHALEEKRLGQPLYRHPWD 223

Query: 244 DISY 247
           DI Y
Sbjct: 224 DIEY 227


==> gnl|CDD|30721 COG0372, GltA, Citrate synthase [Energy production and conversion].
          Length = 390

 Score =  125 bits (316), Expect = 1e-029
 Identities = 58/243 (23%), Positives = 91/243 (37%), Gaps = 28/243 (11%)

Query: 18  SKDVGIGGVVSLLWF-QRSLPPFVCKFFEMCLMVTADHGPAVSGAHNTIVCARAGKDLVS 76
             D+        + F +   PP   +  +  L++ ADH    S      V A  G DL +
Sbjct: 159 DPDLSYAENFLYMLFGEPPSPPVEARAMDRALILHADHELNAS-TFTARVVASTGSDLYA 217

Query: 77  SVVSGLLTI-GDRFGGALDGSARQFSEAYDSNLHPMDFVNQMRKEGRLIMGIGHRVKSIN 135
            + +G+  + G   GGA +   +   E   S      +V +       IMG GHRV    
Sbjct: 218 CIAAGIGALKGPLHGGANEAVMKMLEEIGSSGESAEAYVRKALDRKERIMGFGHRVYK-- 275

Query: 136 NPDVRVKIIKEF---VLENFPSAPLLRYALEVEKITTSKKP---NLILNVDGVIATSFVD 189
           N D R K++KE    + +      L   A E+E+I          L  NVD      +  
Sbjct: 276 NYDPRAKVLKELAEKLGKELGDLKLYEIAEELEEIALEDLGFEKKLYPNVDFYSGIVYRA 335

Query: 190 MLRNCGSFTSEEAQEYINIGAINSLFVLGRSIGFIGHYMDQKRLKQGLYRHPWDDISYVM 249
           +    G          I       LF + R++G+I H+++QK     + R       Y  
Sbjct: 336 L----G----------IPTDMFTPLFAIARTVGWIAHWIEQKEDGNKIIRPRAL---YTG 378

Query: 250 PEQ 252
           PE+
Sbjct: 379 PEE 381


==> gnl|CDD|180478 PRK06224, PRK06224, citrate synthase; Provisional.
          Length = 263

 Score = 89.2 bits (222), Expect = 1e-018
 Identities = 62/266 (23%), Positives = 101/266 (37%), Gaps = 38/266 (14%)

Query: 2   TRQELLYAGMPISEVLSKDVGIGGVVSLLWFQRSLPPFVCKFFEMCLMVTADHGPAVSGA 61
           T +E+   G  + +++ K +    ++ LL   R   P   +  +  L+   DHG   S  
Sbjct: 17  TPEEIYVRGYDLEDLIGK-LSFTDMIFLLLRGRLPTPNEARLLDAVLVALVDHGLTPS-- 73

Query: 62  HNTIVCAR----AGKDLVSSVVSGLLTIGDRFGGALDGSARQFSEAYDSNLHPMDF---- 113
                 AR     G+ L  +V +GLL +G   GGA + +A    E   +     D     
Sbjct: 74  ---AAAARMTASGGESLQGAVAAGLLALGSVHGGAGEQAAELLQEIAAAADAGADLDAAA 130

Query: 114 ---VNQMRKEGRLIMGIGHRVKSINNPDVRVKIIKEFVLENFPSAPLLRYALEVEKI--T 168
              V + R  G+ + G GH +    +P  R   +     E   +    R A  +E     
Sbjct: 131 RAIVAEYRAAGKRVPGFGHPLHKPVDP--RAPRLLALAREAGVAGRHCRLAEALEAALAA 188

Query: 169 TSKKPNLILNVDGVIATSFVDMLRNCGSFTSEEAQEYINIGAINSLFVLGRSIGFIGHYM 228
              KP L LNVDG IA    D+      F    A+          LFV+ R+ G + H  
Sbjct: 189 AKGKP-LPLNVDGAIAAILADL-----GFPPALAR---------GLFVISRAAGLVAHVW 233

Query: 229 DQKRLKQG--LYRHPWDDISYVMPEQ 252
           ++ +   G  ++    + + Y  P  
Sbjct: 234 EELQQPIGFRIWDPAEEAVEYTGPPP 259


==> gnl|CDD|99853 cd06099, CS_ACL-C_CCL, Citrate synthase (CS), citryl-CoA lyase
           (CCL), the C-terminal portion of the single-subunit type
           ATP-citrate lyase (ACL) and the C-terminal portion of
           the large subunit of the two-subunit type ACL. CS
           catalyzes the condensation of acetyl coenzyme A (AcCoA)
           and oxalacetate (OAA) from citrate and coenzyme A (CoA),
           the first step in the oxidative citric acid cycle (TCA
           or Krebs cycle). Peroxisomal CS is involved in the
           glyoxylate cycle. Some CS proteins function as a
           2-methylcitrate synthase (2MCS). 2MCS catalyzes the
           condensation of propionyl-CoA (PrCoA) and OAA to form
           2-methylcitrate and CoA during propionate metabolism.
           CCL cleaves citryl-CoA (CiCoA) to AcCoA and OAA. ACLs
           catalyze an ATP- and a CoA- dependant cleavage of
           citrate to form AcCoA and OAA; they do this in a
           multistep reaction, the final step of which is likely to
           involve the cleavage of CiCoA to generate AcCoA and OAA.
           The overall CS reaction is thought to proceed through
           three partial reactions and involves both closed and
           open conformational forms of the enzyme: a) the
           carbanion or equivalent is generated from AcCoA by base
           abstraction of a proton, b) the nucleophilic attack of
           this carbanion on OAA to generate CiCoA, and c) the
           hydrolysis of CiCoA to produce citrate and CoA. This
           group contains proteins which functions exclusively as
           either a CS or a 2MCS, as well as those with relaxed
           specificity which have dual functions as both a CS and a
           2MCS. There are two types of CSs: type I CS and type II
           CSs.  Type I CSs are found in eukarya, gram-positive
           bacteria, archaea, and in some gram-negative bacteria
           and are homodimers with both subunits participating in
           the active site.  Type II CSs are unique to
           gram-negative bacteria and are homohexamers of identical
           subunits (approximated as a trimer of dimers). Some type
           II CSs are strongly and specifically inhibited by NADH
           through an allosteric mechanism.  In fungi, yeast,
           plants, and animals ACL is cytosolic and generates AcCoA
           for lipogenesis. In several groups of autotrophic
           prokaryotes and archaea, ACL carries out the
           citrate-cleavage reaction of the reductive tricarboxylic
           acid (rTCA) cycle. In the family Aquificaceae this
           latter reaction in the rTCA cycle is carried out via a
           two enzyme system the second enzyme of which is CCL..
          Length = 213

 Score = 80.5 bits (199), Expect = 7e-016
 Identities = 48/205 (23%), Positives = 81/205 (39%), Gaps = 24/205 (11%)

Query: 42  KFFEMCLMVTADHGPAVSGAHNTIVCARAGKDLVSSVVSGLLTI-GDRFGGALDGSARQF 100
           +  ++ L++ ADH    S      V    G D  S++ + +  + G   GGA +   +  
Sbjct: 21  RAMDLALILHADHEGNAS-TFTARVVGSTGSDPYSAIAAAIGALKGPLHGGANEAVLKML 79

Query: 101 SEAYDS-NLHPMDFVNQMRKEGRLIMGIGHRVKSINNPDVRVKIIKEF---VLENFPSAP 156
            E     N     ++ +  +  R+IMG GHRV      D R  ++K+F   +L+     P
Sbjct: 80  EEIGTPKNEPAEAYIRKKLESKRVIMGFGHRVYK--KYDPRATVLKKFAEELLKEDGDDP 137

Query: 157 LLRYALEVEKITTSKKP--NLILNVDGVIATSFVDMLRNCGSFTSEEAQEYINIGAINSL 214
           +   A E+EKI         L  NVD      +  M      FT               L
Sbjct: 138 MFELAAELEKIAEEVLYEKKLYPNVDFYSGVLYKAMGFPTELFT--------------PL 183

Query: 215 FVLGRSIGFIGHYMDQKRLKQGLYR 239
           F + R++G++ H ++Q      + R
Sbjct: 184 FAVARAVGWLAHLIEQLEDNFKIIR 208


==> gnl|CDD|144026 pfam00285, Citrate_synt, Citrate synthase. 
          Length = 352

 Score = 79.9 bits (198), Expect = 9e-016
 Identities = 48/201 (23%), Positives = 84/201 (41%), Gaps = 32/201 (15%)

Query: 42  KFFEMCLMVTADHGPAVSGAHNTIVCARAGKDLVSSVVSGLLTI-GDRFGGALDGSARQF 100
           +  ++ L++ ADH    S      V A    DL S++ + +  + G   GGA +      
Sbjct: 167 RALDLALILHADHELNAS-TFTARVVASTLSDLYSAISAAIGALKGPLHGGANEAVLEML 225

Query: 101 SEAYDSNLHPMDFVNQMRKEGRLIMGIGHRV-KSINNPDVRVKIIKEF---VLENFPSAP 156
            E      +  +++ +   +G  +MG GHRV K     D R +I+K+F   +       P
Sbjct: 226 EEIGSPE-NVEEYIEKALDKGERLMGFGHRVYK---TYDPRARILKKFARELAAELGDDP 281

Query: 157 LLRYALEVEKITTS--KKPNLILNVD---GVIATSFVDMLRNCGSFTSEEAQEYINIGAI 211
           LL  A ++E++     K+  L  NVD   GV+        +  G          I     
Sbjct: 282 LLEIAEKIEEVALEDLKEKKLYPNVDFYSGVL-------YKALG----------IPTELF 324

Query: 212 NSLFVLGRSIGFIGHYMDQKR 232
             LF + R +G++ H ++Q+ 
Sbjct: 325 TPLFAVSRVVGWLAHIIEQRE 345


==> gnl|CDD|99855 cd06101, citrate_synt, Citrate synthase (CS) catalyzes the
           condensation of acetyl coenzyme A (AcCoA) and
           oxalacetate (OAA) to form citrate and coenzyme A (CoA),
           the first step in the oxidative citric acid cycle (TCA
           or Krebs cycle). Peroxisomal CS is involved in the
           glyoxylate cycle. This group also includes CS proteins
           which functions as a 2-methylcitrate synthase (2MCS).
           2MCS catalyzes the condensation of propionyl-CoA (PrCoA)
           and OAA to form 2-methylcitrate and CoA during
           propionate metabolism. This group contains proteins
           which functions exclusively as either a CS or a 2MCS, as
           well as those with relaxed specificity which have dual
           functions as both a CS and a 2MCS. The overall CS
           reaction is thought to proceed through three partial
           reactions and involves both closed and open
           conformational forms of the enzyme: a) the carbanion or
           equivalent is generated from AcCoA by base abstraction
           of a proton, b) the nucleophilic attack of this
           carbanion on OAA to generate citryl-CoA, and c) the
           hydrolysis of citryl-CoA to produce citrate and CoA.
           There are two types of CSs: type I CS and type II CSs.
           Type I CSs are found in eukarya, gram-positive bacteria,
           archaea, and in some gram-negative bacteria and form
           homodimers with both subunits participating in the
           active site. Type II CSs are unique to gram-negative
           bacteria and are homohexamers of identical subunits
           (approximated as a trimer of dimers).  Some type II CSs
           are strongly and specifically inhibited by NADH through
           an allosteric mechanism. This subgroup includes both
           gram-positive and gram-negative bacteria..
          Length = 265

 Score = 80.1 bits (198), Expect = 9e-016
 Identities = 60/258 (23%), Positives = 96/258 (37%), Gaps = 44/258 (17%)

Query: 6   LLYAGMPISEVLSKDVGIGGVVSLLWFQRSLPPFVCKFFEM----------------CLM 49
           L Y G PI E L+++     V  LL     LP +   F  M                 L+
Sbjct: 23  LRYRGYPI-EELAENSSFEEVAYLLLT-GELPSYAENFLYMLGGEEPDPEFAKAMDLALI 80

Query: 50  VTADHGPAVSGAHNTIVCARAGKDLVSSVVSGLLTI-GDRFGGALDGSARQFSEAYDSNL 108
           + ADH    S      V      D  S++ + +  + G   GGA +   +   E   +  
Sbjct: 81  LHADHEGNAS-TFTARVVGSTLSDPYSAIAAAIAALKGPLHGGANEAVLKMLEE-IGTPK 138

Query: 109 HPMDF--VNQMRKEGRLIMGIGHRVKSINNPDVRVKIIKEF---VLENFPSAPLLRYALE 163
           +      + +     R++MG GHRV      D R  ++K+F   +L+     P+   A E
Sbjct: 139 NEPAEAYIRKKLNSKRVLMGFGHRVYK--KYDPRATVLKKFAEKLLKEKGLDPMFELAAE 196

Query: 164 VEKITTSKKP--NLILNVDGVIATSFVDMLRNCGSFTSEEAQEYINIGAINSLFVLGRSI 221
           +EKI         L  NVD      +  M      FT               LF + R++
Sbjct: 197 LEKIAPEVLYEKKLYPNVDFYSGVLYKAMGFPTELFT--------------PLFAVSRAV 242

Query: 222 GFIGHYMDQKRLKQGLYR 239
           G++ H ++Q+   Q + R
Sbjct: 243 GWLAHLIEQREDGQRIIR 260


==> gnl|CDD|99871 cd06118, citrate_synt_like_1, Citrate synthase (CS) catalyzes the
           condensation of acetyl coenzyme A (AcCoA) and
           oxalacetate (OAA) to form citrate and coenzyme A (CoA),
           the first step in the oxidative citric acid cycle (TCA
           or Krebs cycle). Peroxisomal CS is involved in the
           glyoxylate cycle. This group also includes CS proteins
           which functions as a 2-methylcitrate synthase (2MCS).
           2MCS catalyzes the condensation of propionyl-CoA (PrCoA)
           and OAA to form 2-methylcitrate and CoA during
           propionate metabolism. This group contains proteins
           which functions exclusively as either a CS or a 2MCS, as
           well as those with relaxed specificity which have dual
           functions as both a CS and a 2MCS. The overall CS
           reaction is thought to proceed through three partial
           reactions and involves both closed and open
           conformational forms of the enzyme: a) the carbanion or
           equivalent is generated from AcCoA by base abstraction
           of a proton, b) the nucleophilic attack of this
           carbanion on OAA to generate citryl-CoA, and c) the
           hydrolysis of citryl-CoA to produce citrate and CoA.
           There are two types of CSs: type I CS and type II CSs.
           Type I CSs are found in eukarya, gram-positive bacteria,
           archaea, and in some gram-negative bacteria and are
           homodimers with both subunits participating in the
           active site.  Type II CSs are unique to gram-negative
           bacteria and are homohexamers of identical subunits
           (approximated as a trimer of dimers).  Some type II CSs
           are strongly and specifically inhibited by NADH through
           an allosteric mechanism..
          Length = 358

 Score = 69.9 bits (172), Expect = 8e-013
 Identities = 48/204 (23%), Positives = 80/204 (39%), Gaps = 24/204 (11%)

Query: 42  KFFEMCLMVTADHGPAVSGAHNTIVCARAGKDLVSSVVSGLLTI-GDRFGGALDGSARQF 100
           K  ++ L++ ADH    S      V A    D+ S++ + +  + G   GGA +   +  
Sbjct: 168 KAMDLALILHADHEGNAS-TFTARVVASTLSDMYSAIAAAIAALKGPLHGGANEAVLKML 226

Query: 101 SEAYDSNLHPMDFVNQMRKEGRLIMGIGHRVKSINNPDVRVKIIKEF---VLENFPSAPL 157
            E   +  +   ++ +     R IMG GHRV      D R KI+KE    + E      L
Sbjct: 227 LE-IGTPENVEAYIWKKLANKRRIMGFGHRVYK--TYDPRAKILKELAEELAEEKGDDKL 283

Query: 158 LRYALEVEKITTSKKP--NLILNVDGVIATSFVDMLRNCGSFTSEEAQEYINIGAINSLF 215
              A E+E+I         +  NVD      +  +      FT               LF
Sbjct: 284 FEIAEELEEIALEVLGEKGIYPNVDFYSGVVYKALGFPTELFT--------------PLF 329

Query: 216 VLGRSIGFIGHYMDQKRLKQGLYR 239
            + R++G++ H ++ +   Q L R
Sbjct: 330 AVSRAVGWLAHIIEYRENNQRLIR 353


==> gnl|CDD|178075 PLN02456, PLN02456, citrate synthase.
          Length = 455

 Score = 61.2 bits (149), Expect = 4e-010
 Identities = 53/201 (26%), Positives = 88/201 (43%), Gaps = 31/201 (15%)

Query: 38  PFVCKFFEMCLMVTADHGPAVSGAHNTIVCARAGKDLVSSVVSGLLTI-GDRFGGALDGS 96
           P + +  ++  ++ ADH    S A    +   +G D  +SV +G+  + G   GGA +  
Sbjct: 242 PRLARLLDLYFIIHADHEGGCSTAAARHLVGSSGVDPYTSVAAGVNALAGPLHGGANEAV 301

Query: 97  ARQFSEAYDSNLHPMDFVNQMRKEGRLIMGIGHRVKSINNPDVRVKIIKEFVLENF---P 153
            +   E       P ++V  ++   +++ G GHRV    N D R K I+EF LE F    
Sbjct: 302 LKMLKEIGTVENIP-EYVEGVKNSKKVLPGFGHRV--YKNYDPRAKCIREFALEVFKHVG 358

Query: 154 SAPLLRYALEVEKITTS----KKPNLILNVD---GVIATSFVDMLRNCGSFTSEEAQEYI 206
             PL + A  +E++       K   L  NVD   GV+       LR  G F     +E+ 
Sbjct: 359 DDPLFKVASALEEVALLDEYFKVRKLYPNVDFYSGVL-------LRALG-FP----EEFF 406

Query: 207 NIGAINSLFVLGRSIGFIGHY 227
            +     LF + R+ G++  +
Sbjct: 407 TV-----LFAVSRAAGYLSQW 422


==> gnl|CDD|130859 TIGR01800, cit_synth_II, 2-methylcitrate synthase/citrate synthase
           II.  Members of this family are dimeric enzymes with
           activity as 2-methylcitrate synthase, citrate synthase,
           or both. Many Gram-negative species have a hexameric
           citrate synthase, termed citrate synthase I (TIGR01798).
           Members of this family (TIGR01800) appear as a second
           citrate synthase isozyme but typically are associated
           with propionate metabolism and synthesize
           2-methylcitrate from propionyl-CoA; citrate synthase
           activity may be incidental. A number of species,
           including Thermoplasma acidophilum, Pyrococcus furiosus,
           and the Antarctic bacterium DS2-3R have a bifunctional
           member of this family as the only citrate synthase
           isozyme.
          Length = 368

 Score = 58.5 bits (142), Expect = 3e-009
 Identities = 44/200 (22%), Positives = 78/200 (39%), Gaps = 28/200 (14%)

Query: 42  KFFEMCLMVTADHG-PAVSGAHNTIVCARAGKDLVSSVVSGLLTI-GDRFGGALDGSARQ 99
           K  ++ L++ A+H   A + A    V A    D+ S++ + +  + G   GGA +     
Sbjct: 168 KAMDIALILYAEHEFNASTFA--ARVAASTLSDMYSAITAAIGALKGPLHGGANEAVMAM 225

Query: 100 FSEAYDSNLHPMDFVNQMRKEGRLIMGIGHRVKSINNPDVRVKIIKEF---VLENFPSAP 156
             E  D +     ++ +  +    IMG GHRV    +P  R KI+KE+   +      + 
Sbjct: 226 LDEIGDPD-KAEAWIRKALENKERIMGFGHRVYKTYDP--RAKILKEYAKKLSAKEGDSK 282

Query: 157 LLRYALEVEKITTSKKPNLILNVDGVIATSFVDMLRNCGSFTSEEAQEYINIGAINSLFV 216
               A  +E +   +K  +  NVD    + +  M      FT               +F 
Sbjct: 283 WYEIAERLEDVMEKEK-GIYPNVDFYSGSVYYSMGIPTDLFT--------------PIFA 327

Query: 217 LGRSIGFIGH---YMDQKRL 233
           + R  G+  H    ++  RL
Sbjct: 328 MSRVSGWTAHIIEQVENNRL 347
