# Supplementary material for: Transcriptional Profiles of Mating-Responsive Genes from Testes and Male Accessory Glands of the Mediterranean Fruit Fly, Ceratitis capitata
Source: PLoS One. 2012 Oct 11;7(10):e46812. doi: 10.1371/journal.pone.0046812 (PMC3469604; doi:10.1371/journal.pone.0046812)
Supplement: Spreadsheet S1 — Hyperlinked Excel spreadsheet containing annotated assembled ESTs. Putative peptides are named using the prefix ‘Cc-male-’ rather than the prefix ‘TAG’ used in the text. (ZIP) [file pone.0046812.s008.zip › Spreadsheet 1/links/CDD/Cc-male-1257-CDD.txt]

>Cc-male-1257

gnl|CDD|177211 MTH00154, COX2, cytochrome c oxidase subunit II; ...    80   2e-016
gnl|CDD|177198 MTH00140, COX2, cytochrome c oxidase subunit II; ...    64   1e-011
gnl|CDD|177197 MTH00139, COX2, cytochrome c oxidase subunit II; ...    62   5e-011
gnl|CDD|164584 MTH00008, COX2, cytochrome c oxidase subunit II; ...    60   2e-010
gnl|CDD|177113 MTH00038, COX2, cytochrome c oxidase subunit II; ...    55   6e-009
gnl|CDD|111663 pfam02790, COX2_TM, Cytochrome C oxidase subunit ...    55   8e-009
gnl|CDD|177223 MTH00168, COX2, cytochrome c oxidase subunit II; ...    53   3e-008
gnl|CDD|177187 MTH00129, COX2, cytochrome c oxidase subunit II; ...    49   6e-007
gnl|CDD|164736 MTH00185, COX2, cytochrome c oxidase subunit II; ...    46   3e-006
gnl|CDD|177104 MTH00023, COX2, cytochrome c oxidase subunit II; ...    46   5e-006

==> gnl|CDD|177211 MTH00154, COX2, cytochrome c oxidase subunit II; Provisional.
          Length = 227

 Score = 80.3 bits (199), Expect = 2e-016
 Identities = 31/49 (63%), Positives = 39/49 (79%)

Query: 4  LIEQLTFFHDHALIILVIITTLVGYLIFILFFNSYTNRNLLHGQTIEII 52
          L+EQL FFHDH ++IL++IT LVGY++  L FN +TNR LL GQ IEII
Sbjct: 16 LMEQLIFFHDHTMMILIMITILVGYMMISLLFNKFTNRFLLEGQEIEII 64


==> gnl|CDD|177198 MTH00140, COX2, cytochrome c oxidase subunit II; Provisional.
          Length = 228

 Score = 64.2 bits (157), Expect = 1e-011
 Identities = 22/50 (44%), Positives = 36/50 (72%)

Query: 3  ALIEQLTFFHDHALIILVIITTLVGYLIFILFFNSYTNRNLLHGQTIEII 52
           L+E+L FFHDHA+++LV+I + V Y++ +L FN ++ R +L  Q +E I
Sbjct: 15 PLMEELIFFHDHAMVVLVLIFSFVMYMLVLLLFNKFSCRTILEAQKLETI 64


==> gnl|CDD|177197 MTH00139, COX2, cytochrome c oxidase subunit II; Provisional.
          Length = 226

 Score = 62.0 bits (151), Expect = 5e-011
 Identities = 25/49 (51%), Positives = 36/49 (73%)

Query: 4  LIEQLTFFHDHALIILVIITTLVGYLIFILFFNSYTNRNLLHGQTIEII 52
          L+EQL FFHDHA++IL++I + VGY+   L  N +T+R+LL  Q +E I
Sbjct: 16 LMEQLIFFHDHAMVILIMILSFVGYISLSLMSNKFTSRSLLESQEVETI 64


==> gnl|CDD|164584 MTH00008, COX2, cytochrome c oxidase subunit II; Validated.
          Length = 228

 Score = 59.9 bits (145), Expect = 2e-010
 Identities = 24/46 (52%), Positives = 31/46 (67%)

Query: 7  QLTFFHDHALIILVIITTLVGYLIFILFFNSYTNRNLLHGQTIEII 52
          QL  FHDHAL+IL ++ T+VGY +  L FN  +NR +L  Q IE I
Sbjct: 19 QLISFHDHALLILTLVLTVVGYAMTSLMFNKLSNRYILEAQQIETI 64


==> gnl|CDD|177113 MTH00038, COX2, cytochrome c oxidase subunit II; Provisional.
          Length = 229

 Score = 55.5 bits (134), Expect = 6e-009
 Identities = 27/49 (55%), Positives = 35/49 (71%)

Query: 4  LIEQLTFFHDHALIILVIITTLVGYLIFILFFNSYTNRNLLHGQTIEII 52
          L+E+L +FHD+ALIIL +IT LV Y +  L F+S TNR  L GQ +E I
Sbjct: 16 LMEELIYFHDYALIILTLITILVFYGLASLLFSSPTNRFFLEGQELETI 64


==> gnl|CDD|111663 pfam02790, COX2_TM, Cytochrome C oxidase subunit II,
          transmembrane domain.  The N-terminal domain of
          cytochrome C oxidase contains two transmembrane
          alpha-helices.
          Length = 83

 Score = 54.9 bits (133), Expect = 8e-009
 Identities = 28/50 (56%), Positives = 34/50 (68%)

Query: 3  ALIEQLTFFHDHALIILVIITTLVGYLIFILFFNSYTNRNLLHGQTIEII 52
           L+E L  FHDH ++IL +I  LV Y++  L FN  TNR LL GQTIEII
Sbjct: 15 PLMEGLIEFHDHTMMILTLILILVSYILVSLLFNKLTNRYLLEGQTIEII 64


==> gnl|CDD|177223 MTH00168, COX2, cytochrome c oxidase subunit II; Provisional.
          Length = 225

 Score = 53.1 bits (128), Expect = 3e-008
 Identities = 26/49 (53%), Positives = 35/49 (71%)

Query: 4  LIEQLTFFHDHALIILVIITTLVGYLIFILFFNSYTNRNLLHGQTIEII 52
          ++E+L  FHDHAL+ILV+I TLV Y + +L  + YTNR LL  Q IE +
Sbjct: 16 VMEELILFHDHALLILVLILTLVLYSLLVLVTSKYTNRFLLDSQMIEFV 64


==> gnl|CDD|177187 MTH00129, COX2, cytochrome c oxidase subunit II; Provisional.
          Length = 230

 Score = 48.6 bits (116), Expect = 6e-007
 Identities = 23/49 (46%), Positives = 34/49 (69%)

Query: 4  LIEQLTFFHDHALIILVIITTLVGYLIFILFFNSYTNRNLLHGQTIEII 52
          ++E+L  FHDHAL+I+ +I+TLV Y+I  +     TN+ +L  Q IEII
Sbjct: 16 VMEELLHFHDHALMIVFLISTLVLYIIVAMVSTKLTNKYILDSQEIEII 64


==> gnl|CDD|164736 MTH00185, COX2, cytochrome c oxidase subunit II; Provisional.
          Length = 230

 Score = 46.4 bits (110), Expect = 3e-006
 Identities = 21/49 (42%), Positives = 33/49 (67%)

Query: 4  LIEQLTFFHDHALIILVIITTLVGYLIFILFFNSYTNRNLLHGQTIEII 52
          ++E+L  FHDH L+I+ +I+TLV Y+I  +     TN+ +L  Q IEI+
Sbjct: 16 VMEELIHFHDHTLMIVFLISTLVLYIIVAMVTTKLTNKYILDSQEIEIV 64


==> gnl|CDD|177104 MTH00023, COX2, cytochrome c oxidase subunit II; Validated.
          Length = 240

 Score = 45.5 bits (108), Expect = 5e-006
 Identities = 17/49 (34%), Positives = 31/49 (63%)

Query: 4  LIEQLTFFHDHALIILVIITTLVGYLIFILFFNSYTNRNLLHGQTIEII 52
          ++E++ FFHD  + +L+II T+V +LI       + +R L+ G  +EI+
Sbjct: 25 VMEEIIFFHDQIMFLLIIIITVVLWLIVEALNGKFYDRFLVDGTFLEIV 73
