# Supplementary material for: Transcriptional Profiles of Mating-Responsive Genes from Testes and Male Accessory Glands of the Mediterranean Fruit Fly, Ceratitis capitata
Source: PLoS One. 2012 Oct 11;7(10):e46812. doi: 10.1371/journal.pone.0046812 (PMC3469604; doi:10.1371/journal.pone.0046812)
Supplement: Spreadsheet S1 — Hyperlinked Excel spreadsheet containing annotated assembled ESTs. Putative peptides are named using the prefix ‘Cc-male-’ rather than the prefix ‘TAG’ used in the text. (ZIP) [file pone.0046812.s008.zip › Spreadsheet 1/links/CDD/Cc-male-1258-CDD.txt]

>Cc-male-1258

gnl|CDD|173355 PTZ00060, PTZ00060, cyclophilin; Provisional.           58   2e-009
gnl|CDD|29397 cd01926, cyclophilin_ABH_like, cyclophilin_ABH_lik...    54   3e-008
gnl|CDD|29390 cd00317, cyclophilin, cyclophilin: cyclophilin-typ...    48   3e-006
gnl|CDD|30997 COG0652, PpiB, Peptidyl-prolyl cis-trans isomerase...    37   0.006
gnl|CDD|29393 cd01922, cyclophilin_SpCYP2_like, cyclophilin_SpCY...    36   0.009
gnl|CDD|143928 pfam00160, Pro_isomerase, Cyclophilin type peptid...    35   0.020
gnl|CDD|29394 cd01923, cyclophilin_RING, cyclophilin_RING: cyclo...    33   0.060
gnl|CDD|29392 cd01921, cyclophilin_RRM, cyclophilin_RRM: cycloph...    32   0.18 
gnl|CDD|29399 cd01928, Cyclophilin_PPIL3_like, Cyclophilin_PPIL3...    30   0.44 
gnl|CDD|173930 cd08171, GlyDH-like2, Glycerol dehydrogenase-like...    30   0.54 

==> gnl|CDD|173355 PTZ00060, PTZ00060, cyclophilin; Provisional.
          Length = 183

 Score = 58.3 bits (141), Expect = 2e-009
 Identities = 49/176 (27%), Positives = 80/176 (45%), Gaps = 30/176 (17%)

Query: 26  PKVYLDLEVKNIRPLVRVVIQLYTEACPEIVLEFARSCSENKV-------HLFN--FIRI 76
           PKV+ D+ + N  P  R+V +L+++  P+    F   C  +KV       H     F RI
Sbjct: 16  PKVFFDISIDN-APAGRIVFELFSDVTPKTAENFRALCIGDKVGSSGKNLHYKGSIFHRI 74

Query: 77  FPGLWIEG-EIAVKN---------RLLSRPNFQHDINIIRHEANSGILSFAKRYVNTGFP 126
            P    +G +I   N         R  +  NF+     ++H+   G+LS A    NT   
Sbjct: 75  IPQFMCQGGDITNHNGTGGESIYGRKFTDENFK-----LKHD-QPGLLSMANAGPNTNGS 128

Query: 127 HGLFNFTVSFKPMPVLNGERVAFGELLAGHRVMACAQDYGTKNGKVKKQILVVHSG 182
                F ++  P P L+G+ V FG+++ G  V+   +  GT++G  KK ++V   G
Sbjct: 129 Q----FFITTVPCPWLDGKHVVFGKVIEGMEVVRAMEKEGTQSGYPKKPVVVTDCG 180


==> gnl|CDD|29397 cd01926, cyclophilin_ABH_like, cyclophilin_ABH_like: Cyclophilin
           A, B and H-like cyclophilin-type peptidylprolyl cis-
           trans isomerase (PPIase) domain. This family represents
           the archetypal cystolic cyclophilin similar to human
           cyclophilins A, B and H. PPIase is an enzyme which
           accelerates protein folding by catalyzing the cis-trans
           isomerization of the peptide bonds preceding proline
           residues. These enzymes have been implicated in protein
           folding processes which depend on catalytic
           /chaperone-like activities. As cyclophilins, Human
           hCyP-A, human cyclophilin-B (hCyP-19), S. cerevisiae
           Cpr1 and C. elegans Cyp-3, are inhibited by the
           immunosuppressive drug cyclopsporin A (CsA). CsA binds
           to the PPIase active site. Cyp-3. S. cerevisiae Cpr1
           interacts with the Rpd3 - Sin3 complex and in addition
           is a component of the Set3 complex. S. cerevisiae Cpr1
           has also been shown to have a role in Zpr1p nuclear
           transport. Human cyclophilin H associates with the
           [U4/U6.U5] tri-snRNP particles of the splicesome..
          Length = 164

 Score = 54.1 bits (130), Expect = 3e-008
 Identities = 42/170 (24%), Positives = 73/170 (42%), Gaps = 19/170 (11%)

Query: 26  PKVYLDLEVKNIRPLVRVVIQLYTEACPEIVLEFARSCS-ENKVHLFN-------FIRIF 77
           PKV+ D+ +    P  R+V++L+ +  P+    F   C+ E              F R+ 
Sbjct: 1   PKVFFDITIGG-EPAGRIVMELFADVVPKTAENFRALCTGEKGKGGKPFGYKGSTFHRVI 59

Query: 78  PGLWIEGEIAVKN-----RLLSRPNFQHDINIIRHEANSGILSFAKRYVNTGFPHGLFNF 132
           P   I+G    +      + +    F  D N        G+LS A    NT        F
Sbjct: 60  PDFMIQGGDFTRGNGTGGKSIYGEKFP-DENFKLKHTGPGLLSMANAGPNTNGSQ----F 114

Query: 133 TVSFKPMPVLNGERVAFGELLAGHRVMACAQDYGTKNGKVKKQILVVHSG 182
            ++    P L+G+ V FG+++ G  V+   ++ G+ NGK KK++++   G
Sbjct: 115 FITTVKTPWLDGKHVVFGKVVEGMDVVKKIENVGSGNGKPKKKVVIADCG 164


==> gnl|CDD|29390 cd00317, cyclophilin, cyclophilin: cyclophilin-type peptidylprolyl
           cis- trans isomerases. This family contains eukaryotic,
           bacterial and archeal proteins which exhibit a
           peptidylprolyl cis- trans isomerases activity (PPIase,
           Rotamase) and in addition bind the immunosuppressive
           drug cyclosporin (CsA).  Immunosuppression in
           vertebrates is believed to be the result of the
           cyclophilin A-cyclosporin protein drug complex binding
           to and inhibiting the protein-phosphatase calcineurin.  
           PPIase is an enzyme which accelerates protein folding by
           catalyzing the cis-trans isomerization of the peptide
           bonds preceding proline residues. Cyclophilins are a
           diverse family in terms of function and have been
           implicated in protein folding processes which depend on
           catalytic /chaperone-like activities. This group
           contains human cyclophilin 40, a co-chaperone of the
           hsp90 chaperone system;  human cyclophilin A, a
           chaperone in the HIV-1 infectious process and; human
           cyclophilin H, a component of the U4/U6 snRNP, whose
           isomerization or chaperoning activities may play a role
           in RNA splicing. .
          Length = 146

 Score = 47.9 bits (114), Expect = 3e-006
 Identities = 35/141 (24%), Positives = 59/141 (41%), Gaps = 8/141 (5%)

Query: 42  RVVIQLYTEACPEIVLEFARSCSENKVHLFNFIRIFPGLWIE-GEIAVKNRLLSRPN--F 98
           R+VI+LY +  P+ V  F             F R+ PG  I+ G+        S P   F
Sbjct: 8   RIVIELYGDEAPKTVENFLSLARGGFYDGTTFHRVIPGFMIQGGDPTGTGGGGSGPGYKF 67

Query: 99  QHDINIIRHEANSGILSFAKRYVNTGFPHGLFNFTVSFKPMPVLNGERVAFGELLAGHRV 158
             +   +++    G LS A    N G       F ++  P P L+G+   FG+++ G  V
Sbjct: 68  PDENFPLKYHHRRGTLSMA----NAGPNTNGSQFFITTAPTPHLDGKHTVFGKVVEGMDV 123

Query: 159 M-ACAQDYGTKNGKVKKQILV 178
           +    +    +NG+  K + +
Sbjct: 124 VDKIERGDTDENGRPIKPVTI 144


==> gnl|CDD|30997 COG0652, PpiB, Peptidyl-prolyl cis-trans isomerase (rotamase) -
           cyclophilin family [Posttranslational modification,
           protein turnover, chaperones].
          Length = 158

 Score = 36.8 bits (85), Expect = 0.006
 Identities = 28/118 (23%), Positives = 48/118 (40%), Gaps = 8/118 (6%)

Query: 42  RVVIQLYTEACPEIVLEFARSCSENKVHLFNFIRIFPGLWIEG--EIAVKNRLLSRPNFQ 99
            + I+LY +  P+ V  F +   E       F R+ PG  I+G             P F+
Sbjct: 10  DITIELYPDKAPKTVANFLQLVKEGFYDGTIFHRVIPGFMIQGGDPTGGDGTGGPGPPFK 69

Query: 100 HDINIIRHEANS-GILSFAKRYVNTGFPH-GLFNFTVSFKPMPVLNGERVAFGELLAG 155
            +   +  + +  G LS A      G P+     F ++    P L+G+   FG+++ G
Sbjct: 70  DENFALNGDRHKRGTLSMA----RAGDPNSNGSQFFITVVDNPFLDGKYTVFGQVVEG 123


==> gnl|CDD|29393 cd01922, cyclophilin_SpCYP2_like, cyclophilin_SpCYP2_like:
           cyclophilin 2-like peptidylprolyl cis- trans isomerase
           (PPIase) domain similar to Schizosaccharomyces pombe
           cyp-2. These proteins bind their respective SNW
           chromatin binding protein in autologous systems, in a
           CsA independent manner indicating interaction with a
           surface outside the PPIase active site. SNW proteins
           play a basic and broad range role in signaling..
          Length = 146

 Score = 36.1 bits (83), Expect = 0.009
 Identities = 27/141 (19%), Positives = 53/141 (37%), Gaps = 8/141 (5%)

Query: 43  VVIQLYTEACPEIVLEFARSCSENKVHLFNFIRIFPGLWIEGEIAVKN----RLLSRPNF 98
           + ++LY    P+    F         +   F R+     I+G            +    F
Sbjct: 9   ITLELYWNHAPKTCKNFYELAKRGYYNGTIFHRLIKDFMIQGGDPTGTGRGGASIYGKKF 68

Query: 99  QHDINIIRHEANSGILSFAKRYVNTGFPHGLFNFTVSFKPMPVLNGERVAFGELLAGHRV 158
           + +I+       +GILS A    NT        F ++  P P L+G+   FG +  G +V
Sbjct: 69  EDEIHPELKHTGAGILSMANAGPNTNGSQ----FFITLAPTPWLDGKHTIFGRVSKGMKV 124

Query: 159 MACAQDYGTKNGKVKKQILVV 179
           +    +  T+  +   ++ ++
Sbjct: 125 IENMVEVQTQTDRPIDEVKIL 145


==> gnl|CDD|143928 pfam00160, Pro_isomerase, Cyclophilin type peptidyl-prolyl
           cis-trans isomerase/CLD.  The peptidyl-prolyl cis-trans
           isomerases, also known as cyclophilins, share this
           domain of about 109 amino acids. Cyclophilins have been
           found in all organisms studied so far and catalyse
           peptidyl-prolyl isomerisation during which the peptide
           bond preceding proline (the peptidyl-prolyl bond) is
           stabilized in the cis conformation. Mammalian
           cyclophilin A (CypA) is a major cellular target for the
           immunosuppressive drug cyclosporin A (CsA). Other roles
           for cyclophilins may include chaperone and cell
           signalling function.
          Length = 115

 Score = 34.9 bits (81), Expect = 0.020
 Identities = 28/122 (22%), Positives = 46/122 (37%), Gaps = 41/122 (33%)

Query: 42  RVVIQLYTEACPEIVLEFARSCSENKVHLFN---FIRIFPGLWIEGEIAVKNRLLSRPNF 98
           R+VI+L+ +  P+ V  F + C E     ++   F R+ PG  I                
Sbjct: 10  RIVIELFGDEAPKTVENFLQLCKEGF---YDGTIFHRVIPGFMI---------------- 50

Query: 99  QHDINIIRHEANSGILSFAKRYVNTGFPH-GLFNFTVSFKPMPVLNGERVAFGELLAGHR 157
                          LS A     +G P+     F ++  P P L+G+   FG ++ G  
Sbjct: 51  --------------TLSMA----RSGGPNSAGSQFFITLGPAPHLDGKYTVFGRVVEGMD 92

Query: 158 VM 159
           V+
Sbjct: 93  VV 94


==> gnl|CDD|29394 cd01923, cyclophilin_RING, cyclophilin_RING: cyclophilin-type
           peptidylprolyl cis- trans isomerases (cyclophilins)
           having a modified RING finger domain. This group
           includes the nuclear proteins, Human hCyP-60 and
           Caenorhabditis elegans MOG-6 which, compared to the
           archetypal cyclophilin Human cyclophilin A exhibit
           reduced peptidylprolyl cis- trans isomerase activity and
           lack a residue important for cyclophilin binding. Human
           hCyP-60 has been shown to physically interact with the
           proteinase inhibitor peptide eglin c and; C. elegans
           MOG-6 to physically interact with MEP-1, a nuclear zinc
           finger protein. MOG-6 has been shown to function in
           germline sex determination..
          Length = 159

 Score = 33.3 bits (76), Expect = 0.060
 Identities = 29/147 (19%), Positives = 53/147 (36%), Gaps = 25/147 (17%)

Query: 45  IQLYTEACPEIVLEFARSCSENKVHLFNFIRIFPGLWIEG-----------EIAVKN-RL 92
           ++L+ +  P+    F + C +       F R      I+G            I  K  + 
Sbjct: 13  LELHCDKAPKACENFIKLCKKGYYDGTIFHRSIRNFMIQGGDPTGTGRGGESIWGKPFKD 72

Query: 93  LSRPNFQHDINIIRHEANSGILSFAKRYVNTGFPHGLFNFTVSFKPMPVLNGERVAFGEL 152
             +PN  HD          G+LS A    NT        F ++++    L+G+   FG +
Sbjct: 73  EFKPNLSHD--------GRGVLSMANSGPNTNGSQ----FFITYRSCKHLDGKHTVFGRV 120

Query: 153 LAGHRVM-ACAQDYGTKNGKVKKQILV 178
           + G   + A          + K++I +
Sbjct: 121 VGGLETLEAMENVPDPGTDRPKEEIKI 147


==> gnl|CDD|29392 cd01921, cyclophilin_RRM, cyclophilin_RRM: cyclophilin-type
           peptidylprolyl cis- trans isomerase domain occuring with
           a C-terminal RNA recognition motif domain (RRM). This
           subfamily of the cyclophilin domain family contains a
           number of eukaryotic cyclophilins having the RRM domain
           including the nuclear proteins: human hCyP-57,
           Arabidopsis thaliana AtCYP59, Caenorhabditis elegans
           CeCyP-44 and Paramecium tetrurelia Kin241. The Kin241
           protein has been shown to have a role in cell
           morphogenesis..
          Length = 166

 Score = 31.7 bits (72), Expect = 0.18
 Identities = 27/132 (20%), Positives = 50/132 (37%), Gaps = 22/132 (16%)

Query: 43  VVIQLYTEACPEIVLEFARSCSENKVHLFNFIRIF--------------PGLWIEGEIAV 88
           +VI L+T+ CP   L F + C   K+  +NF   +                      I  
Sbjct: 9   LVIDLFTDECPLACLNFLKLC---KLKYYNFCLFYNVQKDFIAQTGDPTGTGAGGESIYS 65

Query: 89  KNRLLSRPNFQHDINIIRHEANSGILSFAKRYVNTGFPHGL-FNFTVSFKPMPVLNGERV 147
           +        F+ +I  +   +  G +S      N    +G  F  T+  + +  L+G+  
Sbjct: 66  QLYGRQARFFEPEILPLLKHSKKGTVSMVNAGDN---LNGSQFYITLG-ENLDYLDGKHT 121

Query: 148 AFGELLAGHRVM 159
            FG+++ G  V+
Sbjct: 122 VFGQVVEGFDVL 133


==> gnl|CDD|29399 cd01928, Cyclophilin_PPIL3_like, Cyclophilin_PPIL3_like. Proteins
           similar to Human cyclophilin-like peptidylprolyl cis-
           trans isomerase (PPIL3). Members of this family lack a
           key residue important for cyclosporin binding: the
           tryptophan residue corresponding to W121 in human
           hCyP-18a; most members have a histidine at this
           position. The exact function of the protein is not
           known..
          Length = 153

 Score = 30.3 bits (68), Expect = 0.44
 Identities = 25/123 (20%), Positives = 48/123 (39%), Gaps = 24/123 (19%)

Query: 45  IQLYTEACPEIVLEFARSCSENKVHLFNFIRIFPGLWIE---------GEIAVKNRLLS- 94
           I+L+ + CP+    F   C+    +   F R   G  ++         G  ++  +    
Sbjct: 14  IELFCDDCPKACENFLALCASGYYNGCIFHRNIKGFMVQTGDPTGTGKGGESIWGKKFED 73

Query: 95  --RPNFQHDINIIRHEANSGILSFAKRYVNTGFPHGLFNFTVSFKPMPVLNGERVAFGEL 152
             R   +HD        + G++S A    NT        F +++   P L+G+   FG++
Sbjct: 74  EFRETLKHD--------SRGVVSMANNGPNTNGSQ----FFITYAKQPHLDGKYTVFGKV 121

Query: 153 LAG 155
           + G
Sbjct: 122 IDG 124


==> gnl|CDD|173930 cd08171, GlyDH-like2, Glycerol dehydrogenase-like.  Glycerol
           dehydrogenases-like. The proteins in this family have
           not been characterized, but they show sequence homology
           with glycerol dehydrogenase. Glycerol dehydrogenases
           (GlyDH) is a key enzyme in the glycerol dissimilation
           pathway. In anaerobic conditions, many microorganisms
           utilize glycerol as a source of carbon through coupled
           oxidative and reductive pathways. One of the pathways
           involves the oxidation of glycerol to dihydroxyacetone
           with the reduction of NAD+ to NADH catalyzed by glycerol
           dehydrogenases. Dihydroxyacetone is then phosphorylated
           by dihydroxyacetone kinase and enters the glycolytic
           pathway for further degradation. The activity of GlyDH
           is zinc-dependent. The zinc ion plays a role in
           stabilizing an alkoxide intermediate at the active site.
          Length = 345

 Score = 30.3 bits (69), Expect = 0.54
 Identities = 16/54 (29%), Positives = 25/54 (46%), Gaps = 6/54 (11%)

Query: 103 NIIRHEANSGILS-FAKRYVNTGFPHGLFNFTVSFKPMPV--LNGERVAFGELL 153
            II     +GI+S       N+G  H LF    +   +    L+GE V++G L+
Sbjct: 226 AII---VTTGIVSNLVTPDYNSGLAHALFYGLTTLPHIEENHLHGEVVSYGVLV 276
