# Supplementary material for: Transcriptional Profiles of Mating-Responsive Genes from Testes and Male Accessory Glands of the Mediterranean Fruit Fly, Ceratitis capitata
Source: PLoS One. 2012 Oct 11;7(10):e46812. doi: 10.1371/journal.pone.0046812 (PMC3469604; doi:10.1371/journal.pone.0046812)
Supplement: Spreadsheet S1 — Hyperlinked Excel spreadsheet containing annotated assembled ESTs. Putative peptides are named using the prefix ‘Cc-male-’ rather than the prefix ‘TAG’ used in the text. (ZIP) [file pone.0046812.s008.zip › Spreadsheet 1/links/CDD/Cc-male-1259-CDD.txt]

>Cc-male-1259

gnl|CDD|180461 PRK06197, PRK06197, short chain dehydrogenase; Pr...    87   3e-018
gnl|CDD|180460 PRK06196, PRK06196, oxidoreductase; Provisional.        82   9e-017
gnl|CDD|180291 PRK05854, PRK05854, short chain dehydrogenase; Pr...    68   1e-012
gnl|CDD|180983 PRK07453, PRK07453, protochlorophyllide oxidoredu...    62   7e-011
gnl|CDD|130356 TIGR01289, LPOR, light-dependent protochlorophyll...    61   1e-010
gnl|CDD|31231 COG1028, FabG, Dehydrogenases with different speci...    58   1e-009
gnl|CDD|177654 PLN00015, PLN00015, protochlorophyllide reductase.      53   4e-008
gnl|CDD|180183 PRK05653, fabG, 3-ketoacyl-(acyl-carrier-protein)...    49   8e-007
gnl|CDD|183775 PRK12826, PRK12826, 3-ketoacyl-(acyl-carrier-prot...    48   2e-006
gnl|CDD|180897 PRK07231, fabG, 3-ketoacyl-(acyl-carrier-protein)...    46   5e-006

==> gnl|CDD|180461 PRK06197, PRK06197, short chain dehydrogenase; Provisional.
          Length = 306

 Score = 86.6 bits (215), Expect = 3e-018
 Identities = 51/138 (36%), Positives = 66/138 (47%), Gaps = 17/138 (12%)

Query: 4   ELQYESFEAYGQSKLANVLFTRELARRLAGTGVTVNAL--HPGVIATNILRNTGSNFTTF 61
           E +Y    AYGQSKLAN+LFT EL RRLA  G T  A+  HPGV  T + RN        
Sbjct: 169 ERRYNRVAAYGQSKLANLLFTYELQRRLAAAGATTIAVAAHPGVSNTELARNLPRALRPV 228

Query: 62  FGFIVRYVAWPLTKTIKNGAQTTLYAALDPDLVEVTGKYFSDCKLKEV---------SKQ 112
              +    A  L ++ + GA  TL AA DP +    G+Y+      E          S Q
Sbjct: 229 ATVL----APLLAQSPEMGALPTLRAATDPAV--RGGQYYGPDGFGEQRGYPKVVASSAQ 282

Query: 113 AQDDDMAAWLWDTSVKWT 130
           + D+D+   LW  S + T
Sbjct: 283 SHDEDLQRRLWAVSEELT 300


==> gnl|CDD|180460 PRK06196, PRK06196, oxidoreductase; Provisional.
          Length = 315

 Score = 81.7 bits (202), Expect = 9e-017
 Identities = 45/136 (33%), Positives = 60/136 (44%), Gaps = 12/136 (8%)

Query: 7   YESFEAYGQSKLANVLFTRELARRLAGTGVTVNALHPGVIATNILRNTGSNFTTFFGFIV 66
           Y+ + AYGQSK AN LF   L +     GV   ++HPG I T + R+         G++ 
Sbjct: 175 YDKWLAYGQSKTANALFAVHLDKLGKDQGVRAFSVHPGGILTPLQRHLPREEQVALGWVD 234

Query: 67  RY--VAWPLTKTIKNGAQTTLYAALDPDLVEVTGKYFSDCKLKE----------VSKQAQ 114
            +     P  KT   GA T ++AA  P L  + G Y  DC + E          V   A 
Sbjct: 235 EHGNPIDPGFKTPAQGAATQVWAATSPQLAGMGGLYCEDCDIAEPTPKDAPWSGVRPHAI 294

Query: 115 DDDMAAWLWDTSVKWT 130
           D + AA LW  S   T
Sbjct: 295 DPEAAARLWALSAALT 310


==> gnl|CDD|180291 PRK05854, PRK05854, short chain dehydrogenase; Provisional.
          Length = 313

 Score = 68.2 bits (167), Expect = 1e-012
 Identities = 46/143 (32%), Positives = 59/143 (41%), Gaps = 18/143 (12%)

Query: 4   ELQYESFEAYGQSKLANVLFTRELARR--LAGTGVTVNALHPGVIATNILR---NTG-SN 57
           E  Y    AY QSK+A  LF  EL RR   AG G+T N  HPGV  TN+L      G   
Sbjct: 166 ERSYAGMRAYSQSKIAVGLFALELDRRSRAAGWGITSNLAHPGVAPTNLLAARPEVGRDK 225

Query: 58  FTTFFGFIVRYVAWP-LTKTIKNGAQTTLYAALDPDLVEVTGKYFSDCKLKEVS------ 110
            T     I    A   L  T+++     LYAA  PD     G ++      E+       
Sbjct: 226 DTLMVRLIRSLSARGFLVGTVESAILPALYAATSPD--AEGGAFYGPRGPGELGGGPVEQ 283

Query: 111 ---KQAQDDDMAAWLWDTSVKWT 130
                 + +  AA LW+ S + T
Sbjct: 284 ALYPPLRRNAEAARLWEVSEQLT 306


==> gnl|CDD|180983 PRK07453, PRK07453, protochlorophyllide oxidoreductase; Validated.
          Length = 322

 Score = 61.9 bits (151), Expect = 7e-011
 Identities = 49/138 (35%), Positives = 69/138 (50%), Gaps = 23/138 (16%)

Query: 7   YESFEAYGQSKLANVLFTRELARRL-AGTGVTVNALHPGVIA-TNILRNTGSNFTTFF-- 62
           ++  +AY  SKL N+L  REL RR    TG+T ++L+PG +A T + RNT   F   F  
Sbjct: 187 FKPGKAYKDSKLCNMLTMRELHRRYHESTGITFSSLYPGCVADTPLFRNTPPLFQKLFPW 246

Query: 63  --GFIVR-YVAWPLTKTIKNGAQTTLYAALDPDLVEVTGKYFS-------DCK--LKEVS 110
               I   YV+  L      G +     A DP+  + +G ++S       D K   +E+S
Sbjct: 247 FQKNITGGYVSQELA-----GERVAQVVA-DPEFAQ-SGVHWSWGNRQKKDRKAFSQELS 299

Query: 111 KQAQDDDMAAWLWDTSVK 128
            +A DDD A  LWD S K
Sbjct: 300 DRATDDDKARRLWDLSAK 317


==> gnl|CDD|130356 TIGR01289, LPOR, light-dependent protochlorophyllide reductase.
           This model represents the light-dependent,
           NADPH-dependent form of protochlorophyllide reductase.
           It belongs to the short chain alcohol dehydrogenase
           family, in contrast to the nitrogenase-related
           light-independent form.
          Length = 314

 Score = 61.4 bits (149), Expect = 1e-010
 Identities = 40/130 (30%), Positives = 66/130 (50%), Gaps = 9/130 (6%)

Query: 6   QYESFEAYGQSKLANVLFTRELARRL-AGTGVTVNALHPGVIA-TNILRNTGSNFTTFFG 63
           +++  +AY  SK+ N+L  REL RR    TG+T  +L+PG IA T + R     F T F 
Sbjct: 182 EFKGAKAYKDSKVCNMLTVRELHRRFHDETGITFASLYPGCIADTGLFREHVPLFRTLFP 241

Query: 64  FIVRYVAWPLTKTIKNGAQTTLYAALDPDLVEVTGKYFS-----DCKLKEVSKQAQDDDM 118
              +Y+        + G +     + DP L + +G Y+S     +  + ++S++  DD  
Sbjct: 242 PFQKYITKGYVSEEEAGERLAQVVS-DPKLKK-SGVYWSWGNRQESFVNQLSEEVSDDSK 299

Query: 119 AAWLWDTSVK 128
           A+ +WD S K
Sbjct: 300 ASKMWDLSEK 309


==> gnl|CDD|31231 COG1028, FabG, Dehydrogenases with different specificities (related
           to short-chain alcohol dehydrogenases) [Secondary
           metabolites biosynthesis, transport, and catabolism /
           General function prediction only].
          Length = 251

 Score = 57.9 bits (139), Expect = 1e-009
 Identities = 25/88 (28%), Positives = 36/88 (40%)

Query: 12  AYGQSKLANVLFTRELARRLAGTGVTVNALHPGVIATNILRNTGSNFTTFFGFIVRYVAW 71
           AY  SK A +  T+ LA  LA  G+ VNA+ PG I T +     S        +   +  
Sbjct: 155 AYAASKAALIGLTKALALELAPRGIRVNAVAPGYIDTPMTAALESAELEALKRLAARIPL 214

Query: 72  PLTKTIKNGAQTTLYAALDPDLVEVTGK 99
               T +  A    + A D     +TG+
Sbjct: 215 GRLGTPEEVAAAVAFLASDEAASYITGQ 242


==> gnl|CDD|177654 PLN00015, PLN00015, protochlorophyllide reductase.
          Length = 308

 Score = 53.2 bits (128), Expect = 4e-008
 Identities = 40/131 (30%), Positives = 59/131 (45%), Gaps = 23/131 (17%)

Query: 12  AYGQSKLANVLFTRELARRLAG-TGVTVNALHPGVIA-TNILRNTGSNFTTFFGFIVRYV 69
           AY  SK+ N+L  +E  RR    TG+T  +L+PG IA T + R     F   F    +Y+
Sbjct: 184 AYKDSKVCNMLTMQEFHRRYHEETGITFASLYPGCIATTGLFREHIPLFRLLFPPFQKYI 243

Query: 70  AWPLTKTI-------KNGAQTTLYAALDPDLVEVTGKYFS-----DCKLKEVSKQAQDDD 117
               TK         K  AQ       DP L + +G Y+S          ++S++A D +
Sbjct: 244 ----TKGYVSEEEAGKRLAQVV----SDPSLTK-SGVYWSWNGGSASFENQLSQEASDAE 294

Query: 118 MAAWLWDTSVK 128
            A  +W+ S K
Sbjct: 295 KAKKVWEISEK 305


==> gnl|CDD|180183 PRK05653, fabG, 3-ketoacyl-(acyl-carrier-protein) reductase;
           Validated.
          Length = 246

 Score = 48.6 bits (117), Expect = 8e-007
 Identities = 17/44 (38%), Positives = 24/44 (54%)

Query: 12  AYGQSKLANVLFTRELARRLAGTGVTVNALHPGVIATNILRNTG 55
            Y  +K   + FT+ LA  LA  G+TVNA+ PG I T++     
Sbjct: 153 NYSAAKAGVIGFTKALALELASRGITVNAVAPGFIDTDMTEGLP 196


==> gnl|CDD|183775 PRK12826, PRK12826, 3-ketoacyl-(acyl-carrier-protein) reductase;
           Reviewed.
          Length = 251

 Score = 47.6 bits (114), Expect = 2e-006
 Identities = 20/45 (44%), Positives = 25/45 (55%)

Query: 12  AYGQSKLANVLFTRELARRLAGTGVTVNALHPGVIATNILRNTGS 56
            Y  SK   V FTR LA  LA   +TVN++HPG + T +  N G 
Sbjct: 155 HYAASKAGLVGFTRALALELAARNITVNSVHPGGVDTPMAGNLGD 199


==> gnl|CDD|180897 PRK07231, fabG, 3-ketoacyl-(acyl-carrier-protein) reductase;
           Provisional.
          Length = 251

 Score = 46.0 bits (110), Expect = 5e-006
 Identities = 15/41 (36%), Positives = 21/41 (51%)

Query: 12  AYGQSKLANVLFTRELARRLAGTGVTVNALHPGVIATNILR 52
            Y  SK A +  T+ LA  L    + VNA+ P V+ T +L 
Sbjct: 153 WYNASKGAVITLTKALAAELGPDKIRVNAVAPVVVETGLLE 193
