# Supplementary material for: Transcriptional Profiles of Mating-Responsive Genes from Testes and Male Accessory Glands of the Mediterranean Fruit Fly, Ceratitis capitata
Source: PLoS One. 2012 Oct 11;7(10):e46812. doi: 10.1371/journal.pone.0046812 (PMC3469604; doi:10.1371/journal.pone.0046812)
Supplement: Spreadsheet S1 — Hyperlinked Excel spreadsheet containing annotated assembled ESTs. Putative peptides are named using the prefix ‘Cc-male-’ rather than the prefix ‘TAG’ used in the text. (ZIP) [file pone.0046812.s008.zip › Spreadsheet 1/links/CDD/Cc-male-126-CDD.txt]

>Cc-male-126

gnl|CDD|178685 PLN03140, PLN03140, ABC transporter G family memb...    28   0.79 

==> gnl|CDD|178685 PLN03140, PLN03140, ABC transporter G family member; Provisional.
          Length = 1470

 Score = 28.3 bits (63), Expect = 0.79
 Identities = 10/20 (50%), Positives = 14/20 (70%)

Query: 2    AXXFFFFFFFXEFSYIYFYY 21
            A  FF+F+F   FS++YF Y
Sbjct: 1324 AAKFFWFYFISFFSFLYFTY 1343
