# Supplementary material for: Transcriptional Profiles of Mating-Responsive Genes from Testes and Male Accessory Glands of the Mediterranean Fruit Fly, Ceratitis capitata
Source: PLoS One. 2012 Oct 11;7(10):e46812. doi: 10.1371/journal.pone.0046812 (PMC3469604; doi:10.1371/journal.pone.0046812)
Supplement: Spreadsheet S1 — Hyperlinked Excel spreadsheet containing annotated assembled ESTs. Putative peptides are named using the prefix ‘Cc-male-’ rather than the prefix ‘TAG’ used in the text. (ZIP) [file pone.0046812.s008.zip › Spreadsheet 1/links/CDD/Cc-male-1260-CDD.txt]

>Cc-male-1260

gnl|CDD|171760 PRK12837, PRK12837, 3-ketosteroid-delta-1-dehydro...    32   0.13 
gnl|CDD|177971 PLN02337, PLN02337, lipoxygenase.                       30   0.62 
gnl|CDD|162688 TIGR02079, THD1, threonine dehydratase.  This mod...    30   0.72 

==> gnl|CDD|171760 PRK12837, PRK12837, 3-ketosteroid-delta-1-dehydrogenase;
           Provisional.
          Length = 513

 Score = 32.5 bits (74), Expect = 0.13
 Identities = 13/39 (33%), Positives = 18/39 (46%), Gaps = 1/39 (2%)

Query: 166 PPDDIIVGDKSFASRFVLEALTELKTVTSEIDKELEEFV 204
           PP D +VG ++   RF L AL         ++  L E V
Sbjct: 164 PPPDYLVGGRALIGRF-LAALARFPNARLRLNTPLVELV 201


==> gnl|CDD|177971 PLN02337, PLN02337, lipoxygenase.
          Length = 866

 Score = 30.0 bits (68), Expect = 0.62
 Identities = 29/103 (28%), Positives = 48/103 (46%), Gaps = 12/103 (11%)

Query: 109 ELISFFTELPNQDPSFKNICDIHEA--KMYNGEIMSNAIDH--MENMRSALSATNYKLKI 164
           EL + F + PN+  SF+++  ++E   K+ NG ++     +  +E ++  L      L  
Sbjct: 289 ELEALFDKTPNEFDSFEDVLKLYEGGIKLPNGPLLEELRKNIPLEMLKELLRTDGEYLLK 348

Query: 165 FPPDDIIVGDKSFASR----FVLEALTELKTVTSEIDKELEEF 203
           FP   +I  DKS A R    F  E L  +  V   + + L EF
Sbjct: 349 FPMPQVIKEDKS-AWRTDEEFAREMLAGVNPV---VIRRLTEF 387


==> gnl|CDD|162688 TIGR02079, THD1, threonine dehydratase.  This model represents
           threonine dehydratase, the first step in the pathway
           converting threonine into isoleucine. At least two other
           clades of biosynthetic threonine dehydratases have been
           characterized by models TIGR01124 and TIGR01127. Those
           sequences described by this model are exclusively found
           in species containg the rest of the isoleucine pathway
           and which are generally lacking in members of the those
           other two clades of threonine dehydratases. Members of
           this clade are also often gene clustered with other
           elements of the isoleucine pathway.
          Length = 409

 Score = 30.1 bits (68), Expect = 0.72
 Identities = 19/71 (26%), Positives = 30/71 (42%), Gaps = 7/71 (9%)

Query: 18  RFNANKDFQNRSLTYDRDIAFARHQRKSWVRPSSERRSNREALTTLLSAHGENSNDCIER 77
           R  A ++F N  L  + DI    + +KS        R    AL  +     E+    +ER
Sbjct: 335 RPGALREFLNDVLGPNDDITRFEYTKKS-------NRETGPALIGIELNDKEDFAGLLER 387

Query: 78  LLAEEISYRDL 88
           + A +I Y D+
Sbjct: 388 MAAADIHYEDI 398
