# Supplementary material for: Transcriptional Profiles of Mating-Responsive Genes from Testes and Male Accessory Glands of the Mediterranean Fruit Fly, Ceratitis capitata
Source: PLoS One. 2012 Oct 11;7(10):e46812. doi: 10.1371/journal.pone.0046812 (PMC3469604; doi:10.1371/journal.pone.0046812)
Supplement: Spreadsheet S1 — Hyperlinked Excel spreadsheet containing annotated assembled ESTs. Putative peptides are named using the prefix ‘Cc-male-’ rather than the prefix ‘TAG’ used in the text. (ZIP) [file pone.0046812.s008.zip › Spreadsheet 1/links/CDD/Cc-male-1261-CDD.txt]

>Cc-male-1261

gnl|CDD|116408 pfam07794, DUF1633, Protein of unknown function (...    30   0.49 
gnl|CDD|162118 TIGR00933, 2a38, potassium uptake protein, TrkH f...    30   0.52 
gnl|CDD|182698 PRK10750, PRK10750, potassium transporter; Provis...    29   0.89 

==> gnl|CDD|116408 pfam07794, DUF1633, Protein of unknown function (DUF1633).  This
           family contains sequences derived from a group of
           hypothetical proteins expressed by Arabidopsis thaliana.
           These sequences are highly similar and the region
           concerned is about 100 residues long.
          Length = 698

 Score = 29.9 bits (66), Expect = 0.49
 Identities = 17/56 (30%), Positives = 27/56 (48%)

Query: 99  NSCSTMSTLPWIQMRCVALQLSKSKAELKAVEDEAKARAEAAVTSNGVAATPAAVN 154
           +SCST       +MRC +L + ++ AE  A  D+  A   AA  S   +   A+ +
Sbjct: 320 DSCSTSELPLIRRMRCGSLHVQRANAEAHARADDLSAAVAAARNSLAASHAQASAS 375


==> gnl|CDD|162118 TIGR00933, 2a38, potassium uptake protein, TrkH family.  The
           proteins of the Trk family are derived from
           Gram-negative and Gram-positive bacteria, yeast and
           wheat. The proteins of E. coli K12 TrkH and TrkG as well
           as several yeast proteins have been functionally
           characterized.The E. coli TrkH and TrkG proteins are
           complexed to two peripheral membrane proteins, TrkA, an
           NAD-binding protein, and TrkE, an ATP-binding protein.
           This complex forms the potassium uptake system.
          Length = 390

 Score = 29.5 bits (67), Expect = 0.52
 Identities = 16/67 (23%), Positives = 24/67 (35%), Gaps = 14/67 (20%)

Query: 1   VKKKILETILKFFPVFSLVI---------YKMKFLISFVLFCCVAAAKAQLNLGLGLGIG 51
           + K IL ++  FF VF+L+              FL S           A   +GL +G+ 
Sbjct: 316 IDKAILISVWSFFLVFALIFLLSILELISSGYDFLTSLF-----EVVSAFGTVGLSVGLT 370

Query: 52  RPGPPPP 58
               P  
Sbjct: 371 TANLPDA 377


==> gnl|CDD|182698 PRK10750, PRK10750, potassium transporter; Provisional.
          Length = 483

 Score = 29.0 bits (65), Expect = 0.89
 Identities = 19/57 (33%), Positives = 29/57 (50%), Gaps = 14/57 (24%)

Query: 3   KKILETILKFFPVFSLVIYKMKFLISFVL--------FCCVAAAKAQL-NLGLGLGI 50
           ++ILE +  FF  ++LV     F++S +         F   A+  A L NLG GLG+
Sbjct: 391 ERILEAVWGFFSAYALV-----FIVSMLAIIATGVDDFSAFASVVATLNNLGPGLGV 442
