# Supplementary material for: Transcriptional Profiles of Mating-Responsive Genes from Testes and Male Accessory Glands of the Mediterranean Fruit Fly, Ceratitis capitata
Source: PLoS One. 2012 Oct 11;7(10):e46812. doi: 10.1371/journal.pone.0046812 (PMC3469604; doi:10.1371/journal.pone.0046812)
Supplement: Spreadsheet S1 — Hyperlinked Excel spreadsheet containing annotated assembled ESTs. Putative peptides are named using the prefix ‘Cc-male-’ rather than the prefix ‘TAG’ used in the text. (ZIP) [file pone.0046812.s008.zip › Spreadsheet 1/links/CDD/Cc-male-1262-CDD.txt]

>Cc-male-1262

gnl|CDD|144839 pfam01395, PBP_GOBP, PBP/GOBP family.  The olfact...    80   4e-016
gnl|CDD|128948 smart00708, PhBP, Insect pheromone/odorant bindin...    74   3e-014
gnl|CDD|151084 pfam10536, PMD, Plant mobile domain.  This domain...    29   0.58 

==> gnl|CDD|144839 pfam01395, PBP_GOBP, PBP/GOBP family.  The olfactory receptors of
           terrestrial animals exist in an aqueous environment, yet
           detect odorants that are primarily hydrophobic. The
           aqueous solubility of hydrophobic odorants is thought to
           be greatly enhanced via odorant binding proteins which
           exist in the extracellular fluid surrounding the odorant
           receptors. This family is composed of pheromone binding
           proteins (PBP), which are male-specific and associate
           with pheromone-sensitive neurons and general-odorant
           binding proteins (GOBP).
          Length = 116

 Score = 79.5 bits (196), Expect = 4e-016
 Identities = 32/115 (27%), Positives = 57/115 (49%), Gaps = 1/115 (0%)

Query: 16  ADDEWTVKQAAEIKEIRQECLKENPLGDEYIQKMKSFEYPDEEPVRKYLLCTAKKLGIFC 75
           A  E   +     K++R+EC KE  + +E ++K++  E+PD+   + ++ C  KKLG+  
Sbjct: 2   AAAELVPEIKEAAKQVREECAKELGVSEEDLEKLRKGEFPDDPKTKCFIRCVLKKLGLMD 61

Query: 76  VHEGYHVDRIAKQFKMDLDEAEVVAIAEGCVDKNEQGSSADVWAYRGHKCLMASK 130
                 VD+I +Q   DL + E   + + C     +G      AY+  KC + +K
Sbjct: 62  DDGKLDVDKILEQLPKDLPDEEAKEVVKKCAA-AIKGEDPCEKAYKLFKCFLENK 115


==> gnl|CDD|128948 smart00708, PhBP, Insect pheromone/odorant binding protein domains.
           
          Length = 103

 Score = 73.6 bits (181), Expect = 3e-014
 Identities = 29/103 (28%), Positives = 45/103 (43%), Gaps = 3/103 (2%)

Query: 31  IRQECLKENPLGDEYIQKMKSF--EYPDEEPVRKYLLCTAKKLGIFCVHEGYHVDRIAKQ 88
            R+EC KE  + +  +     F  E   +E V+ Y+ C  KKLG+      +  +++ +Q
Sbjct: 1   TREECKKELGVSEADLADFVKFWREDYPDEKVKCYIKCVLKKLGLVDDDGKFDAEKLLEQ 60

Query: 89  FKMDLDEAE-VVAIAEGCVDKNEQGSSADVWAYRGHKCLMASK 130
            K D + AE +  I E C  K          AYR  KC   + 
Sbjct: 61  LKADDEMAEELEDIIEKCEKKKGTEEDPCDTAYRVAKCFKKAI 103


==> gnl|CDD|151084 pfam10536, PMD, Plant mobile domain.  This domain was identified by
           Babu and colleagues in a variety of transposases.
          Length = 357

 Score = 29.3 bits (66), Expect = 0.58
 Identities = 9/21 (42%), Positives = 12/21 (57%), Gaps = 1/21 (4%)

Query: 72  GIFCVHEGYHVDRIAKQFKMD 92
           G   V E Y   R+A+QF +D
Sbjct: 283 GFDSV-EWYLPHRVARQFGLD 302
