# Supplementary material for: Transcriptional Profiles of Mating-Responsive Genes from Testes and Male Accessory Glands of the Mediterranean Fruit Fly, Ceratitis capitata
Source: PLoS One. 2012 Oct 11;7(10):e46812. doi: 10.1371/journal.pone.0046812 (PMC3469604; doi:10.1371/journal.pone.0046812)
Supplement: Spreadsheet S1 — Hyperlinked Excel spreadsheet containing annotated assembled ESTs. Putative peptides are named using the prefix ‘Cc-male-’ rather than the prefix ‘TAG’ used in the text. (ZIP) [file pone.0046812.s008.zip › Spreadsheet 1/links/CDD/Cc-male-1263-CDD.txt]

>Cc-male-1263

gnl|CDD|150338 pfam09637, Med18, Med18 protein.  Med18 is one su...   143   6e-035
gnl|CDD|184507 PRK14101, PRK14101, bifunctional glucokinase/RpiR...    29   0.93 

==> gnl|CDD|150338 pfam09637, Med18, Med18 protein.  Med18 is one subunit of Mediator,
           a head-module multiprotein complex, that stimulates
           basal RNA polymerase II (Pol II) transcription. Med18
           consists of an eight-stranded beta-barrel with a central
           pore and three flanking helices. It complexes with Med8
           and Med20 proteins by forming a heterodimer of two-fold
           symmetry with Med20 and binding the C-terminal
           alpha-helix region of Med8 across the top of its barrel.
           This complex creates a multipartite TBP-binding site
           that can be modulated by transcriptional activators.
          Length = 239

 Score =  143 bits (362), Expect = 6e-035
 Identities = 76/239 (31%), Positives = 105/239 (43%), Gaps = 53/239 (22%)

Query: 23  QEYLLQGSILDSAVDHLIHRLRGLCDTVDASPEPFHDLEVCLS---------LR-QPTQT 72
           QE  L GS+ D  V+ L+HRL GL       P+ F +  +            L  +P Q 
Sbjct: 1   QELSLYGSVPDGDVEQLLHRLAGLTGM---QPQTFLERRLVFKPNRSYKPKFLPGKPGQV 57

Query: 73  APLLLRVRRALDRD-----------------------------APFQLRYIGQPELDRSR 103
             + LR+RR L+R+                             AP+ LRY   PE   +R
Sbjct: 58  QQVRLRLRRRLNREKLGLTLPVKEDDFGIEASKLFSGEYDNNEAPWTLRYSDIPEAGDNR 117

Query: 104 PTLVRSSIDVGCT--SXXDFLTELGCRLDFEYVSRGYIFRKGRMKITVSKIKAVPGKQQE 161
           P  VR+ I+      S   FL ELG R D+EY+++G  F KG + IT+SK+  +P + QE
Sbjct: 118 PVTVRTIIESDLPSGSLLQFLKELGYRFDYEYITKGVRFFKGDIVITLSKVFRIPDEGQE 177

Query: 162 ----MGTETVSQSYLVELSVLAPNGQDSIGDEMRI-----FAEQLKPLVQLEKIDYKRL 211
               +     S SYLVE S+  P G D       +       EQLK LV+LE  D   +
Sbjct: 178 DFISLKLLDPSGSYLVEASINVPKGTDIEAMNKAVAELLKLKEQLKGLVELEIPDRLSM 236


==> gnl|CDD|184507 PRK14101, PRK14101, bifunctional glucokinase/RpiR family
           transcriptional regulator; Provisional.
          Length = 638

 Score = 29.5 bits (66), Expect = 0.93
 Identities = 22/87 (25%), Positives = 34/87 (39%), Gaps = 17/87 (19%)

Query: 60  LEVCLSLRQPTQTAPLLLRVRRALDRDAPFQLR-----------YIGQP------ELDRS 102
           L   LS R    ++ +  R+R+  D   P + R            I  P      + D S
Sbjct: 328 LAEQLSNRTGGASSAVFERIRQMRDALTPAERRVADLALNHPRSIINDPIVDIARKADVS 387

Query: 103 RPTLVRSSIDVGCTSXXDFLTELGCRL 129
           +PT++R    +GC    DF  +L   L
Sbjct: 388 QPTVIRFCRSLGCQGLSDFKLKLATGL 414
