# Supplementary material for: Transcriptional Profiles of Mating-Responsive Genes from Testes and Male Accessory Glands of the Mediterranean Fruit Fly, Ceratitis capitata
Source: PLoS One. 2012 Oct 11;7(10):e46812. doi: 10.1371/journal.pone.0046812 (PMC3469604; doi:10.1371/journal.pone.0046812)
Supplement: Spreadsheet S1 — Hyperlinked Excel spreadsheet containing annotated assembled ESTs. Putative peptides are named using the prefix ‘Cc-male-’ rather than the prefix ‘TAG’ used in the text. (ZIP) [file pone.0046812.s008.zip › Spreadsheet 1/links/CDD/Cc-male-1264-CDD.txt]

>Cc-male-1264

gnl|CDD|162267 TIGR01243, CDC48, AAA family ATPase, CDC48 subfam...   223   1e-058
gnl|CDD|30812 COG0464, SpoVK, ATPases of the AAA+ class [Posttra...   204   3e-053
gnl|CDD|31415 COG1222, RPT1, ATP-dependent 26S proteasome regula...   185   3e-047
gnl|CDD|179699 PRK03992, PRK03992, proteasome-activating nucleot...   165   2e-041
gnl|CDD|143797 pfam00004, AAA, ATPase family associated with var...   161   4e-040
gnl|CDD|130309 TIGR01242, 26Sp45, 26S proteasome subunit P45 fam...   159   1e-039
gnl|CDD|185633 PTZ00454, PTZ00454, 26S protease regulatory subun...   149   1e-036
gnl|CDD|162266 TIGR01241, FtsH_fam, ATP-dependent metalloproteas...   147   5e-036
gnl|CDD|177080 CHL00176, ftsH, cell division protein; Validated.      147   8e-036
gnl|CDD|163401 TIGR03689, pup_AAA, proteasome ATPase.  In the Ac...   144   3e-035

==> gnl|CDD|162267 TIGR01243, CDC48, AAA family ATPase, CDC48 subfamily.  This
           subfamily of the AAA family ATPases includes two members
           each from three archaeal species. It also includes yeast
           CDC48 (cell division control protein 48) and the human
           ortholog, transitional endoplasmic reticulum ATPase
           (valosin-containing protein). These proteins in
           eukaryotes are involved in the budding and transfer of
           membrane from the transitional endoplasmic reticulum to
           the Golgi apparatus.
          Length = 733

 Score =  223 bits (569), Expect = 1e-058
 Identities = 126/328 (38%), Positives = 175/328 (53%), Gaps = 29/328 (8%)

Query: 22  LERAGREVILK-ELCSHIESEKLDLRKFSNLTEGYNKGDLVQFVERAIFYAYRISKTHPV 80
            ++  R+ ILK    +   +E +DL K + +T G+   DL    + A   A R       
Sbjct: 346 PDKRARKEILKVHTRNMPLAEDVDLDKLAEVTHGFVGADLAALAKEAAMAALR------R 399

Query: 81  LTNELLIDSLAKTNSYCLQGIENHQKVNDDDNIEELS-VE---------EVP-------- 122
              E  I+  A+        +    KV   D +E L  VE         EVP        
Sbjct: 400 FIREGKINFEAEEIP---AEVLKELKVTMKDFMEALKMVEPSAIREVLVEVPNVRWSDIG 456

Query: 123 GLETVVSVLEEVLMWPSRFPNIFQHSPLRNQAGVLLYGPPGTGKTFLVSKIASSWNLRTI 182
           GLE V   L E + WP + P IF+   +R   GVLL+GPPGTGKT L   +A+      I
Sbjct: 457 GLEEVKQELREAVEWPLKHPEIFEKMGIRPPKGVLLFGPPGTGKTLLAKAVATESGANFI 516

Query: 183 LVKGPELLAKYIGQSEENVRNLFNRARSAKPCVLFFDEFDSLAPKRGHD-STGVTDRVVN 241
            V+GPE+L+K++G+SE+ +R +F +AR A P ++FFDE D++AP RG    T VTDR+VN
Sbjct: 517 AVRGPEILSKWVGESEKAIREIFRKARQAAPAIIFFDEIDAIAPARGARFDTSVTDRIVN 576

Query: 242 QLLTELDGVESLQGVTVIAATSRPELLXSALLRSRRIDRLVECNLPDAVARVRIFEALAA 301
           QLLTE+DG++ L  V VIAAT+RP++L  ALLR  R DRL+    PD  AR  IF+    
Sbjct: 577 QLLTEMDGIQELSNVVVIAATNRPDILDPALLRPGRFDRLILVPPPDEEARKEIFKIHTR 636

Query: 302 SLNLDDHVDFEFFASRTXXXXXXDIQSL 329
           S+ L + VD E  A  T      DI+++
Sbjct: 637 SMPLAEDVDLEELAEMTEGYTGADIEAV 664


 Score =  161 bits (408), Expect = 4e-040
 Identities = 82/228 (35%), Positives = 126/228 (55%)

Query: 106 KVNDDDNIEELSVEEVPGLETVVSVLEEVLMWPSRFPNIFQHSPLRNQAGVLLYGPPGTG 165
           +   +  + +++ E++ GL+     + E++  P + P +F+H  +    GVLLYGPPGTG
Sbjct: 165 REEIERKVPKVTYEDIGGLKEAKEKIREMVELPMKHPELFEHLGIEPPKGVLLYGPPGTG 224

Query: 166 KTFLVSKIASSWNLRTILVKGPELLAKYIGQSEENVRNLFNRARSAKPCVLFFDEFDSLA 225
           KT L   +A+      I + GPE+++KY G+SEE +R +F  A    P ++F DE D++A
Sbjct: 225 KTLLAKAVANEAGAYFISINGPEIMSKYYGESEERLREIFKEAEENAPSIIFIDEIDAIA 284

Query: 226 PKRGHDSTGVTDRVVNQLLTELDGVESLQGVTVIAATSRPELLXSALLRSRRIDRLVECN 285
           PKR   +  V  RVV QLLT +DG++    V VI AT+RP+ L  AL R  R DR +   
Sbjct: 285 PKREEVTGEVEKRVVAQLLTLMDGLKGRGRVIVIGATNRPDALDPALRRPGRFDREIVIR 344

Query: 286 LPDAVARVRIFEALAASLNLDDHVDFEFFASRTXXXXXXDIQSLQTRA 333
           +PD  AR  I +    ++ L + VD +  A  T      D+ +L   A
Sbjct: 345 VPDKRARKEILKVHTRNMPLAEDVDLDKLAEVTHGFVGADLAALAKEA 392


==> gnl|CDD|30812 COG0464, SpoVK, ATPases of the AAA+ class [Posttranslational
           modification, protein turnover, chaperones].
          Length = 494

 Score =  204 bits (520), Expect = 3e-053
 Identities = 115/326 (35%), Positives = 162/326 (49%), Gaps = 11/326 (3%)

Query: 13  FQHVTKLPSLERAGREVILKELCSHIE-SEKLDLRKFSNLTEGYNKGDLVQFVERAIFYA 71
           F    ++   + AGR  IL+     +        +  +  T G +  DL    + A    
Sbjct: 141 FDREIEVNLPDEAGRLEILQIHTRLMFLGPPGTGKTLAARTVGKSGADLGALAKEAALRE 200

Query: 72  YRISKTHPVLTNELLIDSLAKTNSYCLQGIENHQKVNDDD-NIEELSVEEVPGLETVVSV 130
            R          +L+ + +  T     + ++            E+++++++ GLE     
Sbjct: 201 LR-------RAIDLVGEYIGVTEDDFEEALKKVLPSRGVLFEDEDVTLDDIGGLEEAKEE 253

Query: 131 LEEVLMWPSRFPNIFQHSPLRNQAGVLLYGPPGTGKTFLVSKIASSWNLRTILVKGPELL 190
           L+E +  P + P +F+   LR   GVLLYGPPGTGKT L   +A     R I VKG ELL
Sbjct: 254 LKEAIETPLKRPELFRKLGLRPPKGVLLYGPPGTGKTLLAKAVALESRSRFISVKGSELL 313

Query: 191 AKYIGQSEENVRNLFNRARSAKPCVLFFDEFDSLAPKRGHDSTGVTDRVVNQLLTELDGV 250
           +K++G+SE+N+R LF +AR   P ++F DE DSLA  RG    G   RVV QLLTELDG+
Sbjct: 314 SKWVGESEKNIRELFEKARKLAPSIIFIDEIDSLASGRGPSEDGSGRRVVGQLLTELDGI 373

Query: 251 ESLQGVTVIAATSRPELLXSALLRSRRIDRLVECNLPDAVARVRIFEALAASLN--LDDH 308
           E  +GV VIAAT+RP+ L  ALLR  R DRL+   LPD   R+ IF+         L + 
Sbjct: 374 EKAEGVLVIAATNRPDDLDPALLRPGRFDRLIYVPLPDLEERLEIFKIHLRDKKPPLAED 433

Query: 309 VDFEFFASRTXXXXXXDIQSLQTRAT 334
           VD E  A  T      DI +L   A 
Sbjct: 434 VDLEELAEITEGYSGADIAALVREAA 459


 Score =  114 bits (286), Expect = 5e-026
 Identities = 78/196 (39%), Positives = 108/196 (55%), Gaps = 2/196 (1%)

Query: 138 PSRFPNIFQHSPLRNQAGVLLYGPPGTGKTFLVSKIASSWNLRTILVKGPELLAKYIGQS 197
           P + P +F+   +    GVLL+GPPGTGKT L   +A+      + + GPE+L+KY+G+S
Sbjct: 3   PLKEPELFKKLGIEPPKGVLLHGPPGTGKTLLARALANE-GAEFLSINGPEILSKYVGES 61

Query: 198 EENVRNLFNRARSAKPCVLFFDEFDSLAPKRGHDSTGVTDRVVNQLLTELDGVESLQGVT 257
           E  +R LF  A    P ++F DE D+LAPKR  D   V  RVV QLL  +DG++  Q V 
Sbjct: 62  ELRLRELFEEAEKLAPSIIFIDEIDALAPKRSSDQGEVERRVVAQLLALMDGLKRGQ-VI 120

Query: 258 VIAATSRPELLXSALLRSRRIDRLVECNLPDAVARVRIFEALAASLNLDDHVDFEFFASR 317
           VI AT+RP+ L  A  R  R DR +E NLPD   R+ I +     + L      +  A+R
Sbjct: 121 VIGATNRPDGLDPAKRRPGRFDREIEVNLPDEAGRLEILQIHTRLMFLGPPGTGKTLAAR 180

Query: 318 TXXXXXXDIQSLQTRA 333
           T      D+ +L   A
Sbjct: 181 TVGKSGADLGALAKEA 196


 Score = 35.5 bits (81), Expect = 0.029
 Identities = 22/86 (25%), Positives = 38/86 (44%), Gaps = 4/86 (4%)

Query: 13  FQHVTKLPSLERAGREVILKELCSHIE---SEKLDLRKFSNLTEGYNKGDLVQFVERAIF 69
           F  +  +P  +   R  I K      +   +E +DL + + +TEGY+  D+   V  A  
Sbjct: 401 FDRLIYVPLPDLEERLEIFKIHLRDKKPPLAEDVDLEELAEITEGYSGADIAALVREAAL 460

Query: 70  YAYRISKTHPVLTNELLIDSLAKTNS 95
            A R ++   V  ++ L D+L K   
Sbjct: 461 EALREARRREVTLDDFL-DALKKIKP 485


==> gnl|CDD|31415 COG1222, RPT1, ATP-dependent 26S proteasome regulatory subunit
           [Posttranslational modification, protein turnover,
           chaperones].
          Length = 406

 Score =  185 bits (471), Expect = 3e-047
 Identities = 86/227 (37%), Positives = 122/227 (53%), Gaps = 5/227 (2%)

Query: 111 DNIEELSVEEVPGLETVVSVLEEVLMWPSRFPNIFQHSPLRNQAGVLLYGPPGTGKTFLV 170
           +   +++ E++ GL+  +  + EV+  P + P +F+   +    GVLLYGPPGTGKT L 
Sbjct: 143 EEKPDVTYEDIGGLDEQIQEIREVVELPLKNPELFEELGIDPPKGVLLYGPPGTGKTLLA 202

Query: 171 SKIASSWNLRTILVKGPELLAKYIGQSEENVRNLFNRARSAKPCVLFFDEFDSLAPKRGH 230
             +A+  +   I V G EL+ KYIG+    VR LF  AR   P ++F DE D++  KR  
Sbjct: 203 KAVANQTDATFIRVVGSELVQKYIGEGARLVRELFELAREKAPSIIFIDEIDAIGAKRFD 262

Query: 231 DSTGVTDRVVN----QLLTELDGVESLQGVTVIAATSRPELLXSALLRSRRIDRLVECNL 286
             T   DR V     +LL +LDG +    V VI AT+RP++L  ALLR  R DR +E  L
Sbjct: 263 SGTS-GDREVQRTMLELLNQLDGFDPRGNVKVIMATNRPDILDPALLRPGRFDRKIEFPL 321

Query: 287 PDAVARVRIFEALAASLNLDDHVDFEFFASRTXXXXXXDIQSLQTRA 333
           PD   R  I +     +NL D VD E  A  T      D++++ T A
Sbjct: 322 PDEEGRAEILKIHTRKMNLADDVDLELLARLTEGFSGADLKAICTEA 368


==> gnl|CDD|179699 PRK03992, PRK03992, proteasome-activating nucleotidase;
           Provisional.
          Length = 389

 Score =  165 bits (421), Expect = 2e-041
 Identities = 78/183 (42%), Positives = 102/183 (55%), Gaps = 5/183 (2%)

Query: 155 GVLLYGPPGTGKTFLVSKIASSWNLRTILVKGPELLAKYIGQSEENVRNLFNRARSAKPC 214
           GVLLYGPPGTGKT L   +A   N   I V G EL+ K+IG+    VR LF  AR   P 
Sbjct: 167 GVLLYGPPGTGKTLLAKAVAHETNATFIRVVGSELVQKFIGEGARLVRELFELAREKAPS 226

Query: 215 VLFFDEFDSLAPKRGHDSTGVTDRVVN----QLLTELDGVESLQGVTVIAATSRPELLXS 270
           ++F DE D++A KR    T   DR V     QLL E+DG +    V +IAAT+R ++L  
Sbjct: 227 IIFIDEIDAIAAKRTDSGTS-GDREVQRTLMQLLAEMDGFDPRGNVKIIAATNRIDILDP 285

Query: 271 ALLRSRRIDRLVECNLPDAVARVRIFEALAASLNLDDHVDFEFFASRTXXXXXXDIQSLQ 330
           A+LR  R DR++E  LPD   R+ I +     +NL D VD E  A  T      D++++ 
Sbjct: 286 AILRPGRFDRIIEVPLPDEEGRLEILKIHTRKMNLADDVDLEELAELTEGASGADLKAIC 345

Query: 331 TRA 333
           T A
Sbjct: 346 TEA 348


==> gnl|CDD|143797 pfam00004, AAA, ATPase family associated with various cellular
           activities (AAA).  AAA family proteins often perform
           chaperone-like functions that assist in the assembly,
           operation, or disassembly of protein complexes.
          Length = 131

 Score =  161 bits (409), Expect = 4e-040
 Identities = 68/132 (51%), Positives = 85/132 (64%), Gaps = 2/132 (1%)

Query: 156 VLLYGPPGTGKTFLVSKIASSWNLRTILVKGPELLAKYIGQSEENVRNLFNRARSAKPCV 215
           +LLYGPPGTGKT L   +A       I + G EL++KY+G+SE+ +R LF  A+   PCV
Sbjct: 1   LLLYGPPGTGKTTLAKAVAKELGAPFIEISGSELVSKYVGESEKRLRELFEAAKKLAPCV 60

Query: 216 LFFDEFDSLAPKRGHDSTGVTDRVVNQLLTELDGVESLQG-VTVIAATSRPELLXSALLR 274
           +F DE D+LA  RG      + RVVNQLLTELDG  S    V VIAAT+RP+ L  ALLR
Sbjct: 61  IFIDEIDALAGSRGSGGDSESRRVVNQLLTELDGFTSSLSKVIVIAATNRPDKLDPALLR 120

Query: 275 SRRIDRLVECNL 286
             R DR++E  L
Sbjct: 121 G-RFDRIIEFPL 131


==> gnl|CDD|130309 TIGR01242, 26Sp45, 26S proteasome subunit P45 family.  Many
           proteins may score above the trusted cutoff because an
           internal.
          Length = 364

 Score =  159 bits (404), Expect = 1e-039
 Identities = 88/223 (39%), Positives = 121/223 (54%), Gaps = 5/223 (2%)

Query: 115 ELSVEEVPGLETVVSVLEEVLMWPSRFPNIFQHSPLRNQAGVLLYGPPGTGKTFLVSKIA 174
            +S E++ GLE  +  + E +  P + P +F+   +    GVLLYGPPGTGKT L   +A
Sbjct: 118 NVSYEDIGGLEEQIREIREAVELPLKHPELFEEVGIEPPKGVLLYGPPGTGKTLLAKAVA 177

Query: 175 SSWNLRTILVKGPELLAKYIGQSEENVRNLFNRARSAKPCVLFFDEFDSLAPKRGHDSTG 234
              N   I V G EL+ KYIG+    VR +F  A+   P ++F DE D++A KR    T 
Sbjct: 178 HETNATFIRVVGSELVRKYIGEGARLVREIFELAKEKAPSIIFIDEIDAIAAKRTDSGTS 237

Query: 235 VTDRVVN----QLLTELDGVESLQGVTVIAATSRPELLXSALLRSRRIDRLVECNLPDAV 290
             DR V     QLL ELDG +    V VIAAT+RP++L  ALLR  R DR++E  LPD  
Sbjct: 238 -GDREVQRTLMQLLAELDGFDPRGNVKVIAATNRPDILDPALLRPGRFDRIIEVPLPDFE 296

Query: 291 ARVRIFEALAASLNLDDHVDFEFFASRTXXXXXXDIQSLQTRA 333
            R+ I +     + L + VD E  A  T      D++++ T A
Sbjct: 297 GRLEILKIHTRKMKLAEDVDLEAIAKMTEGASGADLKAICTEA 339


==> gnl|CDD|185633 PTZ00454, PTZ00454, 26S protease regulatory subunit 6B-like
           protein; Provisional.
          Length = 398

 Score =  149 bits (378), Expect = 1e-036
 Identities = 83/231 (35%), Positives = 120/231 (51%), Gaps = 11/231 (4%)

Query: 110 DDNIEELSVEEVP--------GLETVVSVLEEVLMWPSRFPNIFQHSPLRNQAGVLLYGP 161
           D +I+ L + E P        GL+     + E +  P   P +++   +    GVLLYGP
Sbjct: 128 DSSIQLLQMSEKPDVTYSDIGGLDIQKQEIREAVELPLTCPELYEQIGIDPPRGVLLYGP 187

Query: 162 PGTGKTFLVSKIASSWNLRTILVKGPELLAKYIGQSEENVRNLFNRARSAKPCVLFFDEF 221
           PGTGKT L   +A       I V G E + KY+G+    VR++F  AR   P ++F DE 
Sbjct: 188 PGTGKTMLAKAVAHHTTATFIRVVGSEFVQKYLGEGPRMVRDVFRLARENAPSIIFIDEV 247

Query: 222 DSLAPKRGHDSTGV---TDRVVNQLLTELDGVESLQGVTVIAATSRPELLXSALLRSRRI 278
           DS+A KR    TG      R++ +LL ++DG +    V VI AT+R + L  ALLR  R+
Sbjct: 248 DSIATKRFDAQTGADREVQRILLELLNQMDGFDQTTNVKVIMATNRADTLDPALLRPGRL 307

Query: 279 DRLVECNLPDAVARVRIFEALAASLNLDDHVDFEFFASRTXXXXXXDIQSL 329
           DR +E  LPD   +  IF+ + + +NL + VD E F SR       DI ++
Sbjct: 308 DRKIEFPLPDRRQKRLIFQTITSKMNLSEEVDLEDFVSRPEKISAADIAAI 358


==> gnl|CDD|162266 TIGR01241, FtsH_fam, ATP-dependent metalloprotease FtsH.
           HflB(FtsH) is a pleiotropic protein required for correct
           cell division in bacteria. It has ATP-dependent zinc
           metalloprotease activity. It was formerly designated
           cell division protein FtsH.
          Length = 495

 Score =  147 bits (374), Expect = 5e-036
 Identities = 79/215 (36%), Positives = 112/215 (52%), Gaps = 10/215 (4%)

Query: 121 VPGLETVVSVLEEV---LMWPSRFPNIFQHSPLRNQAGVLLYGPPGTGKTFLVSKIASSW 177
           V G++     L E+   L  PS+F  +    P     GVLL GPPGTGKT L   +A   
Sbjct: 57  VAGIDEAKEELMEIVDFLKNPSKFTKLGAKIP----KGVLLVGPPGTGKTLLAKAVAGEA 112

Query: 178 NLRTILVKGPELLAKYIGQSEENVRNLFNRARSAKPCVLFFDEFDSLAPKRGHDSTGVTD 237
            +    + G + +  ++G     VR+LF +A+   PC++F DE D++  +RG    G  D
Sbjct: 113 GVPFFSISGSDFVEMFVGVGASRVRDLFEQAKKNAPCIIFIDEIDAVGRQRGAGLGGGND 172

Query: 238 ---RVVNQLLTELDGVESLQGVTVIAATSRPELLXSALLRSRRIDRLVECNLPDAVARVR 294
              + +NQLL E+DG  +  GV VIAAT+RP++L  ALLR  R DR V  +LPD   R  
Sbjct: 173 EREQTLNQLLVEMDGFGTNTGVIVIAATNRPDVLDPALLRPGRFDRQVVVDLPDIKGREE 232

Query: 295 IFEALAASLNLDDHVDFEFFASRTXXXXXXDIQSL 329
           I +  A +  L   VD +  A RT      D+ +L
Sbjct: 233 ILKVHAKNKKLAPDVDLKAVARRTPGFSGADLANL 267


==> gnl|CDD|177080 CHL00176, ftsH, cell division protein; Validated.
          Length = 638

 Score =  147 bits (372), Expect = 8e-036
 Identities = 84/228 (36%), Positives = 118/228 (51%), Gaps = 21/228 (9%)

Query: 108 NDDDNIEELSVEEVPGLETVVSVLEEVLMWPSRFPNIFQHSPLRNQAGVLLYGPPGTGKT 167
            D   IEE   E     E VVS L++    P RF  +    P     GVLL GPPGTGKT
Sbjct: 183 RDIAGIEEAKEE----FEEVVSFLKK----PERFTAVGAKIP----KGVLLVGPPGTGKT 230

Query: 168 FLVSKIASSWNLRTILVKGPELLAKYIGQSEENVRNLFNRARSAKPCVLFFDEFDSLAPK 227
            L   IA    +    + G E +  ++G     VR+LF +A+   PC++F DE D++  +
Sbjct: 231 LLAKAIAGEAEVPFFSISGSEFVEMFVGVGAARVRDLFKKAKENSPCIVFIDEIDAVGRQ 290

Query: 228 RGHDSTGV------TDRVVNQLLTELDGVESLQGVTVIAATSRPELLXSALLRSRRIDRL 281
           RG    G+       ++ +NQLLTE+DG +  +GV VIAAT+R ++L +ALLR  R DR 
Sbjct: 291 RG---AGIGGGNDEREQTLNQLLTEMDGFKGNKGVIVIAATNRVDILDAALLRPGRFDRQ 347

Query: 282 VECNLPDAVARVRIFEALAASLNLDDHVDFEFFASRTXXXXXXDIQSL 329
           +  +LPD   R+ I +  A +  L   V  E  A RT      D+ +L
Sbjct: 348 ITVSLPDREGRLDILKVHARNKKLSPDVSLELIARRTPGFSGADLANL 395


==> gnl|CDD|163401 TIGR03689, pup_AAA, proteasome ATPase.  In the Actinobacteria, as
           shown for Mycobacterium tuberculosis, some proteins are
           modified by ligation between an epsilon-amino group of a
           lysine side chain and the C-terminal carboxylate of the
           ubiquitin-like protein Pup. This modification leads to
           protein degradation by the archaeal-like proteasome
           found in the Actinobacteria. Members of this protein
           family belong to the AAA family of ATPases and tend to
           be clustered with the genes for Pup, the Pup ligase
           PafA, and structural components of the proteasome. This
           protein forms hexameric rings with ATPase activity.
          Length = 512

 Score =  144 bits (366), Expect = 3e-035
 Identities = 85/219 (38%), Positives = 123/219 (56%), Gaps = 24/219 (10%)

Query: 113 IEELSVEEVP--------GLETVVSVLEEVLMWPSRFPNIFQHSPLRNQAGVLLYGPPGT 164
           +E+L +EEVP        GL++ +  + + +  P   P +++   L+   GVLLYGPPG 
Sbjct: 168 VEDLVLEEVPDVTYADIGGLDSQIEQIRDAVELPFLHPELYREYDLKPPKGVLLYGPPGC 227

Query: 165 GKTF--------LVSKIASSWNLRT--ILVKGPELLAKYIGQSEENVRNLFNRAR----S 210
           GKT         L  +I +    ++  + +KGPELL KY+G++E  +R +F RAR     
Sbjct: 228 GKTLIAKAVANSLAQRIGAETGDKSYFLNIKGPELLNKYVGETERQIRLIFQRAREKASD 287

Query: 211 AKPCVLFFDEFDSLAPKRGHD-STGVTDRVVNQLLTELDGVESLQGVTVIAATSRPELLX 269
            +P ++FFDE DS+   RG   S+ V   VV QLL+ELDGVESL  V VI A++R +++ 
Sbjct: 288 GRPVIVFFDEMDSIFRTRGSGVSSDVETTVVPQLLSELDGVESLDNVIVIGASNREDMID 347

Query: 270 SALLRSRRIDRLVECNLPDAVARVRIFEA-LAASLNLDD 307
            A+LR  R+D  +    PDA A   IF   L  SL LD 
Sbjct: 348 PAILRPGRLDVKIRIERPDAEAAADIFSKYLTDSLPLDA 386
