# Supplementary material for: Transcriptional Profiles of Mating-Responsive Genes from Testes and Male Accessory Glands of the Mediterranean Fruit Fly, Ceratitis capitata
Source: PLoS One. 2012 Oct 11;7(10):e46812. doi: 10.1371/journal.pone.0046812 (PMC3469604; doi:10.1371/journal.pone.0046812)
Supplement: Spreadsheet S1 — Hyperlinked Excel spreadsheet containing annotated assembled ESTs. Putative peptides are named using the prefix ‘Cc-male-’ rather than the prefix ‘TAG’ used in the text. (ZIP) [file pone.0046812.s008.zip › Spreadsheet 1/links/CDD/Cc-male-1266-CDD.txt]

>Cc-male-1266

gnl|CDD|178543 PLN02957, PLN02957, copper, zinc superoxide dismu...    49   3e-007
gnl|CDD|29471 cd00371, HMA, Heavy-metal-associated domain (HMA) ...    43   3e-005
gnl|CDD|144117 pfam00403, HMA, Heavy-metal-associated domain.          41   1e-004
gnl|CDD|182635 PRK10671, copA, copper exporting ATPase; Provisio...    36   0.003
gnl|CDD|32600 COG2608, CopZ, Copper chaperone [Inorganic ion tra...    35   0.006
gnl|CDD|32399 COG2217, ZntA, Cation transport ATPase [Inorganic ...    31   0.11 
gnl|CDD|119440 cd06578, HemD, Uroporphyrinogen-III synthase (Hem...    29   0.51 
gnl|CDD|162827 TIGR02374, nitri_red_nirB, nitrite reductase [NAD...    29   0.53 
gnl|CDD|32124 COG1941, FrhG, Coenzyme F420-reducing hydrogenase,...    28   0.69 

==> gnl|CDD|178543 PLN02957, PLN02957, copper, zinc superoxide dismutase.
          Length = 238

 Score = 49.4 bits (118), Expect = 3e-007
 Identities = 21/66 (31%), Positives = 36/66 (54%), Gaps = 4/66 (6%)

Query: 5  EFKVEMTCSGCANSVERVLNKLGA-EKVEKINIDLDSKTVLVTSSLTADELLETIKKTGK 63
          EF V+M C GC  +V+   NKL   E V+ + +DL ++ V V  S     +   +++TG+
Sbjct: 9  EFMVDMKCEGCVAAVK---NKLETLEGVKAVEVDLSNQVVRVLGSSPVKAMTAALEQTGR 65

Query: 64 ATQYVG 69
            + +G
Sbjct: 66 KARLIG 71


==> gnl|CDD|29471 cd00371, HMA, Heavy-metal-associated domain (HMA) is a conserved
          domain of approximately 30 amino acid residues found in
          a number of proteins that transport or detoxify heavy
          metals, for example, the CPx-type heavy metal ATPases
          and copper chaperones. HMA domain contains two cysteine
          residues that are important in binding and transfer of
          metal ions, such as copper, cadmium, cobalt and zinc.
          In the case of copper, stoichiometry of binding is one
          Cu+ ion per binding domain. Repeats of the HMA domain
          in copper chaperone has been associated with
          Menkes/Wilson disease due to binding of multiple copper
          ions..
          Length = 63

 Score = 42.9 bits (101), Expect = 3e-005
 Identities = 23/62 (37%), Positives = 35/62 (56%), Gaps = 5/62 (8%)

Query: 5  EFKVE-MTCSGCANSVERVLNKLGAEKVEKINIDLDSKTVLVT--SSLTADELLETIKKT 61
          E  VE MTC+GC + +E+ L KL    VE + +DL++    V     ++ +ELLE I+  
Sbjct: 1  ELSVEGMTCAGCVSKIEKALEKL--PGVESVEVDLETGKATVEYDPEVSPEELLEAIEDA 58

Query: 62 GK 63
          G 
Sbjct: 59 GY 60


==> gnl|CDD|144117 pfam00403, HMA, Heavy-metal-associated domain. 
          Length = 62

 Score = 41.1 bits (97), Expect = 1e-004
 Identities = 21/61 (34%), Positives = 34/61 (55%), Gaps = 5/61 (8%)

Query: 6  FKVEMTCSGCANSVERVLNKLGAEKVEKINIDLDSKTVLVT---SSLTADELLETIKKTG 62
              MTC+GCA  VE+ L+KL    V  +++DL++  V VT     +  ++L + I+K G
Sbjct: 3  RVPGMTCAGCAKKVEKALSKL--PGVSSVSVDLETGKVTVTGDPDPVKLEKLKKAIEKAG 60

Query: 63 K 63
           
Sbjct: 61 Y 61


==> gnl|CDD|182635 PRK10671, copA, copper exporting ATPase; Provisional.
          Length = 834

 Score = 36.3 bits (84), Expect = 0.003
 Identities = 14/53 (26%), Positives = 28/53 (52%), Gaps = 2/53 (3%)

Query: 10  MTCSGCANSVERVLNKLGAEKVEKINIDLDSKTVLVTSSLTADELLETIKKTG 62
           M+C+ C + V+  L       V +  ++L  +T LV  S +  +L++ ++K G
Sbjct: 108 MSCASCVSRVQNALQ--SVPGVTQARVNLAERTALVMGSASPQDLVQAVEKAG 158


 Score = 32.0 bits (73), Expect = 0.059
 Identities = 15/53 (28%), Positives = 28/53 (52%), Gaps = 4/53 (7%)

Query: 10 MTCSGCANSVERVLNKLGAEKVEKINIDLDSKTVLVTSSLTADELLETIKKTG 62
          ++C  C   V+  L +     VE+ ++ +    V  T + +A+ L+ETIK+ G
Sbjct: 12 LSCGHCVKRVKESLEQR--PDVEQADVSITEAHV--TGTASAEALIETIKQAG 60


==> gnl|CDD|32600 COG2608, CopZ, Copper chaperone [Inorganic ion transport and
          metabolism].
          Length = 71

 Score = 35.4 bits (81), Expect = 0.006
 Identities = 13/55 (23%), Positives = 28/55 (50%), Gaps = 1/55 (1%)

Query: 9  EMTCSGCANSVERVLNKLGAEKVEKINIDLDSKTVLVTSS-LTADELLETIKKTG 62
           MTC  C  +VE+ L ++       ++++  + TV   S+ +  + ++E I+  G
Sbjct: 10 GMTCGHCVKTVEKALEEVDGVASVDVDLEKGTATVTFDSNKVDIEAIIEAIEDAG 64


==> gnl|CDD|32399 COG2217, ZntA, Cation transport ATPase [Inorganic ion transport
          and metabolism].
          Length = 713

 Score = 31.0 bits (70), Expect = 0.11
 Identities = 19/64 (29%), Positives = 29/64 (45%), Gaps = 4/64 (6%)

Query: 5  EFKVE-MTCSGCANSVERVLNKLGAEKVEKINIDLDSKTVLVTSSLTADELLETIKKTGK 63
             VE MTC+ CA+ +E  LNKL    VE+  ++L ++   V       +L   I    +
Sbjct: 5  SLSVEGMTCAACASRIE-ALNKL--PGVEEARVNLATERATVVYDPEEVDLPADIVAAVE 61

Query: 64 ATQY 67
             Y
Sbjct: 62 KAGY 65


==> gnl|CDD|119440 cd06578, HemD, Uroporphyrinogen-III synthase (HemD) catalyzes the
           asymmetrical cyclization of tetrapyrrole (linear) to
           uroporphyrinogen-III, the fourth step in the
           biosynthesis of heme. This ubiquitous enzyme is present
           in eukaryotes, bacteria and archaea. Mutations in the
           human uroporphyrinogen-III synthase gene cause
           congenital erythropoietic porphyria, a recessive inborn
           error of metabolism also known as Gunther disease.
          Length = 239

 Score = 28.8 bits (65), Expect = 0.51
 Identities = 16/45 (35%), Positives = 21/45 (46%), Gaps = 1/45 (2%)

Query: 20  ERVLNKLGAEKVEKINIDLDSKTVLVTSSLTADELLETIKKTGKA 64
             V   L AE +E +  +     VL TS  T   LLE + K G+A
Sbjct: 155 RTVPPDLDAELLELLE-EGAIDAVLFTSPSTVRNLLELLGKEGRA 198


==> gnl|CDD|162827 TIGR02374, nitri_red_nirB, nitrite reductase [NAD(P)H], large
           subunit. 
          Length = 785

 Score = 28.6 bits (64), Expect = 0.53
 Identities = 15/59 (25%), Positives = 21/59 (35%), Gaps = 5/59 (8%)

Query: 4   HEFKVEMTCSGCANSVERVLNKLGAEKVEKINIDLDSKTVLVTSSLTADELLETIKKTG 62
              K   +C GC   VE++L      +       L   T       + DEL E I+  G
Sbjct: 440 ACTKAGTSCGGCKPLVEQLLRAELNSQYTASTPALCECT-----DFSRDELFEEIQARG 493


==> gnl|CDD|32124 COG1941, FrhG, Coenzyme F420-reducing hydrogenase, gamma subunit
          [Energy production and conversion].
          Length = 247

 Score = 28.3 bits (63), Expect = 0.69
 Identities = 18/69 (26%), Positives = 30/69 (43%), Gaps = 10/69 (14%)

Query: 10 MTCSGCANSV----ERVLNKLGAEKVEKINIDLDSKT------VLVTSSLTADELLETIK 59
            CSGC  S+    E++L+ L    +      +D K        LV  S+  +E LE +K
Sbjct: 12 TGCSGCHMSLLDLYEKLLDLLEDADIVYCPTLVDEKEIPEVDVALVEGSVCDEEELELVK 71

Query: 60 KTGKATQYV 68
          +  +  + V
Sbjct: 72 ELREKAKIV 80
