# Supplementary material for: Transcriptional Profiles of Mating-Responsive Genes from Testes and Male Accessory Glands of the Mediterranean Fruit Fly, Ceratitis capitata
Source: PLoS One. 2012 Oct 11;7(10):e46812. doi: 10.1371/journal.pone.0046812 (PMC3469604; doi:10.1371/journal.pone.0046812)
Supplement: Spreadsheet S1 — Hyperlinked Excel spreadsheet containing annotated assembled ESTs. Putative peptides are named using the prefix ‘Cc-male-’ rather than the prefix ‘TAG’ used in the text. (ZIP) [file pone.0046812.s008.zip › Spreadsheet 1/links/CDD/Cc-male-1267-CDD.txt]

>Cc-male-1267

gnl|CDD|113695 pfam04931, DNA_pol_phi, DNA polymerase phi.  This...    31   0.15 
gnl|CDD|178762 PLN03223, PLN03223, Polycystin cation channel pro...    30   0.34 

==> gnl|CDD|113695 pfam04931, DNA_pol_phi, DNA polymerase phi.  This family includes
           the fifth essential DNA polymerase in yeast EC:2.7.7.7.
           Pol5p is localized exclusively to the nucleolus and
           binds near or at the enhancer region of rRNA-encoding
           DNA repeating units.
          Length = 784

 Score = 31.4 bits (71), Expect = 0.15
 Identities = 18/50 (36%), Positives = 26/50 (52%), Gaps = 2/50 (4%)

Query: 81  DGESVICDPECECDCESCEC-HGEDSDSDY-DEAETVEEKVEEEDQLSNE 128
           +GE    D   E D +  EC   EDS+S+   + E  EE  +E+D  +NE
Sbjct: 646 EGEEEDEDDLEETDDDEDECEAIEDSESESESDGEDGEEDEQEDDAEANE 695


==> gnl|CDD|178762 PLN03223, PLN03223, Polycystin cation channel protein; Provisional.
          Length = 1634

 Score = 30.3 bits (68), Expect = 0.34
 Identities = 18/66 (27%), Positives = 28/66 (42%), Gaps = 1/66 (1%)

Query: 58  ENDVALKRPCL-ELPEEHECPIDCDGESVICDPECECDCESCECHGEDSDSDYDEAETVE 116
           EN  A + PCL +   +  C   C+     C     C CE+C    + +  DY   +T  
Sbjct: 677 ENRTACEEPCLRQFRFQKLCNTICECGRQGCAAGEYCVCEACLKLNQYAYVDYPFVDTSR 736

Query: 117 EKVEEE 122
            K+ +E
Sbjct: 737 RKLLQE 742
