# Supplementary material for: Transcriptional Profiles of Mating-Responsive Genes from Testes and Male Accessory Glands of the Mediterranean Fruit Fly, Ceratitis capitata
Source: PLoS One. 2012 Oct 11;7(10):e46812. doi: 10.1371/journal.pone.0046812 (PMC3469604; doi:10.1371/journal.pone.0046812)
Supplement: Spreadsheet S1 — Hyperlinked Excel spreadsheet containing annotated assembled ESTs. Putative peptides are named using the prefix ‘Cc-male-’ rather than the prefix ‘TAG’ used in the text. (ZIP) [file pone.0046812.s008.zip › Spreadsheet 1/links/CDD/Cc-male-1268-CDD.txt]

>Cc-male-1268

gnl|CDD|185474 PTZ00141, PTZ00141, elongation factor 1- alpha; P...   445   e-126
gnl|CDD|165621 PLN00043, PLN00043, elongation factor 1-alpha; Pr...   361   e-100
gnl|CDD|129574 TIGR00483, EF-1_alpha, translation elongation fac...   358   1e-099
gnl|CDD|183433 PRK12317, PRK12317, elongation factor 1-alpha; Re...   343   3e-095
gnl|CDD|34853 COG5256, TEF1, Translation elongation factor EF-1a...   294   3e-080
gnl|CDD|58071 cd03705, EF1_alpha_III, Domain III of EF-1. Eukary...   187   3e-048
gnl|CDD|58084 cd03693, EF1_alpha_II, EF1_alpha_II: this family r...   162   9e-041
gnl|CDD|111981 pfam03143, GTP_EFTU_D3, Elongation factor Tu C-te...   137   4e-033
gnl|CDD|58069 cd01513, Translation_factor_III, Domain III of Elo...   104   3e-023
gnl|CDD|34855 COG5258, GTPBP1, GTPase [General function predicti...    98   4e-021

==> gnl|CDD|185474 PTZ00141, PTZ00141, elongation factor 1- alpha; Provisional.
          Length = 446

 Score =  445 bits (1146), Expect = e-126
 Identities = 184/234 (78%), Positives = 202/234 (86%)

Query: 21  EGKTLIDALDAILPPSRPTDKALRLPLQDVYKIGGIGTVPVGRVETGVLKPGMVVVFAPA 80
           +G TL++ALD + PP RP DK LRLPLQDVYKIGGIGTVPVGRVETG+LKPGMVV FAP+
Sbjct: 212 KGPTLLEALDTLEPPKRPVDKPLRLPLQDVYKIGGIGTVPVGRVETGILKPGMVVTFAPS 271

Query: 81  NITTEVKSVEMHHEALPEAVPGDNVGFNVKNVSVKELRRGYVAGDSKASPPKGAADFTAQ 140
            +TTEVKSVEMHHE L EAVPGDNVGFNVKNVSVK+++RGYVA DSK  P K  ADFTAQ
Sbjct: 272 GVTTEVKSVEMHHEQLAEAVPGDNVGFNVKNVSVKDIKRGYVASDSKNDPAKECADFTAQ 331

Query: 141 VIVLNHPGQIANGYTPVLDCHTAHIACKFAEIKEKVDRRSGKTTEENPKFIKSGDAAIVN 200
           VIVLNHPGQI NGYTPVLDCHTAHIACKFAEI+ K+DRRSGK  EENPK IKSGDAAIV 
Sbjct: 332 VIVLNHPGQIKNGYTPVLDCHTAHIACKFAEIESKIDRRSGKVLEENPKAIKSGDAAIVK 391

Query: 201 LVPTKPLCVESFQEFPPLGRFAVRDMRQTVAVGVIKSVNFKDASGGKVTKAAEK 254
           +VPTKP+CVE F E+PPLGRFAVRDM+QTVAVGVIKSV  K+ SG K    A+K
Sbjct: 392 MVPTKPMCVEVFNEYPPLGRFAVRDMKQTVAVGVIKSVEKKEGSGTKAAAKAKK 445


==> gnl|CDD|165621 PLN00043, PLN00043, elongation factor 1-alpha; Provisional.
          Length = 447

 Score =  361 bits (928), Expect = e-100
 Identities = 173/234 (73%), Positives = 200/234 (85%)

Query: 21  EGKTLIDALDAILPPSRPTDKALRLPLQDVYKIGGIGTVPVGRVETGVLKPGMVVVFAPA 80
           +G TL++ALD I  P RP+DK LRLPLQDVYKIGGIGTVPVGRVETGV+KPGMVV F P 
Sbjct: 212 KGPTLLEALDQINEPKRPSDKPLRLPLQDVYKIGGIGTVPVGRVETGVIKPGMVVTFGPT 271

Query: 81  NITTEVKSVEMHHEALPEAVPGDNVGFNVKNVSVKELRRGYVAGDSKASPPKGAADFTAQ 140
            +TTEVKSVEMHHE+L EA+PGDNVGFNVKNV+VK+L+RGYVA +SK  P K AA+FT+Q
Sbjct: 272 GLTTEVKSVEMHHESLQEALPGDNVGFNVKNVAVKDLKRGYVASNSKDDPAKEAANFTSQ 331

Query: 141 VIVLNHPGQIANGYTPVLDCHTAHIACKFAEIKEKVDRRSGKTTEENPKFIKSGDAAIVN 200
           VI++NHPGQI NGY PVLDCHT+HIA KFAEI  K+DRRSGK  E+ PKF+K+GDA  V 
Sbjct: 332 VIIMNHPGQIGNGYAPVLDCHTSHIAVKFAEILTKIDRRSGKELEKEPKFLKNGDAGFVK 391

Query: 201 LVPTKPLCVESFQEFPPLGRFAVRDMRQTVAVGVIKSVNFKDASGGKVTKAAEK 254
           ++PTKP+ VE+F E+PPLGRFAVRDMRQTVAVGVIKSV  KD +G KVTKAA K
Sbjct: 392 MIPTKPMVVETFSEYPPLGRFAVRDMRQTVAVGVIKSVEKKDPTGAKVTKAAAK 445


==> gnl|CDD|129574 TIGR00483, EF-1_alpha, translation elongation factor EF-1 alpha.
           This model represents the counterpart of bacterial EF-Tu
           for the Archaea (aEF-1 alpha) and Eukaryotes (eEF-1
           alpha). The trusted cutoff is set fairly high so that
           incomplete sequences will score between suggested and
           trusted cutoff levels.
          Length = 426

 Score =  358 bits (920), Expect = 1e-099
 Identities = 141/234 (60%), Positives = 178/234 (76%), Gaps = 4/234 (1%)

Query: 8   FKGWKVERKEGNA---EGKTLIDALDAILPPSRPTDKALRLPLQDVYKIGGIGTVPVGRV 64
           + G  V +K  N    +GKTL++ALDA+ PP +PTDK LR+P+QDVY I G+GTVPVGRV
Sbjct: 190 WNGDNVIKKSENTPWYKGKTLLEALDALEPPEKPTDKPLRIPIQDVYSITGVGTVPVGRV 249

Query: 65  ETGVLKPGMVVVFAPANITTEVKSVEMHHEALPEAVPGDNVGFNVKNVSVKELRRGYVAG 124
           ETGVLKPG  VVF PA ++ EVKS+EMHHE + +A PGDN+GFNV+ VS K++RRG V G
Sbjct: 250 ETGVLKPGDKVVFEPAGVSGEVKSIEMHHEQIEQAEPGDNIGFNVRGVSKKDIRRGDVCG 309

Query: 125 DSKASPPKGAADFTAQVIVLNHPGQIANGYTPVLDCHTAHIACKFAEIKEKVDRRSGKTT 184
               +PPK A +FTAQ++VL HPG I  GYTPV  CHTA IAC+F E+ +K D R+G+  
Sbjct: 310 HPD-NPPKVAKEFTAQIVVLQHPGAITVGYTPVFHCHTAQIACRFDELLKKNDPRTGQVL 368

Query: 185 EENPKFIKSGDAAIVNLVPTKPLCVESFQEFPPLGRFAVRDMRQTVAVGVIKSV 238
           EENP+F+K+GDAAIV   PTKP+ +E+ +E PPLGRFA+RDM QTVA G+I  V
Sbjct: 369 EENPQFLKTGDAAIVKFKPTKPMVIEAVKEIPPLGRFAIRDMGQTVAAGMIIDV 422


==> gnl|CDD|183433 PRK12317, PRK12317, elongation factor 1-alpha; Reviewed.
          Length = 425

 Score =  343 bits (883), Expect = 3e-095
 Identities = 129/218 (59%), Positives = 163/218 (74%), Gaps = 1/218 (0%)

Query: 22  GKTLIDALDAILPPSRPTDKALRLPLQDVYKIGGIGTVPVGRVETGVLKPGMVVVFAPAN 81
           G TL++ALD + PP +PTDK LR+P+QDVY I G+GTVPVGRVETGVLK G  VVF PA 
Sbjct: 205 GPTLLEALDNLKPPEKPTDKPLRIPIQDVYSISGVGTVPVGRVETGVLKVGDKVVFMPAG 264

Query: 82  ITTEVKSVEMHHEALPEAVPGDNVGFNVKNVSVKELRRGYVAGDSKASPPKGAADFTAQV 141
           +  EVKS+EMHHE LP+A PGDN+GFNV+ V  K+++RG V G    +PP  A +FTAQ+
Sbjct: 265 VVGEVKSIEMHHEELPQAEPGDNIGFNVRGVGKKDIKRGDVCG-HPDNPPTVAEEFTAQI 323

Query: 142 IVLNHPGQIANGYTPVLDCHTAHIACKFAEIKEKVDRRSGKTTEENPKFIKSGDAAIVNL 201
           +VL HP  I  GYTPV   HTA +AC F E+ +K+D R+G+  EENP+FIK+GDAAIV +
Sbjct: 324 VVLQHPSAITVGYTPVFHAHTAQVACTFEELVKKLDPRTGQVAEENPQFIKTGDAAIVKI 383

Query: 202 VPTKPLCVESFQEFPPLGRFAVRDMRQTVAVGVIKSVN 239
            PTKPL +E  +E P LGRFA+RDM QT+A G++  V 
Sbjct: 384 KPTKPLVIEKVKEIPQLGRFAIRDMGQTIAAGMVIDVK 421


==> gnl|CDD|34853 COG5256, TEF1, Translation elongation factor EF-1alpha (GTPase)
           [Translation, ribosomal structure and biogenesis].
          Length = 428

 Score =  294 bits (753), Expect = 3e-080
 Identities = 136/234 (58%), Positives = 168/234 (71%), Gaps = 4/234 (1%)

Query: 8   FKGWKVERKEGNAE---GKTLIDALDAILPPSRPTDKALRLPLQDVYKIGGIGTVPVGRV 64
           FKG  + +K  N     G TL++ALD + PP RP DK LRLP+QDVY I GIGTVPVGRV
Sbjct: 194 FKGDNLTKKSENMPWYKGPTLLEALDQLEPPERPLDKPLRLPIQDVYSISGIGTVPVGRV 253

Query: 65  ETGVLKPGMVVVFAPANITTEVKSVEMHHEALPEAVPGDNVGFNVKNVSVKELRRGYVAG 124
           E+GV+KPG  V F PA +  EVKS+EMHHE + +A PGDNVGFNV+ V   ++RRG V G
Sbjct: 254 ESGVIKPGQKVTFMPAGVVGEVKSIEMHHEEISQAEPGDNVGFNVRGVEKNDIRRGDVIG 313

Query: 125 DSKASPPKGAADFTAQVIVLNHPGQIANGYTPVLDCHTAHIACKFAEIKEKVDRRSGKTT 184
            S  +PP  + +FTAQ+IVL HPG I +GYTPVL  HTA +AC+ AE+  K+D R+GK  
Sbjct: 314 HSD-NPPTVSPEFTAQIIVLWHPGIITSGYTPVLHAHTAQVACRIAELLSKLDPRTGKKL 372

Query: 185 EENPKFIKSGDAAIVNLVPTKPLCVESFQEFPPLGRFAVRDMRQTVAVGVIKSV 238
           EENP+F+K GDAAIV + P KPLC+E   E P LGRFA+RDM QT+A G +  V
Sbjct: 373 EENPQFLKRGDAAIVKIEPEKPLCLEKVSEIPQLGRFALRDMGQTIAAGKVLEV 426


==> gnl|CDD|58071 cd03705, EF1_alpha_III, Domain III of EF-1. Eukaryotic elongation
           factor 1 (EF-1) is responsible for the GTP-dependent
           binding of aminoacyl-tRNAs to ribosomes. EF-1 is
           composed of four subunits: the alpha chain, which binds
           GTP and aminoacyl-tRNAs, the gamma chain that probably
           plays a role in anchoring the complex to other cellular
           components and the beta and delta (or beta') chains.
           This family is the alpha subunit, and represents the
           counterpart of bacterial EF-Tu for the archaea (aEF-1
           alpha) and eukaryotes (eEF-1 alpha)..
          Length = 104

 Score =  187 bits (477), Expect = 3e-048
 Identities = 79/104 (75%), Positives = 89/104 (85%)

Query: 132 KGAADFTAQVIVLNHPGQIANGYTPVLDCHTAHIACKFAEIKEKVDRRSGKTTEENPKFI 191
           K A  FTAQVIVLNHPGQI  GYTPVLDCHTAH+AC+FAEI  K+D R+GK  EENPKF+
Sbjct: 1   KVAESFTAQVIVLNHPGQIKPGYTPVLDCHTAHVACRFAEILSKIDPRTGKKLEENPKFL 60

Query: 192 KSGDAAIVNLVPTKPLCVESFQEFPPLGRFAVRDMRQTVAVGVI 235
           KSGDAAIV +VP KPL VE+F E+PPLGRFAVRDM QTVAVG++
Sbjct: 61  KSGDAAIVKIVPQKPLVVETFSEYPPLGRFAVRDMGQTVAVGIV 104


==> gnl|CDD|58084 cd03693, EF1_alpha_II, EF1_alpha_II: this family represents the
           domain II of elongation factor 1-alpha (EF-1a) that is
           found in archaea and all eukaryotic lineages. EF-1A is
           very abundant in the cytosol, where it is involved in
           the GTP-dependent binding of aminoacyl-tRNAs to the A
           site of the ribosomes in the second step of translation
           from mRNAs to proteins. Both domain II of EF1A and
           domain IV of IF2/eIF5B have been implicated in
           recognition of the 3'-ends of tRNA. More than 61% of
           eukaryotic elongation factor 1A (eEF-1A) in cells is
           estimated to be associated with actin cytoskeleton. The
           binding of eEF1A to actin is a noncanonical function
           that may link two distinct cellular processes,
           cytoskeleton organization and gene expression..
          Length = 91

 Score =  162 bits (413), Expect = 9e-041
 Identities = 75/89 (84%), Positives = 81/89 (91%)

Query: 39  TDKALRLPLQDVYKIGGIGTVPVGRVETGVLKPGMVVVFAPANITTEVKSVEMHHEALPE 98
           TDK LRLP+QDVYKIGGIGTVPVGRVETGVLKPGMVV FAPA +T EVKSVEMHHE L E
Sbjct: 1   TDKPLRLPIQDVYKIGGIGTVPVGRVETGVLKPGMVVTFAPAGVTGEVKSVEMHHEPLEE 60

Query: 99  AVPGDNVGFNVKNVSVKELRRGYVAGDSK 127
           A+PGDNVGFNVKNVS K+++RG VAGDSK
Sbjct: 61  ALPGDNVGFNVKNVSKKDIKRGDVAGDSK 89


==> gnl|CDD|111981 pfam03143, GTP_EFTU_D3, Elongation factor Tu C-terminal domain.
           Elongation factor Tu consists of three structural
           domains, this is the third domain. This domain adopts a
           beta barrel structure. This the third domain is involved
           in binding to both charged tRNA and binding to EF-Ts
           pfam00889.
          Length = 97

 Score =  137 bits (347), Expect = 4e-033
 Identities = 45/110 (40%), Positives = 59/110 (53%), Gaps = 13/110 (11%)

Query: 130 PPKGAADFTAQVIVLNHPGQIANGYTPVLDCHTAHIACKFAEIKEKVDRRSGKTTEENPK 189
           P K    F AQV +LNHP     GYTP  D +T    C+  ++  K+     K  EE P+
Sbjct: 1   PIKPHTKFKAQVYILNHPEG--GGYTPFFDGYTPQFYCRTTDVTGKI-----KVLEEGPE 53

Query: 190 FIKSGDAAIVNLVPTKPLCVESFQEFPPLGRFAVRDMRQTVAVGVIKSVN 239
           F+  GD AIV +   KP+ VE      P GRFA+R+  +TVAVGV+  V 
Sbjct: 54  FVMPGDNAIVTVELIKPIAVE------PGGRFAIREGGRTVAVGVVTEVL 97


==> gnl|CDD|58069 cd01513, Translation_factor_III, Domain III of Elongation factor
           (EF) Tu (EF-TU) and EF-G.  Elongation factors (EF) EF-Tu
           and EF-G participate in the elongation phase during
           protein biosynthesis on the ribosome. Their functional
           cycles depend on GTP binding and its hydrolysis. The
           EF-Tu complexed with GTP and aminoacyl-tRNA delivers
           tRNA to the ribosome, whereas EF-G stimulates
           translocation, a process in which tRNA and mRNA
           movements occur in the ribosome. Experimental data
           showed that: (1) intrinsic GTPase activity of EF-G is
           influenced by excision of its domain III; (2) that EF-G
           lacking domain III has a 1,000-fold decreased GTPase
           activity on the ribosome and, a slightly decreased
           affinity for GTP; and (3) EF-G lacking domain III does
           not stimulate translocation, despite the physical
           presence of domain IV which is also very important for
           translocation. These findings indicate an essential
           contribution of domain III to activation of GTP
           hydrolysis. Domains III and V of EF-G have the same fold
           (although they are not completely superimposable), the
           double split beta-alpha-beta fold. This fold is observed
           in a large number of ribonucleotide binding proteins and
           is also referred to as the ribonucleoprotein (RNP) or
           RNA recognition (RRM) motif.  This domain III is found
           in several elongation factors, as well as in peptide
           chain release factors and in GT-1 family of GTPase
           (GTPBP1)..
          Length = 102

 Score =  104 bits (261), Expect = 3e-023
 Identities = 40/104 (38%), Positives = 64/104 (61%), Gaps = 2/104 (1%)

Query: 132 KGAADFTAQVIVLNHPGQIANGYTPVLDCHTAHIACKFAEIKEKVDRRSGKTTEENPKFI 191
           +    F A++ VL+HP  ++ GY PVL+  TAH+  + A++  KVD +     ++ P+F+
Sbjct: 1   QAVDKFVAEIYVLDHPEPLSPGYKPVLNVGTAHVPGRIAKLLSKVDGK--TEEKKPPEFL 58

Query: 192 KSGDAAIVNLVPTKPLCVESFQEFPPLGRFAVRDMRQTVAVGVI 235
           KSG+  IV +   KP+ +E+F E    GRFA+RD  +TV  G+I
Sbjct: 59  KSGERGIVEVELQKPVALETFSENQEGGRFALRDGGRTVGAGLI 102


==> gnl|CDD|34855 COG5258, GTPBP1, GTPase [General function prediction only].
          Length = 527

 Score = 97.7 bits (243), Expect = 4e-021
 Identities = 66/202 (32%), Positives = 92/202 (45%), Gaps = 23/202 (11%)

Query: 21  EGKTLIDALDAILPPSRPTD--KALRLPLQDVYKIGGIGTVPVGRVETGVLKPGMVVVFA 78
           EG  L+D    +LP  R  D      + +  +Y + G+GTV  G V++G+L  G  V+  
Sbjct: 325 EGLDLLDEFFLLLPKRRRWDDEGPFLMYIDKIYSVTGVGTVVSGSVKSGILHVGDTVLLG 384

Query: 79  PANI----TTEVKSVEMHHEALPEAVPGDNVGFNVKNVSVKELRRGYVAGDSKASPPKGA 134
           P          VKS+EMHH  +  A  G  +G  +K V  +EL RG V   S  + PK  
Sbjct: 385 PFKDGKFREVVVKSIEMHHYRVDSAKAGSIIGIALKGVEKEELERGMVL--SAGADPKAV 442

Query: 135 ADFTAQVIVLNHPGQIANGYTPVLDCHTAHIACKFAEIKEKVDRRSGKTTEENPKFIKSG 194
            +F A+V+VL HP  I  GY PV    T   A  F EI              +  F+  G
Sbjct: 443 REFDAEVLVLRHPTTIRAGYEPVFHYETIREAVYFEEI--------------DKGFLMPG 488

Query: 195 DAAIVNL-VPTKPLCVESFQEF 215
           D  +V +    +P  VE  Q+F
Sbjct: 489 DRGVVRMRFKYRPHHVEEGQKF 510
