# Supplementary material for: Transcriptional Profiles of Mating-Responsive Genes from Testes and Male Accessory Glands of the Mediterranean Fruit Fly, Ceratitis capitata
Source: PLoS One. 2012 Oct 11;7(10):e46812. doi: 10.1371/journal.pone.0046812 (PMC3469604; doi:10.1371/journal.pone.0046812)
Supplement: Spreadsheet S2 — Excel spreadsheet containing 206 putative secreted proteins considered for expression profile analyses related to their tissue-specificity and mating-responsiveness. (XLS) [file pone.0046812.s009.xls]

## Sheet: Dataset small edited.csv
Peptide name	Peptide length (aa)	Derives from contig	contig length (bp)	First residue	Stop codon? *	SigP Result (BL is borderline Secreted score)	Cleavage Position	Target P prediction (Secreted, Mitochondrial, Nuclear - Cytoplasm)	Relative confidence (1 is best)	TMHMM result	Predicted number of helices	% membrane	% outside	% inside	No. potential glycosylation sites	Best match to Flybase	E-value	Score	% identity	% Coverage	Description	Class	Database	Evalue	Best match to NR-LIGHT protein database	E-value	Score	% identity	% Coverage	Species of best match	Best match to SWISSP protein database	E-value	Score	% identity	% Coverage	Species of best match	Best match to GO database	E-value	Best match to CDD database	E-value	All CDD domains	Best match to KOG database	E-value	General class	Best match to PFAM database	E-value	Best match to SMART database	E-value
TAG1006	200	TAG-1006	603	H	*	SIG	18-19	S	1	ExpAA=5.32 First60=5.19 PredHel=0 Topology=o	0				4	GI12838	9e-66	248	69	85	Hypothetical secreted protein precursor - signalP detected	s/	HS	5e-62	IP06821p	5e-62	238	64	79	Drosophila melanogaster	Cullin homolog 1 OS=Drosophila melanogaster GN=lin19 PE=1 SV=2	0.24	35.4	28	12	Drosophila melanogaster
TAG1017	274	TAG-1017	825	S	*	SIG	32-33	S	3	ExpAA=22.82 First60=7.18 PredHel=0 Topology=o	0				0	GI13337	1e-143	506	89	89	Cytochrome c1 - signalP detected	met/energy	KOG	1e-128	CG4769	1e-138	493	86	89	synthetic construct	Cytochrome c1, heme protein, mitochondrial OS=Mus musculus GN=Cyc1 PE=1 SV=1	1e-103	373	64	83	Mus musculus	Cytochrome c1, heme protein, mitochondrial - Bos taurus - electron carrier activity - membrane - transport - heme binding - mitochondrial inner membrane - integral to membrane - electron transport chain - respiratory chain - mitochondrion - metal ion binding	0	Cytochrom_C1	1e-100	Cytochrom_C1 e-100| CYT1 2e-053| Cytochrom_C |	Cytochrome c1	1e-128	Energy production and conversion	Cytochrom_C1	1e-101
TAG-SigP-1019	52	TAG-1019	155	M		SIG	19-20	S	1	ExpAA=16.35 First60=16.35 PredHel=1 Topology=i3-20o	1	32.7	61.5	5.8	0	GK17506	2e-08	57	65	29	Androgen receptor - signalP detected	tf	GO	8e-07	CG10853	4e-07	55.5	44	46	Drosophila melanogaster	Wiskott-Aldrich syndrome protein homolog OS=Mus musculus GN=Was PE=1 SV=1	4e-07	53.5	79	27	Mus musculus	Protein no-on-transient A - Drosophila virilis - cellular_component	3e-07	COG4907	0.0008	COG4907 8e-004| PLN03138 0.002| DUF1183 0.012| PRK05325 0.031| PTZ00146 | PRK07772 | PRK06341 | PRK14276 |	Dosage compensation complex, subunit MLE	0.01	Transcription	DUF1183	0.003	Glyco_18	0.071
TAG1028	87	TAG-1028	264	G	*	BL		S	2	ExpAA=6.39 First60=5.59 PredHel=0 Topology=o	0				0	GA25851	26	26.6	28	8	Hypothetical secreted protein precursor - signalP detected	s/	HS	8	hypothetical protein	8	31.2	47	20	Plasmodium chabaudi chabaudi	Protein LDB17 OS=Saccharomyces cerevisiae GN=LDB17 PE=1 SV=1	21	27.7	42	7	Saccharomyces cerevisiae
TAG-SigP-1032	245	TAG-1032	738	M	*	SIG	18-19	S	1	ExpAA=0.70 First60=0.70 PredHel=0 Topology=o	0				0	GI23709	9e-57	219	46	65	Deoxyribonuclease II - signalP detected	s/met/nuc Deoxyribonuclease	PFAM	5e-56	GH10876p	4e-53	209	45	59	Drosophila melanogaster	Deoxyribonuclease-2-alpha OS=Mus musculus GN=Dnase2 PE=2 SV=1	3e-31	135	34	65	Mus musculus	Deoxyribonuclease-2-alpha - Homo sapiens - DNA binding - deoxyribonuclease II activity - protein binding - DNA catabolic process - apoptosis - DNA metabolic process - multicellular organismal development - erythrocyte differentiation - lysosome - hydrolase activity - endodeoxyribonuclease activity	3e-29	DNase_II	2e-55	DNase_II 2e-055|	Deoxyribonuclease II	8e-49	Replication, recombination and repair	DNase_II	5e-56	NH	0.76
TAG-SigP-1041	223	TAG-1041	672	M	*	SIG	19-20	S	2	ExpAA=3.10 First60=3.10 PredHel=0 Topology=o	0				0	GA13179	6e-67	253	54	100	Ferritin - signalP detected	tr	KOG	3e-35	ferritin 2 light chain homolog	3e-65	249	55	100	Drosophila melanogaster	Ferritin, chloroplastic OS=Malus xiaojinensis PE=3 SV=1	9e-17	87	30	69	Malus xiaojinensis	Ferritin heavy chain - Trichosurus vulpecula - immune response - negative regulation of cell proliferation	1e-13	Euk_Ferritin	3e-44	Euk_Ferritin 3e-044| Ferritin 1e-011| Ferritin 5e-009| Ftn 7e-005| Nonheme_Ferritin 0.002| cysS |	Ferritin	3e-35	Inorganic ion transport and metabolism	Ferritin	1e-09	EPH_lbd	0.84
TAG1050	52	TAG-1050	156	M	*	BL		S	1	ExpAA=21.10 First60=21.10 PredHel=1 Topology=i2-24o	1	42.3	53.8	3.8	0	GI15025	0.8	31.6	32	37	Unknown product	uk	NR-LIGHT	0.3	hypothetical protein	0.25	36.2	45	26	Trypanosoma brucei	Uncharacterized mitochondrial protein ORF17 OS=Paramecium tetraurelia PE=4 SV=1	1.5	31.6	47	16	Paramecium tetraurelia									Rtt106	0.29
TAG-SigP-1090	141	TAG-1090	426	M	*	SIG	21-22	S	1	ExpAA=0.79 First60=0.79 PredHel=0 Topology=o	0				5	GL16381	7e-28	121	52	94	Hypothetical secreted protein precursor - signalP detected	s/	HS	6e-27	CG9691, isoform A	6e-27	121	54	100	synthetic construct	Translation initiation factor IF-2 OS=Deinococcus deserti (strain VCD115 / DSM	0.035	37	32	12	Deinococcus deserti (strain VCD115 / DSM 17065 / LMG 22923)			PRK10856	0.064	PRK10856 0.064|	Protein involved in glucose derepression and pre-vacuolar endosome protein sorting	0.91	Intracellular trafficking, secretion, and vesicular transport	DivIVA	0.83	B5	0.37
TAG1105	60	TAG-1105	183	A	*	SIG	18-19	S	2	ExpAA=15.34 First60=15.34 PredHel=0 Topology=o	0				1	GJ24576	2.4	30	59	2	Hypothetical secreted protein precursor - signalP detected	s/	HS	0.09	hypothetical protein HMPREF9553_04830	0.086	37.7	54	18	Escherichia coli MS 200-1	Lysine-rich coiled-coil protein 1 OS=Pongo abelii GN=KRCC1 PE=2 SV=1	1.4	31.6	42	15	Pongo abelii
TAG1111	148	TAG-1111	447	I	*	SIG	18-19	S	1	ExpAA=0.06 First60=0.06 PredHel=0 Topology=o	0				0	GJ20825	1.5	31.2	28	12	Hypothetical secreted protein precursor - signalP detected	s/	HS	2e-05	conserved hypothetical protein	2e-05	49.7	30	76	Culex quinquefasciatus	Probable Na(+)/H(+) antiporter nhx-3 OS=Caenorhabditis elegans GN=nhx-3 PE=2	1.7	31.6	26	16	Caenorhabditis elegans			COesterase	0.076	COesterase 0.076|				COesterase	0.017	AHS1	0.3
TAG1117	184	TAG-1117	555	G	*	SIG	28-29	S	2	ExpAA=3.75 First60=3.32 PredHel=0 Topology=o	0				0	GA28446	2e-12	71.2	33	64	Hypothetical secreted protein precursor - signalP detected	s/	HS	2e-09	TPA: TPA_inf: HDC11519	2e-09	63.9	33	55	Drosophila melanogaster	Uncharacterized protein 074L OS=Invertebrate iridescent virus 3 GN=IIV3-074L	0.2	35.4	31	9	Invertebrate iridescent virus 3									GATase_2	0.22	PlsC	0.45
TAG-SigP-1123	124	TAG-1123	375	M	*	SIG	18-19	S	4	ExpAA=14.80 First60=14.75 PredHel=1 Topology=o4-26i	1	17.7	3.2	79	2	GF22080	1e-19	94	43	51	Hypothetical secreted protein precursor - signalP detected	s/	HS	8e-16	CG3726	8e-16	84.3	42	15	synthetic construct	Vacuolar protein-sorting-associated protein 36 OS=Dictyostelium discoideum	5e-06	49.7	35	30	Dictyostelium discoideum	Hr4 - Drosophila melanogaster - nucleus - ligand-dependent nuclear receptor activity - metamorphosis - sequence-specific DNA binding - steroid hormone receptor activity - zinc ion binding - transcription factor activity - regulation of transcription, DNA-dependent - pupariation - steroid hormone receptor signaling pathway - growth	7e-05	Ribosomal_60s	0.13	Ribosomal_60s | PRK06214 |	Thyroid hormone receptor-associated protein complex, subunit TRAP230	0.16	Transcription	Ribosomal_60s	0.032	AT_hook	0.15
TAG-SigP-1148	186	TAG-1148	561	M	*	SIG	29-30	S	3	ExpAA=3.45 First60=3.35 PredHel=0 Topology=o	0				0	GJ11467	4e-88	322	88	15	Mismatch repair ATPase MSH6 (MutS family) - signalP detected	nr	KOG	8e-70	Msh6	6e-86	318	87	15	Drosophila melanogaster	Probable DNA mismatch repair protein Msh6 OS=Drosophila melanogaster GN=Msh6	2e-86	318	87	15	Drosophila melanogaster	Msh6 - Drosophila melanogaster - DNA repair - postreplication repair - ATP binding - mismatched DNA binding - meiotic mismatch repair	3e-87	ABC_MSH6_euk	2e-74	ABC_MSH6_euk 2e-074| MutS_V 4e-066| MUTSac 1e-065| PRK05399 3e-065| MutS 2e-060| ABC_MutS1 4e-055| mutS1 4e-053| ABC_MutS_homologs 4e-048| ABC_MSH3_euk 6e-046| ABC_MSH2_euk 5e-043|	Mismatch repair ATPase MSH6 (MutS family)	8e-70	Replication, recombination and repair	MutS_V	8e-67	MUTSac	1e-67
TAG-SigP-1149	60	TAG-1149	183	M	*	SIG	23-24	S	1	ExpAA=1.04 First60=1.04 PredHel=0 Topology=o	0				0	CG3701, isoform B	1.4	30.8	32	6	Hypothetical secreted protein precursor - signalP detected	s/	HS	8	hypothetical protein Phum_PHUM067040	8	31.2	38	42	Pediculus humanus corporis	Sarcoplasmic/endoplasmic reticulum calcium ATPase 1 OS=Homo sapiens GN=ATP2A1	16	28.1	37	3	Homo sapiens											PKS_KR	0.74
TAG1168	306	TAG-1168	921	K	*	BL	18-19	S	5	ExpAA=0.16 First60=0.00 PredHel=0 Topology=o	0				0	GH15276	1e-121	434	82	83	Conserved secreted protein precursor - signalP detected	s/	CS	3e-54	CG10672	1e-116	421	78	89	synthetic construct	Dehydrogenase/reductase SDR family member 4 (Fragment) OS=Oryctolagus cuniculus	2e-72	272	56	96	Oryctolagus cuniculus	Dehydrogenase/reductase SDR family member 4 - Oryctolagus cuniculus - mitochondrion	4e-73	fabG	1e-65	fabG 1e-065| PRK07035 2e-064| fabG 3e-059| fabG 5e-057| fabG 3e-053| PRK12826 3e-053| 3oxo_ACP_reduc 3e-049| FabG 5e-046| PRK09242 6e-046| fabG 8e-046|	Reductases with broad range of substrate specificities	3e-54	General function prediction only	adh_short	3e-20	PKS_KR	9e-05
TAG1221	44	TAG-1221	135	F	*	BL	18-19	S	1	ExpAA=0.30 First60=0.30 PredHel=0 Topology=o	0				0	GH15000	99	24.6	40	3	Hypothetical secreted protein precursor - signalP detected	s/	HS	100
TAG126	41	TAG-126	126	A	*	BL	19-20	S	3	ExpAA=21.30 First60=21.30 PredHel=1 Topology=o4-23i	1	46.3	9.8	43.9	0	GI15619	0.033	36.2	37	41	Hypothetical secreted protein precursor - signalP detected	s/	HS	0.05	hypothetical protein, unlikely	0.051	38.5	46	24	Trypanosoma brucei gambiense DAL972	Putative uncharacterized transmembrane protein DDB_G0285949 OS=Dictyostelium	1.4	31.6	32	30	Dictyostelium discoideum			PLN03140	0.79	PLN03140 |
TAG-SigP-1261	133	TAG-1261	402	M	*	SIG	18-19	S	1	ExpAA=5.44 First60=5.43 PredHel=0 Topology=o	0				3	GA12884	4e-18	89	43	64	Hypothetical secreted protein precursor - signalP detected	s/	HS	1e-14	LP20351p	1e-14	80.5	38	60	Drosophila melanogaster	Steroidogenic factor 1 OS=Rattus norvegicus GN=Nr5a1 PE=2 SV=1	1.8	31.2	41	8	Rattus norvegicus			DUF1633	0.51	DUF1633 |				DUF1633	0.12	TOP2c	0.15
TAG-SigP-1262	149	TAG-1262	450	M	*	SIG	16-17	S	2	ExpAA=0.06 First60=0.06 PredHel=0 Topology=o	0				0	GL13581	4e-52	202	63	97	odorant-binding protein 99c odorant-binding protein 99c - signalP detected OBP	s/OBP	NR-LIGHT	3e-47	odorant-binding protein 99c	3e-47	188	58	98	Drosophila melanogaster	General odorant-binding protein 99a OS=Drosophila melanogaster GN=Obp99a PE=1	3e-18	90.5	35	99	Drosophila melanogaster	Odorant-binding protein 99a - Drosophila melanogaster - odorant binding - sensory perception of chemical stimulus - transport - extracellular region - response to pheromone - olfactory behavior	7e-19	PBP_GOBP	4e-16	PBP_GOBP 4e-016| PhBP 3e-014| PMD |	tRNA(1-methyladenosine) methyltransferase, subunit GCD10	0.43	Translation, ribosomal structure and biogenesis	PBP_GOBP	9e-17	PhBP	3e-16
TAG-SigP-1282	41	TAG-1282	126	M	*	SIG	23-24	S	4	ExpAA=0.08 First60=0.08 PredHel=0 Topology=i	0				0	GI22493	9	28.1	50	1	Hypothetical secreted protein precursor - signalP detected	s/	HS	90	hypothetical protein	90	27.7	37	2	Trypanosoma cruzi	Sodium channel protein OS=Electrophorus electricus PE=2 SV=1	35	26.9	40	1	Electrophorus electricus
TAG-SigP-1290	209	TAG-1290	630	M	*	SIG	28-29	S	3	ExpAA=3.25 First60=3.16 PredHel=0 Topology=o	0				1	GE20818	3e-45	181	51	33	Animal peptidoglycan recognition proteins homologous to Bacteriophage T3 lysozyme - signalP detected	s/imm Animal	SMART	2e-45	peptidoglycan recognition protein LC, isoform E	2e-44	180	52	50	Drosophila melanogaster	Peptidoglycan-recognition protein SD OS=Drosophila simulans GN=PGRP-SD PE=3 SV=1	4e-41	167	47	93	Drosophila simulans	Peptidoglycan-recognition protein SD - Drosophila simulans - extracellular region - defense response to Gram-positive bacterium	9e-42	PGRP	2e-43	PGRP 2e-043| PGRP 2e-029| Amidase_2 4e-022| Ami_2 1e-020| PHA00447 2e-009| PLN02671 |				Amidase_2	7e-23	PGRP	2e-45
TAG-SigP-1298	72	TAG-1298	219	M	*	BL	18-19	S	3	ExpAA=3.52 First60=3.52 PredHel=0 Topology=o	0				0	GA22522	6e-20	95.1	61	17	Hypothetical secreted protein precursor - signalP detected	s/	HS	1e-17	CHKov1, isoform D	1e-17	90.1	55	38	Drosophila melanogaster	Amino-acid acetyltransferase, mitochondrial OS=Sclerotinia sclerotiorum (strain	1.9	31.2	32	8	Sclerotinia sclerotiorum (strain ATCC 18683 / 1980 / Ss-1)
TAG1307	104	TAG-1307	31	X		SIG	24-25	S	1	ExpAA=21.99 First60=21.97 PredHel=1 Topology=i7-29o	1	21.2	72.1	6.7	0	GL20173	8.8	28.1	37	25	Hypothetical secreted protein precursor - signalP detected	s/	HS	4	similar to nuclear autoantigenic sperm protein	3.6	32.3	37	8	Acyrthosiphon pisum	Putative uncharacterized transmembrane protein DDB_G0280901 OS=Dictyostelium	0.83	32.3	36	31	Dictyostelium discoideum											TFS2M	0.57
TAG-SigP-1341	234	TAG-1341	705	M	*	SIG	26-27	S	1	ExpAA=17.78 First60=17.78 PredHel=1 Topology=i7-26o	1	8.1	88.9	3	3	CG34034, isoform B	8e-06	50.1	56	82	Hypothetical secreted protein precursor - signalP detected	s/	HS	5e-11	phenoloxidase inhibitor protein	5e-11	70.1	23	99	Culex quinquefasciatus	Tyrosinase inhibitor OS=Musca domestica PE=1 SV=1	0.0001	47	47	95	Musca domestica			PRK12757	0.032	PRK12757 0.032| UPF0506 | Nse4 | Conotoxin |				UPF0506	0.12	AP2Ec	0.026
TAG1378	165	TAG-1378	494	G		SIG	-1	S	4	ExpAA=13.53 First60=13.53 PredHel=1 Topology=o5-23i	1	10.9	3	86.1	0	GH11545	2e-10	64.3	32	67	Hypothetical secreted protein precursor - signalP detected	s/	HS	6e-09	CG11555	6e-09	62	31	52	synthetic construct	Translation initiation factor IF-2 OS=Campylobacter lari (strain RM2100 / D67 /	0.008	39.7	22	17	Campylobacter lari (strain RM2100 / D67 / ATCC BAA-1060)						Translation initiation factor 5B (eIF-5B)	0.96	Translation, ribosomal structure and biogenesis	Glyco_hydro_42M	0.051	PKS_KS	0.48
TAG1409	69	TAG-1409	210	Q	*	SIG	26-27	S	2	ExpAA=5.73 First60=5.73 PredHel=0 Topology=o	0				2	GK19301	2e-06	50.1	64	23	Hypothetical secreted protein precursor - signalP detected	s/	HS	0.0002	conserved hypothetical protein	0.0002	46.6	61	13	Culex quinquefasciatus	Uncharacterized PPE family protein PPE42 OS=Mycobacterium tuberculosis GN=ppe42	16	28.1	28	9	Mycobacterium tuberculosis
TAG-SigP-1422	168	TAG-1422	507	M	*	SIG	26-27	S	1	ExpAA=2.45 First60=0.53 PredHel=0 Topology=o	0				0	GJ20024	6e-19	92.8	33	80	Hypothetical secreted protein precursor - signalP detected	s/	HS	4e-30	AGAP002244-PA	4e-30	132	42	89	Anopheles gambiae str. PEST	Heme/hemopexin utilization protein C OS=Haemophilus influenzae GN=hxuC PE=1 SV=1	1.1	32.7	22	10	Haemophilus influenzae						Transforming growth factor beta/activin receptor subfamily of serine/threonine kinases	0.04	Signal transduction mechanisms
TAG-SigP-1431	71	TAG-1431	216	M	*	SIG	17-18	S	2	ExpAA=22.51 First60=22.51 PredHel=1 Topology=o5-27i	1	31	7	62	0	GI19985	2e-28	123	75	96	Hypothetical secreted protein precursor - signalP detected	s/	HS	4e-25	CG34439, isoform A	4e-25	115	70	97	Drosophila melanogaster	NADH dehydrogenase	0.0005	43.1	36	99	Cricetulus griseus	NADH dehydrogenase [ubiquinone] 1 alpha subcomplex subunit 1 - Bos taurus - integral to membrane - mitochondrial inner membrane - electron transport chain - respiratory chain - transport - mitochondrion - membrane	0.0001				Sugar (pentulose and hexulose) kinases	0.76	Carbohydrate transport and metabolism
TAG1438	49	TAG-1438	150	Y	*	SIG	16-17	S	4	ExpAA=0.01 First60=0.01 PredHel=0 Topology=o	0				0	GJ17085	0.033	36.2	46	2	Hypothetical secreted protein precursor - signalP detected	s/	HS	10	putative surface protein TASV-C-19	14	30.4	40	8	Trypanosoma cruzi	Hybrid signal transduction protein dokA OS=Dictyostelium discoideum GN=dokA PE=1	12	28.5	27	2	Dictyostelium discoideum
TAG-SigP-1448	98	TAG-1448	297	M	*	SIG	23-24	S	2	ExpAA=7.75 First60=7.74 PredHel=0 Topology=o	0				0	pangolin, isoform J	4	29.3	25	6	Hypothetical secreted protein precursor - signalP detected	s/	HS	3	hypothetical protein, conserved in Plasmodium species	2.7	32.7	28	3	Plasmodium knowlesi strain H	Protein pangolin, isoform J OS=Drosophila melanogaster GN=pan PE=1 SV=2	7.2	29.3	25	6	Drosophila melanogaster									DUF825	0.25	CARD	0.32
TAG-SigP-146	225	TAG-146	678	M	*	SIG	20-21	S	1	ExpAA=1.37 First60=1.37 PredHel=0 Topology=o	0				0	GK20490	1e-90	332	74	100	Protein disulfide isomerase - signalP detected	pm	GO	4e-91	RH09122p	8e-90	331	74	56	Drosophila melanogaster	Protein disulfide-isomerase OS=Drosophila melanogaster GN=Pdi PE=2 SV=1	2e-90	331	74	99	Drosophila melanogaster	Protein disulfide isomerase - Drosophila melanogaster - protein folding - protein disulfide isomerase activity - endoplasmic reticulum - endoplasmic reticulum lumen - cell redox homeostasis - lipid particle - spindle envelope - cell pole - cytoplasm - perinuclear region of cytoplasm - neuronal cell body - fusome	4e-91	ER_PDI_fam	3e-66	ER_PDI_fam 3e-066| PTZ00102 1e-043| pdi_dom 7e-038| PDI_a_family 2e-030| Thioredoxin 5e-030| PDI_a_P5 5e-028| PDI_a_ERp38 7e-025| PDI_a_ERp46 7e-025| PDI_a_TMX3 4e-023| PDI_a_PDIR 1e-022|	Protein disulfide isomerase (prolyl 4-hydroxylase beta subunit)	2e-60	Posttranslational modification, protein turnover, chaperones	Thioredoxin	1e-30	LON	0.43
TAG-SigP-1461	100	TAG-1461	303	M	*	SIG	19-20	S	1	ExpAA=4.60 First60=4.60 PredHel=0 Topology=o	0				0	GI15303	5e-11	65.5	36	92	Hypothetical secreted protein precursor - signalP detected	s/	HS	4e-08	CG15201	4e-08	58.9	31	91	Drosophila melanogaster	Ribosome-releasing factor 2, mitochondrial OS=Anopheles gambiae GN=AGAP007894	3.2	30.4	30	7	Anopheles gambiae											LPD_N	0.31
TAG-SigP-1468	111	TAG-1468	336	M	*	SIG	20-21	S	1	ExpAA=0.26 First60=0.26 PredHel=0 Topology=o	0				10	GI17786	2e-19	93.6	45	95	Kaz1-ORFB, isoform C KAZ1-type serine protease inhibitor-like protein type delta Kaz1-ORFB, isoform C - signalP detected	s/protinh	NR-LIGHT	7e-15	Kaz1-ORFB, isoform C	7e-15	81.3	47	87	Drosophila melanogaster	SPARC-like protein 1 OS=Coturnix coturnix japonica GN=SPARCL1 PE=2 SV=1	0.02	37.7	40	7	Coturnix coturnix japonica			KAZAL	0.017	KAZAL 0.017| KAZAL_FS 0.088| Kazal_1 | PRK14954 | half-pint | CrtW_beta-carotene-ketolase | OATP |	Polypyrimidine tract-binding protein PUF60 (RRM superfamily)	0.095	RNA processing and modification	Kazal_1	0.039	KAZAL	0.0002
TAG-SigP-1478	180	TAG-1478	543	M	*	SIG	29-30	S	1	ExpAA=5.77 First60=5.77 PredHel=0 Topology=o	0				1	GJ12123	2e-25	114	41	51	Hypothetical secreted protein precursor - signalP detected	s/	HS	9e-17	CG14174	9e-17	88.2	34	50	Drosophila melanogaster	Meiosis-specific nuclear structural protein 1 OS=Macaca fascicularis GN=MNS1	0.087	36.6	24	31	Macaca fascicularis			zf-DNA_Pol	0.27	zf-DNA_Pol | RpoD | murE |				zf-DNA_Pol	0.057	Alpha-mann_mid	0.63
TAG-SigP-148	94	TAG-148	281	M		SIG	27-28	S	1	ExpAA=8.76 First60=8.76 PredHel=0 Topology=o	0				0	GJ10376	6.9	28.5	34	7	Hypothetical secreted protein precursor - signalP detected	s/	HS	20	PtmM1	18	30	33	9	Streptomyces platensis	Taste receptor type 2 member 129 OS=Mus musculus GN=Tas2r129 PE=2 SV=1	5.4	29.6	31	20	Mus musculus			F390_ftsA	0.28	F390_ftsA |
TAG-SigP-1487	77	TAG-1487	234	M	*	SIG	23-24	S	1	ExpAA=21.83 First60=21.83 PredHel=1 Topology=i7-29o	1	28.6	62.3	9.1	0	Fib	4e-10	62.4	64	32	Hypothetical secreted protein precursor - signalP detected	s/	HS	3e-09	argonaute-like protein, putative	3e-09	62.4	60	10	Trypanosoma brucei gambiense DAL972	Glycine-rich RNA-binding protein GRP1A OS=Sinapis alba PE=2 SV=1	3e-10	63.5	51	55	Sinapis alba	rRNA 2'-O-methyltransferase fibrillarin - Drosophila erecta - dense fibrillar component - RNA binding - RNA processing	1e-10	PTZ00146	3e-05	PTZ00146 3e-005| API5 0.006| COG4907 0.007| PRK06958 0.020| PRK11634 0.044| PRK10590 0.054| PRK04537 0.070| PLN03138 | Lge1 | COG1512 |	Dosage compensation complex, subunit MLE	5e-05	Transcription	API5	0.001	PRP	0.74
TAG1495	48	TAG-1495	147	K	*	SIG	21-22	S	3	ExpAA=14.92 First60=14.92 PredHel=1 Topology=o4-21i	1	35.4	8.3	56.3	0	CG32152	20	26.9	30	7	Hypothetical secreted protein precursor - signalP detected	s/	HS	5	L-lactate dehydrogenase	4.7	32	37	14	Plasmodium sp. chimpanzee clade C2	L-lactate dehydrogenase OS=Plasmodium falciparum (isolate CDC / Honduras) PE=1	2.5	30.8	37	11	Plasmodium falciparum (isolate CDC / Honduras)
TAG1500	175	TAG-1500	528	H	*	SIG	17-18	S	1	ExpAA=25.43 First60=19.80 PredHel=1 Topology=o5-22i	1	9.7	2.9	87.4	17	GH13204	3e-39	160	51	68	Hypothetical secreted mucin - signalP detected - possible mucin - 17 NetOglyc sites	s/mucin	HMUC	6e-34	star, isoform B	6e-34	145	47	24	synthetic construct	Protein Star OS=Drosophila melanogaster GN=S PE=1 SV=1	2e-34	145	47	24	Drosophila melanogaster	La related protein - Drosophila melanogaster - cytoplasm - salivary gland cell autophagic cell death - autophagic cell death - molecular_function - cytosol - spindle assembly - mitotic chromosome condensation - centrosome separation - mitochondrion inheritance - spindle assembly involved in male meiosis - mitochondrion - male meiosis - syncytial blastoderm mitotic cell cycle	0.0005	rad23	0.011	rad23 0.011| PRK11855 0.014| PRK01973 0.049| PLN02979 0.051| kgd 0.058| PLN02535 0.071| PRK11114 | PRK07764 | PRK06302 | PRK14951 |	Growth factor receptor-bound proteins (GRB7, GRB10, GRB14)	0.19	Signal transduction mechanisms	MSP1_C	0.032
TAG1511	46	TAG-1511	141	L	*	BL		S	1	ExpAA=22.08 First60=22.08 PredHel=1 Topology=o5-27i	1	47.8	10.9	41.3	0	GI15025	0.0004	42.7	42	40	Unknown product	uk	NR-LIGHT	0.003	predicted protein	0.003	42.7	61	60	Streptomyces ghanaensis ATCC 14672	Putative uncharacterized transmembrane protein DDB_G0282691 OS=Dictyostelium	0.044	36.6	51	29	Dictyostelium discoideum											KISc	0.93
TAG-SigP-1521	150	TAG-1521	453	M	*	SIG	23-24	S	1	ExpAA=21.21 First60=20.04 PredHel=1 Topology=i7-26o	1	12.7	82.7	4.7	0	GK19209	6e-19	92.4	35	90	odorant-binding protein 99d odorant-binding protein 99d - signalP detected OBP	s/OBP	DROSO	1e-18	odorant-binding protein 99d	7e-18	91.3	45	69	Drosophila melanogaster	General odorant-binding protein 99a OS=Drosophila melanogaster GN=Obp99a PE=1	0.36	33.9	27	46	Drosophila melanogaster			PBP_GOBP	5e-05	PBP_GOBP 5e-005| PhBP 4e-004|	Warts/lats-like serine threonine kinases	0.35	Cell cycle control, cell division, chromosome partitioning	PBP_GOBP	1e-05	PhBP	5e-06
TAG-SigP-1523	255	TAG-1523	768	M	*	SIG	20-21	S	1	ExpAA=2.58 First60=2.55 PredHel=0 Topology=o	0				0	GI15747	9e-79	292	52	98	antigen 5-related antigen 5-related LP06338p Ag5r-PA synthetic construct Ag5r-PA - signalP detected	s/antigen5	NR-LIGHT	2e-74	antigen 5-related	2e-74	281	53	99	synthetic construct	Venom allergen 3 OS=Solenopsis invicta PE=1 SV=2	3e-23	108	31	97	Solenopsis invicta	GLIPR1-like protein 1 - Bos taurus - extracellular region	3e-11	SCP_euk	2e-25	SCP_euk 2e-025| SCP 1e-024| SCP 2e-011| SCP_CRISP 4e-011| SCP_GLIPR-1_like 6e-011| CAP 1e-010| SCP_GAPR-1_like 1e-006| SCP_PR-1_like 2e-006| SCP_PRY1_like 4e-006| SCP_HrTT-1 7e-006|	Defense-related protein containing SCP domain	2e-28	Function unknown	CAP	2e-11	SCP	1e-26
TAG-SigP-1524	175	TAG-1524	528	M	*	SIG	20-21	S	1	ExpAA=13.14 First60=13.08 PredHel=0 Topology=o	0				0	antigen 5-related	3e-57	219	61	61	antigen 5-related antigen 5-related LP06338p Ag5r-PA synthetic construct Ag5r-PA - signalP detected	s/antigen5	DROSO	3e-57	antigen 5-related	2e-56	219	61	61	synthetic construct	Venom allergen 3 OS=Solenopsis invicta PE=1 SV=2	1e-10	66.2	33	49	Solenopsis invicta	Cysteine-rich secretory protein LCCL domain-containing 2 - Homo sapiens - transport vesicle - heparin binding - extracellular region - extracellular matrix - extracellular matrix organization	6e-06	SCP_euk	2e-15	SCP_euk 2e-015| SCP 5e-013| SCP_GLIPR-1_like 2e-006| SCP 2e-006| CAP 3e-006| SCP_CRISP 4e-006| SCP_GAPR-1_like 3e-004| SCP_PR-1_like 0.002| SCP_PRY1_like 0.004|	Defense-related protein containing SCP domain	5e-20	Function unknown	CAP	6e-07	SCP	5e-15
TAG-SigP-1529	42	TAG-1529	129	M	*	BL	24-25	S	1	ExpAA=19.63 First60=19.63 PredHel=1 Topology=i5-22o	1	40.5	47.6	11.9	0	GM10716	26	26.6	40	3	Hypothetical secreted protein precursor - signalP detected	s/	HS	50	transporter	52	28.5	39	6	Rhodococcus equi 103S	Uncharacterized protein R495 OS=Acanthamoeba polyphaga mimivirus GN=MIMI_R495	27	27.3	39	20	Acanthamoeba polyphaga mimivirus
TAG-SigP-1530	73	TAG-1530	222	M	*	SIG	26-27	S	1	ExpAA=22.10 First60=22.10 PredHel=1 Topology=i7-29o	1	30.1	60.3	9.6	1	GL20343	20	26.9	33	11	Hypothetical secreted protein precursor - signalP detected	s/	HS	2	conserved hypothetical protein	1.6	33.5	34	3	Toxoplasma gondii VEG	NADH-ubiquinone oxidoreductase chain 5 OS=Apis mellifera ligustica GN=ND5 PE=3	2.4	30.8	32	10	Apis mellifera ligustica			DUF3732	0.95	DUF3732 |				DUF3732	0.2	PKS_KS	0.91
TAG1555	105	TAG-1555	318	H	*	SIG	25-26	S	4	ExpAA=0.74 First60=0.74 PredHel=0 Topology=o	0				0	GA28049	3e-15	79.7	54	35	Hypothetical secreted protein precursor - signalP detected	s/	HS	1e-13	AGAP011100-PA	1e-13	77.4	55	94	Anopheles gambiae str. PEST	Outer dense fiber protein 1 OS=Rattus norvegicus GN=Odf1 PE=1 SV=2	2e-12	71.2	41	85	Rattus norvegicus	outer dense fiber of sperm tails 1 - Rattus norvegicus - outer dense fiber - multicellular organismal development - spermatogenesis - cell differentiation	2e-13				Beta amyloid precursor-binding protein	0.32	General function prediction only	Hyphal_reg_CWP	0.41	SWAP	0.45
TAG-SigP-1560	99	TAG-1560	300	M	*	SIG	-1	S	2	ExpAA=29.16 First60=23.80 PredHel=1 Topology=o10-27i	1	17.2	10.1	72.7	0	IP02167p	1.4	30.8	31	61	Hypothetical secreted protein precursor - signalP detected	s/	HS	6	Serpentine Receptor, class D (delta) family member (srd-61)	6.1	31.6	28	23	Caenorhabditis elegans	Taste receptor type 2 member 135 OS=Rattus norvegicus GN=Tas2r135 PE=3 SV=1	1.4	31.6	29	17	Rattus norvegicus						Vacuolar sorting protein VPS24	0.13	Intracellular trafficking, secretion, and vesicular transport
TAG-SigP-1563	137	TAG-1563	414	M	*	SIG	18-19	S	1	ExpAA=5.22 First60=5.22 PredHel=0 Topology=o	0				0	GK15692	5e-29	125	46	100	Odorant-binding protein 56d - signalP detected OBP	s/OBP	GO	4e-26	odorant-binding protein 56d	7e-25	114	42	90	Drosophila melanogaster	General odorant-binding protein 56d OS=Drosophila melanogaster GN=Obp56d PE=1	2e-25	114	42	100	Drosophila melanogaster	Odorant-binding protein 56d - Drosophila melanogaster - odorant binding - sensory perception of chemical stimulus - transport - olfactory behavior - response to pheromone - extracellular region	4e-26	PBP_GOBP	3e-14	PBP_GOBP 3e-014| PhBP 1e-009| aspS |	Transcription coactivator complex, P50 component (LigT RNA ligase/phosphodiesterase family)	0.044	Transcription	PBP_GOBP	8e-15	PhBP	2e-11
TAG-SigP-1570	90	TAG-1570	273	M	*	BL		S	2	ExpAA=16.02 First60=11.82 PredHel=0 Topology=o	0				5	GA18124	59	25.4	40	8	Hypothetical secreted protein precursor - signalP detected	s/	HS	50	putative ankyrin repeat protein	53	28.5	55	3	Acanthamoeba polyphaga mimivirus	Putative ankyrin repeat protein L769 OS=Acanthamoeba polyphaga mimivirus	12	28.5	55	3	Acanthamoeba polyphaga mimivirus
TAG-SigP-1572	144	TAG-1572	435	M	*	SIG	16-17	S	2	ExpAA=0.02 First60=0.02 PredHel=0 Topology=o	0				0	GG12008	4e-21	99.4	43	89	Insect pheromone/odorant binding protein - signalP detected OBP	s/OBP	SMART	7e-17	male-specific protein	2e-79	295	100	100	Ceratitis capitata	General odorant-binding protein 99a OS=Drosophila melanogaster GN=Obp99a PE=1	3e-12	70.5	33	93	Drosophila melanogaster	Odorant-binding protein 99a - Drosophila melanogaster - odorant binding - sensory perception of chemical stimulus - transport - extracellular region - response to pheromone - olfactory behavior	7e-13	PhBP	6e-15	PhBP 6e-015| PBP_GOBP 5e-013| methan_mark_10 |	Histone acetyltransferase SAGA, TRRAP/TRA1 component, PI-3 kinase superfamily	0.18	Signal transduction mechanisms, Chromatin structure and dynamics, Replication, recombination and repair, Cell cycle control, cell division, chromosome partitioning	PBP_GOBP	1e-13	PhBP	7e-17
TAG-SigP-1577	144	TAG-1577	435	M	*	SIG	16-17	S	2	ExpAA=0.02 First60=0.02 PredHel=0 Topology=o	0				0	GL13581	4e-17	86.3	38	83	Insect pheromone/odorant binding protein - signalP detected OBP	s/OBP	SMART	1e-15	male specific serum polypeptide beta 2	2e-75	282	97	100	Ceratitis capitata	General odorant-binding protein 99a OS=Drosophila melanogaster GN=Obp99a PE=1	6e-10	62.8	29	93	Drosophila melanogaster	Odorant-binding protein 99a - Drosophila melanogaster - odorant binding - sensory perception of chemical stimulus - transport - extracellular region - response to pheromone - olfactory behavior	1e-10	PhBP	1e-13	PhBP 1e-013| PBP_GOBP 5e-012| ICL_PEPM |	Protein containing adaptin N-terminal region	0.32	Translation, ribosomal structure and biogenesis	PBP_GOBP	1e-12	PhBP	1e-15
TAG-SigP-1580	142	TAG-1580	429	M	*	SIG	16-17	S	2	ExpAA=0.01 First60=0.01 PredHel=0 Topology=o	0				0	GK11172	2e-24	110	43	87	Insect pheromone/odorant binding protein - signalP detected OBP	s/OBP	SMART	5e-17	male specific serum polypeptide gamma 1	4e-71	268	92	100	Ceratitis capitata	General odorant-binding protein 99a OS=Drosophila melanogaster GN=Obp99a PE=1	2e-13	74.7	31	92	Drosophila melanogaster	Odorant-binding protein 99a - Drosophila melanogaster - odorant binding - sensory perception of chemical stimulus - transport - extracellular region - response to pheromone - olfactory behavior	3e-14	PhBP	4e-15	PhBP 4e-015| PBP_GOBP 2e-014|	Histone acetyltransferase SAGA, TRRAP/TRA1 component, PI-3 kinase superfamily	0.1	Signal transduction mechanisms, Chromatin structure and dynamics, Replication, recombination and repair, Cell cycle control, cell division, chromosome partitioning	PBP_GOBP	4e-15	PhBP	5e-17
TAG1602	219	TAG-1602	660	G	*	BL	33-34	S	1	ExpAA=20.81 First60=20.81 PredHel=1 Topology=i5-24o	1	8.7	89	2.3	0	GA26208	1e-12	72.4	41	81	Hypothetical secreted protein precursor - signalP detected	s/	HS	5e-09	hypothetical protein AaeL_AAEL010657	5e-09	63.2	38	57	Aedes aegypti	Protein CASP OS=Saccharomyces cerevisiae GN=COY1 PE=1 SV=2	0.84	33.9	25	21	Saccharomyces cerevisiae			ND5	0.07	ND5 0.070| dksA | ND4 |				DUF1630	0.52	LITAF	0.061
TAG-SigP-1613	246	TAG-1613	741	M	*	SIG	27-28	S	2	ExpAA=0.81 First60=0.68 PredHel=0 Topology=o	0				0	GH21136	0.016	39.3	23	94	Hypothetical secreted protein precursor - signalP detected	s/	HS	0.004	myosin-9, putative	0.004	43.9	24	10	Pediculus humanus corporis	Coiled-coil domain-containing protein 11 OS=Homo sapiens GN=CCDC11 PE=2 SV=2	0.055	38.1	27	31	Homo sapiens			ArgB	0.84	ArgB |	Polytopic membrane protein Prominin	0.36	General function prediction only
TAG-SigP-162	224	TAG-162	671	M		SIG	21-22	S	1	ExpAA=1.04 First60=1.04 PredHel=0 Topology=o	0				0	GF13100	0.005	40.8	25	7	Hypothetical secreted protein precursor - signalP detected	s/	HS	0.002	similar to kendrin	0.002	44.7	27	30	Gallus gallus	Spindle apparatus protein lin-5 OS=Caenorhabditis elegans GN=lin-5 PE=1 SV=2	0.006	41.2	22	26	Caenorhabditis elegans			Lon	0.062	Lon 0.062| PLN03229 |	Nuclear protein, contains WD40 repeats	0.005	General function prediction only	PE-PPE	0.61
TAG1629	229	TAG-1629	690	F	*	SIG	17-18	S	2	ExpAA=0.13 First60=0.13 PredHel=0 Topology=o	0				4	GG10639	2e-69	261	71	97	Maltase 1 - signalP detected	s/met/carb Maltase	SWISSP	2e-35	CG11669	2e-68	260	70	97	Drosophila melanogaster	Maltase 1 OS=Drosophila virilis GN=Mav1 PE=3 SV=1	2e-35	149	39	32	Drosophila virilis	Larval visceral protein L - Drosophila melanogaster - alpha-glucosidase activity - glucose metabolic process - cation binding - carbohydrate metabolic process	6e-34	trehalose_treC	3e-20	trehalose_treC 3e-020| PRK10933 3e-012| treS_nterm 3e-011| AmyA 1e-010| PRK10785 |	Alpha-amylase	2e-32	Carbohydrate transport and metabolism			G2F	0.7
TAG-SigP-1668	155	TAG-1668	468	M	*	SIG	27-28	S	1	ExpAA=11.43 First60=11.41 PredHel=0 Topology=o	0				1	GD12960	5e-24	109	36	95	Hypothetical secreted protein precursor - signalP detected	s/	HS	7e-21	IP04496p	7e-21	101	33	95	Drosophila melanogaster	Protein psiK OS=Dictyostelium discoideum GN=psiK PE=3 SV=1	0.009	39.3	28	19	Dictyostelium discoideum											LPD_N	0.51
TAG-SigP-1671	146	TAG-1671	441	M	*	SIG	19-20	S	1	ExpAA=2.71 First60=2.71 PredHel=0 Topology=o	0				9	GD22733	1e-25	114	48	96	BPTI/Kunitz family of serine protease inhibitors - signalP detected	s/protinh	SMART	2e-18	CG3604	2e-24	112	49	89	synthetic construct	Carboxypeptidase inhibitor SmCI OS=Sabellastarte magnifica PE=1 SV=1	6e-14	76.3	45	100	Sabellastarte magnifica	Papilin - Caenorhabditis elegans - protein binding	2e-11	Kunitz_BPTI	5e-17	Kunitz_BPTI 5e-017| KU 2e-016| KU 2e-015| PRK10959 |	Serine proteinase inhibitor (KU family)	2e-09	Posttranslational modification, protein turnover, chaperones	Kunitz_BPTI	1e-17	KU	2e-18
TAG-SigP-1672	146	TAG-1672	441	M	*	SIG	19-20	S	1	ExpAA=2.71 First60=2.71 PredHel=0 Topology=o	0				9	GA17552	2e-26	117	46	100	BPTI/Kunitz family of serine protease inhibitors - signalP detected	s/protinh	SMART	2e-18	CG3604	4e-25	115	50	89	synthetic construct	Carboxypeptidase inhibitor SmCI OS=Sabellastarte magnifica PE=1 SV=1	1e-14	78.6	47	100	Sabellastarte magnifica	Papilin - Caenorhabditis elegans - protein binding	1e-11	Kunitz_BPTI	3e-17	Kunitz_BPTI 3e-017| KU 1e-016| KU 2e-015| PRK10959 |	Serine proteinase inhibitor (KU family)	1e-09	Posttranslational modification, protein turnover, chaperones	Kunitz_BPTI	6e-18	KU	2e-18
TAG-SigP-1692	149	TAG-1692	450	M	*	SIG	22-23	S	1	ExpAA=18.92 First60=18.57 PredHel=1 Topology=i7-29o	1	14.8	80.5	4.7	27	GA20537	4e-05	46.6	29	50	Hypothetical secreted mucin - signalP detected - possible mucin - 27 NetOglyc sites	s/mucin	HMUC	0.0004	angiomotin	0.0004	45.4	23	24	Mus musculus	Angiomotin OS=Mus musculus GN=Amot PE=1 SV=3	0.0001	45.4	23	20	Mus musculus	buttonhead - Drosophila melanogaster - head segmentation - positive regulation of transcription, DNA-dependent - transcription activator activity - cephalic furrow formation - positive regulation of transcription from RNA polymerase II promoter - transcription factor binding - RNA polymerase II transcription factor activity - regulation of transcription from RNA polymerase II promoter - nucleus -…	0.0002	PylS	0.0009	PylS 9e-004| PRK10856 0.006| PRK07994 0.024| COG3889 0.036| PRK10547 | kgd | PLN03209 | PRK14951 |	Serine/threonine protein kinase RAF	0.069	Signal transduction mechanisms	Sporozoite_P67	0.9
TAG-SigP-1693	151	TAG-1693	456	M	*	SIG	24-25	S	1	ExpAA=21.23 First60=20.83 PredHel=1 Topology=i5-27o	1	14.6	82.1	3.3	28	GA20537	2e-05	47.8	30	50	Hypothetical secreted mucin - signalP detected - possible mucin - 28 NetOglyc sites	s/mucin	HMUC	0.0001	angiomotin	0.0001	47	23	23	Mus musculus	Angiomotin OS=Mus musculus GN=Amot PE=1 SV=3	4e-05	47	23	20	Mus musculus	nuclear pore membrane protein 121 - Rattus norvegicus - nucleus - nuclear envelope - nuclear pore - endoplasmic reticulum - endoplasmic reticulum membrane - nuclear pore organization - protein transport - membrane - integral to membrane - structural constituent of nuclear pore - nuclear membrane - mRNA transport - transmembrane transport	0.0001	PylS	0.008	PylS 0.008| PRK10856 0.017| COG3889 0.061| PRK14971 | PLN03209 |	Uncharacterized conserved protein	0.17	Function unknown	But2	0.93	AgrB	0.67
TAG-SigP-1695	146	TAG-1695	441	M	*	SIG	22-23	S	1	ExpAA=18.62 First60=18.50 PredHel=1 Topology=i7-29o	1	15.1	80.1	4.8	22	GA20537	3e-05	47	36	42	Hypothetical secreted mucin - signalP detected - possible mucin - 22 NetOglyc sites	s/mucin	HMUC	0.0002	hypothetical protein K06A9.1	0.0002	46.6	24	76	Caenorhabditis elegans	Uncharacterized threonine-rich GPI-anchored glycoprotein PJ4664.02	0.0001	45.4	26	82	Schizosaccharomyces pombe	buttonhead - Drosophila melanogaster - head segmentation - positive regulation of transcription, DNA-dependent - transcription activator activity - cephalic furrow formation - positive regulation of transcription from RNA polymerase II promoter - transcription factor binding - RNA polymerase II transcription factor activity - regulation of transcription from RNA polymerase II promoter - nucleus -…	0.0002	PylS	0.017	PylS 0.017| PRK10856 0.026| PRK07994 0.049| PRK11907 | PRK10547 | PLN03209 | PRK07003 | COG3889 |	Inositol-1,4,5-triphosphate 5-phosphatase (synaptojanin), INP51/INP52/INP53 family	0.086	Intracellular trafficking, secretion, and vesicular transport	But2	0.86	THN	0.93
TAG173	66	TAG-173	201	M	*	SIG	17-18	S	1	ExpAA=16.63 First60=16.63 PredHel=1 Topology=i2-19o	1	25.8	71.2	3	0	GI15643	0.004	39.3	45	99	Hypothetical secreted protein precursor - signalP detected	s/	HS	2e-05	hypothetical protein MdSGHV092	2e-05	50.1	46	86	Musca domestica salivary gland hypertrophy virus	Sericin-2 (Fragment) OS=Galleria mellonella GN=SER2 PE=2 SV=1	0.026	37.4	36	41	Galleria mellonella
TAG1741	128	TAG-1741	387	H	*	SIG	26-27	S	1	ExpAA=18.95 First60=15.15 PredHel=0 Topology=o	0				0	GK21646	1e-20	97.4	74	21	Hypothetical secreted protein precursor - signalP detected	s/	HS	2e-17	Dreg-5	2e-17	89.4	68	20	Drosophila melanogaster	Rhythmically expressed gene 5 protein OS=Drosophila melanogaster GN=Reg-5 PE=2	6e-18	89.4	68	21	Drosophila melanogaster			PRK12342	0.05	PRK12342 0.050|				DLIC	0.47	TSPc	0.25
TAG-SigP-1742	101	TAG-1742	306	M	*	BL	22-23	S	1	ExpAA=9.10 First60=9.10 PredHel=0 Topology=o	0				3	GK15941	5e-29	125	58	99	similar to cDNA sequence BC031181 - signalP detected	st	GO	9e-08	CG18508	5e-27	121	66	77	Drosophila melanogaster	UPF0729 protein GD16342 OS=Drosophila simulans GN=GD16342 PE=3 SV=1	5e-28	122	56	99	Drosophila simulans	similar to cDNA sequence BC031181 - Rattus norvegicus - signal transducer activity - positive regulation of I-kappaB kinase/NF-kappaB cascade	9e-08	PLN03136	0.49	PLN03136 |	Uncharacterized conserved protein	0.66	Function unknown	BAF1_ABF1	0.2	PXA	0.085
TAG-SigP-1799	151	TAG-1799	456	M	*	SIG	21-22	S	1	ExpAA=19.03 First60=19.00 PredHel=1 Topology=i5-24o	1	12.6	84.1	3.3	0	GK24197	7e-57	218	72	98	ecdysteroid regulated 16 kDa Tribolium castaneum hypothetical protein TcasGA2_TC008202 - signalP detected	s/met/lipd ecdysteroid	NR-LIGHT	2e-36	Niemann-Pick type C-2a	5e-53	207	68	99	synthetic construct	Protein NPC2 homolog OS=Drosophila melanogaster GN=Npc2a PE=1 SV=1	1e-53	207	68	99	Drosophila melanogaster	Niemann-Pick type C-2a - Drosophila melanogaster - extracellular region	3e-54	Npc2_like	2e-33	Npc2_like 2e-033| E1_DerP2_DerF2 4e-028| ML 2e-027| ML 1e-010| Der-p2_like 2e-008| PG-PI_TP |	Major epididymal secretory protein HE1	5e-37	Function unknown	E1_DerP2_DerF2	8e-29	ML	2e-29
TAG1822	50	TAG-1822	153	G	*	SIG	20-21	S	4	ExpAA=0.06 First60=0.06 PredHel=0 Topology=o	0				1	GK18158	20	26.9	47	5	Hypothetical secreted protein precursor - signalP detected	s/	HS	2	extensin, putative	2.2	33.1	46	12	Ixodes scapularis	Putative uncharacterized protein YDL221W OS=Saccharomyces cerevisiae GN=YDL221W	0.86	32.3	44	15	Saccharomyces cerevisiae
TAG-SigP-1836	93	TAG-1836	277	M		SIG	21-22	S	1	ExpAA=2.33 First60=1.78 PredHel=0 Topology=o	0				0	GH11103	4	29.3	51	5	Hypothetical secreted protein precursor - signalP detected	s/	HS	20	zinc finger protein, putative	18	30	35	6	Ixodes scapularis	Brefeldin A resistance protein OS=Schizosaccharomyces pombe GN=bfr1 PE=1 SV=1	2.4	30.8	29	7	Schizosaccharomyces pombe									DUF722	0.25
TAG1848	159	TAG-1848	475	H		SIG	16-17	S	2	ExpAA=1.20 First60=1.20 PredHel=0 Topology=o	0				1	GM24646	9e-32	135	58	15	PCAF (P300/CBP-associated factor) N-terminal domain - signalP detected	nr	PFAM	5e-16	GCN5	8e-31	134	58	15	Drosophila melanogaster	Histone acetyltransferase KAT2A OS=Homo sapiens GN=KAT2A PE=1 SV=3	3e-05	47.8	34	9	Homo sapiens	Histone acetyltransferase KAT2A - Homo sapiens - protein binding - transcription factor TFTC complex - histone H3 acetylation - transcription from RNA polymerase II promoter - telencephalon development - metencephalon development - histone H4-K12 acetylation - transcription coactivator activity - histone acetyltransferase activity - histone deubiquitination - metabolic process - chromatin remodel…	6e-06	PCAF_N	3e-15	PCAF_N 3e-015| PLN02326 | Peptidases_S8_C5a_Peptidase |	Runt and related transcription factors	0.009	Transcription	PCAF_N	5e-16	SERPIN	0.5
TAG-SigP-1874	103	TAG-1874	312	M	*	SIG	22-23	S	1	ExpAA=22.83 First60=22.67 PredHel=1 Topology=o5-27i	1	21.4	4.9	73.8	0	GJ14243	6e-41	164	72	33	Hypothetical secreted protein precursor - signalP detected	s/	HS	2e-37	osiris 1	2e-37	155	67	36	Drosophila melanogaster	1,4-alpha-glucan-branching enzyme OS=Shewanella frigidimarina (strain NCIMB 400)	1.4	31.6	30	11	Shewanella frigidimarina (strain NCIMB 400)						NADP+-dependent malic enzyme	0.98	Energy production and conversion	MtrC	0.33	AICARFT_IMPCHas	0.66
TAG1899	50	TAG-1899	153	G	*	SIG	22-23	S	4	ExpAA=20.60 First60=20.60 PredHel=1 Topology=i5-27o	1	44	46	10	2	GM15347	3	29.6	36	2	Hypothetical secreted protein precursor - signalP detected	s/	HS	5	lipin	4.8	32	42	3	Leishmania infantum	Nuclear pore complex protein Nup98-Nup96 OS=Dictyostelium discoideum GN=nup98	4.2	30	38	2	Dictyostelium discoideum
TAG1902	48	TAG-1902	147	Y	*	SIG	25-26	S	2	ExpAA=20.79 First60=20.79 PredHel=1 Topology=o5-27i	1	45.8	10.4	43.8	0	GF18278	20	26.9	46	4	Hypothetical secreted protein precursor - signalP detected	s/	HS	30	predicted protein	30	29.3	39	10	Arabidopsis lyrata subsp. lyrata	Glycoprotein K OS=Equine herpesvirus 1 (strain Kentucky A) GN=gK PE=3 SV=1	81	25.8	36	10	Equine herpesvirus 1 (strain Kentucky A)											H15	0.16
TAG1989	62	TAG-1989	189	G	*	SIG	20-21	S	5	ExpAA=5.15 First60=5.15 PredHel=0 Topology=o	0				0	GL17205	1e-14	77.8	68	27	Receptor expression-enhancing protein 5 - signalP detected	st	SWISSP	3e-10	MIP06274p	8e-13	74.3	66	31	Drosophila melanogaster	Receptor expression-enhancing protein 5 OS=Pongo abelii GN=REEP5 PE=2 SV=1	3e-10	63.5	43	31	Pongo abelii	AT4G36720 - Arabidopsis thaliana - molecular_function - cellular_component - biological_process	0.0006	TB2_DP1_HVA22	4e-05	TB2_DP1_HVA22 4e-005| YOP1 |	Protein involved in membrane traffic (YOP1/TB2/DP1/HVA22 family)	2e-09	Intracellular trafficking, secretion, and vesicular transport	TB2_DP1_HVA22	8e-06
TAG1997	41	TAG-1997	126	G	*	BL		S	4	ExpAA=20.98 First60=20.98 PredHel=1 Topology=o10-30i	1	48.8	24.4	26.8	0	like-AP180, isoform D	59	25.4	32	3	Unknown product	uk	NR-LIGHT	20	two pore domain potassium channel number 2	18	30	39	12	Aplysia californica	Preprotein translocase subunit secY OS=Halobacterium salinarium GN=secY PE=3	46	26.6	47	5	Halobacterium salinarium
TAG1999	101	TAG-1999	300	P		BL		S	5	ExpAA=21.11 First60=12.90 PredHel=0 Topology=o	0				0	GK18591	1.8	30.4	42	28	Unknown product	uk	NR-LIGHT	1	neurexin 2b beta	1.3	33.9	40	6	Danio rerio	Zonadhesin (Fragment) OS=Oryctolagus cuniculus GN=ZAN PE=2 SV=2	3.2	30.4	40	2	Oryctolagus cuniculus			Radial_spoke	0.23	Radial_spoke |				Radial_spoke	0.048	COLFI	0.52
TAG2013	312	TAG-2013	939	H	*	BL	23-24	S	4	ExpAA=23.12 First60=21.81 PredHel=1 Topology=i7-29o	1	7.1	90.7	2.2	0	GA19403	3e-97	354	73	45	Protein kinase C, alpha binding protein - signalP detected	st	KOG	3e-95	PICK1, isoform B	8e-96	352	73	53	Drosophila melanogaster	PRKCA-binding protein OS=Rattus norvegicus GN=Pick1 PE=1 SV=1	8e-66	250	52	63	Rattus norvegicus	PRKCA-binding protein - Rattus norvegicus - protein binding	1e-66	BAR_PICK1	7e-31	BAR_PICK1 7e-031| Arfaptin 5e-023| BAR_Arfaptin_like 1e-010| PDZ 2e-010| PDZ_signaling 3e-010| PDZ 2e-006| PDZ 7e-005| PDZ_CTP_protease 3e-004| prc 0.001| Prc 0.008|	Protein kinase C, alpha binding protein	3e-95	Signal transduction mechanisms	Arfaptin	9e-24	PDZ	2e-12
TAG2014	42	TAG-2014	129	A	*	SIG	18-19	S	1	ExpAA=11.96 First60=11.96 PredHel=0 Topology=o	0				0	GJ12566	58	25.4	55	7	Hypothetical secreted protein precursor - signalP detected	s/	HS	30	hypothetical protein	31	29.3	60	14	Trypanosoma cruzi	Taste receptor type 2 member 38 OS=Pongo pygmaeus GN=TAS2R38 PE=3 SV=2	27	27.3	41	9	Pongo pygmaeus
TAG-SigP-2032	188	TAG-2032	562	M		SIG	19-20	S	1	ExpAA=6.07 First60=6.07 PredHel=0 Topology=o	0				18	GJ14316	1e-30	131	39	86	Peritrophin-55 - signalP detected - possible mucin - 18 NetOglyc sites	extmat	SWISSP	5e-09	CG7715	3e-23	109	32	89	Drosophila melanogaster	Peritrophin-55 OS=Lucilia cuprina PE=1 SV=2	5e-09	60.8	26	80	Lucilia cuprina			ChtBD2	0.009	ChtBD2 0.009| PRK06854 | flgK |	Inositol-1,4,5-triphosphate 5-phosphatase (synaptojanin), INP51/INP52/INP53 family	0.036	Intracellular trafficking, secretion, and vesicular transport	Paramyxo_C	0.68	ChtBD2	9e-05
TAG-SigP-207	273	TAG-207	822	M	*	SIG	23-24	S	1	ExpAA=2.89 First60=2.85 PredHel=0 Topology=o	0				0	GJ22140	1e-40	166	34	94	SCP_euk: SCP-like extracellular protein domain - signalP detected	s/antigen5	CDD	1e-25	CG13569, isoform A	2e-37	158	34	96	Drosophila melanogaster	Venom allergen 5 OS=Polistes exclamans PE=1 SV=2	1e-17	90.1	27	91	Polistes exclamans	GLIPR1-like protein 1 - Homo sapiens - extracellular region	1e-07	SCP_euk	1e-25	SCP_euk 1e-025| SCP 3e-018| CAP 2e-008| SCP_HrTT-1 4e-007| SCP_CRISP 1e-006| SCP 3e-006| SCP_GLIPR-1_like 7e-005| SCP_PRY1_like 0.001| SCP_GAPR-1_like 0.019| SCP_PR-1_like 0.023|	Defense-related protein containing SCP domain	1e-22	Function unknown	CAP	3e-09	SCP	2e-20
TAG-SigP-208	238	TAG-208	717	M	*	BL	20-21	S	2	ExpAA=22.62 First60=22.22 PredHel=1 Topology=o5-27i	1	9.2	2.1	88.7	0	GH14799	1e-111	400	81	75	NADH-cytochrome b-5 reductase - signalP detected	met/int	KOG	5e-57	CG5946, isoform C	1e-108	394	81	76	Drosophila melanogaster	NADH-cytochrome b5 reductase 2 OS=Danio rerio GN=cyb5r2 PE=2 SV=2	3e-67	254	53	75	Danio rerio	cytochrome b5 reductase 2 - Danio rerio - cytochrome-b5 reductase activity - oxidoreductase activity - oxidation reduction - lipid biosynthetic process - membrane - sterol biosynthetic process - steroid biosynthetic process - integral to membrane	5e-68	PLN02252	3e-74	PLN02252 3e-074| PTZ00319 9e-060| cyt_b5_reduct_like 4e-059| FAD_binding_6 3e-035| FNR_like 3e-022| PTZ00274 4e-019| UbiB 2e-017| FNR_iron_sulfur_binding_1 2e-015| FNR_like_1 4e-015| Hmp 7e-014|	NADH-cytochrome b-5 reductase	5e-57	Coenzyme transport and metabolism, Energy production and conversion	FAD_binding_6	7e-36
TAG-SigP-2095	94	TAG-2095	285	M	*	SIG	22-23	S	1	ExpAA=11.91 First60=11.85 PredHel=0 Topology=o	0					GL10559	1e-09	61.2	39	100	defensin-A Culex quinquefasciatus defensin-A - signalP detected	s/imm defensin-A	NR-LIGHT	6e-08	defensin-A	6e-08	58.2	35	86	Culex quinquefasciatus	Defensin-B OS=Aedes aegypti GN=DEFB PE=1 SV=2	4e-08	56.6	35	91	Aedes aegypti	Defensin-A - Aedes aegypti - extracellular region - defense response to bacterium - innate immune response - defense response to Gram-negative bacterium - defense response to Gram-positive bacterium	2e-08	Defensin_2	0.0002	Defensin_2 2e-004|				Defensin_2	3e-05	Knot1	0.16
TAG-SigP-2111	71	TAG-2111	216	M	*	SIG	22-23	S	2	ExpAA=0.05 First60=0.04 PredHel=0 Topology=o	0				0	GJ16943	20	26.9	40	3	Hypothetical secreted protein precursor - signalP detected	s/	HS	6	mannose receptor C type 1-like isoform 2	6.2	31.6	51	8	Danio rerio	Alanyl-tRNA synthetase OS=Thermobifida fusca (strain YX) GN=alaS PE=3 SV=1	27	27.3	28	5	Thermobifida fusca (strain YX)
TAG2130	62	TAG-2130	189	R	*	BL		S	1	ExpAA=22.57 First60=22.56 PredHel=1 Topology=i7-29o	1	35.5	53.2	11.3	0	GJ14223	6.9	28.5	25	16	Unknown product	uk	NR-LIGHT	6	hypothetical protein	6.1	31.6	30	21	Plasmodium chabaudi chabaudi	5-hydroxytryptamine receptor 2 OS=Aplysia californica GN=5HTB2 PE=2 SV=1	12	28.5	34	11	Aplysia californica						Predicted metal-dependent hydrolase (beta-lactamase superfamily)	0.34	General function prediction only
TAG2142	46	TAG-2142	141	A	*	SIG	19-20	S	2	ExpAA=21.90 First60=21.90 PredHel=1 Topology=i2-24o	1	47.8	47.8	4.3	0	GI12938	0.62	32	43	89	Hypothetical secreted protein precursor - signalP detected	s/	HS	8	predicted protein	8	31.2	34	46	Arabidopsis lyrata subsp. lyrata	DNA-directed RNA polymerase subunit alpha OS=Carsonella ruddii (strain PV)	4.1	30	38	16	Carsonella ruddii (strain PV)
TAG-SigP-2169	254	TAG-2169	765	M	*	SIG	16-17	S	2	ExpAA=7.68 First60=7.61 PredHel=0 Topology=o	0				0	GJ18385	6e-78	290	57	95	Trypsin - signalP detected	s/protease	SWISSP	5e-80	IP09642p	8e-77	288	60	89	Drosophila melanogaster	Trypsin OS=Sarcophaga bullata PE=1 SV=1	5e-80	297	56	97	Sarcophaga bullata	Kallikrein-4 - Homo sapiens - metal ion binding - proteolysis - peptidase activity - serine-type peptidase activity - extracellular region - serine-type endopeptidase activity	1e-34	Tryp_SPc	1e-70	Tryp_SPc 1e-070| Tryp_SPc 4e-061| Trypsin 1e-051| COG5640 2e-025| PRK07726 0.048| Peptidase_S55 | COG3591 |	Trypsin	3e-48	Amino acid transport and metabolism	Trypsin	2e-52	Tryp_SPc	1e-72
TAG2170	47	TAG-2170	144	A	*	SIG	21-22	S	1	ExpAA=22.30 First60=22.30 PredHel=1 Topology=i2-24o	1	46.8	48.9	4.3	0	GI21496	0.81	31.6	27	20	Hypothetical secreted protein precursor - signalP detected	s/	HS	0.7	unnamed protein product	0.72	34.7	29	79	Homo sapiens	Uncharacterized protein PF11_0213 OS=Plasmodium falciparum (isolate 3D7)	1.4	31.6	32	2	Plasmodium falciparum (isolate 3D7)
TAG2172	97	TAG-2172	294	S	*	SIG	20-21	S	3	ExpAA=0.05 First60=0.05 PredHel=0 Topology=o	0				2	GL26947	2e-23	106	58	70	Bell_all - signalP detected	te	TE-CLASS	1e-18	similar to polyprotein	3e-13	75.9	48	4	Nasonia vitripennis	Histone-lysine N-methyltransferase trithorax OS=Drosophila virilis GN=trx PE=3	16	28.1	47	1	Drosophila virilis			eIF-3c_N	0.81	eIF-3c_N |	Translation initiation factor 3, subunit c (eIF-3c)	0.39	Translation, ribosomal structure and biogenesis	eIF-3c_N	0.17	GED	0.32
TAG2176	101	TAG-2176	306	A	*	BL	-1	S	5	ExpAA=0.78 First60=0.78 PredHel=0 Topology=o	0				1	GD17155	0.003	39.7	43	47	Hypothetical secreted protein precursor - signalP detected	s/	HS	0.001	small nuclear ribonucleoprotein particle (SmB')	0.001	44.3	39	32	Homo sapiens	Small nuclear ribonucleoprotein-associated proteins B and B' OS=Homo sapiens	0.0002	44.3	39	31	Homo sapiens	Serine/threonine-protein phosphatase 1 regulatory subunit 10 - Homo sapiens - protein import into nucleus - RNA binding - phosphoprotein phosphatase inhibitor activity - DNA binding - nucleus - metal ion binding - protein phosphatase 1 binding - nuclear chromatin - transcription - transcription regulator activity - protein binding - zinc ion binding	7e-05				RhoA GTPase effector DIA/Diaphanous	0.002	Signal transduction mechanisms, Cytoskeleton	X	0.37
TAG-SigP-221	278	TAG-221	833	M		BL	17-18	S	2	ExpAA=5.08 First60=5.05 PredHel=0 Topology=o	0				0	GJ16564	4e-22	104	27	55	Hypothetical secreted protein precursor - signalP detected	s/	HS	1e-14	CG2233	1e-14	82.8	25	57	synthetic construct	DNA polymerase OS=Phaeocystis pouchetii virus GN=dpo PE=3 SV=1	0.44	35.4	23	14	Phaeocystis pouchetii virus			cas_TM1808_csm4	0.75	cas_TM1808_csm4 |	AICAR transformylase/IMP cyclohydrolase/methylglyoxal synthase	0.68	Nucleotide transport and metabolism			PTX	0.33
TAG2241	66	TAG-2241	198	X		BL	19-20	S	2	ExpAA=1.70 First60=1.70 PredHel=0 Topology=o	0				1	TPA: TPA_inf: HDC15724	26	26.6	31	11	Hypothetical secreted protein precursor - signalP detected	s/	HS	3	hypothetical protein	2.8	32.7	36	72	Plasmodium chabaudi chabaudi	Putative uncharacterized transmembrane protein DDB_G0285949 OS=Dictyostelium	7.2	29.3	45	29	Dictyostelium discoideum
TAG2253	107	TAG-2253	324	K	*	BL	19-20	S	1	ExpAA=1.69 First60=1.69 PredHel=0 Topology=o	0				1	GD11527	1e-21	100	48	17	Hypothetical secreted protein precursor - signalP detected	s/	HS	2e-20	AT02388p	2e-20	99.4	48	17	Drosophila melanogaster	UPF0704 protein C6orf165 homolog OS=Rattus norvegicus PE=2 SV=1	0.009	38.9	38	8	Rattus norvegicus			COG5329	0.43	COG5329 |				Syja_N	0.68	IPPc	0.66
TAG2254	168	TAG-2254	507	H	*	SIG	17-18	S	2	ExpAA=0.00 First60=0.00 PredHel=0 Topology=o	0				0	GI22948	9e-78	288	79	97	Degradation arginine-rich protein for mis-folding - signalP detected	pm	PFAM	5e-55	mesencephalic astrocyte-derived neurotrophic factor	1e-76	286	79	97	synthetic construct	Mesencephalic astrocyte-derived neurotrophic factor homolog OS=Drosophila	1e-77	288	79	97	Drosophila mojavensis	Mesencephalic astrocyte-derived neurotrophic factor - Drosophila melanogaster - extracellular region - neuron projection development - neuron homeostasis	9e-78	Armet	2e-54	Armet 2e-054|	Arginine-rich protein	1e-60	General function prediction only	Armet	5e-55	SapB	0.3
TAG2256	107	TAG-2256	324	G	*	SIG	23-24	S	1	ExpAA=6.80 First60=6.80 PredHel=0 Topology=o	0				55	GK10211	8e-14	74.7	60	76	Anchorage subunit of a-agglutinin of a-cells, highly O-glycosylated protein with N-terminal secretion signal and C-terminal signal for addition of - signalP detected - possible mucin - 55 NetOglyc sites	extmat	GO	5e-13	zinc finger (C3HC4 type, RING finger) protein	1e-14	80.5	54	49	Toxoplasma gondii VEG	Cell wall integrity and stress response component 1 OS=Schizosaccharomyces pombe	1e-14	78.2	67	48	Schizosaccharomyces pombe	Anchorage subunit of a-agglutinin of a-cells, highly O-glycosylated protein with N-terminal secretion signal and C-terminal signal for addition of GPI anchor to cell wall, linked to adhesion subunit Aga2p via two disulfide bonds - Saccharomyces cerevisiae - extracellular region - cell wall - membrane - translational elongation - anchored to membrane - cell adhesion molecule binding - cell adhesio…	5e-13	PHA03307	4e-05	PHA03307 4e-005| PLN02834 1e-004| DUF515 1e-004| NOT5 4e-004| PLN02217 0.008| CytochromB561_N 0.074| PRK08581 | AF-4 | Herpes_capsid |	Uncharacterized conserved protein	4e-05	General function prediction only	DUF515	3e-05	LITAF	0.34
TAG-SigP-228	66	TAG-228	201	M	*	BL	26-27	S	1	ExpAA=20.10 First60=20.10 PredHel=1 Topology=o10-27i	1	25.8	15.2	59.1	6	GK19114	0.21	33.5	35	7	Hypothetical secreted protein precursor - signalP detected	s/	HS	0.6	similar to axotactin CG18296-PA	0.57	35	36	2	Apis mellifera	Transcription factor HIVEP2 OS=Mus musculus GN=Hivep2 PE=1 SV=1	7.2	29.3	54	1	Mus musculus			PRK14716	0.33	PRK14716 | pupylate_PafA2 | OAD_gamma |	Golgi SNAP receptor complex member	0.36	Intracellular trafficking, secretion, and vesicular transport	OAD_gamma	0.13
TAG-SigP-2283	198	TAG-2283	597	M	*	SIG	22-23	S	1	ExpAA=19.43 First60=3.48 PredHel=0 Topology=o	0				2	GK25142	1e-30	132	47	96	Dosage compensation complex, subunit MLE - signalP detected	tm	KOG	2e-07	CG2157	1e-28	128	42	100	synthetic construct	Probable peroxisomal membrane protein PEX13 OS=Dictyostelium discoideum GN=pex13	4e-16	84.3	38	32	Dictyostelium discoideum	SH3 domain-containing protein, transmembrane protein, peroxin 13, peroxisomal biogenesis factor 13 - Dictyostelium discoideum - protein import into peroxisome matrix, docking - integral to peroxisomal membrane - molecular_function	9e-17	PTZ00110	0.0002	PTZ00110 2e-004| Lge1 0.004| DUF1517 | PRK07772 |	Dosage compensation complex, subunit MLE	2e-07	Transcription	Lge1	0.0008	PRP	0.27
TAG2291	98	TAG-2291	293	F		SIG	20-21	S	1	ExpAA=0.56 First60=0.53 PredHel=0 Topology=o	0				2	GA15025	0.28	33.1	40	6	Hypothetical secreted protein precursor - signalP detected	s/	HS	0.3	nucleoprotein	0.32	35.8	37	28	Rabies virus	Protein PHYTOCHROME KINASE SUBSTRATE 2 OS=Arabidopsis thaliana GN=PKS2 PE=1 SV=1	0.29	33.9	56	7	Arabidopsis thaliana
TAG-SigP-230	306	TAG-230	921	M	*	SIG	24-25	S	1	ExpAA=10.20 First60=10.18 PredHel=0 Topology=o	0				0	GI20628	2e-41	169	33	93	Hypothetical secreted protein precursor - signalP detected	s/	HS	4e-38	CG13335, isoform A	4e-38	160	32	65	Drosophila melanogaster	Uncharacterized protein MAL13P1.304 OS=Plasmodium falciparum (isolate 3D7)	0.13	37.4	24	9	Plasmodium falciparum (isolate 3D7)			Mab-21	0.02	Mab-21 0.020| COG3334 | Tmemb_cc2 | COG1579 | TMF_TATA_bd | phe_am_lyase | COG2433 | V_ATPase_subD | OmpH |	Uncharacterized conserved protein	0.062	Function unknown	Mab-21	0.004
TAG-SigP-2301	45	TAG-2301	138	M	*	SIG	35-36	S	3	ExpAA=0.50 First60=0.50 PredHel=0 Topology=o	0				0	GA20556	20	26.9	43	2	Hypothetical secreted protein precursor - signalP detected	s/	HS	10	hypothetical protein TcasGA2_TC014829	10	30.8	26	3	Tribolium castaneum	Sex-determining transformer protein 2 OS=Caenorhabditis elegans GN=tra-2 PE=1	35	26.9	48	2	Caenorhabditis elegans
TAG2314	60	TAG-2314	183	G	*	SIG	21-22	S	1	ExpAA=21.33 First60=21.33 PredHel=1 Topology=o4-26i	1	36.7	6.7	56.7	2	GE15215	6.9	28.5	37	11	Hypothetical secreted protein precursor - signalP detected	s/	HS	6	conserved hypothetical protein	6.1	31.6	46	7	Culex quinquefasciatus	NADH-quinone oxidoreductase subunit A OS=Pelobacter carbinolicus (strain DSM	16	28.1	30	42	Pelobacter carbinolicus (strain DSM 2380 / Gra Bd 1)			PRK00007	0.87	PRK00007 | PRK12739 |				ABC_ATPase	0.57
TAG-SigP-2321	147	TAG-2321	444	M	*	SIG	15-16	S	2	ExpAA=0.04 First60=0.04 PredHel=0 Topology=o	0				0	GF18031	1.5	31.2	26	13	Hypothetical secreted protein precursor - signalP detected	s/	HS	0.02	hypothetical protein	0.017	40	33	19	Leishmania braziliensis	Lower collar protein OS=Bacillus phage B103 GN=11 PE=4 SV=1	0.2	34.7	30	21	Bacillus phage B103			DUF1649	0.24	DUF1649 | PLN02157 |				DUF1649	0.052
TAG-SigP-2322	78	TAG-2322	237	M	*	SIG	26-27	S	1	ExpAA=15.18 First60=15.18 PredHel=0 Topology=o	0				0	GK14969	3e-23	106	60	100	Kazal-type serine protease inhibitor - signalP detected	s/protinh	NR-LIGHT	9e-10	phosphodiesterase 1c, isoform F	2e-15	83.2	51	7	Drosophila melanogaster	Serine protease inhibitor Kazal-type 2 OS=Macaca fascicularis GN=SPINK2 PE=2	8e-07	52.4	37	98	Macaca fascicularis	Serine protease inhibitor Kazal-type 2 - Homo sapiens - extracellular region - endopeptidase inhibitor activity - serine-type endopeptidase inhibitor activity	7e-06	Kazal_1	7e-06	Kazal_1 7e-006| KAZAL 1e-005| KAZAL_FS 2e-004| KAZAL_PSTI 8e-004| Kazal_2 0.010| oat |	Uncharacterized conserved protein, contains KAZAL and TY domains	0.14	General function prediction only	Kazal_1	1e-06	KAZAL	1e-07
TAG-SigP-2332	278	TAG-2332	837	M	*	SIG	16-17	S	4	ExpAA=0.24 First60=0.13 PredHel=0 Topology=o	0				5	GJ23180	0.075	37.4	27	10	Hypothetical secreted protein precursor - signalP detected	s/	HS	0.2	si:ch73-210n19.1	0.21	38.5	40	3	Danio rerio	Protein Spindly-A OS=Xenopus laevis GN=ccdc99-a PE=2 SV=1	2.2	33.1	22	30	Xenopus laevis						Radixin, moesin and related proteins of the ERM family	0.36	General function prediction only	UPF0020	0.62
TAG2346	64	TAG-2346	195	M	*	SIG	19-20	S	1	ExpAA=19.35 First60=19.35 PredHel=1 Topology=o4-26i	1	34.4	6.3	59.4	0	GI10126	1e-11	67.4	48	100	Hypothetical secreted protein precursor - signalP detected	s/	HS	5e-10	AGAP002632-PA	5e-10	65.1	45	97	Anopheles gambiae str. PEST	Cellular retinoic acid-binding protein 2 OS=Mus musculus GN=Crabp2 PE=2 SV=2	1.5	31.6	42	24	Mus musculus									CBM_14	0.33	ChtBD2	0.031
TAG2356	87	TAG-2356	264	R	*	BL	21-22	S	5	ExpAA=19.30 First60=16.07 PredHel=0 Topology=o	0				5	GA11248	2.3	30	36	4	Hypothetical secreted protein precursor - signalP detected	s/	HS	0.07	transmembrane protein	0.065	38.1	32	9	Rhodococcus jostii RHA1	Respiratory burst oxidase homolog protein B OS=Solanum tuberosum GN=RBOHB PE=1	0.85	32.3	41	4	Solanum tuberosum
TAG-SigP-2368	120	TAG-2368	363	M	*	SIG	24-25	S	3	ExpAA=22.22 First60=22.22 PredHel=1 Topology=i7-29o	1	18.3	75.8	5.8	0	GJ21142	1e-13	74.3	38	97	Hypothetical secreted protein precursor - signalP detected	s/	HS	2e-13	AGAP003713-PA	2e-13	76.3	35	95	Anopheles gambiae str. PEST	Glycoprotein G OS=Infectious hematopoietic necrosis virus (strain Round Butte)	4.2	30	24	17	Infectious hematopoietic necrosis virus (strain Round Butte)			PRK13837	0.96	PRK13837 |	Major facilitator superfamily permease - Cdc91p	0.88	General function prediction only
TAG-SigP-2399	74	TAG-2399	225	M	*	SIG	25-26	S	1	ExpAA=19.80 First60=19.80 PredHel=1 Topology=i7-24o	1	23	67.6	9.5	1	GJ21109	1e-19	94	65	12	matrix metalloproteinase 1, isoform D matrix metalloproteinase 1, isoform D - signalP detected	s/protease	NR-LIGHT	1e-16	matrix metalloproteinase 1, isoform D	1e-16	87	59	13	Drosophila melanogaster	Phosphatidylinositol glycan anchor biosynthesis class U protein OS=Mus musculus	2.5	30.8	42	10	Mus musculus			PG_binding_1	0.68	PG_binding_1 |	Gelatinase A and related matrix metalloproteases	0.015	Posttranslational modification, protein turnover, chaperones, Extracellular structures	PG_binding_1	0.14	IL2	0.59
TAG2405	100	TAG-2405	299	P		SIG	25-26	S	4	ExpAA=2.98 First60=2.98 PredHel=0 Topology=i	0				0	cytoplasmic dynein intermediate chain isoform DIC5b	0.072	35	46	4	Hypothetical secreted protein precursor - signalP detected	s/	HS	0.07	hydrolase	0.067	38.1	26	35	Streptomyces scabiei 87.22	Chitooligosaccharide deacetylase OS=Bradyrhizobium elkanii GN=nodB PE=3 SV=1	0.059	36.2	39	26	Bradyrhizobium elkanii			Polysacc_deac_1	5e-07	Polysacc_deac_1 5e-007| CDA1 8e-006| spore_pdaA 0.008| spore_ylxY |				Polysacc_deac_1	1e-07	PXA	0.22
TAG-SigP-2417	259	TAG-2417	780	M	*	SIG	16-17	S	1	ExpAA=18.81 First60=18.55 PredHel=1 Topology=i5-24o	1	7.3	90.7	1.9	3	alphaTrypsin	1e-112	403	77	100	alphaTrypsin Drosophila yakuba alphaTrypsin - signalP detected	s/protease	DROSO	1e-112	alphaTrypsin	1e-111	402	77	100	synthetic construct	Trypsin alpha OS=Drosophila melanogaster GN=alphaTry PE=2 SV=1	1e-112	402	77	100	Drosophila melanogaster	Kallikrein-14 - Homo sapiens - serine-type endopeptidase activity - peptidase activity - extracellular space - fertilization - extracellular region - positive regulation of G-protein coupled receptor protein signaling pathway - epidermis morphogenesis - seminal clot liquefaction - proteolysis - negative regulation of G-protein coupled receptor protein signaling pathway	8e-36	Tryp_SPc	1e-71	Tryp_SPc 1e-071| Tryp_SPc 7e-061| Trypsin 1e-050| COG5640 4e-018| DUF515 0.022| COG3591 | PRK01388 |	Trypsin	8e-49	Amino acid transport and metabolism	Trypsin	2e-51	Tryp_SPc	9e-74
TAG2424	144	TAG-2424	435	P	*	BL		S	5	ExpAA=27.46 First60=22.50 PredHel=1 Topology=i7-29o	1	15.3	79.9	4.9	2	MIP20244p	0.003	40	51	91	Unknown product	uk	NR-LIGHT	1e-07	hypothetical protein	1e-07	57	51	93	Plasmodium chabaudi chabaudi	Leucine-rich repeat extensin-like protein 2 OS=Arabidopsis thaliana GN=LRX2 PE=1	0.11	35.4	26	15	Arabidopsis thaliana			PRK14552	0.008	PRK14552 0.008| YL1 0.100| PTZ00361 | PRK11192 | DUF2011 | MIP-T3 |	Protein required for actin cytoskeleton organization and cell cycle progression	0.068	Cell cycle control, cell division, chromosome partitioning, Cytoskeleton	YL1	0.022
TAG2430	195	TAG-2430	588	R	*	SIG	29-30	S	4	ExpAA=15.98 First60=15.80 PredHel=0 Topology=o	0				0	GL12569	2e-85	313	80	53	Sorbitol dehydrogenase - signalP detected	detox	KOG	7e-60	sorbitol dehydrogenase-2	2e-84	313	81	53	Drosophila melanogaster	Sorbitol dehydrogenase OS=Mus musculus GN=Sord PE=1 SV=3	3e-49	194	52	52	Mus musculus	Sorbitol dehydrogenase - Ovis aries - L-iditol 2-dehydrogenase activity - zinc ion binding	7e-49	sorbitol_DH	4e-67	sorbitol_DH 4e-067| PLN02702 8e-046| butanediol_DH_like 3e-032| Tdh 1e-031| idonate-5-DH 1e-031| sugar_DH 2e-031| threonine_DH_like 2e-029| iditol_2_DH_like 3e-028| Zn_ADH7 4e-027| FDH_like 5e-024|	Sorbitol dehydrogenase	7e-60	Secondary metabolites biosynthesis, transport and catabolism	ADH_zinc_N	4e-20	PKS_ER	0.21
TAG2443	92	TAG-2443	279	K	*	SIG	23-24	S	5	ExpAA=0.46 First60=0.46 PredHel=0 Topology=o	0				2	GL11318	0.002	40.4	45	6	Hypothetical secreted protein precursor - signalP detected	s/	HS	6	hypothetical protein	6.2	31.6	28	38	Gallus gallus	Isocitrate dehydrogenase kinase/phosphatase OS=Dechloromonas aromatica (strain	3.2	30.4	40	6	Dechloromonas aromatica (strain RCB)									TMPIT	0.28
TAG-SigP-2458	151	TAG-2458	456	M	*	SIG	19-20	S	1	ExpAA=5.27 First60=0.37 PredHel=0 Topology=o	0				0	GK13743	1e-37	154	54	41	Follistatin-like SPARC (secreted protein - signalP detected	s/	CDD	4e-14	RH45818p	3e-34	145	55	44	Drosophila melanogaster	SPARC OS=Caenorhabditis elegans GN=ost-1 PE=1 SV=1	4e-05	47	34	25	Caenorhabditis elegans	Follistatin-related protein 3 - Bos taurus - negative regulation of BMP signaling pathway - protein binding - regulation of gene-specific transcription from RNA polymerase II promoter - negative regulation of osteoclast differentiation - activin binding - nucleus - hemopoietic progenitor cell differentiation - extracellular space - regulation of transcription - ossification - negative regulation …	0.0001	FSL_SPARC	4e-14	FSL_SPARC 4e-014| FOLN | Cwf_Cwc_15 | PRK03918 |	Matricellular protein Osteonectin/SPARC/BM-40	0.0003	Extracellular structures	Cwf_Cwc_15	0.12	FOLN	0.003
TAG-SigP-2481	73	TAG-2481	222	M	*	SIG	-1	S	1	ExpAA=23.54 First60=23.54 PredHel=1 Topology=i5-27o	1	30.1	63	6.8	0	GL17282	4.1	29.3	32	15	Hypothetical secreted protein precursor - signalP detected	s/	HS	5	hypothetical protein, unlikely	4.7	32	36	18	Trypanosoma brucei gambiense DAL972	Protein pdh1 OS=Schizosaccharomyces pombe GN=pdh1 PE=2 SV=1	4.1	30	41	19	Schizosaccharomyces pombe						mRNA splicing factor	0.51	General function prediction only
TAG-SigP-250	42	TAG-250	129	M	*	SIG	25-26	S	1	ExpAA=15.45 First60=15.45 PredHel=0 Topology=o	0				0	GF19037	76	25	40	5	Hypothetical secreted protein precursor - signalP detected	s/	HS	80							Probable polyketide synthase 10 OS=Dictyostelium discoideum GN=pks10 PE=3 SV=1	60	26.2	33	1	Dictyostelium discoideum									MtfA	0.73
TAG-SigP-2502	303	TAG-2502	912	M	*	SIG	16-17	S	2	ExpAA=0.48 First60=0.44 PredHel=0 Topology=o	0				0	GE10595	1e-111	399	65	84	Pancreatic lipase-like enzymes - signalP detected	s/met/lipd Pancreatic	CDD	7e-74	CG6277	1e-109	397	66	84	Drosophila melanogaster	Pancreatic triacylglycerol lipase OS=Mus musculus GN=Pnlip PE=1 SV=1	8e-34	144	36	51	Mus musculus	pancreatic lipase - Rattus norvegicus - triglyceride lipase activity - extracellular region - extracellular space - lipid metabolic process - post-embryonic development - lipid catabolic process - lipase activity - hydrolase activity - intestinal cholesterol absorption - response to lipid - response to peptide hormone stimulus	2e-33	Pancreat_lipase	7e-74	Pancreat_lipase_like 7e-074| Lipase 2e-043| lipo_lipase 6e-027| Lipase 1e-013| Aes 0.017| COG0400 0.059| MhpC | Fmp27_WPPW | uvrC | PRK03321 |	Kynurenine formamidase	0.18	Amino acid transport and metabolism	Lipase	4e-44	PKS_AT	0.009
TAG-SigP-2529	84	TAG-2529	255	M	*	SIG	19-20	S	1	ExpAA=22.65 First60=21.81 PredHel=1 Topology=i3-25o	1	26.2	70.2	3.6	1	CG10853-PA	4e-16	82.4	67	70	Dosage compensation complex, subunit MLE - signalP detected	tm	KOG	3e-07	hypothetical protein IscW_ISCW020566	3e-16	85.9	71	100	Ixodes scapularis	Calpain small subunit 1 OS=Homo sapiens GN=CAPNS1 PE=1 SV=1	3e-13	73.6	71	21	Homo sapiens	Calpain small subunit 1 - Homo sapiens - protein heterodimerization activity - cytoplasm - calcium-dependent cysteine-type endopeptidase activity - plasma membrane - positive regulation of cell proliferation - nucleus - proteolysis - protein binding - calcium ion binding	5e-14	PLN03138	1e-06	PLN03138 1e-006| PTZ00146 3e-006| PTZ00009 5e-005| COG4907 7e-005| PRK07772 1e-004| PRK06958 0.011| III 0.019| COG1512 0.021| PRK06341 0.024| PRK14276 0.054|	Dosage compensation complex, subunit MLE	3e-07	Transcription	API5	0.0005	PRP	0.002
TAG-SigP-2538	216	TAG-2538	651	M	*	SIG	22-23	S	1	ExpAA=8.72 First60=8.49 PredHel=0 Topology=o	0				1	GI21245	1e-29	129	36	84	Trypsin theta - signalP detected	s/protease	SWISSP	2e-29	thetaTrypsin	2e-26	121	35	82	Drosophila melanogaster	Trypsin theta OS=Drosophila erecta GN=thetaTry PE=3 SV=1	2e-29	128	35	82	Drosophila erecta	Chymotrypsinogen A - Bos taurus - extracellular space - proteolysis - peptidase activity - digestion - extracellular region - serine-type endopeptidase activity	3e-15	Tryp_SPc	2e-24	Tryp_SPc 2e-024| Tryp_SPc 8e-024| Trypsin 2e-019| COG5640 9e-004| COG3591 0.015|	Trypsin	2e-16	Amino acid transport and metabolism	Trypsin	5e-20	Tryp_SPc	2e-26
TAG2558	98	TAG-2558	297	G	*	BL	-1	S	2	ExpAA=7.45 First60=7.33 PredHel=0 Topology=o	0				1	GJ17698	1e-32	137	84	63	Probable mitogen-activated protein kinase scaffold protein 1 - signalP detected	st	SWISSP	5e-32	CG5110	2e-31	135	83	64	synthetic construct	Probable mitogen-activated protein kinase scaffold protein 1 OS=Drosophila	5e-32	135	83	64	Drosophila melanogaster	Drosophila melanogaster - phosphorylation - SH3/SH2 adaptor activity - insoluble fraction	8e-33	MAPKK1_Int	3e-27	MAPKK1_Int 3e-027|				MAPKK1_Int	7e-28
TAG-SigP-2568	129	TAG-2568	384	M		SIG	19-20	S	2	ExpAA=3.09 First60=3.00 PredHel=0 Topology=o	0				1	CG17549, isoform B	7e-24	108	39	89	Hypothetical secreted protein precursor - signalP detected	s/	HS	5e-23	CG17549, isoform B	5e-23	108	39	63	Drosophila melanogaster	Keratin, type I cytoskeletal 9 OS=Homo sapiens GN=KRT9 PE=1 SV=3	0.002	41.2	43	91	Homo sapiens	Keratin, type I cytoskeletal 9 - Homo sapiens - spermatogenesis - intermediate filament organization - epidermis development - keratin filament - skin development - structural constituent of cytoskeleton - perinuclear region of cytoplasm - protein binding	0.0003	PRK14277	0.046	PRK14277 0.046| COG2919 | PRK14281 | PRK13564 | PRK10920 | COG4371 | PTZ00303 | PRK10246 | DUF2547 | COG4907 |	Cofactor required for Sp1 transcriptional activation, subunit 3	0.038	Transcription	DUF2547	0.088
TAG2570	93	TAG-2570	276	R		BL		S	5	ExpAA=20.38 First60=20.38 PredHel=1 Topology=o4-26i	1	23.7	4.3	72	0	GE22666	0.28	33.1	35	32	Unknown product	uk	NR-LIGHT	3	conserved Plasmodium protein, unknown function	2.8	32.7	35	7	Plasmodium falciparum 3D7	Putative uncharacterized transmembrane protein DDB_G0285949 OS=Dictyostelium	3.2	30.4	38	33	Dictyostelium discoideum						Vacuolar protein sorting-associated protein	0.12	Intracellular trafficking, secretion, and vesicular transport	FAT	0.36	IL10	0.95
TAG258	40	TAG-258	123	M	*	BL		S	1	ExpAA=22.49 First60=22.49 PredHel=1 Topology=i7-29o	1	55	27.5	17.5	0	GF21641	3.1	29.6	39	5	Unknown product	uk	NR-LIGHT	10	hypothetical protein	14	30.4	42	73	Plasmodium chabaudi chabaudi	ER lumen protein retaining receptor OS=Plasmodium falciparum GN=ERD2 PE=2 SV=1	7.2	29.3	36	13	Plasmodium falciparum
TAG-SigP-2602	186	TAG-2602	557	M		BL	24-25	S	2	ExpAA=15.54 First60=14.15 PredHel=1 Topology=i7-29o	1	11.8	84.4	3.8	0	GE18006	4e-39	160	48	25	Hypothetical secreted protein precursor - signalP detected	s/	HS	4e-36	unnamed protein product	4e-36	152	45	27	Drosophila melanogaster	Phosphoglycerate transport system sensor protein pgtB OS=Salmonella typhimurium	1.4	32.7	21	19	Salmonella typhimurium
TAG-SigP-2607	127	TAG-2607	384	M	*	SIG	21-22	S	1	ExpAA=15.01 First60=15.01 PredHel=1 Topology=i7-24o	1	13.4	81.1	5.5	0	GI10660	5e-29	125	55	100	Sarcocystatin-A - signalP detected	s/protinh	SWISSP	4e-26	IP05946p	3e-19	95.5	44	98	Drosophila melanogaster	Sarcocystatin-A OS=Sarcophaga peregrina PE=1 SV=1	4e-26	116	52	98	Sarcophaga peregrina	Cystatin-like - Drosophila melanogaster - cysteine-type endopeptidase inhibitor activity	1e-16	CY	4e-06	CY 4e-006| CY 4e-006| Cystatin 2e-004| Phage_Gp19 |	Predicted histone methyl transferase	0.011	Chromatin structure and dynamics	Cystatin	4e-05	CY	5e-08
TAG-SigP-2627	63	TAG-2627	192	M	*	SIG	23-24	S	1	ExpAA=17.23 First60=17.23 PredHel=1 Topology=i7-26o	1	30.2	58.7	11.1	1	GF18829	3e-22	102	77	100	Cecropin-1 - signalP detected	s/imm Cecropin-1	NR-LIGHT	8e-24	Cecropin-1; Flags: Precursor cecropin 1	8e-24	110	85	100	Ceratitis capitata	Cecropin-1 OS=Ceratitis capitata GN=CEC1 PE=3 SV=1	2e-24	110	85	100	Ceratitis capitata	Cecropin-C - Drosophila yakuba - molecular_function	1e-21	Cecropin	0.057	Cecropin 0.057|				Cecropin	0.012
TAG2680	44	TAG-2680	135	S	*	BL		S	1	ExpAA=22.01 First60=22.01 PredHel=1 Topology=o5-27i	1	50	11.4	38.6	0	GD22199	5.3	28.9	36	16	Unknown product	uk	NR-LIGHT	2	NADH dehydrogenase subunit 5	2.1	33.1	40	5	Rhipicephalus sanguineus	NADH-ubiquinone oxidoreductase chain 5 OS=Rhipicephalus sanguineus GN=ND5 PE=3	0.49	33.1	40	5	Rhipicephalus sanguineus			PTZ00253	0.86	PTZ00253 |
TAG2693	49	TAG-2693	150	Y	*	SIG	18-19	S	3	ExpAA=15.01 First60=15.01 PredHel=1 Topology=o4-21i	1	34.7	8.2	57.1	0	GF21164	8.9	28.1	34	3	Hypothetical secreted protein precursor - signalP detected	s/	HS	10	asparagine-rich antigen	14	30.4	52	2	Plasmodium knowlesi strain H	Delta(7)-sterol-C5(6)-desaturase 1 OS=Arabidopsis thaliana GN=STE1 PE=1 SV=2	5.6	29.6	27	14	Arabidopsis thaliana
TAG2733	98	TAG-2733	297	I	*	SIG	26-27	S	1	ExpAA=18.68 First60=18.68 PredHel=1 Topology=i7-24o	1	17.3	75.5	7.1	2	GK22108	1.4	30.8	30	9	Hypothetical secreted protein precursor - signalP detected	s/	HS	0.4	Rhs protein	0.42	35.4	36	4	Streptomyces lividans TK24	ATP-dependent zinc metalloprotease FtsH OS=Protochlamydia amoebophila (strain	1.1	32	25	6	Protochlamydia amoebophila (strain UWE25)			plsB	0.23	plsB | PRK11638 |	Thiamine pyrophosphate-requiring enzyme	0.35	Amino acid transport and metabolism, Coenzyme transport and metabolism	DUF883	0.78	EPH_lbd	0.32
TAG-SigP-2748	175	TAG-2748	528	M	*	BL	28-29	S	3	ExpAA=0.01 First60=0.00 PredHel=0 Topology=o	0				5	GH10693	4e-69	259	70	20	Tuftelin-interacting protein TIP39, contains G-patch domain	tm	KOG	8e-50	septin interacting protein	4e-66	251	67	20	Drosophila melanogaster	Septin-interacting protein 1 OS=Drosophila melanogaster GN=sip1 PE=1 SV=1	1e-66	251	67	20	Drosophila melanogaster			CAP_N	0.049	CAP_N 0.049| PRK08327 0.055| GCFC 0.078| PRK05641 0.095| PRK12820 | PRK12395 | BchD-ChlD | PRK10905 | flgH | PSCyt3 |	Tuftelin-interacting protein TIP39, contains G-patch domain	8e-50	RNA processing and modification	CAP_N	0.01	WH1	0.14
TAG-SigP-276	95	TAG-276	288	M	*	SIG	22-23	S	1	ExpAA=4.54 First60=4.52 PredHel=0 Topology=o	0				0	GJ22479	2e-16	83.6	50	99	defensin-A Culex quinquefasciatus defensin-A - signalP detected	s/imm defensin-A	NR-LIGHT	2e-14	defensin-A	2e-14	79.7	75	48	Culex quinquefasciatus	Phormicin OS=Protophormia terraenovae PE=1 SV=2	2e-21	100	56	100	Protophormia terraenovae	Defensin - Formica aquilonia - extracellular region - innate immune response - defense response to Gram-negative bacterium - defense response to Gram-positive bacterium	1e-16	Defensin_2	3e-06	Defensin_2 3e-006| Knot1 0.032| addB_alphas |	Zn-binding protein Push	0.52	Signal transduction mechanisms	Defensin_2	7e-07	Knot1	0.0003
TAG2769	113	TAG-2769	342	G	*	BL	24-25	S	3	ExpAA=32.47 First60=19.68 PredHel=1 Topology=o5-24i	1	16.8	4.4	78.8	1	GF17716	7e-11	65.1	68	3	Hypothetical secreted protein precursor - signalP detected	s/	HS	2e-09	chitin synthase	2e-09	63.2	78	2	Culex quinquefasciatus	Succinyl-diaminopimelate desuccinylase OS=Helicobacter pylori J99 GN=dapE PE=3	0.84	32.3	34	13	Helicobacter pylori J99									DcuA_DcuB	0.97	RGS	0.95
TAG-SigP-277	276	TAG-277	825	M		BL	27-28	S	2	ExpAA=11.05 First60=9.63 PredHel=0 Topology=o	0				0	GA25398	5e-29	127	34	57	Ficolin - signalP detected	s/imm Ficolin	KOG	4e-37	similar to MGC107908 protein	3e-26	120	38	70	Strongylocentrotus purpuratus	Angiopoietin-4 OS=Bos taurus GN=ANGPT4 PE=2 SV=1	3e-23	108	29	53	Bos taurus	Angiopoietin-4 - Bos taurus - cellular response to hypoxia - positive regulation of blood vessel endothelial cell migration - receptor tyrosine kinase binding - signal transduction - extracellular space - transmembrane receptor protein tyrosine kinase activator activity - positive regulation of angiogenesis - extracellular region - negative regulation of blood vessel endothelial cell migration - …	6e-24	FReD	5e-33	FReD 5e-033| FBG 2e-027| Fibrinogen_C 9e-023| G_alpha 0.040| G-alpha | G-alpha | phage_DnaB | DUF3584 |	Ficolin and related extracellular proteins	4e-37	General function prediction only	Fibrinogen_C	2e-23	FBG	1e-29
TAG-SigP-2779	65	TAG-2779	198	M	*	SIG	20-21	S	1	ExpAA=25.59 First60=25.16 PredHel=1 Topology=i7-29o	1	33.8	55.4	10.8	0	GH15875	0.019	37	36	80	Hypothetical secreted protein precursor - signalP detected	s/	HS	0.3	hypothetical protein TcasGA2_TC007775	0.26	36.2	44	19	Tribolium castaneum	Pistil-specific extensin-like protein OS=Nicotiana tabacum PE=2 SV=1	0.65	32.7	37	10	Nicotiana tabacum
TAG-SigP-2792	207	TAG-2792	624	M	*	SIG	32-33	S	1	ExpAA=33.00 First60=18.70 PredHel=1 Topology=i7-24o	1	8.2	88.4	3.4	1	GF11888	2e-14	78.2	32	56	Hypothetical secreted protein precursor - signalP detected	s/	HS	6e-12	RE21686p	6e-12	72.8	26	72	Drosophila melanogaster	Myosin light chain kinase, smooth muscle OS=Bos taurus GN=MYLK PE=1 SV=1	0.011	40	22	71	Bos taurus			IG_like	1e-05	IG_like 1e-005| IG 1e-005| Ig 2e-005| ig 1e-004| IGc2 0.010| I-set 0.020| Ig_Semaphorin_C | Toxin_15 |	Neural cell adhesion molecule L1	0.0001	Signal transduction mechanisms	ig	3e-05	IG_like	1e-07
TAG280	294	TAG-280	885	G	*	SIG	22-23	S	4	ExpAA=17.95 First60=17.12 PredHel=1 Topology=i7-24o	1	5.8	91.8	2.4	0	GJ10962	1e-147	519	90	47	Conserved secreted protein precursor - signalP detected	s/	CS	1e-103	CG4203	1e-145	515	89	46	Drosophila melanogaster	Cohesin loading complex subunit SCC4 homolog OS=Drosophila virilis GN=GJ10962	1e-147	519	90	47	Drosophila virilis			Cohesin_load	2e-59	Cohesin_load 2e-059|	Uncharacterized conserved protein	1e-103	Function unknown	Cohesin_load	4e-60
TAG-SigP-2810	66	TAG-2810	197	M		BL		S	2	ExpAA=0.27 First60=0.27 PredHel=0 Topology=o	0				0	GA14486	20	26.9	32	12	Hypothetical secreted protein precursor - signalP detected	s/	HS	3	mCG1033810	2.8	32.7	29	27	Mus musculus	Signal peptide peptidase-like 3 OS=Mus musculus GN=Sppl3 PE=2 SV=2	1.9	31.2	28	14	Mus musculus
TAG2821	86	TAG-2821	261	I	*	BL		S	3	ExpAA=1.25 First60=0.39 PredHel=0 Topology=o	0				2	GD14231	5.2	28.9	33	8	Hypothetical secreted protein precursor - signalP detected	s/	HS	0.9	unnamed protein product	0.94	34.3	32	28	Mus musculus	Transmembrane protein 9B OS=Homo sapiens GN=TMEM9B PE=1 SV=1	3.3	30.4	30	28	Homo sapiens						RNA-binding nuclear protein (MAK16) containing a distinct C4 Zn-finger	0.23	RNA processing and modification
TAG-SigP-2832	61	TAG-2832	186	M	*	SIG	25-26	S	2	ExpAA=8.08 First60=8.08 PredHel=0 Topology=o	0				0	GE22397	58	25.4	35	4	Hypothetical secreted protein precursor - signalP detected	s/	HS	10	monocarboxylate transporter, putative	14	30.4	29	10	Ixodes scapularis	Delta(5) fatty acid desaturase A OS=Dictyostelium discoideum GN=fadA PE=1 SV=1	27	27.3	41	6	Dictyostelium discoideum
TAG-SigP-2849	72	TAG-2849	219	M	*	SIG	24-25	S	3	ExpAA=1.56 First60=1.08 PredHel=0 Topology=i	0				0	ionotropic receptor 67b	33	26.2	46	5	Hypothetical secreted protein precursor - signalP detected	s/	HS	10	dynein-related AAA-type ATPase	10	30.8	30	1	Plasmodium falciparum 3D7	Adenosine receptor A2b OS=Bos taurus GN=ADORA2B PE=2 SV=1	20	27.7	34	8	Bos taurus									Ric8	0.33
TAG-SigP-2856	125	TAG-2856	378	M	*	SIG	19-20	S	1	ExpAA=20.99 First60=18.45 PredHel=0 Topology=o	0				4	GM13384	2e-33	140	59	99	Adult cuticle protein 1 - signalP detected	extmat	GO	7e-33	adult cuticle protein 1	2e-31	136	58	99	Drosophila melanogaster	Adult cuticle protein 1 OS=Drosophila melanogaster GN=Acp1 PE=2 SV=1	4e-32	136	58	99	Drosophila melanogaster	Adult cuticle protein 1 - Drosophila melanogaster - structural constituent of adult chitin-based cuticle	7e-33	PRK07994	0.84	PRK07994 |				MSP1_C	0.009	PGAM	0.27
TAG-SigP-2860	155	TAG-2860	468	M	*	SIG	16-17	S	1	ExpAA=2.36 First60=1.65 PredHel=0 Topology=o	0				13	GH15608	4e-55	212	74	100	Larval/pupal cuticle protein H1C - signalP detected - possible mucin - 13 NetOglyc sites	extmat	SWISSP	6e-10	CG13043	1e-45	183	68	100	Drosophila melanogaster	Larval/pupal cuticle protein H1C OS=Tenebrio molitor GN=LPCP-22 PE=1 SV=2	6e-10	63.2	37	95	Tenebrio molitor	Calphotin - Drosophila melanogaster - calcium ion binding - rhabdomere development - cytoplasm	5e-07	rne	2e-06	rne 2e-006| Retinin_C 0.004| PRK14951 0.016| PRK07003 | PRK13108 | PRK12323 | PHA02030 |	Amphiphysin	0.24	Intracellular trafficking, secretion, and vesicular transport	Retinin_C	0.0009
TAG2889	57	TAG-2889	174	X	*	BL	18-19	S	1	ExpAA=27.72 First60=27.72 PredHel=1 Topology=o5-27i	1	38.6	8.8	52.6	0	GA10734	0.17	33.9	42	4	Hypothetical secreted protein precursor - signalP detected	s/	HS	0.002	hypothetical protein, partial	0.002	43.5	41	31	Strongylocentrotus purpuratus	Cysteine string protein OS=Xenopus laevis GN=csp PE=2 SV=1	0.02	37.7	50	12	Xenopus laevis									Corona_S2	0.86
TAG-SigP-289	245	TAG-289	738	M	*	SIG	22-23	S	3	ExpAA=19.33 First60=19.33 PredHel=1 Topology=o5-24i	1	7.8	2	90.2	0	GE10040	6e-47	186	48	76	Extracellular matrix glycoprotein Laminin subunit beta - signalP detected	extmat	KOG	3e-07	CG14840	4e-45	183	48	76	synthetic construct	Protein anoxia up-regulated OS=Drosophila melanogaster GN=fau PE=1 SV=3	2e-07	56.2	32	34	Drosophila melanogaster	fau - Drosophila melanogaster - biological_process - cellular_component - molecular_function	4e-08	DUF745	2e-30	DUF745 2e-030| PRK12472 3e-004| PRK05035 0.005| HCR 0.012| tolA 0.014| SMC_prok_B 0.027| Borrelia_P83 0.043| EmrA 0.048| PRK06991 0.050| PRK07735 |	Extracellular matrix glycoprotein Laminin subunit beta	3e-07	Extracellular structures	DUF745	4e-31	Spc7	0.078
TAG-SigP-2890	82	TAG-2890	249	M	*	SIG	19-20	S	1	ExpAA=1.65 First60=1.65 PredHel=0 Topology=o	0				0	GA14098	7e-27	118	62	100	Male accessory gland serine protease inhibitor - signalP detected	s/protinh	SWISSP	1e-16	CG16712	2e-25	116	59	100	synthetic construct	Male accessory gland serine protease inhibitor OS=Drosophila funebris GN=PapD	1e-16	85.1	58	97	Drosophila funebris	amyloid beta (A4) precursor-like protein 2 - Rattus norvegicus - serine-type endopeptidase inhibitor activity - binding - protein binding - nucleus - membrane - integral to membrane - peptidase inhibitor activity - identical protein binding	1e-10	Kunitz_BPTI	7e-11	Kunitz_BPTI 7e-011| KU 1e-010| KU 8e-010| PLN02714 |	Serine proteinase inhibitor (KU family)	3e-07	Posttranslational modification, protein turnover, chaperones	Kunitz_BPTI	1e-11	KU	1e-12
TAG-SigP-2907	62	TAG-2907	189	M	*	SIG	30-31	S	2	ExpAA=2.94 First60=2.94 PredHel=0 Topology=o	0				0	GG13466	1.1	31.2	45	23	Hypothetical secreted protein precursor - signalP detected	s/	HS	5	hypothetical protein ShygA5_13716	4.7	32	50	64	Streptomyces hygroscopicus ATCC 53653	Cuticle protein 16.5, isoform B OS=Locusta migratoria PE=1 SV=1	1.9	31.2	46	27	Locusta migratoria			Sec10	0.42	Sec10 |				Sec10	0.089
TAG-SigP-2911	115	TAG-2911	348	M	*	SIG	22-23	S	1	ExpAA=16.64 First60=16.64 PredHel=1 Topology=i5-22o	1	14.8	80.9	4.3	1	GH16537	0.12	34.3	23	79	Hypothetical secreted protein precursor - signalP detected	s/	HS	2	hypothetical protein CG1703	1.6	33.5	33	40	Drosophila melanogaster	Elongation factor Ts OS=Idiomarina loihiensis GN=tsf PE=3 SV=1	0.29	33.9	27	30	Idiomarina loihiensis			PTZ00207	0.29	PTZ00207 | spore_II_R |	Actin-related protein Arp2/3 complex, subunit ARPC1/p41-ARC	0.11	Cytoskeleton	Bvg_acc_factor	0.24	POLAc	0.21
TAG-SigP-2913	114	TAG-2913	339	M		SIG	19-20	S	4	ExpAA=0.46 First60=0.41 PredHel=0 Topology=o	0				0	NADH dehydrogenase subunit 2	1.8	30.4	45	11	Hypothetical secreted protein precursor - signalP detected	s/	HS	3	similar to GLI pathogenesis-related 2	2.8	32.7	30	18	Hydra magnipapillata	Sulfoxide reductase heme-binding subunit yedZ OS=Shigella flexneri serotype 5b	0.64	32.7	28	44	Shigella flexneri serotype 5b (strain 8401)						Uncharacterized conserved protein	0.62	Function unknown	Glyco_hydro_9	0.3
TAG2926	198	TAG-2926	597	M	*	BL	-1	S	2	ExpAA=74.71 First60=36.63 PredHel=0 Topology=o	0				0	GF19608	2e-43	174	45	98	Hypothetical secreted protein precursor - signalP detected	s/	HS	1e-39	CG14269	1e-39	164	43	98	Drosophila melanogaster	Chloroplastic group IIB intron splicing facilitator CRS2, chloroplastic OS=Oryza	1.5	32.7	31	31	Oryza sativa subsp. japonica
TAG-SigP-2960	252	TAG-2960	759	M	*	SIG	22-23	S	2	ExpAA=0.04 First60=0.02 PredHel=0 Topology=o	0				2	GI11961	2e-41	168	38	97	Trypsin-like serine protease - signalP detected	s/protease	SMART	6e-58	CG32271	2e-38	161	40	92	Drosophila melanogaster	Trypsin alpha-4 OS=Lucilia cuprina PE=3 SV=1	4e-35	148	37	84	Lucilia cuprina	Serine protease 38 - Homo sapiens - extracellular region - peptidase activity - proteolysis - serine-type endopeptidase activity	5e-30	Tryp_SPc	6e-56	Tryp_SPc 6e-056| Tryp_SPc 2e-053| Trypsin 5e-043| COG5640 5e-021| COG3591 |	Trypsin	2e-41	Amino acid transport and metabolism	Trypsin	9e-44	Tryp_SPc	6e-58
TAG2963	199	TAG-2963	600	A	*	SIG	28-29	S	2	ExpAA=4.15 First60=4.14 PredHel=0 Topology=o	0				0	GJ20591	3e-57	220	55	89	Hypothetical secreted protein precursor - signalP detected	s/	HS	2e-54	CG4363	2e-54	213	53	88	Drosophila melanogaster	Ly6/PLAUR domain-containing protein 3 OS=Mus musculus GN=Lypd3 PE=2 SV=1	0.008	40.4	26	54	Mus musculus			DUF753	2e-14	DUF753 2e-014|				DUF753	3e-15
TAG-SigP-2983	90	TAG-2983	273	M	*	SIG	17-18	S	1	ExpAA=24.64 First60=24.53 PredHel=0 Topology=o	0				1	GJ11611	15	27.3	37	2	Hypothetical secreted protein precursor - signalP detected	s/	HS	2	nuclear factor of activated T-cells 5, tonicity-responsive	1.7	33.5	28	4	Bos taurus	Nuclear factor of activated T-cells 5 OS=Homo sapiens GN=NFAT5 PE=1 SV=1	1.1	32	26	4	Homo sapiens						Vacuolar H+-ATPase V0 sector, accessory subunit S1 (Ac45)	0.59	Energy production and conversion
TAG299	72	TAG-299	219	M	*	SIG	23-24	S	1	ExpAA=21.40 First60=21.40 PredHel=1 Topology=o4-26i	1	30.6	5.6	63.9	0	GA13360	5e-24	108	67	100	Hypothetical secreted protein precursor - signalP detected	s/	HS	7e-22	GH09228p	7e-22	104	63	74	Drosophila melanogaster	Agrin OS=Gallus gallus GN=AGRN PE=1 SV=2	0.0002	44.3	39	37	Gallus gallus	Agrin - Gallus gallus - receptor clustering - positive regulation of transcription from RNA polymerase II promoter - laminin binding - basal lamina - synapse - acetylcholine receptor regulator activity - extracellular region - neuromuscular junction development - protein binding - neurotransmitter receptor metabolic process - plasma membrane organization - regulation of synaptic growth at neuromu…	3e-05	Kazal_1	0.011	Kazal_1 0.011| KAZAL 0.016| KAZAL_FS 0.026| OATP 0.047| Kazal_2 | KAZAL_PSTI |	Ca2+-binding proteoglycan Testican	0.031	General function prediction only	Kazal_1	0.002	KAZAL	0.0002
TAG-SigP-3020	47	TAG-3020	144	M	*	SIG	18-19	S	1	ExpAA=6.11 First60=6.11 PredHel=0 Topology=o	0				0	GJ12841	2e-17	86.7	74	55	Vacuolar H+-ATPase V0 sector, subunit M9.7 (M9.2) - signalP detected	tr	KOG	2e-12	AGAP003588-PA	1e-16	87	76	48	Anopheles gambiae str. PEST	V-type proton ATPase subunit e OS=Caenorhabditis elegans GN=vha-17 PE=2 SV=2	2e-07	54.7	42	49	Caenorhabditis elegans			ATP_synt_H	2e-09	ATP_synt_H 2e-009|	Vacuolar H+-ATPase V0 sector, subunit M9.7 (M9.2)	2e-12	Energy production and conversion	ATP_synt_H	3e-10
TAG-SigP-3021	208	TAG-3021	627	M	*	SIG	23-24	S	1	ExpAA=8.82 First60=8.75 PredHel=0 Topology=o	0				0	GJ22827	5e-51	199	49	95	Cellular repressor of transcription - signalP detected	tm	KOG	6e-44	cellular repressor of E1A-stimulated genes, isoform A	1e-48	194	47	96	synthetic construct	Protein CREG1 OS=Homo sapiens GN=CREG1 PE=1 SV=1	3e-21	101	28	95	Homo sapiens	Protein CREG1 - Homo sapiens - regulation of growth - regulation of transcription from RNA polymerase II promoter - extracellular region - multicellular organismal development - transcription factor binding - transcription corepressor activity - RNA polymerase II transcription factor activity - transcription factor complex - cell proliferation	6e-22				Cellular repressor of transcription	6e-44	Transcription			AKAP_110	0.27
TAG3024	222	TAG-3024	669	A	*	BL	19-20	S	5	ExpAA=0.00 First60=0.00 PredHel=0 Topology=o	0				3	GA18744	7e-09	60.1	26	97	Hypothetical secreted protein precursor - signalP detected	s/	HS	3e-05	CG5217	3e-05	50.4	28	73	Drosophila melanogaster	Uncharacterized protein PF13_0277 OS=Plasmodium falciparum (isolate 3D7)	0.0008	43.9	23	8	Plasmodium falciparum (isolate 3D7)
TAG3030	141	TAG-3030	426	Q	*	SIG	21-22	S	1	ExpAA=43.33 First60=19.85 PredHel=1 Topology=i7-29o	1	15.6	79.4	5	6	GA28472	6e-20	95.5	64	68	Hypothetical secreted protein precursor - signalP detected	s/	HS	2e-18	CG10853	2e-18	93.2	57	70	Drosophila melanogaster	Glycine-rich cell wall structural protein OS=Arabidopsis thaliana GN=At3g17050	4e-07	53.5	58	92	Arabidopsis thaliana	Keratin, type I cytoskeletal 9 - Homo sapiens - spermatogenesis - intermediate filament organization - epidermis development - keratin filament - skin development - structural constituent of cytoskeleton - perinuclear region of cytoplasm - protein binding	2e-06	TraT	0.007	TraT 0.007| PTZ00146 0.009| PLN03138 0.034| PRK06958 0.096| Zn_peptidase | DUF533 | III | PRK07772 | PRK14295 | PRP |	Dosage compensation complex, subunit MLE	0.025	Transcription	TraT	0.002	PRP	0.009
TAG-SigP-3102	218	TAG-3102	657	M	*	SIG	19-20	S	2	ExpAA=9.01 First60=3.13 PredHel=0 Topology=o	0				0	GA24751	3e-11	68.2	31	77	Hypothetical secreted protein precursor - signalP detected	s/	HS	4e-08	CG12680	4e-08	60.1	29	56	Drosophila melanogaster	Phospholipase B-like protein D OS=Dictyostelium discoideum GN=plbD PE=3 SV=1	0.22	35.8	22	33	Dictyostelium discoideum			rpoC1_cyan	0.31	rpoC1_cyan |	Myosin class I heavy chain	0.14	Cytoskeleton	Chordopox_E11	0.77
TAG-SigP-3137	154	TAG-3137	465	M	*	SIG	20-21	S	1	ExpAA=0.33 First60=0.32 PredHel=0 Topology=o	0				0	GL24281	0.11	35	33	11	Hypothetical secreted protein precursor - signalP detected	s/	HS	0.003	hypothetical protein AaeL_AAEL011980	0.003	42.7	27	78	Aedes aegypti	Outer membrane usher protein CssD OS=Escherichia coli GN=cssD PE=3 SV=1	0.035	37.4	26	15	Escherichia coli									LEF-8	0.45	MUTSd	0.67
TAG-SigP-3143	269	TAG-3143	810	M	*	SIG	24-25	S	1	ExpAA=15.23 First60=15.22 PredHel=1 Topology=i2-24o	1	8.2	91.1	0.7	0	GH12214	1e-35	149	38	86	SCP_euk: SCP-like extracellular protein domain - signalP detected	s/antigen5	CDD	5e-21	venom allergen	3e-32	140	34	64	Culex quinquefasciatus	Venom allergen 5 OS=Microctonus hyperodae PE=2 SV=1	4e-10	65.5	24	79	Microctonus hyperodae	Cysteine-rich secretory protein LCCL domain-containing 2 - Homo sapiens - transport vesicle - heparin binding - extracellular region - extracellular matrix - extracellular matrix organization	0.0002	SCP_euk	5e-21	SCP_euk 5e-021| SCP 3e-011| CAP 7e-005| SCP_GLIPR-1_like 0.009| SCP_HrTT-1 | SCP | SCP_CRISP |	Defense-related protein containing SCP domain	3e-15	Function unknown	CAP	1e-05	SCP	2e-13
TAG-SigP-315	143	TAG-315	432	M	*	SIG	25-26	S	1	ExpAA=4.78 First60=4.78 PredHel=0 Topology=o	0				0	GM26925, isoform B	1	31.6	33	19	Hypothetical secreted protein precursor - signalP detected	s/	HS	0.2	hypothetical protein AND_08994	0.15	37	28	51	Anopheles darlingi	Translocase of chloroplast 33, chloroplastic OS=Arabidopsis thaliana GN=TOC33	0.69	32.7	27	34	Arabidopsis thaliana			PTZ00021	0.059	PTZ00021 0.059|				MMS1	0.97
TAG-SigP-3150	134	TAG-3150	405	M	*	SIG	18-19	S	1	ExpAA=9.69 First60=9.69 PredHel=0 Topology=o	0				0	GA12941	1e-25	114	51	95	Hypothetical secreted protein precursor - signalP detected	s/	HS	4e-20	CG14375	4e-20	98.6	50	93	synthetic construct	ATP-dependent helicase/deoxyribonuclease subunit B OS=Pediococcus pentosaceus	5.5	29.6	38	3	Pediococcus pentosaceus (strain ATCC 25745 / 183-1w)			Vsr	0.068	Vsr 0.068|
TAG3175	47	TAG-3175	144	F	*	SIG	25-26	S	1	ExpAA=20.36 First60=20.36 PredHel=1 Topology=i7-29o	1	46.8	38.3	14.9	0	GI17513	8.9	28.1	28	12	Hypothetical secreted protein precursor - signalP detected	s/	HS	8	predicted protein	8	31.2	42	50	Arabidopsis lyrata subsp. lyrata	Putative uncharacterized membrane protein PB15E9.02c OS=Schizosaccharomyces	20	27.7	46	15	Schizosaccharomyces pombe
TAG-SigP-3206	99	TAG-3206	295	M		SIG	23-24	S	4	ExpAA=0.26 First60=0.26 PredHel=0 Topology=o	0				0	GI20866	12	27.7	50	10	Hypothetical secreted protein precursor - signalP detected	s/	HS	2	EC1118_1G1_5787p	2.1	33.1	33	36	Saccharomyces cerevisiae EC1118	Uncharacterized protein AF_0155 OS=Archaeoglobus fulgidus GN=AF_0155 PE=4 SV=1	2.5	30.8	40	32	Archaeoglobus fulgidus			PLN03109	0.28	PLN03109 |				EIN3	0.29
TAG-SigP-3250	217	TAG-3250	654	M	*	SIG	19-20	S	1	ExpAA=5.67 First60=5.54 PredHel=0 Topology=o	0				6	GE12315	2e-48	191	48	51	Hypothetical secreted protein precursor - signalP detected	s/	HS	5e-44	RE18101p	5e-44	179	46	51	Drosophila melanogaster	Icarapin-like OS=Apis mellifera PE=2 SV=1	3e-07	55.5	33	38	Apis mellifera			PLN03237	0.43	PLN03237 | PRK13914 | COG3366 |				Vmethyltransf_C	0.67	SNc	0.06
TAG-SigP-3261	262	TAG-3261	789	M	*	SIG	20-21	S	1	ExpAA=0.40 First60=0.39 PredHel=0 Topology=o	0				0	GH25091	7e-44	176	37	98	Haemolymph juvenile hormone binding protein (JHBP) - signalP detected	s/	PFAM	2e-36	CG5867	1e-38	162	34	98	Drosophila melanogaster	Protein takeout OS=Drosophila melanogaster GN=to PE=2 SV=1	0.002	43.1	20	91	Drosophila melanogaster			JHBP	1e-35	JHBP 1e-035| JHBP 1e-029|				JHBP	2e-36	JHBP	9e-32
TAG-SigP-3266	95	TAG-3266	288	M	*	SIG	26-27	S	1	ExpAA=10.17 First60=10.17 PredHel=0 Topology=o	0				0	GL14453	3.1	29.6	38	4	Hypothetical secreted protein precursor - signalP detected	s/	HS	5	hypothetical protein IscW_ISCW024337	4.7	32	26	45	Ixodes scapularis	Transient receptor potential channel OS=Caenorhabditis elegans GN=gon-2 PE=1	2.4	30.8	44	2	Caenorhabditis elegans						Predicted RNA-binding protein (RRM superfamily)	0.38	General function prediction only
TAG-SigP-3272	253	TAG-3272	762	M	*	SIG	18-19	S	1	ExpAA=1.12 First60=1.12 PredHel=0 Topology=o	0				0	GH15785	0.0005	44.3	21	93	Hypothetical secreted protein precursor - signalP detected	s/	HS	1e-30	hypothetical protein AaeL_AAEL006106	1e-30	135	35	67	Aedes aegypti	Structural maintenance of chromosomes protein 1B OS=Homo sapiens GN=SMC1B PE=1	0.003	42.4	26	11	Homo sapiens			PBP_GOBP	0.002	PBP_GOBP 0.002| PLN03000 0.082|				PBP_GOBP	0.0004	PhBP	0.097
TAG-SigP-3289	210	TAG-3289	633	M	*	SIG	20-21	S	1	ExpAA=2.76 First60=1.64 PredHel=0 Topology=o	0				0	GF12396	1e-70	265	62	94	Cu/Zn-superoxide dismutase - signalP detected	detox/ox	NR-LIGHT	1e-83	Cu/Zn-superoxide dismutase	1e-83	310	98	99	Ceratitis capitata	Superoxide dismutase	1e-47	189	57	82	Medicago sativa	Copper chaperone for superoxide dismutase - Homo sapiens - cytoplasm - intracellular copper ion transport - protein binding - nucleus - metal ion binding - copper ion binding - metal ion transport - soluble fraction - enzyme binding - copper ion transmembrane transporter activity - positive regulation of oxidoreductase activity - oxidation reduction - superoxide metabolic process	4e-32	Sod_Cu	1e-45	Sod_Cu 1e-045| Cu-Zn_Superoxide_Dismutase 8e-040| PLN02386 3e-036| PLN02642 4e-033| SodC 4e-026| PLN02957 3e-015| PRK10290 4e-008| PRK15388 3e-007| PRK06763 0.022|	Cu2+/Zn2+ superoxide dismutase SOD1	2e-47	Inorganic ion transport and metabolism	Sod_Cu	2e-46
TAG-SigP-3291	75	TAG-3291	228	M	*	BL	23-24	S	1	ExpAA=1.87 First60=1.61 PredHel=0 Topology=o	0				0	GJ24144	4.1	29.3	57	6	Hypothetical secreted protein precursor - signalP detected	s/	HS	8	hypothetical protein ARALYDRAFT_497231	8	31.2	29	15	Arabidopsis lyrata subsp. lyrata	NADH-quinone oxidoreductase subunit C OS=Mycobacterium tuberculosis GN=nuoC PE=3	9.5	28.9	36	15	Mycobacterium tuberculosis
TAG-SigP-330	238	TAG-330	717	M	*	SIG	21-22	S	1	ExpAA=0.10 First60=0.10 PredHel=0 Topology=o	0				0	GD13684	0.49	34.3	19	26	Hypothetical secreted protein precursor - signalP detected	s/	HS	0.07	hypothetical protein	0.071	39.7	21	67	Plasmodium chabaudi chabaudi	Intracellular protein transport protein USO1 OS=Saccharomyces cerevisiae GN=USO1	0.052	38.1	22	10	Saccharomyces cerevisiae						RNA polymerase II, second largest subunit	0.26	Transcription	TraH	0.25
TAG3320	234	TAG-3320	705	A	*	BL	28-29	S	3	ExpAA=0.05 First60=0.05 PredHel=0 Topology=o	0				1	GF16860	4e-69	260	60	21	Predicted importin 9	pe	KOG	3e-51	Ranbp9	9e-68	258	59	21	synthetic construct	Importin-9 OS=Mus musculus GN=Ipo9 PE=1 SV=3	3e-36	151	35	22	Mus musculus	Importin-9 - Homo sapiens - protein import into nucleus - histone binding - cytoplasm - protein transporter activity - protein binding - intracellular protein transport - nucleus	6e-37	Barren	0.7	Barren |	Predicted importin 9	3e-51	Intracellular trafficking, secretion, and vesicular transport, Nuclear structure	Barren	0.14	LIGANc	0.025
TAG3324	40	TAG-3324	123	A	*	BL	17-18	S	1	ExpAA=22.20 First60=22.20 PredHel=1 Topology=o4-26i	1	55	10	35	0	GA15707	5.3	28.9	50	1	Hypothetical secreted protein precursor - signalP detected	s/	HS	2	NADH dehydrogenase subunit 5	2.1	33.1	34	9	Acyrthosiphon pisum	Ribosomal operon-associated A protein OS=Astasia longa GN=roaA PE=3 SV=1	5.5	29.6	45	6	Astasia longa
TAG-SigP-359	105	TAG-359	314	M		SIG	16-17	S	2	ExpAA=17.72 First60=7.28 PredHel=0 Topology=o	0				0	Gr39a	34	26.2	25	7	Hypothetical secreted protein precursor - signalP detected	s/	HS	5	hypothetical protein NCU01822	4.7	32	32	31	Neurospora crassa OR74A	Prolyl-tRNA synthetase OS=Rhodococcus opacus (strain B4) GN=proS PE=3 SV=1	4.1	30	27	13	Rhodococcus opacus (strain B4)
TAG-SigP-368	294	TAG-368	885	M	*	SIG	19-20	S	2	ExpAA=2.77 First60=2.74 PredHel=0 Topology=o	0				0	GK10892	6e-61	233	53	90	Cytoplasmic linker protein 190 - signalP detected	cs	GO	3e-08	CG14840	1e-58	228	53	87	synthetic construct	Protein anoxia up-regulated OS=Drosophila melanogaster GN=fau PE=1 SV=3	1e-09	64.3	26	36	Drosophila melanogaster	fau - Drosophila melanogaster - biological_process - cellular_component - molecular_function	2e-10	DUF745	6e-42	DUF745 6e-042| SMC_prok_B 6e-007| DUF3584 4e-005| PRK11281 1e-004| PTZ00121 1e-004| PRK05035 2e-004| PRK12472 3e-004| Borrelia_P83 0.002| tolA 0.002| mukB 0.003|	Structural maintenance of chromosome protein 4 (chromosome condensation complex Condensin, subunit C)	8e-07	Chromatin structure and dynamics, Cell cycle control, cell division, chromosome partitioning	DUF745	1e-42	Spc7	0.038
TAG-SigP-37	225	TAG-37	678	M	*	BL	28-29	S	4	ExpAA=14.99 First60=14.01 PredHel=0 Topology=o	0				1	GJ23222	2e-96	351	77	17	Predicted E3 ubiquitin ligase - signalP detected	pm	KOG	3e-49	LD30968p	3e-93	343	73	28	Drosophila melanogaster	E3 ubiquitin-protein ligase RNF123 OS=Homo sapiens GN=RNF123 PE=1 SV=1	4e-23	108	33	12	Homo sapiens			RING	0.004	RING 0.004| RING 0.008| COG5236 0.009| zf-C3HC4 0.013| RAD18 | rad18 | COG5152 |	Predicted E3 ubiquitin ligase	3e-49	Posttranslational modification, protein turnover, chaperones	zf-C3HC4	0.003	RING	4e-05
TAG-SigP-372	68	TAG-372	207	M	*	SIG	31-32	S	2	ExpAA=1.22 First60=1.22 PredHel=0 Topology=o	0				0	GJ17372	1.8	30.4	44	9	Hypothetical secreted protein precursor - signalP detected	s/	HS	2	similar to rCG29029	2.1	33.1	37	18	Ciona intestinalis	DNA-directed RNA polymerase subunit alpha OS=Zymomonas mobilis GN=rpoA PE=3 SV=1	21	27.7	39	11	Zymomonas mobilis
TAG389	140	TAG-389	423	Q	*	SIG	23-24	S	2	ExpAA=21.35 First60=21.35 PredHel=1 Topology=i7-29o	1	15.7	79.3	5	3	GG16227	1e-18	91.3	39	89	Hypothetical secreted protein precursor - signalP detected	s/	HS	1e-17	LD29166p	1e-17	90.5	39	87	Drosophila melanogaster	Matrix-remodeling-associated protein 7 OS=Homo sapiens GN=MXRA7 PE=1 SV=1	4e-05	46.6	27	51	Homo sapiens	Matrix-remodeling-associated protein 7 - Homo sapiens - membrane - integral to membrane	1e-05	UraD_2	0.14	UraD_2 | PRK13798 | VI_ClpV1 | PrpD | PRK10929 | Rab23_lke | Histone_HNS |	Uncharacterized conserved protein	0.16	Function unknown	Histone_HNS	0.2	RHO	0.094
TAG40	334	TAG-40	1005	F	*	SIG	27-28	S	2	ExpAA=1.35 First60=1.34 PredHel=0 Topology=o	0				1	GJ14891	5e-89	327	47	83	Pancreatic lipase-like enzymes - signalP detected	s/met/lipd Pancreatic	CDD	1e-51	RH13728p	3e-88	327	46	79	Drosophila melanogaster	Vitellogenin-1 OS=Ceratitis capitata GN=VG1-GAMMA PE=2 SV=1	5e-30	132	31	60	Ceratitis capitata	lipoprotein lipase - Rattus norvegicus - lipoprotein lipase activity - triglyceride lipase activity - receptor binding - protein binding - extracellular region - extracellular space - plasma membrane - fatty acid biosynthetic process - heparin binding - positive regulation of macrophage derived foam cell differentiation - positive regulation of cholesterol storage - positive regulation of sequest…	1e-19	Pancreat_lipase	1e-51	Pancreat_lipase_like 1e-051| Lipase 2e-038| lipo_lipase 5e-021| Lipase 6e-012| PRK14875 0.055| DUF900 0.066| Thioesterase | COG4782 | tRNA-synt_1 | GrsT |	Predicted hydrolase/acyltransferase (alpha/beta hydrolase superfamily)	0.003	General function prediction only	Lipase	4e-39
TAG-SigP-404	188	TAG-404	567	M	*	SIG	28-29	S	5	ExpAA=13.75 First60=0.28 PredHel=0 Topology=o	0				0	GK22831	4.5	30.4	21	10	Hypothetical secreted protein precursor - signalP detected	s/	HS	4	hypothetical protein BRAFLDRAFT_105256	3.9	33.1	20	18	Branchiostoma floridae	Non-homologous end-joining protein 1 OS=Saccharomyces cerevisiae GN=NEJ1 PE=1	2.4	32	28	23	Saccharomyces cerevisiae											DENN	0.35
TAG-SigP-412	49	TAG-412	150	M	*	BL	16-17	S	2	ExpAA=0.69 First60=0.69 PredHel=0 Topology=o	0				0	GK16781	26	26.6	31	4	Hypothetical secreted protein precursor - signalP detected	s/	HS	20	solute carrier family 22 (organic cation/ergothioneine transporter), member	18	30	40	6	Bos taurus	Solute carrier family 22 member 4 OS=Papio anubis GN=SLC22A4 PE=3 SV=1	4.3	30	40	6	Papio anubis
TAG-SigP-420	261	TAG-420	780	M		SIG	16-17	S	2	ExpAA=0.00 First60=0.00 PredHel=0 Topology=o	0				0	GI19278	5e-35	147	43	63	Hypothetical secreted protein precursor - signalP detected	s/	HS	7e-28	CG10911	7e-28	126	33	59	synthetic construct	Protein TsetseEP OS=Glossina palpalis palpalis PE=4 SV=1	0.0008	44.3	20	37	Glossina palpalis palpalis			DUF725	1e-24	DUF725 1e-024|				DUF725	2e-25
TAG421	144	TAG-421	435	M	*	SIG	24-25	S	1	ExpAA=1.51 First60=1.51 PredHel=0 Topology=o	0				1	GH10924	1e-19	94.4	34	85	Hypothetical secreted protein precursor - signalP detected	s/	HS	6e-16	IP04713p	6e-16	84.7	33	84	Drosophila melanogaster	Protocadherin Fat 4 OS=Mus musculus GN=Fat4 PE=1 SV=1	0.006	39.7	27	2	Mus musculus						Translation initiation factor 2, gamma subunit (eIF-2gamma; GTPase)	0.83	Translation, ribosomal structure and biogenesis
TAG435	157	TAG-435	474	X	*	SIG	36-37	S	2	ExpAA=0.07 First60=0.03 PredHel=0 Topology=o	0				1	heavy metal tolerance factor 1	7e-52	201	69	17	Heavy metal exporter HMT1, ABC superfamily - signalP detected	tr	KOG	4e-45	heavy metal tolerance factor 1	4e-51	201	69	17	Drosophila melanogaster	ATP-binding cassette sub-family B member 6, mitochondrial OS=Xenopus tropicalis	9e-36	149	68	12	Xenopus tropicalis	ATP-binding cassette sub-family B member 6, mitochondrial - Homo sapiens - heme binding - efflux transmembrane transporter activity - ATPase activity - transmembrane transport - mitochondrial outer membrane - integral to mitochondrial outer membrane - heme transport - transport - cellular iron ion homeostasis - heme-transporting ATPase activity - nucleotide binding - ATP binding - Golgi apparatus…	1e-34	ABCC_ATM1_trans	4e-37	ABCC_ATM1_transporter 4e-037| ATM1 6e-035| PRK11176 1e-032| ABC_MTABC3_MDL1_MDL2 6e-032| MsbA_lipidA 2e-030| ABCC_MsbA 2e-029| SunT 7e-028| type_I_sec_HlyB 2e-027| MdlB 2e-027| PRK13657 1e-025|	Heavy metal exporter HMT1, ABC superfamily	4e-45	Inorganic ion transport and metabolism	ABC_tran	0.0001	AAA	0.0002
TAG443	55	TAG-443	168	M	*	BL		S	4	ExpAA=18.06 First60=18.06 PredHel=1 Topology=i7-25o	1	32.7	54.5	12.7	2	GJ16858	4e-21	99	80	98	CG18624, isoform A CG18624, isoform B CG18624, isoform C CG18624, isoform D CG18624, isoform A CG18624, isoform B GM22884p	uc	NR-LIGHT	2e-19	CG18624, isoform A	2e-19	96.7	78	98	Drosophila melanogaster	NADH dehydrogenase	0.076	35.8	48	58	Bos taurus			NADH_oxidored	4e-09	NADH_oxidored 4e-009|				NADH_oxidored	8e-10
TAG458	122	TAG-458	369	H	*	SIG	20-21	S	1	ExpAA=21.16 First60=20.54 PredHel=1 Topology=i5-24o	1	15.6	80.3	4.1	0	GD11406	5e-20	95.5	42	99	Hypothetical secreted protein precursor - signalP detected	s/	HS	3e-18	CG33998	3e-18	92.4	39	97	Drosophila melanogaster	Carbamoyl-phosphate synthase small chain OS=Lactococcus lactis subsp. cremoris	0.076	35.8	32	18	Lactococcus lactis subsp. cremoris (strain MG1363)									DUF483	0.65
TAG474	125	TAG-474	378	M	*	SIG	18-19	S	1	ExpAA=0.14 First60=0.13 PredHel=0 Topology=o	0				2	GF23312	2e-31	133	52	87	ML domain - signalP detected	s/imm ML	PFAM	9e-11	RE56164p	2e-27	123	49	88	Drosophila melanogaster	Epididymal secretory protein E1 OS=Pan troglodytes GN=NPC2 PE=2 SV=1	0.002	41.2	34	42	Pan troglodytes	Epididymal secretory protein E1 - Homo sapiens - regulation of isoprenoid metabolic process - glycolipid transport - enzyme binding - cholesterol efflux - intracellular sterol transport - intracellular cholesterol transport - cholesterol transport - response to virus - cholesterol binding - extracellular region - cholesterol homeostasis - lysosome - phospholipid transport	0.0003	Npc2_like	2e-10	Npc2_like 2e-010| E1_DerP2_DerF2 4e-010| ML 2e-004|	Major epididymal secretory protein HE1	6e-06	Function unknown	E1_DerP2_DerF2	9e-11	ML	3e-06
TAG489	157	TAG-489	474	I	*	SIG	17-18	S	4	ExpAA=0.05 First60=0.01 PredHel=0 Topology=o	0				0	GE13631	5.1	29.6	23	6	Hypothetical secreted protein precursor - signalP detected	s/	HS	2	pepsinogen	1.9	33.5	23	11	Plasmodium chabaudi chabaudi	Yop proteins translocation protein L OS=Yersinia pseudotuberculosis GN=yscL PE=2	4.5	30.4	27	33	Yersinia pseudotuberculosis			CPDc	0.46	CPDc |	TFIIF-interacting CTD phosphatase, including NLI-interacting factor (involved in RNA polymerase II regulation)	0.71	Transcription			CPDc	0.005
TAG510	256	TAG-510	771	G	*	SIG	18-19	S	2	ExpAA=1.32 First60=1.30 PredHel=0 Topology=o	0				1	GK19331	3e-77	287	55	98	Trypsin - signalP detected	s/protease	SWISSP	3e-82	thetaTrypsin	1e-71	271	53	99	Drosophila melanogaster	Trypsin OS=Sarcophaga bullata PE=1 SV=1	3e-82	305	58	97	Sarcophaga bullata	chymotrypsinogen B1 - Rattus norvegicus - serine-type endopeptidase activity - protein binding - extracellular region - extracellular space - cytoplasm - lysosome - proteolysis - response to nutrient - digestion - peptidase activity - response to toxin - protein catabolic process - response to food - response to cytokine stimulus - positive regulation of apoptosis - response to peptide hormone st…	2e-34	Tryp_SPc	3e-70	Tryp_SPc 3e-070| Tryp_SPc 5e-063| Trypsin 5e-052| COG5640 3e-024| COG3591 0.043|	Trypsin	2e-48	Amino acid transport and metabolism	Trypsin	1e-52	Tryp_SPc	3e-72
TAG534	222	TAG-534	669	G	*	SIG	-1	S	5	ExpAA=16.17 First60=16.07 PredHel=1 Topology=i7-29o	1	9.9	86.9	3.2	0	GF17957	1e-85	315	71	91	20S proteasome, regulatory subunit alpha type PSMA2/PRE8 - signalP detected	prot	KOG	4e-85	proteasome subunit alpha type	8e-84	311	69	91	Aedes aegypti	Proteasome subunit alpha type-2 OS=Drosophila melanogaster GN=Pros25 PE=2 SV=1	4e-83	307	69	91	Drosophila melanogaster	PROTEASOME ALPHA SUBUNIT F1 - Arabidopsis thaliana - endopeptidase activity - threonine-type endopeptidase activity - peptidase activity - ubiquitin-dependent protein catabolic process - proteasome complex - protein catabolic process - proteasome core complex - plasma membrane - response to arsenic	4e-26	proteasome_alph	2e-87	proteasome_alpha_type_2 2e-087| proteasome_alpha 2e-066| PRK03996 3e-056| arc_protsome_A 7e-054| proteasome_alpha_archeal 3e-048| Proteasome 1e-046| PRE1 2e-043| proteasome_alpha_type_7 1e-039| proteasome_alpha_type_4 9e-039| proteasome_protease_HslV 2e-038|	20S proteasome, regulatory subunit alpha type PSMA2/PRE8	4e-85	Posttranslational modification, protein turnover, chaperones	Proteasome	2e-47
TAG-SigP-546	190	TAG-546	567	M		SIG	22-23	S	1	ExpAA=13.91 First60=13.91 PredHel=0 Topology=o	0				3	GL22613	2e-14	78.2	40	43	LISK family protein kinase, protein kinase, TKL group, tyrosine kinase-like protein - signalP detected	st	GO	2e-08	A1L	1e-13	78.2	40	71	Squirrel poxvirus	Paternally-expressed gene 3 protein OS=Mus musculus GN=Peg3 PE=1 SV=1	1e-11	69.7	41	35	Mus musculus	AT3G19020 - Arabidopsis thaliana - protein binding - structural constituent of cell wall	6e-12	PRK13108	0.0007	PRK13108 7e-004| PRK01297 0.006| SucB_Actino 0.057| Mycoplas_LppA 0.091| PRK03427 | PRK04335 | PRK11633 | MIP-T3 |	Dihydrolipoamide succinyltransferase (2-oxoglutarate dehydrogenase, E2 subunit)	0.0002	Energy production and conversion	DUF2413	0.016
TAG-SigP-552	98	TAG-552	297	M	*	SIG	21-22	S	1	ExpAA=10.67 First60=5.20 PredHel=0 Topology=o	0				2	GI23379	8.9	28.1	32	13	Hypothetical secreted protein precursor - signalP detected	s/	HS	10	glycoside hydrolase family 16	10	30.8	33	7	Streptomyces sp. ACTE	RNA-directed RNA polymerase L OS=Uukuniemi virus GN=L PE=3 SV=1	7.2	29.3	35	2	Uukuniemi virus						Inhibitor of type V adenylyl cyclases/Neuronal presynaptic protein Highwire/PAM/RPM-1	0.33	Signal transduction mechanisms	Mpt_N	0.53
TAG588	60	TAG-588	183	P	*	BL		S	2	ExpAA=18.78 First60=18.78 PredHel=1 Topology=i7-29o	1	36.7	51.7	11.7	0	TPA: TPA_inf: HDC17404	6.9	28.5	48	22	Hypothetical secreted protein precursor - signalP detected	s/	HS	3	PAT1 domain-containing protein	2.8	32.7	48	6	Streptomyces clavuligerus ATCC 27064	Acetyl-coenzyme A synthetase, cytoplasmic OS=Mus musculus GN=Acss2 PE=1 SV=1	12	28.5	40	6	Mus musculus						FGF receptor activating protein 1	0.82	Signal transduction mechanisms
TAG-SigP-602	204	TAG-602	615	M	*	SIG	19-20	S	1	ExpAA=0.23 First60=0.23 PredHel=0 Topology=o	0				0	GG16353	2e-05	48.1	37	12	Hypothetical secreted protein precursor - signalP detected	s/	HS	0.001	mucin 91C	0.001	45.4	37	11	Drosophila melanogaster	Large proline-rich protein BAT2 OS=Homo sapiens GN=BAT2 PE=1 SV=3	0.002	42.4	26	7	Homo sapiens	Large proline-rich protein BAT2 - Homo sapiens - protein binding - nucleus - cytoplasm	0.0004	PRK12323	0.049	PRK12323 0.049| PTZ00315 | PRK03427 |	Translation initiation factor 3, subunit a (eIF-3a)	0.3	Translation, ribosomal structure and biogenesis	DUF605	0.52
TAG623	97	TAG-623	294	G	*	SIG	23-24	S	1	ExpAA=21.55 First60=21.43 PredHel=1 Topology=o4-26i	1	22.7	4.1	73.2	2	GA25755	0.36	32.7	29	4	Hypothetical secreted protein precursor - signalP detected	s/	HS	0.09	aspartate carbamoyltransferase	0.086	37.7	33	19	Plasmodium berghei	Protein ROG3 OS=Saccharomyces cerevisiae GN=ROG3 PE=1 SV=1	2.5	30.8	28	9	Saccharomyces cerevisiae			PLN02221	0.093	PLN02221 0.093|
TAG-SigP-704	131	TAG-704	396	M	*	SIG	26-27	S	1	ExpAA=6.11 First60=6.11 PredHel=0 Topology=o	0				0	GI10208	3e-37	152	71	50	Uncharacterized secreted protein SDF2 (Stromal cell-derived factor 2), contains MIR - signalP detected	s/	KOG	2e-35	CG11999	2e-33	142	72	44	synthetic construct	Stromal cell-derived factor 2-like protein 1 OS=Homo sapiens GN=SDF2L1 PE=1 SV=2	4e-25	113	49	48	Homo sapiens	Protein O-mannosyl-transferase 2 - Drosophila pseudoobscura pseudoobscura - endoplasmic reticulum - muscle organ development - lipid glycosylation	3e-08	PMT1	4e-07	PMT1 4e-007| MIR 1e-006| MIR 0.005|	Uncharacterized secreted protein SDF2 (Stromal cell-derived factor 2), contains MIR domains	2e-35	General function prediction only	MIR	0.001	MIR	1e-08
TAG-SigP-707	452	TAG-707	1359	M	*	SIG	16-17	S	3	ExpAA=0.15 First60=0.14 PredHel=0 Topology=o	0				0	GF11403	0	747	76	99	Chitinase - signalP detected	met/carb	KOG	6e-76	CG5210 protein	0	742	76	100	Drosophila melanogaster	Chitinase-like protein DS47 OS=Drosophila melanogaster GN=Chit PE=1 SV=2	0	742	76	100	Drosophila melanogaster	Chitinase-like - Drosophila melanogaster - cuticle chitin catabolic process - chitinase activity - extracellular region - cation binding	0	GH18_IDGF	0	GH18_IDGF | GH18_chitolectin_chitotriosidase 6e-070| Glyco_18 1e-067| Glyco_hydro_18 5e-059| GH18_chitinase 2e-023| GH18_chitinase-like 2e-023| ChiA 2e-022| GH18_plant_chitinase_class_V 6e-022| GH18_CFLE_spore_hydrolase 6e-010| COG3858 3e-005|	Chitinase	6e-76	Carbohydrate transport and metabolism	Glyco_hydro_18	9e-60	Glyco_18	1e-69
TAG-SigP-711	42	TAG-711	129	M	*	SIG	33-34	S	1	ExpAA=22.80 First60=22.80 PredHel=1 Topology=i7-29o	1	52.4	31	16.7	0	GK22004	76	25	33	2	Hypothetical secreted protein precursor - signalP detected	s/	HS	40	NADH dehydrogenase subunit 4	40	28.9	46	14	Pediculus schaeffi	Electron transport complex protein rnfD OS=Cellvibrio japonicus (strain Ueda107)	21	27.7	44	7	Cellvibrio japonicus (strain Ueda107)
TAG745	65	TAG-745	192	K		BL	28-29	S	3	ExpAA=21.08 First60=21.08 PredHel=1 Topology=o5-27i	1	33.8	7.7	58.5	0	DNA-directed RNA polymerase; RNA polymerase III second-largest subunit	0.47	32.3	45	4	Hypothetical secreted protein precursor - signalP detected	s/	HS	4	DNA-directed RNA polymerase; RNA polymerase III second-largest subunit	3.7	32.3	45	4	Drosophila melanogaster	Undecaprenyl-phosphate 4-deoxy-4-formamido-L-arabinose transferase OS=Erwinia	4.2	30	52	8	Erwinia carotovora subsp. atroseptica			PRK10714	0.81	PRK10714 |						PKS_AT	0.76
TAG764	184	TAG-764	555	A	*	BL	26-27	S	2	ExpAA=1.79 First60=1.76 PredHel=0 Topology=o	0				0	GI20778	2e-58	224	67	55	Complement component 1, Q subcomponent binding protein/mRNA splicing factor SF2, subunit P32 - signalP detected	s/imm Complement	KOG	8e-44	CG6459	1e-55	217	65	54	Drosophila melanogaster	Complement component 1 Q subcomponent-binding protein, mitochondrial OS=Rattus	1e-13	75.9	33	54	Rattus norvegicus	complement component 1, q subcomponent binding protein - Rattus norvegicus - complement component C1q binding - protein binding - mitochondrion - mitochondrial matrix - immune response - membrane	3e-14	MAM33	2e-08	MAM33 2e-008| PRK09362 | SAICAR_synt_PurC |	Complement component 1, Q subcomponent binding protein/mRNA splicing factor SF2, subunit P32	8e-44	Defense mechanisms	MAM33	5e-09
TAG-SigP-77	126	TAG-77	375	M		BL	29-30	S	2	ExpAA=28.71 First60=23.48 PredHel=1 Topology=o15-37i	1	17.5	11.9	70.6	0	GK23289	0.12	34.3	28	15	Unknown product	uk	NR-LIGHT	0.001	hypothetical protein c3343	0.001	44.3	45	12	Escherichia coli CFT073	tRNA pseudouridine synthase A OS=Azoarcus sp. (strain EbN1) GN=truA PE=3 SV=1	12	28.5	35	19	Azoarcus sp. (strain EbN1)			PTZ00298	0.6	PTZ00298 | Esterase_lipase |				DUF1320	0.55	GLA	0.26
TAG-SigP-771	177	TAG-771	534	M	*	SIG	26-27	S	1	ExpAA=2.57 First60=0.95 PredHel=0 Topology=o	0				1	GK25257	2e-13	74.3	40	61	14.5 kDa salivary protein Culex quinquefasciatus 14.5 kDa salivary protein - signalP detected	s/	NR-LIGHT	9e-17	conserved hypothetical protein	2e-17	90.5	43	63	Culex quinquefasciatus	Collagen-like protein 5 OS=Acanthamoeba polyphaga mimivirus GN=MIMI_R241 PE=4	0.42	34.3	29	9	Acanthamoeba polyphaga mimivirus			Se_ygfK	0.36	Se_ygfK |	Cadherin EGF LAG seven-pass G-type receptor	0.41	Signal transduction mechanisms	EBV-NA3	0.43	LH2	0.12
TAG791	174	TAG-791	525	M	*	SIG	24-25	S	1	ExpAA=7.42 First60=7.42 PredHel=0 Topology=o	0				2	GK19042	5e-13	73.2	47	93	Serine protease inhibitor dipetalogastin - signalP detected	s/protinh	GO	3e-11	hypothetical protein BRAFLDRAFT_130779	5e-12	72.4	35	93	Branchiostoma floridae	Serine protease inhibitor dipetalogastin (Fragment) OS=Dipetalogaster maximus	2e-10	65.5	31	97	Dipetalogaster maximus	Serine protease inhibitor dipetalogastin - Dipetalogaster maximus - serine-type endopeptidase inhibitor activity - cellular_component - negative regulation of coagulation	3e-11	KAZAL	4e-05	KAZAL 4e-005| Kazal_1 9e-005| KAZAL_FS 0.001| Kazal_2 0.005| KAZAL_PSTI 0.032|	Uncharacterized conserved protein, contains KAZAL and TY domains	0.012	General function prediction only	Kazal_1	2e-05	KAZAL	4e-07
TAG792	76	TAG-792	231	A	*	SIG	-1	S	4	ExpAA=0.05 First60=0.05 PredHel=0 Topology=o	0				0	GD13102	0.62	32	24	9	Hypothetical secreted protein precursor - signalP detected	s/	HS	5	AT03371p	4.7	32	24	9	Drosophila melanogaster	UDP-2,3-diacylglucosamine hydrolase OS=Haemophilus influenzae GN=lpxH PE=3 SV=1	4.2	30	35	20	Haemophilus influenzae			MPP_YbbF-LpxH	0.1	MPP_YbbF-LpxH |
TAG-SigP-836	56	TAG-836	171	M	*	SIG	36-37	S	1	ExpAA=23.10 First60=23.10 PredHel=1 Topology=i7-29o	1	39.3	48.2	12.5	2	GI12633	4.1	29.3	32	5	Hypothetical secreted protein precursor - signalP detected	s/	HS	20	predicted protein	18	30	35	33	Arabidopsis lyrata subsp. lyrata	Probable zinc transport system permease protein AdcB OS=Bacillus subtilis	1.9	31.2	37	15	Bacillus subtilis
TAG-SigP-839	61	TAG-839	181	M		SIG	26-27	S	1	ExpAA=22.12 First60=22.12 PredHel=1 Topology=i7-29o	1	36.1	52.5	11.5	0	GK12581	4	29.3	37	5	Hypothetical secreted protein precursor - signalP detected	s/	HS	20	hypothetical protein SlivT_21004	23	29.6	46	17	Streptomyces lividans TK24	High-energy light unresponsive protein 1 OS=Caenorhabditis elegans GN=lite-1	12	28.5	31	10	Caenorhabditis elegans											PLEC	0.46
TAG850	123	TAG-850	372	A	*	SIG	24-25	S	1	ExpAA=15.32 First60=15.32 PredHel=0 Topology=o	0				0	GJ17926	6e-58	221	94	20	Conserved secreted protein precursor - signalP detected	s/	CS	5e-35	CG4747	7e-57	220	93	20	Drosophila melanogaster	Putative oxidoreductase GLYR1 homolog OS=Drosophila melanogaster GN=CG4747 PE=1	2e-57	220	93	20	Drosophila melanogaster	Drosophila melanogaster - 3-hydroxyisobutyrate dehydrogenase activity - cellular_component - oxidation reduction - phosphogluconate dehydrogenase (decarboxylating) activity - coenzyme binding - pentose-phosphate shunt	3e-58	MmsB	2e-18	MmsB 2e-018| tartro_sem_red 2e-008| PLN02858 6e-007| PRK15059 4e-006| HIBADH 6e-005| garR 6e-004| PRK15461 0.002|	Predicted dehydrogenase	5e-35	General function prediction only			DEXDc3	0.68
TAG-SigP-857	219	TAG-857	660	M	*	SIG	16-17	S	4	ExpAA=9.93 First60=9.85 PredHel=0 Topology=o	0				1	GH21028	6e-99	359	78	39	Predicted aminopeptidase of the M17 family - signalP detected	s/protease	KOG	2e-82	CG32064	1e-95	350	73	42	synthetic construct	Cytosol aminopeptidase OS=Rattus norvegicus GN=Lap3 PE=1 SV=1	2e-48	191	47	40	Rattus norvegicus	leucine aminopeptidase 3 - Rattus norvegicus - molecular_function - aminopeptidase activity - cellular_component - intracellular - cytoplasm - mitochondrion - proteolysis - biological_process - peptidase activity - metalloexopeptidase activity - manganese ion binding - metal ion binding	5e-49	Peptidase_M17	4e-63	Peptidase_M17 4e-063| PRK00913 4e-054| PepB 2e-050| Peptidase_M17 2e-048| PTZ00412 2e-028| PRK05015 2e-018| PLN02882 0.068| DUF229 | Peptidases_S8_10 |	Predicted aminopeptidase of the M17 family	2e-82	General function prediction only	Peptidase_M17	5e-49	AP2Ec	0.2
TAG-SigP-863	253	TAG-863	762	M	*	SIG	21-22	S	1	ExpAA=0.55 First60=0.55 PredHel=0 Topology=o	0				0	GI11737	0.004	41.2	23	19	Hypothetical secreted protein precursor - signalP detected	s/	HS	0.009	Plasmodium exported protein	0.009	42.7	22	31	Plasmodium falciparum 3D7	E3 ubiquitin-protein ligase BRE1 OS=Kluyveromyces lactis GN=BRE1 PE=3 SV=1	0.003	42.4	26	27	Kluyveromyces lactis						Nuclear AAA ATPase (VCP subfamily)	0.59	Posttranslational modification, protein turnover, chaperones	DUF1520	0.29
